# Supplementary material for: A compendium of 32,277 metagenome-assembled genomes and over 80 million genes from the early-life human gut microbiome
Source: Nat Commun. 2022 Sep 1;13:5139. doi: 10.1038/s41467-022-32805-z (PMC9437082; doi:10.1038/s41467-022-32805-z)
Supplement: Supplementary file 3 — Supplementary Data 1 [file 41467_2022_32805_MOESM3_ESM.xlsx]

## Sheet: Sheet1
Study	Run	SampleID	SubjectID	DOL	Delivery	Country	Gender	Term	Feed
AsnicarF_2017	SRR4052021	MV_FEI1_t1Q14	1	90	vaginal	Italy	female	NA	combined
AsnicarF_2017	SRR4052022	MV_FEI2_t1Q14	2	90	vaginal	Italy	male	NA	breast
AsnicarF_2017	SRR4052033	MV_FEI3_t1Q14	3	90	vaginal	Italy	male	NA	combined
AsnicarF_2017	SRR4052038	MV_FEI4_t1Q14	4	90	vaginal	Italy	male	NA	breast
AsnicarF_2017	SRR4052039	MV_FEI4_t2Q15	4	300	vaginal	Italy	male	NA	combined
AsnicarF_2017	SRR4052040	MV_FEI5_t1Q14	5	90	vaginal	Italy	male	NA	breast
AsnicarF_2017	SRR4052041	MV_FEI5_t2Q14	5	300	vaginal	Italy	male	NA	combined
AsnicarF_2017	SRR4052042	MV_FEI5_t3Q15	5	480	vaginal	Italy	male	NA	combined
BackhedF_2015	ERR525688	10_12M	10	380	vaginal	Sweden	male	full_term	NA
BackhedF_2015	ERR525689	103_12M	103	369	CS	Sweden	female	full_term	NA
BackhedF_2015	ERR525690	103_4M	103	125	CS	Sweden	female	full_term	combined
BackhedF_2015	ERR525691	103_B	103	3	CS	Sweden	female	full_term	breast
BackhedF_2015	ERR525693	10_4M	10	110	vaginal	Sweden	male	full_term	breast
BackhedF_2015	ERR525694	105_12M	105	354	vaginal	Sweden	male	full_term	NA
BackhedF_2015	ERR525695	105_4M	105	118	vaginal	Sweden	male	full_term	breast
BackhedF_2015	ERR525696	105_B	105	5	vaginal	Sweden	male	full_term	breast
BackhedF_2015	ERR525698	10_B	10	1	vaginal	Sweden	male	full_term	combined
BackhedF_2015	ERR525700	1_12M	1	378	vaginal	Sweden	male	full_term	NA
BackhedF_2015	ERR525701	12_12M	12	376	vaginal	Sweden	female	full_term	NA
BackhedF_2015	ERR525702	12_4M	12	111	vaginal	Sweden	female	full_term	breast
BackhedF_2015	ERR525703	128_12M	128	366	vaginal	Sweden	male	full_term	NA
BackhedF_2015	ERR525704	128_4M	128	123	vaginal	Sweden	male	full_term	breast
BackhedF_2015	ERR525705	128_B	128	1	vaginal	Sweden	male	full_term	breast
BackhedF_2015	ERR525707	12_B	12	2	vaginal	Sweden	female	full_term	breast
BackhedF_2015	ERR525709	130_12M	130	365	vaginal	Sweden	female	full_term	NA
BackhedF_2015	ERR525710	130_4M	130	127	vaginal	Sweden	female	full_term	NA
BackhedF_2015	ERR525711	130_B	130	1	vaginal	Sweden	female	full_term	NA
BackhedF_2015	ERR525713	133_12M	133	369	vaginal	Sweden	male	full_term	NA
BackhedF_2015	ERR525714	133_4M	133	124	vaginal	Sweden	male	full_term	breast
BackhedF_2015	ERR525715	133_B	133	11	vaginal	Sweden	male	full_term	breast
BackhedF_2015	ERR525717	137_12M	137	366	vaginal	Sweden	male	full_term	NA
BackhedF_2015	ERR525718	137_4M	137	134	vaginal	Sweden	male	full_term	breast
BackhedF_2015	ERR525719	137_B	137	1	vaginal	Sweden	male	full_term	breast
BackhedF_2015	ERR525721	1_4M	1	114	vaginal	Sweden	male	full_term	combined
BackhedF_2015	ERR525722	150_12M	150	364	vaginal	Sweden	female	full_term	NA
BackhedF_2015	ERR525723	150_4M	150	121	vaginal	Sweden	female	full_term	breast
BackhedF_2015	ERR525724	150_B	150	1	vaginal	Sweden	female	full_term	combined
BackhedF_2015	ERR525726	157_12M	157	365	vaginal	Sweden	female	full_term	NA
BackhedF_2015	ERR525727	157_4M	157	128	vaginal	Sweden	female	full_term	breast
BackhedF_2015	ERR525728	157_B	157	0	vaginal	Sweden	female	full_term	formula
BackhedF_2015	ERR525730	172_12M	172	364	vaginal	Sweden	male	full_term	NA
BackhedF_2015	ERR525731	172_4M	172	123	vaginal	Sweden	male	full_term	breast
BackhedF_2015	ERR525732	172_B	172	3	vaginal	Sweden	male	full_term	breast
BackhedF_2015	ERR525734	179_12M	179	361	vaginal	Sweden	female	full_term	NA
BackhedF_2015	ERR525735	179_4M	179	121	vaginal	Sweden	female	full_term	combined
BackhedF_2015	ERR525736	179_B	179	8	vaginal	Sweden	female	full_term	combined
BackhedF_2015	ERR525738	180_12M	180	362	vaginal	Sweden	female	full_term	NA
BackhedF_2015	ERR525739	180_4M	180	124	vaginal	Sweden	female	full_term	breast
BackhedF_2015	ERR525740	180_B	180	7	vaginal	Sweden	female	full_term	breast
BackhedF_2015	ERR525742	181_12M	181	357	vaginal	Sweden	female	full_term	NA
BackhedF_2015	ERR525743	18_12M	18	374	vaginal	Sweden	male	full_term	NA
BackhedF_2015	ERR525744	181_4M	181	119	vaginal	Sweden	female	full_term	breast
BackhedF_2015	ERR525745	181_B	181	3	vaginal	Sweden	female	full_term	breast
BackhedF_2015	ERR525747	184_12M	184	360	vaginal	Sweden	female	full_term	NA
BackhedF_2015	ERR525748	184_4M	184	125	vaginal	Sweden	female	full_term	breast
BackhedF_2015	ERR525749	184_B	184	3	vaginal	Sweden	female	full_term	breast
BackhedF_2015	ERR525750	18_4M	18	122	vaginal	Sweden	male	full_term	combined
BackhedF_2015	ERR525752	18_B	18	4	vaginal	Sweden	male	full_term	NA
BackhedF_2015	ERR525754	195_12M	195	396	vaginal	Sweden	male	full_term	NA
BackhedF_2015	ERR525755	195_4M	195	114	vaginal	Sweden	male	full_term	combined
BackhedF_2015	ERR525756	195_B	195	2	vaginal	Sweden	male	full_term	breast
BackhedF_2015	ERR525758	1_B	1	4	vaginal	Sweden	male	full_term	breast
BackhedF_2015	ERR525760	201_12M	201	381	vaginal	Sweden	female	full_term	NA
BackhedF_2015	ERR525761	201_4M	201	NA	vaginal	Sweden	female	full_term	breast
BackhedF_2015	ERR525762	201_B	201	8	vaginal	Sweden	female	full_term	breast
BackhedF_2015	ERR525764	203_12M	203	357	vaginal	Sweden	female	full_term	NA
BackhedF_2015	ERR525765	203_4M	203	112	vaginal	Sweden	female	full_term	combined
BackhedF_2015	ERR525766	203_B	203	3	vaginal	Sweden	female	full_term	combined
BackhedF_2015	ERR525768	224_12M	224	377	vaginal	Sweden	male	full_term	NA
BackhedF_2015	ERR525769	224_4M	224	124	vaginal	Sweden	male	full_term	combined
BackhedF_2015	ERR525770	224_B	224	8	vaginal	Sweden	male	full_term	breast
BackhedF_2015	ERR525772	229_12M	229	371	vaginal	Sweden	male	full_term	NA
BackhedF_2015	ERR525773	229_4M	229	125	vaginal	Sweden	male	full_term	breast
BackhedF_2015	ERR525774	229_B	229	NA	vaginal	Sweden	male	full_term	breast
BackhedF_2015	ERR525776	238_12M	238	365	vaginal	Sweden	male	full_term	NA
BackhedF_2015	ERR525777	238_4M	238	123	vaginal	Sweden	male	full_term	breast
BackhedF_2015	ERR525778	238_B	238	5	vaginal	Sweden	male	full_term	combined
BackhedF_2015	ERR525780	240_12M	240	358	vaginal	Sweden	female	full_term	NA
BackhedF_2015	ERR525781	240_4M	240	122	vaginal	Sweden	female	full_term	breast
BackhedF_2015	ERR525782	240_B	240	1	vaginal	Sweden	female	full_term	breast
BackhedF_2015	ERR525784	241_12M	241	358	vaginal	Sweden	female	full_term	NA
BackhedF_2015	ERR525785	241_4M	241	130	vaginal	Sweden	female	full_term	combined
BackhedF_2015	ERR525786	241_B	241	3	vaginal	Sweden	female	full_term	NA
BackhedF_2015	ERR525788	244_12M	244	362	vaginal	Sweden	male	full_term	NA
BackhedF_2015	ERR525789	244_4M	244	128	vaginal	Sweden	male	full_term	formula
BackhedF_2015	ERR525790	244_B	244	2	vaginal	Sweden	male	full_term	breast
BackhedF_2015	ERR525792	256_12M	256	385	vaginal	Sweden	male	full_term	NA
BackhedF_2015	ERR525793	256_4M	256	118	vaginal	Sweden	male	full_term	breast
BackhedF_2015	ERR525794	256_B	256	3	vaginal	Sweden	male	full_term	breast
BackhedF_2015	ERR525796	258_12M	258	363	vaginal	Sweden	male	full_term	NA
BackhedF_2015	ERR525797	258_4M	258	115	vaginal	Sweden	male	full_term	breast
BackhedF_2015	ERR525798	258_B	258	1	vaginal	Sweden	male	full_term	breast
BackhedF_2015	ERR525800	26_12M	26	376	CS	Sweden	male	full_term	NA
BackhedF_2015	ERR525801	263_12M	263	367	vaginal	Sweden	male	full_term	NA
BackhedF_2015	ERR525802	263_4M	263	128	vaginal	Sweden	male	full_term	breast
BackhedF_2015	ERR525803	263_B	263	9	vaginal	Sweden	male	full_term	breast
BackhedF_2015	ERR525805	26_4M	26	119	CS	Sweden	male	full_term	breast
BackhedF_2015	ERR525806	265_12M	265	372	vaginal	Sweden	female	full_term	NA
BackhedF_2015	ERR525807	265_4M	265	124	vaginal	Sweden	female	full_term	breast
BackhedF_2015	ERR525808	265_B	265	11	vaginal	Sweden	female	full_term	breast
BackhedF_2015	ERR525810	268_12M	268	371	vaginal	Sweden	male	full_term	NA
BackhedF_2015	ERR525811	268_4M	268	119	vaginal	Sweden	male	full_term	breast
BackhedF_2015	ERR525812	268_B	268	3	vaginal	Sweden	male	full_term	breast
BackhedF_2015	ERR525814	26_B	26	5	CS	Sweden	male	full_term	NA
BackhedF_2015	ERR525816	272_12M	272	375	vaginal	Sweden	female	full_term	NA
BackhedF_2015	ERR525817	272_4M	272	120	vaginal	Sweden	female	full_term	breast
BackhedF_2015	ERR525818	272_B	272	2	vaginal	Sweden	female	full_term	NA
BackhedF_2015	ERR525820	274_12M	274	367	vaginal	Sweden	female	full_term	NA
BackhedF_2015	ERR525821	274_4M	274	120	vaginal	Sweden	female	full_term	NA
BackhedF_2015	ERR525822	274_B	274	0	vaginal	Sweden	female	full_term	breast
BackhedF_2015	ERR525824	275_12M	275	367	vaginal	Sweden	male	full_term	NA
BackhedF_2015	ERR525825	275_4M	275	119	vaginal	Sweden	male	full_term	breast
BackhedF_2015	ERR525826	275_B	275	1	vaginal	Sweden	male	full_term	breast
BackhedF_2015	ERR525828	276_12M	276	373	vaginal	Sweden	male	full_term	NA
BackhedF_2015	ERR525829	276_4M	276	128	vaginal	Sweden	male	full_term	breast
BackhedF_2015	ERR525830	276_B	276	4	vaginal	Sweden	male	full_term	breast
BackhedF_2015	ERR525832	281_12M	281	366	vaginal	Sweden	female	full_term	NA
BackhedF_2015	ERR525833	281_4M	281	117	vaginal	Sweden	female	full_term	breast
BackhedF_2015	ERR525834	281_B	281	7	vaginal	Sweden	female	full_term	combined
BackhedF_2015	ERR525836	282_12M	282	364	vaginal	Sweden	female	full_term	NA
BackhedF_2015	ERR525837	282_4M	282	122	vaginal	Sweden	female	full_term	breast
BackhedF_2015	ERR525838	282_B	282	2	vaginal	Sweden	female	full_term	breast
BackhedF_2015	ERR525844	332_12M	332	409	vaginal	Sweden	female	full_term	NA
BackhedF_2015	ERR525845	332_4M	332	125	vaginal	Sweden	female	full_term	breast
BackhedF_2015	ERR525846	332_B	332	12	vaginal	Sweden	female	full_term	breast
BackhedF_2015	ERR525848	335_12M	335	385	vaginal	Sweden	female	full_term	NA
BackhedF_2015	ERR525849	335_4M	335	122	vaginal	Sweden	female	full_term	breast
BackhedF_2015	ERR525850	335_B	335	2	vaginal	Sweden	female	full_term	combined
BackhedF_2015	ERR525852	338_12M	338	364	vaginal	Sweden	female	full_term	NA
BackhedF_2015	ERR525853	338_4M	338	126	vaginal	Sweden	female	full_term	breast
BackhedF_2015	ERR525854	338_B	338	2	vaginal	Sweden	female	full_term	breast
BackhedF_2015	ERR525856	341_12M	341	364	vaginal	Sweden	male	full_term	NA
BackhedF_2015	ERR525857	341_4M	341	122	vaginal	Sweden	male	full_term	breast
BackhedF_2015	ERR525858	341_B	341	4	vaginal	Sweden	male	full_term	breast
BackhedF_2015	ERR525860	343_12M	343	364	vaginal	Sweden	female	full_term	NA
BackhedF_2015	ERR525861	343_4M	343	122	vaginal	Sweden	female	full_term	breast
BackhedF_2015	ERR525862	343_B	343	9	vaginal	Sweden	female	full_term	combined
BackhedF_2015	ERR525864	345_12M	345	359	vaginal	Sweden	female	full_term	NA
BackhedF_2015	ERR525865	345_4M	345	121	vaginal	Sweden	female	full_term	formula
BackhedF_2015	ERR525866	345_B	345	2	vaginal	Sweden	female	full_term	combined
BackhedF_2015	ERR525868	350_12M	350	366	vaginal	Sweden	male	full_term	NA
BackhedF_2015	ERR525869	350_4M	350	121	vaginal	Sweden	male	full_term	breast
BackhedF_2015	ERR525870	350_B	350	1	vaginal	Sweden	male	full_term	breast
BackhedF_2015	ERR525872	367_12M	367	376	vaginal	Sweden	female	full_term	NA
BackhedF_2015	ERR525873	367_4M	367	121	vaginal	Sweden	female	full_term	breast
BackhedF_2015	ERR525874	367_B	367	2	vaginal	Sweden	female	full_term	NA
BackhedF_2015	ERR525876	377_12M	377	372	vaginal	Sweden	female	full_term	NA
BackhedF_2015	ERR525877	377_4M	377	123	vaginal	Sweden	female	full_term	breast
BackhedF_2015	ERR525878	377_B	377	3	vaginal	Sweden	female	full_term	breast
BackhedF_2015	ERR525880	38_12M	38	380	vaginal	Sweden	female	full_term	NA
BackhedF_2015	ERR525881	383_12M	383	368	vaginal	Sweden	female	full_term	NA
BackhedF_2015	ERR525882	383_4M	383	119	vaginal	Sweden	female	full_term	breast
BackhedF_2015	ERR525883	383_B	383	2	vaginal	Sweden	female	full_term	NA
BackhedF_2015	ERR525885	38_4M	38	130	vaginal	Sweden	female	full_term	formula
BackhedF_2015	ERR525886	385_12M	385	366	vaginal	Sweden	female	full_term	NA
BackhedF_2015	ERR525887	385_4M	385	110	vaginal	Sweden	female	full_term	breast
BackhedF_2015	ERR525888	385_B	385	3	vaginal	Sweden	female	full_term	breast
BackhedF_2015	ERR525890	387_12M	387	364	vaginal	Sweden	female	full_term	NA
BackhedF_2015	ERR525891	387_4M	387	121	vaginal	Sweden	female	full_term	combined
BackhedF_2015	ERR525892	387_B	387	2	vaginal	Sweden	female	full_term	breast
BackhedF_2015	ERR525894	38_B	38	2	vaginal	Sweden	female	full_term	NA
BackhedF_2015	ERR525896	39_12M	39	372	vaginal	Sweden	male	full_term	NA
BackhedF_2015	ERR525897	39_4M	39	122	vaginal	Sweden	male	full_term	breast
BackhedF_2015	ERR525898	397_12M	397	370	vaginal	Sweden	female	full_term	NA
BackhedF_2015	ERR525899	397_4M	397	118	vaginal	Sweden	female	full_term	breast
BackhedF_2015	ERR525900	397_B	397	10	vaginal	Sweden	female	full_term	breast
BackhedF_2015	ERR525902	39_B	39	7	vaginal	Sweden	male	full_term	breast
BackhedF_2015	ERR525904	42_12M	42	372	vaginal	Sweden	male	full_term	NA
BackhedF_2015	ERR525905	42_4M	42	122	vaginal	Sweden	male	full_term	breast
BackhedF_2015	ERR525906	42_B	42	3	vaginal	Sweden	male	full_term	breast
BackhedF_2015	ERR525908	45_12M	45	363	vaginal	Sweden	male	full_term	NA
BackhedF_2015	ERR525909	45_4M	45	127	vaginal	Sweden	male	full_term	breast
BackhedF_2015	ERR525910	45_B	45	2	vaginal	Sweden	male	full_term	breast
BackhedF_2015	ERR525912	503_12M	503	371	vaginal	Sweden	male	full_term	NA
BackhedF_2015	ERR525913	503_4M	503	124	vaginal	Sweden	male	full_term	formula
BackhedF_2015	ERR525914	503_B	503	3	vaginal	Sweden	male	full_term	combined
BackhedF_2015	ERR525916	504_12M	504	361	CS	Sweden	male	full_term	NA
BackhedF_2015	ERR525917	504_4M	504	124	CS	Sweden	male	full_term	formula
BackhedF_2015	ERR525918	504_B	504	4	CS	Sweden	male	full_term	combined
BackhedF_2015	ERR525920	507_12M	507	365	CS	Sweden	male	full_term	NA
BackhedF_2015	ERR525921	507_4M	507	115	CS	Sweden	male	full_term	combined
BackhedF_2015	ERR525922	507_B	507	8	CS	Sweden	male	full_term	breast
BackhedF_2015	ERR525924	511_12M	511	358	vaginal	Sweden	female	full_term	NA
BackhedF_2015	ERR525925	51_12M	51	368	vaginal	Sweden	female	full_term	NA
BackhedF_2015	ERR525926	511_4M	511	114	vaginal	Sweden	female	full_term	combined
BackhedF_2015	ERR525927	511_B	511	4	vaginal	Sweden	female	full_term	breast
BackhedF_2015	ERR525929	51_4M	51	132	vaginal	Sweden	female	full_term	breast
BackhedF_2015	ERR525930	51_B	51	3	vaginal	Sweden	female	full_term	NA
BackhedF_2015	ERR525932	521_12M	521	361	vaginal	Sweden	female	full_term	NA
BackhedF_2015	ERR525933	521_4M	521	123	vaginal	Sweden	female	full_term	breast
BackhedF_2015	ERR525934	521_B	521	1	vaginal	Sweden	female	full_term	combined
BackhedF_2015	ERR525936	526_12M	526	360	CS	Sweden	female	full_term	NA
BackhedF_2015	ERR525937	526_4M	526	123	CS	Sweden	female	full_term	breast
BackhedF_2015	ERR525938	526_B	526	6	CS	Sweden	female	full_term	NA
BackhedF_2015	ERR525940	527_12M	527	360	vaginal	Sweden	female	full_term	NA
BackhedF_2015	ERR525941	527_4M	527	123	vaginal	Sweden	female	full_term	breast
BackhedF_2015	ERR525942	527_B	527	0	vaginal	Sweden	female	full_term	breast
BackhedF_2015	ERR525944	53_12M	53	363	vaginal	Sweden	male	full_term	NA
BackhedF_2015	ERR525945	532_12M	532	364	CS	Sweden	male	full_term	NA
BackhedF_2015	ERR525946	532_4M	532	120	CS	Sweden	male	full_term	formula
BackhedF_2015	ERR525947	532_B	532	5	CS	Sweden	male	full_term	combined
BackhedF_2015	ERR525949	53_4M	53	132	vaginal	Sweden	male	full_term	combined
BackhedF_2015	ERR525950	536_12M	536	365	vaginal	Sweden	male	full_term	NA
BackhedF_2015	ERR525951	536_4M	536	122	vaginal	Sweden	male	full_term	breast
BackhedF_2015	ERR525952	536_B	536	2	vaginal	Sweden	male	full_term	breast
BackhedF_2015	ERR525954	53_B	53	5	vaginal	Sweden	male	full_term	breast
BackhedF_2015	ERR525956	544_12M	544	364	CS	Sweden	female	full_term	NA
BackhedF_2015	ERR525957	544_4M	544	114	CS	Sweden	female	full_term	breast
BackhedF_2015	ERR525958	544_B	544	NA	CS	Sweden	female	full_term	breast
BackhedF_2015	ERR525960	546_12M	546	358	CS	Sweden	male	full_term	NA
BackhedF_2015	ERR525961	546_4M	546	121	CS	Sweden	male	full_term	formula
BackhedF_2015	ERR525962	546_B	546	3	CS	Sweden	male	full_term	combined
BackhedF_2015	ERR525964	549_12M	549	359	vaginal	Sweden	female	full_term	NA
BackhedF_2015	ERR525965	549_4M	549	127	vaginal	Sweden	female	full_term	breast
BackhedF_2015	ERR525966	549_B	549	2	vaginal	Sweden	female	full_term	breast
BackhedF_2015	ERR525968	560_12M	560	360	CS	Sweden	female	full_term	NA
BackhedF_2015	ERR525969	560_4M	560	131	CS	Sweden	female	full_term	breast
BackhedF_2015	ERR525970	560_B	560	4	CS	Sweden	female	full_term	combined
BackhedF_2015	ERR525972	565_12M	565	367	vaginal	Sweden	male	full_term	NA
BackhedF_2015	ERR525973	565_4M	565	127	vaginal	Sweden	male	full_term	breast
BackhedF_2015	ERR525974	565_B	565	3	vaginal	Sweden	male	full_term	breast
BackhedF_2015	ERR525980	567_12M	567	367	vaginal	Sweden	female	full_term	NA
BackhedF_2015	ERR525981	567_4M	567	121	vaginal	Sweden	female	full_term	breast
BackhedF_2015	ERR525982	567_B	567	1	vaginal	Sweden	female	full_term	combined
BackhedF_2015	ERR525984	570_12M	570	371	vaginal	Sweden	female	full_term	NA
BackhedF_2015	ERR525985	570_4M	570	118	vaginal	Sweden	female	full_term	combined
BackhedF_2015	ERR525986	570_B	570	2	vaginal	Sweden	female	full_term	breast
BackhedF_2015	ERR525988	572_12M	572	364	vaginal	Sweden	female	full_term	NA
BackhedF_2015	ERR525989	572_4M	572	116	vaginal	Sweden	female	full_term	breast
BackhedF_2015	ERR525990	572_B	572	5	vaginal	Sweden	female	full_term	breast
BackhedF_2015	ERR525992	577_12M	577	369	CS	Sweden	female	full_term	NA
BackhedF_2015	ERR525993	577_4M	577	120	CS	Sweden	female	full_term	combined
BackhedF_2015	ERR525994	577_B	577	7	CS	Sweden	female	full_term	combined
BackhedF_2015	ERR525996	582_12M	582	369	vaginal	Sweden	female	full_term	NA
BackhedF_2015	ERR525997	582_4M	582	125	vaginal	Sweden	female	full_term	breast
BackhedF_2015	ERR525998	582_B	582	2	vaginal	Sweden	female	full_term	combined
BackhedF_2015	ERR526000	585_12M	585	367	CS	Sweden	male	full_term	NA
BackhedF_2015	ERR526001	585_4M	585	126	CS	Sweden	male	full_term	breast
BackhedF_2015	ERR526002	585_B	585	6	CS	Sweden	male	full_term	breast
BackhedF_2015	ERR526004	587_12M	587	366	vaginal	Sweden	male	full_term	NA
BackhedF_2015	ERR526005	587_4M	587	125	vaginal	Sweden	male	full_term	breast
BackhedF_2015	ERR526006	587_B	587	3	vaginal	Sweden	male	full_term	breast
BackhedF_2015	ERR526008	589_12M	589	371	vaginal	Sweden	male	full_term	NA
BackhedF_2015	ERR526009	589_4M	589	119	vaginal	Sweden	male	full_term	breast
BackhedF_2015	ERR526010	589_B	589	6	vaginal	Sweden	male	full_term	breast
BackhedF_2015	ERR526012	590_12M	590	355	vaginal	Sweden	female	full_term	NA
BackhedF_2015	ERR526013	590_4M	590	123	vaginal	Sweden	female	full_term	breast
BackhedF_2015	ERR526014	590_B	590	4	vaginal	Sweden	female	full_term	combined
BackhedF_2015	ERR526016	591_12M	591	364	vaginal	Sweden	male	full_term	NA
BackhedF_2015	ERR526017	591_4M	591	119	vaginal	Sweden	male	full_term	breast
BackhedF_2015	ERR526018	591_B	591	9	vaginal	Sweden	male	full_term	breast
BackhedF_2015	ERR526020	598_12M	598	359	CS	Sweden	female	full_term	NA
BackhedF_2015	ERR526021	598_4M	598	124	CS	Sweden	female	full_term	combined
BackhedF_2015	ERR526022	598_B	598	2	CS	Sweden	female	full_term	NA
BackhedF_2015	ERR526024	599_12M	599	369	vaginal	Sweden	male	full_term	NA
BackhedF_2015	ERR526025	599_4M	599	150	vaginal	Sweden	male	full_term	breast
BackhedF_2015	ERR526026	599_B	599	3	vaginal	Sweden	male	full_term	breast
BackhedF_2015	ERR526028	608_12M	608	374	CS	Sweden	female	full_term	NA
BackhedF_2015	ERR526029	608_4M	608	127	CS	Sweden	female	full_term	breast
BackhedF_2015	ERR526030	608_B	608	8	CS	Sweden	female	full_term	breast
BackhedF_2015	ERR526032	615_12M	615	372	CS	Sweden	female	full_term	NA
BackhedF_2015	ERR526033	615_4M	615	133	CS	Sweden	female	full_term	breast
BackhedF_2015	ERR526034	615_B	615	4	CS	Sweden	female	full_term	breast
BackhedF_2015	ERR526036	622_12M	622	351	vaginal	Sweden	female	full_term	NA
BackhedF_2015	ERR526037	622_4M	622	120	vaginal	Sweden	female	full_term	combined
BackhedF_2015	ERR526038	622_B	622	1	vaginal	Sweden	female	full_term	breast
BackhedF_2015	ERR526040	624_12M	624	352	vaginal	Sweden	female	full_term	NA
BackhedF_2015	ERR526041	624_4M	624	115	vaginal	Sweden	female	full_term	breast
BackhedF_2015	ERR526042	624_B	624	NA	vaginal	Sweden	female	full_term	breast
BackhedF_2015	ERR526044	626_12M	626	372	vaginal	Sweden	female	full_term	NA
BackhedF_2015	ERR526045	626_4M	626	121	vaginal	Sweden	female	full_term	combined
BackhedF_2015	ERR526046	626_B	626	2	vaginal	Sweden	female	full_term	breast
BackhedF_2015	ERR526048	633_12M	633	398	vaginal	Sweden	male	full_term	NA
BackhedF_2015	ERR526049	633_4M	633	120	vaginal	Sweden	male	full_term	breast
BackhedF_2015	ERR526050	633_B	633	NA	vaginal	Sweden	male	full_term	breast
BackhedF_2015	ERR526052	635_12M	635	353	vaginal	Sweden	male	full_term	NA
BackhedF_2015	ERR526053	635_4M	635	116	vaginal	Sweden	male	full_term	formula
BackhedF_2015	ERR526054	635_B	635	2	vaginal	Sweden	male	full_term	breast
BackhedF_2015	ERR526056	637_12M	637	378	vaginal	Sweden	male	full_term	NA
BackhedF_2015	ERR526057	637_4M	637	131	vaginal	Sweden	male	full_term	breast
BackhedF_2015	ERR526058	637_B	637	3	vaginal	Sweden	male	full_term	breast
BackhedF_2015	ERR526060	640_12M	640	371	CS	Sweden	female	full_term	NA
BackhedF_2015	ERR526061	640_4M	640	119	CS	Sweden	female	full_term	combined
BackhedF_2015	ERR526062	640_B	640	4	CS	Sweden	female	full_term	combined
BackhedF_2015	ERR526064	70_12M	70	365	vaginal	Sweden	male	full_term	NA
BackhedF_2015	ERR526065	70_4M	70	120	vaginal	Sweden	male	full_term	combined
BackhedF_2015	ERR526066	70_B	70	2	vaginal	Sweden	male	full_term	breast
BackhedF_2015	ERR526068	7_12M	7	359	vaginal	Sweden	female	full_term	NA
BackhedF_2015	ERR526069	7_4M	7	115	vaginal	Sweden	female	full_term	formula
BackhedF_2015	ERR526070	78_12M	78	363	vaginal	Sweden	male	full_term	NA
BackhedF_2015	ERR526071	78_4M	78	120	vaginal	Sweden	male	full_term	breast
BackhedF_2015	ERR526072	78_B	78	7	vaginal	Sweden	male	full_term	breast
BackhedF_2015	ERR526074	7_B	7	2	vaginal	Sweden	female	full_term	breast
BackhedF_2015	ERR526076	82_12M	82	369	vaginal	Sweden	female	full_term	NA
BackhedF_2015	ERR526077	82_4M	82	128	vaginal	Sweden	female	full_term	formula
BackhedF_2015	ERR526078	82_B	82	6	vaginal	Sweden	female	full_term	combined
BackhedF_2015	ERR526080	87_12M	87	367	vaginal	Sweden	female	full_term	NA
BackhedF_2015	ERR526081	87_4M	87	117	vaginal	Sweden	female	full_term	breast
BackhedF_2015	ERR526082	87_B	87	5	vaginal	Sweden	female	full_term	NA
BackhedF_2015	ERR526084	9_12M	9	380	vaginal	Sweden	male	full_term	NA
BackhedF_2015	ERR526085	9_4M	9	129	vaginal	Sweden	male	full_term	formula
BackhedF_2015	ERR526086	9_B	9	2	vaginal	Sweden	male	full_term	breast
Baumann-DudenhoefferAM_2018	SRR7217478	T0150B_1	T0150B	39	vaginal	US	male	preterm	breast
Baumann-DudenhoefferAM_2018	SRR7217487	T0173A_0	T0173A	2	vaginal	US	female	full_term	breast
Baumann-DudenhoefferAM_2018	SRR7217490	T0173B_0	T0173B	2	vaginal	US	female	full_term	breast
Baumann-DudenhoefferAM_2018	SRR7217494	T0173B_5	T0173B	149	vaginal	US	female	full_term	breast
Baumann-DudenhoefferAM_2018	SRR7217544	T0140A_8	T0140A	247	vaginal	US	female	full_term	breast
Baumann-DudenhoefferAM_2018	SRR7217545	T0140A_7	T0140A	218	vaginal	US	female	full_term	breast
Baumann-DudenhoefferAM_2018	SRR7217546	T0140B_3	T0140B	71	vaginal	US	female	full_term	breast
Baumann-DudenhoefferAM_2018	SRR7217547	T0140A_5	T0140A	162	vaginal	US	female	full_term	breast
Baumann-DudenhoefferAM_2018	SRR7217548	T0140A_4	T0140A	126	vaginal	US	female	full_term	breast
Baumann-DudenhoefferAM_2018	SRR7217549	T0140B_5	T0140B	137	vaginal	US	female	full_term	breast
Baumann-DudenhoefferAM_2018	SRR7217550	T0140A_6	T0140A	183	vaginal	US	female	full_term	breast
Baumann-DudenhoefferAM_2018	SRR7217551	T0140A_6	T0140A	183	vaginal	US	female	full_term	breast
Baumann-DudenhoefferAM_2018	SRR7217552	T0113A_2	T0113A	64	CS	US	female	full_term	breast
Baumann-DudenhoefferAM_2018	SRR7217553	T0140B_7	T0140B	218	vaginal	US	female	full_term	breast
Baumann-DudenhoefferAM_2018	SRR7217557	T0140B_6	T0140B	184	vaginal	US	female	full_term	breast
Baumann-DudenhoefferAM_2018	SRR7217608	T0150A_1	T0150A	39	vaginal	US	male	preterm	breast
Baumann-DudenhoefferAM_2018	SRR7217609	T0150A_0	T0150A	2	vaginal	US	male	preterm	breast
Baumann-DudenhoefferAM_2018	SRR7217612	T0150A_1	T0150A	39	vaginal	US	male	preterm	breast
Baumann-DudenhoefferAM_2018	SRR7217690	T0103A_6	T0103A	189	vaginal	US	female	full_term	breast
Baumann-DudenhoefferAM_2018	SRR7217693	T0103B_6	T0103B	189	vaginal	US	female	full_term	breast
Baumann-DudenhoefferAM_2018	SRR7217699	T0103B_4	T0103B	123	vaginal	US	female	full_term	breast
Baumann-DudenhoefferAM_2018	SRR7217700	T0103B_2	T0103B	69	vaginal	US	female	full_term	breast
Baumann-DudenhoefferAM_2018	SRR7217729	T0180B_7	T0180B	209	CS	US	male	full_term	breast
Baumann-DudenhoefferAM_2018	SRR7217738	T0162A_1	T0162A	36	vaginal	US	female	full_term	breast
Baumann-DudenhoefferAM_2018	SRR7217739	T0162A_2	T0162A	63	vaginal	US	female	full_term	breast
Baumann-DudenhoefferAM_2018	SRR7217741	T0162A_3	T0162A	105	vaginal	US	female	full_term	breast
Baumann-DudenhoefferAM_2018	SRR7217767	T0113A_0	T0113A	4	CS	US	female	full_term	breast
Baumann-DudenhoefferAM_2018	SRR7217776	T0119A_1	T0119A	37	CS	US	male	preterm	breast
Baumann-DudenhoefferAM_2018	SRR7217819	T0140B_8	T0140B	246	vaginal	US	female	full_term	breast
Baumann-DudenhoefferAM_2018	SRR7217845	T0162B_1	T0162B	36	CS	US	female	full_term	breast
Baumann-DudenhoefferAM_2018	SRR7217851	T0162B_2	T0162B	63	CS	US	female	full_term	breast
Baumann-DudenhoefferAM_2018	SRR7217881	T0113B_5	T0113B	159	CS	US	female	full_term	breast
Baumann-DudenhoefferAM_2018	SRR7217882	T0113B_4	T0113B	122	CS	US	female	full_term	breast
Baumann-DudenhoefferAM_2018	SRR7217883	T0113B_5	T0113B	159	CS	US	female	full_term	breast
Baumann-DudenhoefferAM_2018	SRR7217884	T0113B_5	T0113B	159	CS	US	female	full_term	breast
Baumann-DudenhoefferAM_2018	SRR7217885	T0113B_0	T0113B	4	CS	US	female	full_term	breast
Baumann-DudenhoefferAM_2018	SRR7217886	T0113B_1C	T0113B	30	CS	US	female	full_term	breast
Baumann-DudenhoefferAM_2018	SRR7217888	T0140A_3	T0140A	99	vaginal	US	female	full_term	breast
Baumann-DudenhoefferAM_2018	SRR7217899	T0113A_5	T0113A	157	CS	US	female	full_term	breast
Baumann-DudenhoefferAM_2018	SRR7217901	T0113A_4	T0113A	106	CS	US	female	full_term	breast
Baumann-DudenhoefferAM_2018	SRR7217903	T0113A_0	T0113A	4	CS	US	female	full_term	breast
Baumann-DudenhoefferAM_2018	SRR7217479	T0150A_6	T0150A	189	vaginal	US	male	preterm	combined
Baumann-DudenhoefferAM_2018	SRR7217481	T0150B_4	T0150B	124	vaginal	US	male	preterm	combined
Baumann-DudenhoefferAM_2018	SRR7217482	T0150B_2	T0150B	67	vaginal	US	male	preterm	combined
Baumann-DudenhoefferAM_2018	SRR7217483	T0150B_4	T0150B	124	vaginal	US	male	preterm	combined
Baumann-DudenhoefferAM_2018	SRR7217484	T0173A_7	T0173A	215	vaginal	US	female	full_term	combined
Baumann-DudenhoefferAM_2018	SRR7217485	T0150B_5	T0150B	154	vaginal	US	male	preterm	combined
Baumann-DudenhoefferAM_2018	SRR7217486	T0173A_8	T0173A	243	vaginal	US	female	full_term	combined
Baumann-DudenhoefferAM_2018	SRR7217488	T0173A_6	T0173A	181	vaginal	US	female	full_term	combined
Baumann-DudenhoefferAM_2018	SRR7217489	T0173B_2	T0173B	61	vaginal	US	female	full_term	combined
Baumann-DudenhoefferAM_2018	SRR7217491	T0173B_1	T0173B	36	vaginal	US	female	full_term	combined
Baumann-DudenhoefferAM_2018	SRR7217492	T0173B_4	T0173B	122	vaginal	US	female	full_term	combined
Baumann-DudenhoefferAM_2018	SRR7217493	T0173B_3	T0173B	92	vaginal	US	female	full_term	combined
Baumann-DudenhoefferAM_2018	SRR7217525	T0182A_0	T0182A	4	CS	US	male	full_term	combined
Baumann-DudenhoefferAM_2018	SRR7217528	T0101B_0	T0101B	11	CS	US	male	preterm	combined
Baumann-DudenhoefferAM_2018	SRR7217529	T0101B_2	T0101B	49	CS	US	male	preterm	combined
Baumann-DudenhoefferAM_2018	SRR7217530	T0101B_4	T0101B	132	CS	US	male	preterm	combined
Baumann-DudenhoefferAM_2018	SRR7217533	T0101B_3	T0101B	99	CS	US	male	preterm	combined
Baumann-DudenhoefferAM_2018	SRR7217540	T0199A_1	T0199A	34	vaginal	US	female	full_term	combined
Baumann-DudenhoefferAM_2018	SRR7217542	T0199B_1	T0199B	34	vaginal	US	female	full_term	combined
Baumann-DudenhoefferAM_2018	SRR7217560	T0165B_1	T0165B	37	CS	US	male	preterm	combined
Baumann-DudenhoefferAM_2018	SRR7217567	T0113A_8	T0113A	246	CS	US	female	full_term	combined
Baumann-DudenhoefferAM_2018	SRR7217568	T0113A_8	T0113A	246	CS	US	female	full_term	combined
Baumann-DudenhoefferAM_2018	SRR7217570	T0144A_0	T0144A	2	vaginal	US	female	full_term	combined
Baumann-DudenhoefferAM_2018	SRR7217571	T0144A_1	T0144A	35	vaginal	US	female	full_term	combined
Baumann-DudenhoefferAM_2018	SRR7217580	T0190A_0	T0190A	10	vaginal	US	female	preterm	combined
Baumann-DudenhoefferAM_2018	SRR7217584	T0190A_1	T0190A	19	vaginal	US	female	preterm	combined
Baumann-DudenhoefferAM_2018	SRR7217605	T0150A_6	T0150A	189	vaginal	US	male	preterm	combined
Baumann-DudenhoefferAM_2018	SRR7217606	T0150A_5	T0150A	156	vaginal	US	male	preterm	combined
Baumann-DudenhoefferAM_2018	SRR7217607	T0168B_7	T0168B	214	vaginal	US	female	preterm	combined
Baumann-DudenhoefferAM_2018	SRR7217611	T0150A_3	T0150A	103	vaginal	US	male	preterm	combined
Baumann-DudenhoefferAM_2018	SRR7217613	T0150A_4	T0150A	124	vaginal	US	male	preterm	combined
Baumann-DudenhoefferAM_2018	SRR7217614	T0150A_3	T0150A	103	vaginal	US	male	preterm	combined
Baumann-DudenhoefferAM_2018	SRR7217615	T0132B_2	T0132B	45	CS	US	male	full_term	combined
Baumann-DudenhoefferAM_2018	SRR7217619	T0132A_2	T0132A	49	CS	US	male	full_term	combined
Baumann-DudenhoefferAM_2018	SRR7217620	T0132A_3	T0132A	101	CS	US	male	full_term	combined
Baumann-DudenhoefferAM_2018	SRR7217621	T0132A_2	T0132A	49	CS	US	male	full_term	combined
Baumann-DudenhoefferAM_2018	SRR7217622	T0132A_2	T0132A	49	CS	US	male	full_term	combined
Baumann-DudenhoefferAM_2018	SRR7217626	T0132B_3	T0132B	101	CS	US	male	full_term	combined
Baumann-DudenhoefferAM_2018	SRR7217637	T0168B_1	T0168B	37	vaginal	US	female	preterm	combined
Baumann-DudenhoefferAM_2018	SRR7217643	T0168A_7	T0168A	214	vaginal	US	male	preterm	combined
Baumann-DudenhoefferAM_2018	SRR7217645	T0143A_5	T0143A	154	CS	US	female	full_term	combined
Baumann-DudenhoefferAM_2018	SRR7217648	T0143B_3	T0143B	104	CS	US	female	full_term	combined
Baumann-DudenhoefferAM_2018	SRR7217649	T0143A_4	T0143A	129	CS	US	female	full_term	combined
Baumann-DudenhoefferAM_2018	SRR7217650	T0143B_2	T0143B	48	CS	US	female	full_term	combined
Baumann-DudenhoefferAM_2018	SRR7217651	T0143B_5	T0143B	164	CS	US	female	full_term	combined
Baumann-DudenhoefferAM_2018	SRR7217652	T0143B_4	T0143B	133	CS	US	female	full_term	combined
Baumann-DudenhoefferAM_2018	SRR7217655	T0157B_2	T0157B	45	vaginal	US	female	full_term	combined
Baumann-DudenhoefferAM_2018	SRR7217662	T0157A_2	T0157A	49	vaginal	US	female	full_term	combined
Baumann-DudenhoefferAM_2018	SRR7217667	T0182B_0	T0182B	4	CS	US	female	full_term	combined
Baumann-DudenhoefferAM_2018	SRR7217687	T0103A_3	T0103A	96	vaginal	US	female	full_term	combined
Baumann-DudenhoefferAM_2018	SRR7217689	T0103A_4	T0103A	125	vaginal	US	female	full_term	combined
Baumann-DudenhoefferAM_2018	SRR7217696	T0103B_8	T0103B	248	vaginal	US	female	full_term	combined
Baumann-DudenhoefferAM_2018	SRR7217697	T0103B_1	T0103B	43	vaginal	US	female	full_term	combined
Baumann-DudenhoefferAM_2018	SRR7217698	T0103A_8	T0103A	248	vaginal	US	female	full_term	combined
Baumann-DudenhoefferAM_2018	SRR7217706	T0171A_1	T0171A	43	CS	US	female	preterm	combined
Baumann-DudenhoefferAM_2018	SRR7217707	T0171A_0	T0171A	3	CS	US	female	preterm	combined
Baumann-DudenhoefferAM_2018	SRR7217711	T0143A_2	T0143A	65	CS	US	female	full_term	combined
Baumann-DudenhoefferAM_2018	SRR7217722	T0125B_0	T0125B	4	CS	US	male	full_term	combined
Baumann-DudenhoefferAM_2018	SRR7217742	T0162A_4	T0162A	126	vaginal	US	female	full_term	combined
Baumann-DudenhoefferAM_2018	SRR7217752	T0160B_2	T0160B	64	CS	US	male	preterm	combined
Baumann-DudenhoefferAM_2018	SRR7217756	T0160B_1	T0160B	16	CS	US	male	preterm	combined
Baumann-DudenhoefferAM_2018	SRR7217758	T0127B_2	T0127B	62	CS	US	female	full_term	combined
Baumann-DudenhoefferAM_2018	SRR7217761	T0168A_0	T0168A	2	vaginal	US	male	preterm	combined
Baumann-DudenhoefferAM_2018	SRR7217764	T0168A_1	T0168A	37	vaginal	US	male	preterm	combined
Baumann-DudenhoefferAM_2018	SRR7217770	T0171B_1	T0171B	43	CS	US	female	preterm	combined
Baumann-DudenhoefferAM_2018	SRR7217771	T0171B_3	T0171B	77	CS	US	female	preterm	combined
Baumann-DudenhoefferAM_2018	SRR7217777	T0173B_7	T0173B	215	vaginal	US	female	full_term	combined
Baumann-DudenhoefferAM_2018	SRR7217778	T0173B_6	T0173B	181	vaginal	US	female	full_term	combined
Baumann-DudenhoefferAM_2018	SRR7217780	T0173B_8	T0173B	243	vaginal	US	female	full_term	combined
Baumann-DudenhoefferAM_2018	SRR7217783	T0119A_3	T0119A	93	CS	US	male	preterm	combined
Baumann-DudenhoefferAM_2018	SRR7217796	T0178A_1	T0178A	40	vaginal	US	male	preterm	combined
Baumann-DudenhoefferAM_2018	SRR7217807	T0162A_0	T0162A	4	vaginal	US	female	full_term	combined
Baumann-DudenhoefferAM_2018	SRR7217808	T0162A_0	T0162A	4	vaginal	US	female	full_term	combined
Baumann-DudenhoefferAM_2018	SRR7217810	T0162A_5	T0162A	157	vaginal	US	female	full_term	combined
Baumann-DudenhoefferAM_2018	SRR7217811	T0162A_6	T0162A	185	vaginal	US	female	full_term	combined
Baumann-DudenhoefferAM_2018	SRR7217834	T0186B_0	T0186B	4	CS	US	male	full_term	combined
Baumann-DudenhoefferAM_2018	SRR7217848	T0162A_7	T0162A	212	vaginal	US	female	full_term	combined
Baumann-DudenhoefferAM_2018	SRR7217849	T0162B_5	T0162B	157	CS	US	female	full_term	combined
Baumann-DudenhoefferAM_2018	SRR7217850	T0162B_4	T0162B	126	CS	US	female	full_term	combined
Baumann-DudenhoefferAM_2018	SRR7217852	T0162B_6	T0162B	185	CS	US	female	full_term	combined
Baumann-DudenhoefferAM_2018	SRR7217854	T0162B_7	T0162B	214	CS	US	female	full_term	combined
Baumann-DudenhoefferAM_2018	SRR7217863	T0178B_1	T0178B	40	vaginal	US	male	preterm	combined
Baumann-DudenhoefferAM_2018	SRR7217864	T0178B_0	T0178B	2	vaginal	US	male	preterm	combined
Baumann-DudenhoefferAM_2018	SRR7217865	T0101A_0	T0101A	11	CS	US	female	preterm	combined
Baumann-DudenhoefferAM_2018	SRR7217866	T0144B_0	T0144B	2	vaginal	US	female	full_term	combined
Baumann-DudenhoefferAM_2018	SRR7217867	T0144B_1	T0144B	35	vaginal	US	female	full_term	combined
Baumann-DudenhoefferAM_2018	SRR7217868	T0101A_2	T0101A	50	CS	US	female	preterm	combined
Baumann-DudenhoefferAM_2018	SRR7217870	T0127A_0	T0127A	4	CS	US	female	full_term	combined
Baumann-DudenhoefferAM_2018	SRR7217874	T0199B_2	T0199B	68	vaginal	US	female	full_term	combined
Baumann-DudenhoefferAM_2018	SRR7217877	T0127A_2	T0127A	62	CS	US	female	full_term	combined
Baumann-DudenhoefferAM_2018	SRR7217879	T0113B_6	T0113B	186	CS	US	female	full_term	combined
Baumann-DudenhoefferAM_2018	SRR7217880	T0113B_7	T0113B	215	CS	US	female	full_term	combined
Baumann-DudenhoefferAM_2018	SRR7217887	T0113B_8	T0113B	246	CS	US	female	full_term	combined
Baumann-DudenhoefferAM_2018	SRR7217896	T0113A_7	T0113A	215	CS	US	female	full_term	combined
Baumann-DudenhoefferAM_2018	SRR7217897	T0113A_6	T0113A	186	CS	US	female	full_term	combined
Baumann-DudenhoefferAM_2018	SRR7217898	T0113A_6	T0113A	186	CS	US	female	full_term	combined
Baumann-DudenhoefferAM_2018	SRR7217900	T0113A_6	T0113A	186	CS	US	female	full_term	combined
Baumann-DudenhoefferAM_2018	SRR7217907	T0160A_1	T0160A	16	CS	US	male	preterm	combined
Baumann-DudenhoefferAM_2018	SRR7217921	T0150B_6	T0150B	189	vaginal	US	male	preterm	combined
Baumann-DudenhoefferAM_2018	SRR7217476	T0150A_8	T0150A	251	vaginal	US	male	preterm	formula
Baumann-DudenhoefferAM_2018	SRR7217477	T0111B_1	T0111B	29	vaginal	US	female	full_term	formula
Baumann-DudenhoefferAM_2018	SRR7217480	T0150A_7	T0150A	221	vaginal	US	male	preterm	formula
Baumann-DudenhoefferAM_2018	SRR7217495	T0102B_2	T0102B	44	vaginal	US	female	full_term	formula
Baumann-DudenhoefferAM_2018	SRR7217496	T0102B_0	T0102B	2	vaginal	US	female	full_term	formula
Baumann-DudenhoefferAM_2018	SRR7217497	T0108A_2	T0108A	65	vaginal	US	male	preterm	formula
Baumann-DudenhoefferAM_2018	SRR7217498	T0108A_3	T0108A	77	vaginal	US	male	preterm	formula
Baumann-DudenhoefferAM_2018	SRR7217499	T0108A_3	T0108A	77	vaginal	US	male	preterm	formula
Baumann-DudenhoefferAM_2018	SRR7217500	T0108A_5	T0108A	141	vaginal	US	male	preterm	formula
Baumann-DudenhoefferAM_2018	SRR7217501	T0108A_1	T0108A	38	vaginal	US	male	preterm	formula
Baumann-DudenhoefferAM_2018	SRR7217502	T0108A_4	T0108A	121	vaginal	US	male	preterm	formula
Baumann-DudenhoefferAM_2018	SRR7217503	T0108A_7	T0108A	198	vaginal	US	male	preterm	formula
Baumann-DudenhoefferAM_2018	SRR7217504	T0108A_5	T0108A	141	vaginal	US	male	preterm	formula
Baumann-DudenhoefferAM_2018	SRR7217505	T0108B_1	T0108B	38	CS	US	male	preterm	formula
Baumann-DudenhoefferAM_2018	SRR7217506	T0102B_3	T0102B	100	vaginal	US	female	full_term	formula
Baumann-DudenhoefferAM_2018	SRR7217507	T0102B_2	T0102B	44	vaginal	US	female	full_term	formula
Baumann-DudenhoefferAM_2018	SRR7217508	T0102B_5	T0102B	162	vaginal	US	female	full_term	formula
Baumann-DudenhoefferAM_2018	SRR7217509	T0108A_8	T0108A	233	vaginal	US	male	preterm	formula
Baumann-DudenhoefferAM_2018	SRR7217510	T0102B_4	T0102B	132	vaginal	US	female	full_term	formula
Baumann-DudenhoefferAM_2018	SRR7217511	T0102A_8	T0102A	232	vaginal	US	male	full_term	formula
Baumann-DudenhoefferAM_2018	SRR7217512	T0102A_7	T0102A	196	vaginal	US	male	full_term	formula
Baumann-DudenhoefferAM_2018	SRR7217513	T0182A_6	T0182A	186	CS	US	male	full_term	formula
Baumann-DudenhoefferAM_2018	SRR7217514	T0182A_4	T0182A	133	CS	US	male	full_term	formula
Baumann-DudenhoefferAM_2018	SRR7217515	T0182A_5	T0182A	156	CS	US	male	full_term	formula
Baumann-DudenhoefferAM_2018	SRR7217516	T0182A_3	T0182A	95	CS	US	male	full_term	formula
Baumann-DudenhoefferAM_2018	SRR7217517	T0182A_7	T0182A	219	CS	US	male	full_term	formula
Baumann-DudenhoefferAM_2018	SRR7217518	T0182A_3	T0182A	95	CS	US	male	full_term	formula
Baumann-DudenhoefferAM_2018	SRR7217519	T0182A_1	T0182A	34	CS	US	male	full_term	formula
Baumann-DudenhoefferAM_2018	SRR7217520	T0182A_2	T0182A	64	CS	US	male	full_term	formula
Baumann-DudenhoefferAM_2018	SRR7217521	T0165B_7	T0165B	213	CS	US	male	preterm	formula
Baumann-DudenhoefferAM_2018	SRR7217522	T0102B_6	T0102B	191	vaginal	US	female	full_term	formula
Baumann-DudenhoefferAM_2018	SRR7217523	T0101A_3	T0101A	100	CS	US	female	preterm	formula
Baumann-DudenhoefferAM_2018	SRR7217524	T0101A_4	T0101A	128	CS	US	female	preterm	formula
Baumann-DudenhoefferAM_2018	SRR7217526	T0101A_6	T0101A	182	CS	US	female	preterm	formula
Baumann-DudenhoefferAM_2018	SRR7217527	T0101A_7	T0101A	218	CS	US	female	preterm	formula
Baumann-DudenhoefferAM_2018	SRR7217531	T0101B_6	T0101B	170	CS	US	male	preterm	formula
Baumann-DudenhoefferAM_2018	SRR7217532	T0101B_7	T0101B	218	CS	US	male	preterm	formula
Baumann-DudenhoefferAM_2018	SRR7217534	T0199A_4	T0199A	129	vaginal	US	female	full_term	formula
Baumann-DudenhoefferAM_2018	SRR7217535	T0199A_3	T0199A	97	vaginal	US	female	full_term	formula
Baumann-DudenhoefferAM_2018	SRR7217536	T0199A_6	T0199A	189	vaginal	US	female	full_term	formula
Baumann-DudenhoefferAM_2018	SRR7217537	T0199A_5	T0199A	160	vaginal	US	female	full_term	formula
Baumann-DudenhoefferAM_2018	SRR7217538	T0157B_6	T0157B	191	vaginal	US	female	full_term	formula
Baumann-DudenhoefferAM_2018	SRR7217539	T0199A_2	T0199A	68	vaginal	US	female	full_term	formula
Baumann-DudenhoefferAM_2018	SRR7217541	T0157B_7	T0157B	224	vaginal	US	female	full_term	formula
Baumann-DudenhoefferAM_2018	SRR7217543	T0199A_7	T0199A	222	vaginal	US	female	full_term	formula
Baumann-DudenhoefferAM_2018	SRR7217554	T0160A_7	T0160A	208	CS	US	male	preterm	formula
Baumann-DudenhoefferAM_2018	SRR7217555	T0165B_5	T0165B	160	CS	US	male	preterm	formula
Baumann-DudenhoefferAM_2018	SRR7217556	T0165B_6	T0165B	190	CS	US	male	preterm	formula
Baumann-DudenhoefferAM_2018	SRR7217558	T0165B_3	T0165B	92	CS	US	male	preterm	formula
Baumann-DudenhoefferAM_2018	SRR7217559	T0165B_4	T0165B	128	CS	US	male	preterm	formula
Baumann-DudenhoefferAM_2018	SRR7217561	T0165B_2	T0165B	71	CS	US	male	preterm	formula
Baumann-DudenhoefferAM_2018	SRR7217562	T0165B_0	T0165B	4	CS	US	male	preterm	formula
Baumann-DudenhoefferAM_2018	SRR7217563	T0165A_5	T0165A	160	vaginal	US	male	preterm	formula
Baumann-DudenhoefferAM_2018	SRR7217564	T0165A_6	T0165A	190	vaginal	US	male	preterm	formula
Baumann-DudenhoefferAM_2018	SRR7217565	T0165A_7	T0165A	213	vaginal	US	male	preterm	formula
Baumann-DudenhoefferAM_2018	SRR7217566	T0144B_4	T0144B	116	vaginal	US	female	full_term	formula
Baumann-DudenhoefferAM_2018	SRR7217569	T0144A_2	T0144A	73	vaginal	US	female	full_term	formula
Baumann-DudenhoefferAM_2018	SRR7217572	T0190A_6	T0190A	172	vaginal	US	female	preterm	formula
Baumann-DudenhoefferAM_2018	SRR7217573	T0144A_4	T0144A	115	vaginal	US	female	full_term	formula
Baumann-DudenhoefferAM_2018	SRR7217574	T0144A_8	T0144A	249	vaginal	US	female	full_term	formula
Baumann-DudenhoefferAM_2018	SRR7217575	T0144A_5	T0144A	158	vaginal	US	female	full_term	formula
Baumann-DudenhoefferAM_2018	SRR7217576	T0144A_6	T0144A	191	vaginal	US	female	full_term	formula
Baumann-DudenhoefferAM_2018	SRR7217577	T0190A_3	T0190A	94	vaginal	US	female	preterm	formula
Baumann-DudenhoefferAM_2018	SRR7217578	T0190A_5	T0190A	142	vaginal	US	female	preterm	formula
Baumann-DudenhoefferAM_2018	SRR7217579	T0190A_4	T0190A	123	vaginal	US	female	preterm	formula
Baumann-DudenhoefferAM_2018	SRR7217581	T0190A_3	T0190A	94	vaginal	US	female	preterm	formula
Baumann-DudenhoefferAM_2018	SRR7217582	T0122B_8	T0122B	230	CS	US	male	preterm	formula
Baumann-DudenhoefferAM_2018	SRR7217583	T0190A_2	T0190A	62	vaginal	US	female	preterm	formula
Baumann-DudenhoefferAM_2018	SRR7217585	T0102A_0	T0102A	2	vaginal	US	male	full_term	formula
Baumann-DudenhoefferAM_2018	SRR7217586	T0102A_2	T0102A	44	vaginal	US	male	full_term	formula
Baumann-DudenhoefferAM_2018	SRR7217587	T0102A_3	T0102A	100	vaginal	US	male	full_term	formula
Baumann-DudenhoefferAM_2018	SRR7217588	T0102A_5	T0102A	137	vaginal	US	male	full_term	formula
Baumann-DudenhoefferAM_2018	SRR7217589	T0111B_5	T0111B	143	vaginal	US	female	full_term	formula
Baumann-DudenhoefferAM_2018	SRR7217590	T0111B_6	T0111B	174	vaginal	US	female	full_term	formula
Baumann-DudenhoefferAM_2018	SRR7217591	T0111B_8	T0111B	229	vaginal	US	female	full_term	formula
Baumann-DudenhoefferAM_2018	SRR7217592	T0102A_6	T0102A	169	vaginal	US	male	full_term	formula
Baumann-DudenhoefferAM_2018	SRR7217593	T0102A_7	T0102A	196	vaginal	US	male	full_term	formula
Baumann-DudenhoefferAM_2018	SRR7217594	T0111B_7	T0111B	197	vaginal	US	female	full_term	formula
Baumann-DudenhoefferAM_2018	SRR7217596	T0180A_8	T0180A	231	CS	US	male	full_term	formula
Baumann-DudenhoefferAM_2018	SRR7217597	T0181B_3	T0181B	81	CS	US	male	full_term	formula
Baumann-DudenhoefferAM_2018	SRR7217598	T0181B_4	T0181B	121	CS	US	male	full_term	formula
Baumann-DudenhoefferAM_2018	SRR7217599	T0181B_6	T0181B	172	CS	US	male	full_term	formula
Baumann-DudenhoefferAM_2018	SRR7217600	T0181B_8	T0181B	233	CS	US	male	full_term	formula
Baumann-DudenhoefferAM_2018	SRR7217601	T0180A_2	T0180A	73	CS	US	male	full_term	formula
Baumann-DudenhoefferAM_2018	SRR7217602	T0181B_5	T0181B	156	CS	US	male	full_term	formula
Baumann-DudenhoefferAM_2018	SRR7217603	T0180A_5	T0180A	138	CS	US	male	full_term	formula
Baumann-DudenhoefferAM_2018	SRR7217604	T0180A_6	T0180A	175	CS	US	male	full_term	formula
Baumann-DudenhoefferAM_2018	SRR7217610	T0168B_8	T0168B	247	vaginal	US	female	preterm	formula
Baumann-DudenhoefferAM_2018	SRR7217616	T0132A_4	T0132A	133	CS	US	male	full_term	formula
Baumann-DudenhoefferAM_2018	SRR7217617	T0132A_5	T0132A	156	CS	US	male	full_term	formula
Baumann-DudenhoefferAM_2018	SRR7217618	T0132A_7	T0132A	217	CS	US	male	full_term	formula
Baumann-DudenhoefferAM_2018	SRR7217623	T0132B_5	T0132B	155	CS	US	male	full_term	formula
Baumann-DudenhoefferAM_2018	SRR7217624	T0181A_0	T0181A	4	CS	US	male	full_term	formula
Baumann-DudenhoefferAM_2018	SRR7217625	T0181A_2	T0181A	47	CS	US	male	full_term	formula
Baumann-DudenhoefferAM_2018	SRR7217627	T0181A_3	T0181A	81	CS	US	male	full_term	formula
Baumann-DudenhoefferAM_2018	SRR7217628	T0181A_4	T0181A	121	CS	US	male	full_term	formula
Baumann-DudenhoefferAM_2018	SRR7217629	T0181A_5	T0181A	156	CS	US	male	full_term	formula
Baumann-DudenhoefferAM_2018	SRR7217630	T0181A_6	T0181A	172	CS	US	male	full_term	formula
Baumann-DudenhoefferAM_2018	SRR7217631	T0181A_7	T0181A	202	CS	US	male	full_term	formula
Baumann-DudenhoefferAM_2018	SRR7217632	T0181A_8	T0181A	233	CS	US	male	full_term	formula
Baumann-DudenhoefferAM_2018	SRR7217633	T0181B_1	T0181B	16	CS	US	male	full_term	formula
Baumann-DudenhoefferAM_2018	SRR7217634	T0181B_2	T0181B	47	CS	US	male	full_term	formula
Baumann-DudenhoefferAM_2018	SRR7217635	T0168B_6	T0168B	193	vaginal	US	female	preterm	formula
Baumann-DudenhoefferAM_2018	SRR7217636	T0168B_6	T0168B	193	vaginal	US	female	preterm	formula
Baumann-DudenhoefferAM_2018	SRR7217638	T0168B_3	T0168B	95	vaginal	US	female	preterm	formula
Baumann-DudenhoefferAM_2018	SRR7217639	T0168B_4	T0168B	132	vaginal	US	female	preterm	formula
Baumann-DudenhoefferAM_2018	SRR7217640	T0168B_5	T0168B	158	vaginal	US	female	preterm	formula
Baumann-DudenhoefferAM_2018	SRR7217641	T0168A_5	T0168A	158	vaginal	US	male	preterm	formula
Baumann-DudenhoefferAM_2018	SRR7217642	T0168A_6	T0168A	193	vaginal	US	male	preterm	formula
Baumann-DudenhoefferAM_2018	SRR7217644	T0168A_8	T0168A	247	vaginal	US	male	preterm	formula
Baumann-DudenhoefferAM_2018	SRR7217646	T0143A_8	T0143A	250	CS	US	female	full_term	formula
Baumann-DudenhoefferAM_2018	SRR7217647	T0143A_7	T0143A	215	CS	US	female	full_term	formula
Baumann-DudenhoefferAM_2018	SRR7217653	T0143B_8	T0143B	250	CS	US	female	full_term	formula
Baumann-DudenhoefferAM_2018	SRR7217654	T0157A_7	T0157A	224	vaginal	US	female	full_term	formula
Baumann-DudenhoefferAM_2018	SRR7217656	T0157A_5	T0157A	162	vaginal	US	female	full_term	formula
Baumann-DudenhoefferAM_2018	SRR7217657	T0143B_7	T0143B	217	CS	US	female	full_term	formula
Baumann-DudenhoefferAM_2018	SRR7217658	T0157A_6	T0157A	193	vaginal	US	female	full_term	formula
Baumann-DudenhoefferAM_2018	SRR7217659	T0182B_6	T0182B	186	CS	US	female	full_term	formula
Baumann-DudenhoefferAM_2018	SRR7217660	T0182B_6	T0182B	186	CS	US	female	full_term	formula
Baumann-DudenhoefferAM_2018	SRR7217661	T0102B_8	T0102B	230	vaginal	US	female	full_term	formula
Baumann-DudenhoefferAM_2018	SRR7217663	T0182B_3	T0182B	95	CS	US	female	full_term	formula
Baumann-DudenhoefferAM_2018	SRR7217664	T0182B_2	T0182B	64	CS	US	female	full_term	formula
Baumann-DudenhoefferAM_2018	SRR7217665	T0182B_5	T0182B	156	CS	US	female	full_term	formula
Baumann-DudenhoefferAM_2018	SRR7217666	T0182B_4	T0182B	133	CS	US	female	full_term	formula
Baumann-DudenhoefferAM_2018	SRR7217668	T0182A_8	T0182A	250	CS	US	male	full_term	formula
Baumann-DudenhoefferAM_2018	SRR7217669	T0182B_1	T0182B	34	CS	US	female	full_term	formula
Baumann-DudenhoefferAM_2018	SRR7217670	T0182B_1	T0182B	34	CS	US	female	full_term	formula
Baumann-DudenhoefferAM_2018	SRR7217671	T0122A_8	T0122A	230	CS	US	male	preterm	formula
Baumann-DudenhoefferAM_2018	SRR7217672	T0122B_2	T0122B	43	CS	US	male	preterm	formula
Baumann-DudenhoefferAM_2018	SRR7217673	T0122B_3	T0122B	100	CS	US	male	preterm	formula
Baumann-DudenhoefferAM_2018	SRR7217674	T0122B_5	T0122B	151	CS	US	male	preterm	formula
Baumann-DudenhoefferAM_2018	SRR7217675	T0122A_2	T0122A	43	CS	US	male	preterm	formula
Baumann-DudenhoefferAM_2018	SRR7217676	T0122A_3	T0122A	100	CS	US	male	preterm	formula
Baumann-DudenhoefferAM_2018	SRR7217677	T0122A_6	T0122A	167	CS	US	male	preterm	formula
Baumann-DudenhoefferAM_2018	SRR7217678	T0122B_6	T0122B	167	CS	US	male	preterm	formula
Baumann-DudenhoefferAM_2018	SRR7217679	T0122B_7	T0122B	199	CS	US	male	preterm	formula
Baumann-DudenhoefferAM_2018	SRR7217680	T0122A_5	T0122A	151	CS	US	male	preterm	formula
Baumann-DudenhoefferAM_2018	SRR7217681	T0185B_1	T0185B	39	CS	US	female	full_term	formula
Baumann-DudenhoefferAM_2018	SRR7217682	T0185B_1	T0185B	39	CS	US	female	full_term	formula
Baumann-DudenhoefferAM_2018	SRR7217683	T0185B_2	T0185B	66	CS	US	female	full_term	formula
Baumann-DudenhoefferAM_2018	SRR7217684	T0185B_4	T0185B	127	CS	US	female	full_term	formula
Baumann-DudenhoefferAM_2018	SRR7217685	T0185B_7	T0185B	216	CS	US	female	full_term	formula
Baumann-DudenhoefferAM_2018	SRR7217686	T0185B_8	T0185B	254	CS	US	female	full_term	formula
Baumann-DudenhoefferAM_2018	SRR7217688	T0185B_5	T0185B	162	CS	US	female	full_term	formula
Baumann-DudenhoefferAM_2018	SRR7217691	T0165A_4	T0165A	128	vaginal	US	male	preterm	formula
Baumann-DudenhoefferAM_2018	SRR7217692	T0165A_2	T0165A	71	vaginal	US	male	preterm	formula
Baumann-DudenhoefferAM_2018	SRR7217694	T0165A_1	T0165A	37	vaginal	US	male	preterm	formula
Baumann-DudenhoefferAM_2018	SRR7217695	T0165A_0	T0165A	4	vaginal	US	male	preterm	formula
Baumann-DudenhoefferAM_2018	SRR7217701	T0117B_8	T0117B	244	CS	US	male	preterm	formula
Baumann-DudenhoefferAM_2018	SRR7217702	T0144B_2	T0144B	73	vaginal	US	female	full_term	formula
Baumann-DudenhoefferAM_2018	SRR7217703	T0144B_6	T0144B	187	vaginal	US	female	full_term	formula
Baumann-DudenhoefferAM_2018	SRR7217704	T0144B_5	T0144B	156	vaginal	US	female	full_term	formula
Baumann-DudenhoefferAM_2018	SRR7217705	T0144B_7	T0144B	214	vaginal	US	female	full_term	formula
Baumann-DudenhoefferAM_2018	SRR7217708	T0144B_8	T0144B	249	vaginal	US	female	full_term	formula
Baumann-DudenhoefferAM_2018	SRR7217709	T0117A_8	T0117A	244	CS	US	male	preterm	formula
Baumann-DudenhoefferAM_2018	SRR7217710	T0171A_4	T0171A	132	CS	US	female	preterm	formula
Baumann-DudenhoefferAM_2018	SRR7217712	T0117B_3	T0117B	97	CS	US	male	preterm	formula
Baumann-DudenhoefferAM_2018	SRR7217713	T0117B_5	T0117B	160	CS	US	male	preterm	formula
Baumann-DudenhoefferAM_2018	SRR7217714	T0117B_6	T0117B	191	CS	US	male	preterm	formula
Baumann-DudenhoefferAM_2018	SRR7217715	T0117B_7	T0117B	216	CS	US	male	preterm	formula
Baumann-DudenhoefferAM_2018	SRR7217716	T0117B_4	T0117B	125	CS	US	male	preterm	formula
Baumann-DudenhoefferAM_2018	SRR7217717	T0125A_1	T0125A	30	CS	US	male	full_term	formula
Baumann-DudenhoefferAM_2018	SRR7217718	T0101B_8	T0101B	244	CS	US	male	preterm	formula
Baumann-DudenhoefferAM_2018	SRR7217719	T0125A_4	T0125A	134	CS	US	male	full_term	formula
Baumann-DudenhoefferAM_2018	SRR7217720	T0125A_3	T0125A	97	CS	US	male	full_term	formula
Baumann-DudenhoefferAM_2018	SRR7217721	T0125A_6	T0125A	186	CS	US	male	full_term	formula
Baumann-DudenhoefferAM_2018	SRR7217723	T0125A_8	T0125A	244	CS	US	male	full_term	formula
Baumann-DudenhoefferAM_2018	SRR7217724	T0125A_7	T0125A	222	CS	US	male	full_term	formula
Baumann-DudenhoefferAM_2018	SRR7217725	T0125B_2	T0125B	62	CS	US	male	full_term	formula
Baumann-DudenhoefferAM_2018	SRR7217726	T0125B_1	T0125B	30	CS	US	male	full_term	formula
Baumann-DudenhoefferAM_2018	SRR7217727	T0186A_2	T0186A	62	CS	US	male	full_term	formula
Baumann-DudenhoefferAM_2018	SRR7217728	T0186A_1	T0186A	31	CS	US	male	full_term	formula
Baumann-DudenhoefferAM_2018	SRR7217730	T0171A_6	T0171A	191	CS	US	female	preterm	formula
Baumann-DudenhoefferAM_2018	SRR7217731	T0180B_4	T0180B	134	CS	US	male	full_term	formula
Baumann-DudenhoefferAM_2018	SRR7217732	T0180B_8	T0180B	231	CS	US	male	full_term	formula
Baumann-DudenhoefferAM_2018	SRR7217733	T0180B_2	T0180B	70	CS	US	male	full_term	formula
Baumann-DudenhoefferAM_2018	SRR7217734	T0180B_1	T0180B	33	CS	US	male	full_term	formula
Baumann-DudenhoefferAM_2018	SRR7217735	T0117B_1	T0117B	31	CS	US	male	preterm	formula
Baumann-DudenhoefferAM_2018	SRR7217736	T0186A_5	T0186A	151	CS	US	male	full_term	formula
Baumann-DudenhoefferAM_2018	SRR7217737	T0117B_2	T0117B	73	CS	US	male	preterm	formula
Baumann-DudenhoefferAM_2018	SRR7217740	T0186A_4	T0186A	116	CS	US	male	full_term	formula
Baumann-DudenhoefferAM_2018	SRR7217743	T0182B_7	T0182B	219	CS	US	female	full_term	formula
Baumann-DudenhoefferAM_2018	SRR7217744	T0182B_8	T0182B	250	CS	US	female	full_term	formula
Baumann-DudenhoefferAM_2018	SRR7217745	T0160B_8	T0160B	232	CS	US	male	preterm	formula
Baumann-DudenhoefferAM_2018	SRR7217746	T0160B_7	T0160B	208	CS	US	male	preterm	formula
Baumann-DudenhoefferAM_2018	SRR7217747	T0160B_6	T0160B	169	CS	US	male	preterm	formula
Baumann-DudenhoefferAM_2018	SRR7217748	T0181A_0	T0181A	4	CS	US	male	full_term	formula
Baumann-DudenhoefferAM_2018	SRR7217749	T0160B_5	T0160B	142	CS	US	male	preterm	formula
Baumann-DudenhoefferAM_2018	SRR7217750	T0160B_4	T0160B	121	CS	US	male	preterm	formula
Baumann-DudenhoefferAM_2018	SRR7217751	T0160B_3	T0160B	92	CS	US	male	preterm	formula
Baumann-DudenhoefferAM_2018	SRR7217753	T0160A_8	T0160A	232	CS	US	male	preterm	formula
Baumann-DudenhoefferAM_2018	SRR7217754	T0168A_5	T0168A	158	vaginal	US	male	preterm	formula
Baumann-DudenhoefferAM_2018	SRR7217755	T0168A_2	T0168A	67	vaginal	US	male	preterm	formula
Baumann-DudenhoefferAM_2018	SRR7217757	T0127B_5	T0127B	142	CS	US	female	full_term	formula
Baumann-DudenhoefferAM_2018	SRR7217759	T0127A_7	T0127A	219	CS	US	female	full_term	formula
Baumann-DudenhoefferAM_2018	SRR7217760	T0127A_6	T0127A	165	CS	US	female	full_term	formula
Baumann-DudenhoefferAM_2018	SRR7217762	T0127B_7	T0127B	219	CS	US	female	full_term	formula
Baumann-DudenhoefferAM_2018	SRR7217763	T0127B_6	T0127B	188	CS	US	female	full_term	formula
Baumann-DudenhoefferAM_2018	SRR7217765	T0180B_5	T0180B	146	CS	US	male	full_term	formula
Baumann-DudenhoefferAM_2018	SRR7217766	T0171B_8	T0171B	249	CS	US	female	preterm	formula
Baumann-DudenhoefferAM_2018	SRR7217768	T0171A_7	T0171A	221	CS	US	female	preterm	formula
Baumann-DudenhoefferAM_2018	SRR7217769	T0171A_8	T0171A	249	CS	US	female	preterm	formula
Baumann-DudenhoefferAM_2018	SRR7217772	T0171A_7	T0171A	221	CS	US	female	preterm	formula
Baumann-DudenhoefferAM_2018	SRR7217773	T0171B_4	T0171B	132	CS	US	female	preterm	formula
Baumann-DudenhoefferAM_2018	SRR7217774	T0171B_6	T0171B	191	CS	US	female	preterm	formula
Baumann-DudenhoefferAM_2018	SRR7217775	T0171B_7	T0171B	221	CS	US	female	preterm	formula
Baumann-DudenhoefferAM_2018	SRR7217779	T0119A_7	T0119A	215	CS	US	male	preterm	formula
Baumann-DudenhoefferAM_2018	SRR7217781	T0119A_6	T0119A	184	CS	US	male	preterm	formula
Baumann-DudenhoefferAM_2018	SRR7217782	T0119A_5	T0119A	129	CS	US	male	preterm	formula
Baumann-DudenhoefferAM_2018	SRR7217784	T0122A_1	T0122A	11	CS	US	male	preterm	formula
Baumann-DudenhoefferAM_2018	SRR7217785	T0102B_6	T0102B	191	vaginal	US	female	full_term	formula
Baumann-DudenhoefferAM_2018	SRR7217787	T0178A_8	T0178A	262	vaginal	US	male	preterm	formula
Baumann-DudenhoefferAM_2018	SRR7217788	T0119A_8	T0119A	246	CS	US	male	preterm	formula
Baumann-DudenhoefferAM_2018	SRR7217791	T0178A_4	T0178A	123	vaginal	US	male	preterm	formula
Baumann-DudenhoefferAM_2018	SRR7217792	T0178A_5	T0178A	156	vaginal	US	male	preterm	formula
Baumann-DudenhoefferAM_2018	SRR7217793	T0178A_2	T0178A	67	vaginal	US	male	preterm	formula
Baumann-DudenhoefferAM_2018	SRR7217794	T0132B_7	T0132B	217	CS	US	male	full_term	formula
Baumann-DudenhoefferAM_2018	SRR7217795	T0132B_8	T0132B	250	CS	US	male	full_term	formula
Baumann-DudenhoefferAM_2018	SRR7217797	T0185B_0	T0185B	4	CS	US	female	full_term	formula
Baumann-DudenhoefferAM_2018	SRR7217798	T0185A_8	T0185A	254	CS	US	female	full_term	formula
Baumann-DudenhoefferAM_2018	SRR7217799	T0185A_7	T0185A	216	CS	US	female	full_term	formula
Baumann-DudenhoefferAM_2018	SRR7217800	T0185A_5	T0185A	162	CS	US	female	full_term	formula
Baumann-DudenhoefferAM_2018	SRR7217801	T0185A_3	T0185A	96	CS	US	female	full_term	formula
Baumann-DudenhoefferAM_2018	SRR7217802	T0185A_2	T0185A	66	CS	US	female	full_term	formula
Baumann-DudenhoefferAM_2018	SRR7217803	T0185A_1	T0185A	40	CS	US	female	full_term	formula
Baumann-DudenhoefferAM_2018	SRR7217804	T0185A_4	T0185A	127	CS	US	female	full_term	formula
Baumann-DudenhoefferAM_2018	SRR7217805	T0185A_0	T0185A	4	CS	US	female	full_term	formula
Baumann-DudenhoefferAM_2018	SRR7217806	T0150B_8	T0150B	252	vaginal	US	male	preterm	formula
Baumann-DudenhoefferAM_2018	SRR7217809	T0157A_5	T0157A	162	vaginal	US	female	full_term	formula
Baumann-DudenhoefferAM_2018	SRR7217812	T0157A_4	T0157A	118	vaginal	US	female	full_term	formula
Baumann-DudenhoefferAM_2018	SRR7217813	T0117A_7	T0117A	216	CS	US	male	preterm	formula
Baumann-DudenhoefferAM_2018	SRR7217814	T0117A_6	T0117A	191	CS	US	male	preterm	formula
Baumann-DudenhoefferAM_2018	SRR7217815	T0117A_5	T0117A	160	CS	US	male	preterm	formula
Baumann-DudenhoefferAM_2018	SRR7217816	T0117A_4	T0117A	125	CS	US	male	preterm	formula
Baumann-DudenhoefferAM_2018	SRR7217817	T0117A_2	T0117A	73	CS	US	male	preterm	formula
Baumann-DudenhoefferAM_2018	SRR7217818	T0117A_1	T0117A	31	CS	US	male	preterm	formula
Baumann-DudenhoefferAM_2018	SRR7217820	T0117A_3	T0117A	97	CS	US	male	preterm	formula
Baumann-DudenhoefferAM_2018	SRR7217821	T0117A_8	T0117A	244	CS	US	male	preterm	formula
Baumann-DudenhoefferAM_2018	SRR7217822	T0117A_7	T0117A	216	CS	US	male	preterm	formula
Baumann-DudenhoefferAM_2018	SRR7217823	T0157B_4	T0157B	118	vaginal	US	female	full_term	formula
Baumann-DudenhoefferAM_2018	SRR7217824	T0157B_5	T0157B	156	vaginal	US	female	full_term	formula
Baumann-DudenhoefferAM_2018	SRR7217825	T0125B_7	T0125B	222	CS	US	male	full_term	formula
Baumann-DudenhoefferAM_2018	SRR7217826	T0125B_2	T0125B	62	CS	US	male	full_term	formula
Baumann-DudenhoefferAM_2018	SRR7217827	T0125B_3	T0125B	97	CS	US	male	full_term	formula
Baumann-DudenhoefferAM_2018	SRR7217828	T0125B_4	T0125B	134	CS	US	male	full_term	formula
Baumann-DudenhoefferAM_2018	SRR7217829	T0125B_8	T0125B	244	CS	US	male	full_term	formula
Baumann-DudenhoefferAM_2018	SRR7217830	T0111A_1	T0111A	29	vaginal	US	female	full_term	formula
Baumann-DudenhoefferAM_2018	SRR7217831	T0125B_7	T0125B	222	CS	US	male	full_term	formula
Baumann-DudenhoefferAM_2018	SRR7217832	T0125B_8	T0125B	244	CS	US	male	full_term	formula
Baumann-DudenhoefferAM_2018	SRR7217833	T0111A_4	T0111A	115	vaginal	US	female	full_term	formula
Baumann-DudenhoefferAM_2018	SRR7217835	T0186B_1	T0186B	31	CS	US	male	full_term	formula
Baumann-DudenhoefferAM_2018	SRR7217836	T0111A_3	T0111A	89	vaginal	US	female	full_term	formula
Baumann-DudenhoefferAM_2018	SRR7217837	T0186A_6	T0186A	171	CS	US	male	full_term	formula
Baumann-DudenhoefferAM_2018	SRR7217838	T0186A_7	T0186A	198	CS	US	male	full_term	formula
Baumann-DudenhoefferAM_2018	SRR7217839	T0186B_5	T0186B	151	CS	US	male	full_term	formula
Baumann-DudenhoefferAM_2018	SRR7217840	T0186B_6	T0186B	171	CS	US	male	full_term	formula
Baumann-DudenhoefferAM_2018	SRR7217841	T0186B_4	T0186B	116	CS	US	male	full_term	formula
Baumann-DudenhoefferAM_2018	SRR7217842	T0186B_7	T0186B	198	CS	US	male	full_term	formula
Baumann-DudenhoefferAM_2018	SRR7217843	T0186B_8	T0186B	235	CS	US	male	full_term	formula
Baumann-DudenhoefferAM_2018	SRR7217844	T0186B_2	T0186B	62	CS	US	male	full_term	formula
Baumann-DudenhoefferAM_2018	SRR7217846	T0162A_8	T0162A	246	vaginal	US	female	full_term	formula
Baumann-DudenhoefferAM_2018	SRR7217847	T0162A_8	T0162A	246	vaginal	US	female	full_term	formula
Baumann-DudenhoefferAM_2018	SRR7217853	T0162B_8	T0162B	246	CS	US	female	full_term	formula
Baumann-DudenhoefferAM_2018	SRR7217855	T0144A_7	T0144A	214	vaginal	US	female	full_term	formula
Baumann-DudenhoefferAM_2018	SRR7217856	T0190A_6	T0190A	172	vaginal	US	female	preterm	formula
Baumann-DudenhoefferAM_2018	SRR7217857	T0178B_5	T0178B	156	vaginal	US	male	preterm	formula
Baumann-DudenhoefferAM_2018	SRR7217858	T0178B_4	T0178B	123	vaginal	US	male	preterm	formula
Baumann-DudenhoefferAM_2018	SRR7217859	T0178B_3	T0178B	96	vaginal	US	male	preterm	formula
Baumann-DudenhoefferAM_2018	SRR7217861	T0178B_2	T0178B	67	vaginal	US	male	preterm	formula
Baumann-DudenhoefferAM_2018	SRR7217862	T0178B_2	T0178B	67	vaginal	US	male	preterm	formula
Baumann-DudenhoefferAM_2018	SRR7217869	T0199B_7	T0199B	222	vaginal	US	female	full_term	formula
Baumann-DudenhoefferAM_2018	SRR7217871	T0199B_5	T0199B	160	vaginal	US	female	full_term	formula
Baumann-DudenhoefferAM_2018	SRR7217872	T0199B_6	T0199B	189	vaginal	US	female	full_term	formula
Baumann-DudenhoefferAM_2018	SRR7217873	T0199B_4	T0199B	129	vaginal	US	female	full_term	formula
Baumann-DudenhoefferAM_2018	SRR7217875	T0199B_3	T0199B	97	vaginal	US	female	full_term	formula
Baumann-DudenhoefferAM_2018	SRR7217876	T0199B_3	T0199B	97	vaginal	US	female	full_term	formula
Baumann-DudenhoefferAM_2018	SRR7217878	T0127A_5	T0127A	146	CS	US	female	full_term	formula
Baumann-DudenhoefferAM_2018	SRR7217889	T0108B_7	T0108B	198	CS	US	male	preterm	formula
Baumann-DudenhoefferAM_2018	SRR7217890	T0108B_8	T0108B	233	CS	US	male	preterm	formula
Baumann-DudenhoefferAM_2018	SRR7217891	T0108B_2	T0108B	65	CS	US	male	preterm	formula
Baumann-DudenhoefferAM_2018	SRR7217892	T0108B_5	T0108B	141	CS	US	male	preterm	formula
Baumann-DudenhoefferAM_2018	SRR7217893	T0108B_3	T0108B	76	CS	US	male	preterm	formula
Baumann-DudenhoefferAM_2018	SRR7217894	T0108B_3	T0108B	76	CS	US	male	preterm	formula
Baumann-DudenhoefferAM_2018	SRR7217895	T0108B_4	T0108B	121	CS	US	male	preterm	formula
Baumann-DudenhoefferAM_2018	SRR7217902	T0160A_6	T0160A	169	CS	US	male	preterm	formula
Baumann-DudenhoefferAM_2018	SRR7217904	T0160A_5	T0160A	142	CS	US	male	preterm	formula
Baumann-DudenhoefferAM_2018	SRR7217905	T0160A_3	T0160A	92	CS	US	male	preterm	formula
Baumann-DudenhoefferAM_2018	SRR7217906	T0160A_4	T0160A	121	CS	US	male	preterm	formula
Baumann-DudenhoefferAM_2018	SRR7217908	T0160A_6	T0160A	169	CS	US	male	preterm	formula
Baumann-DudenhoefferAM_2018	SRR7217909	T0160A_2	T0160A	63	CS	US	male	preterm	formula
Baumann-DudenhoefferAM_2018	SRR7217910	T0190A_7	T0190A	200	vaginal	US	female	preterm	formula
Baumann-DudenhoefferAM_2018	SRR7217911	T0190A_8	T0190A	227	vaginal	US	female	preterm	formula
Baumann-DudenhoefferAM_2018	SRR7217912	T0111B_5	T0111B	143	vaginal	US	female	full_term	formula
Baumann-DudenhoefferAM_2018	SRR7217913	T0111A_8	T0111A	230	vaginal	US	female	full_term	formula
Baumann-DudenhoefferAM_2018	SRR7217914	T0111A_7	T0111A	197	vaginal	US	female	full_term	formula
Baumann-DudenhoefferAM_2018	SRR7217915	T0111A_6	T0111A	174	vaginal	US	female	full_term	formula
Baumann-DudenhoefferAM_2018	SRR7217916	T0111B_4	T0111B	115	vaginal	US	female	full_term	formula
Baumann-DudenhoefferAM_2018	SRR7217917	T0111A_5	T0111A	143	vaginal	US	female	full_term	formula
Baumann-DudenhoefferAM_2018	SRR7217918	T0111B_2	T0111B	55	vaginal	US	female	full_term	formula
Baumann-DudenhoefferAM_2018	SRR7217919	T0111B_2	T0111B	55	vaginal	US	female	full_term	formula
Baumann-DudenhoefferAM_2018	SRR7217920	T0111B_1	T0111B	29	vaginal	US	female	full_term	formula
Baumann-DudenhoefferAM_2018	SRR7217922	T0150B_7	T0150B	221	vaginal	US	male	preterm	formula
Baumann-DudenhoefferAM_2018	SRR7217595	T0180A_7	T0180A	209	CS	US	male	full_term	formula
Baumann-DudenhoefferAM_2018	SRR7217786	T0178A_7	T0178A	195	vaginal	US	male	preterm	formula
Baumann-DudenhoefferAM_2018	SRR7217789	T0178A_7	T0178A	195	vaginal	US	male	preterm	formula
Baumann-DudenhoefferAM_2018	SRR7217790	T0178A_7	T0178A	195	vaginal	US	male	preterm	formula
Baumann-DudenhoefferAM_2018	SRR7217860	T0178B_7	T0178B	195	vaginal	US	male	preterm	formula
BrooksB_2017	SRR5405612	S2_018_023G1	S2_018_023G1	23	CS	US	male	preterm	NA
BrooksB_2017	SRR5405613	S2_018_022G1	S2_018_022G1	22	CS	US	male	preterm	NA
BrooksB_2017	SRR5405614	S2_018_021G1	S2_018_021G1	21	CS	US	male	preterm	NA
BrooksB_2017	SRR5405615	S2_018_020G1	S2_018_020G1	20	CS	US	male	preterm	NA
BrooksB_2017	SRR5405616	S2_018_019G1	S2_018_019G1	19	CS	US	male	preterm	NA
BrooksB_2017	SRR5405617	S2_018_018G1	S2_018_018G1	18	CS	US	male	preterm	NA
BrooksB_2017	SRR5405618	S2_018_017G1	S2_018_017G1	17	CS	US	male	preterm	NA
BrooksB_2017	SRR5405619	S2_018_016G1	S2_018_016G1	16	CS	US	male	preterm	NA
BrooksB_2017	SRR5405620	S2_018_015G1	S2_018_015G1	15	CS	US	male	preterm	NA
BrooksB_2017	SRR5405621	S2_018_014G1	S2_018_014G1	14	CS	US	male	preterm	NA
BrooksB_2017	SRR5405622	S2_018_013G1	S2_018_013G1	13	CS	US	male	preterm	NA
BrooksB_2017	SRR5405623	S2_018_012G1	S2_018_012G1	12	CS	US	male	preterm	NA
BrooksB_2017	SRR5405624	S2_018_011G1	S2_018_011G1	11	CS	US	male	preterm	NA
BrooksB_2017	SRR5405625	S2_018_010G1	S2_018_010G1	10	CS	US	male	preterm	NA
BrooksB_2017	SRR5405626	S2_018_009G1	S2_018_009G1	9	CS	US	male	preterm	NA
BrooksB_2017	SRR5405627	S2_018_008G1	S2_018_008G1	8	CS	US	male	preterm	NA
BrooksB_2017	SRR5405628	S2_018_007G1	S2_018_007G1	7	CS	US	male	preterm	NA
BrooksB_2017	SRR5405629	S2_018_006G1	S2_018_006G1	6	CS	US	male	preterm	NA
BrooksB_2017	SRR5405630	S2_017_028G1	S2_017_028G1	28	CS	US	female	preterm	NA
BrooksB_2017	SRR5405631	S2_017_027G1	S2_017_027G1	27	CS	US	female	preterm	NA
BrooksB_2017	SRR5405632	S2_017_026G1	S2_017_026G1	26	CS	US	female	preterm	NA
BrooksB_2017	SRR5405633	S2_017_025G1	S2_017_025G1	25	CS	US	female	preterm	NA
BrooksB_2017	SRR5405634	S2_017_024G1	S2_017_024G1	24	CS	US	female	preterm	NA
BrooksB_2017	SRR5405635	S2_017_023G1	S2_017_023G1	23	CS	US	female	preterm	NA
BrooksB_2017	SRR5405636	S2_017_022G1	S2_017_022G1	22	CS	US	female	preterm	NA
BrooksB_2017	SRR5405637	S2_017_021G1	S2_017_021G1	21	CS	US	female	preterm	NA
BrooksB_2017	SRR5405638	S2_017_020G1	S2_017_020G1	20	CS	US	female	preterm	NA
BrooksB_2017	SRR5405639	S2_017_019G1	S2_017_019G1	19	CS	US	female	preterm	NA
BrooksB_2017	SRR5405640	S2_017_018G1	S2_017_018G1	18	CS	US	female	preterm	NA
BrooksB_2017	SRR5405641	S2_017_017G1	S2_017_017G1	17	CS	US	female	preterm	NA
BrooksB_2017	SRR5405642	S2_017_015G1	S2_017_015G1	15	CS	US	female	preterm	NA
BrooksB_2017	SRR5405643	S2_017_014G1	S2_017_014G1	14	CS	US	female	preterm	NA
BrooksB_2017	SRR5405644	S2_017_013G1	S2_017_013G1	13	CS	US	female	preterm	NA
BrooksB_2017	SRR5405645	S2_017_012G1	S2_017_012G1	12	CS	US	female	preterm	NA
BrooksB_2017	SRR5405646	S2_017_011G1	S2_017_011G1	11	CS	US	female	preterm	NA
BrooksB_2017	SRR5405647	S2_017_010G1	S2_017_010G1	10	CS	US	female	preterm	NA
BrooksB_2017	SRR5405648	S2_017_009G1	S2_017_009G1	9	CS	US	female	preterm	NA
BrooksB_2017	SRR5405649	S2_017_008G1	S2_017_008G1	8	CS	US	female	preterm	NA
BrooksB_2017	SRR5405650	S2_017_007G1	S2_017_007G1	7	CS	US	female	preterm	NA
BrooksB_2017	SRR5405651	S2_017_006G1	S2_017_006G1	6	CS	US	female	preterm	NA
BrooksB_2017	SRR5405652	S2_016_028G1	S2_016_028G1	28	CS	US	male	preterm	NA
BrooksB_2017	SRR5405653	S2_016_027G1	S2_016_027G1	27	CS	US	male	preterm	NA
BrooksB_2017	SRR5405654	S2_016_026G1	S2_016_026G1	26	CS	US	male	preterm	NA
BrooksB_2017	SRR5405655	S2_016_025G1	S2_016_025G1	25	CS	US	male	preterm	NA
BrooksB_2017	SRR5405656	S2_016_024G1	S2_016_024G1	24	CS	US	male	preterm	NA
BrooksB_2017	SRR5405657	S2_016_023G1	S2_016_023G1	23	CS	US	male	preterm	NA
BrooksB_2017	SRR5405658	S2_016_021G1	S2_016_021G1	21	CS	US	male	preterm	NA
BrooksB_2017	SRR5405659	S2_016_019G1	S2_016_019G1	19	CS	US	male	preterm	NA
BrooksB_2017	SRR5405660	S2_016_018G1	S2_016_018G1	18	CS	US	male	preterm	NA
BrooksB_2017	SRR5405661	S2_016_017G1	S2_016_017G1	17	CS	US	male	preterm	NA
BrooksB_2017	SRR5405662	S2_016_016G1	S2_016_016G1	16	CS	US	male	preterm	NA
BrooksB_2017	SRR5405663	S2_016_015G1	S2_016_015G1	15	CS	US	male	preterm	NA
BrooksB_2017	SRR5405664	S2_016_014G1	S2_016_014G1	14	CS	US	male	preterm	NA
BrooksB_2017	SRR5405665	S2_016_013G1	S2_016_013G1	13	CS	US	male	preterm	NA
BrooksB_2017	SRR5405666	S2_016_011G1	S2_016_011G1	11	CS	US	male	preterm	NA
BrooksB_2017	SRR5405667	S2_016_010G1	S2_016_010G1	10	CS	US	male	preterm	NA
BrooksB_2017	SRR5405668	S2_016_009G1	S2_016_009G1	9	CS	US	male	preterm	NA
BrooksB_2017	SRR5405669	S2_016_008G1	S2_016_008G1	8	CS	US	male	preterm	NA
BrooksB_2017	SRR5405670	S2_016_007G1	S2_016_007G1	7	CS	US	male	preterm	NA
BrooksB_2017	SRR5405671	S2_015_013G1	S2_015_013G1	13	vaginal	US	female	preterm	NA
BrooksB_2017	SRR5405672	S2_015_012G1	S2_015_012G1	12	vaginal	US	female	preterm	NA
BrooksB_2017	SRR5405673	S2_015_011G1	S2_015_011G1	11	vaginal	US	female	preterm	NA
BrooksB_2017	SRR5405674	S2_015_010G1	S2_015_010G1	10	vaginal	US	female	preterm	NA
BrooksB_2017	SRR5405675	S2_015_009G1	S2_015_009G1	9	vaginal	US	female	preterm	NA
BrooksB_2017	SRR5405676	S2_015_006G1	S2_015_006G1	6	vaginal	US	female	preterm	NA
BrooksB_2017	SRR5405677	S2_015_005G1	S2_015_005G1	5	vaginal	US	female	preterm	NA
BrooksB_2017	SRR5405678	S2_014_028G1	S2_014_028G1	28	CS	US	male	preterm	NA
BrooksB_2017	SRR5405679	S2_014_026G1	S2_014_026G1	26	CS	US	male	preterm	NA
BrooksB_2017	SRR5405680	S2_014_025G1	S2_014_025G1	25	CS	US	male	preterm	NA
BrooksB_2017	SRR5405681	S2_014_024G1	S2_014_024G1	24	CS	US	male	preterm	NA
BrooksB_2017	SRR5405682	S2_014_023G1	S2_014_023G1	23	CS	US	male	preterm	NA
BrooksB_2017	SRR5405683	S2_014_021G1	S2_014_021G1	21	CS	US	male	preterm	NA
BrooksB_2017	SRR5405684	S2_014_020G1	S2_014_020G1	20	CS	US	male	preterm	NA
BrooksB_2017	SRR5405685	S2_014_019G1	S2_014_019G1	19	CS	US	male	preterm	NA
BrooksB_2017	SRR5405686	S2_014_018G1	S2_014_018G1	18	CS	US	male	preterm	NA
BrooksB_2017	SRR5405687	S2_014_017G1	S2_014_017G1	17	CS	US	male	preterm	NA
BrooksB_2017	SRR5405688	S2_014_016G1	S2_014_016G1	16	CS	US	male	preterm	NA
BrooksB_2017	SRR5405689	S2_014_015G1	S2_014_015G1	15	CS	US	male	preterm	NA
BrooksB_2017	SRR5405690	S2_014_013G1	S2_014_013G1	13	CS	US	male	preterm	NA
BrooksB_2017	SRR5405691	S2_014_011G1	S2_014_011G1	11	CS	US	male	preterm	NA
BrooksB_2017	SRR5405692	S2_014_010G1	S2_014_010G1	10	CS	US	male	preterm	NA
BrooksB_2017	SRR5405693	S2_014_009G1	S2_014_009G1	9	CS	US	male	preterm	NA
BrooksB_2017	SRR5405694	S2_014_007G1	S2_014_007G1	7	CS	US	male	preterm	NA
BrooksB_2017	SRR5405695	S2_012_027G1	S2_012_027G1	27	CS	US	female	preterm	NA
BrooksB_2017	SRR5405696	S2_012_026G1	S2_012_026G1	26	CS	US	female	preterm	NA
BrooksB_2017	SRR5405697	S2_012_025G1	S2_012_025G1	25	CS	US	female	preterm	NA
BrooksB_2017	SRR5405698	S2_012_024G1	S2_012_024G1	24	CS	US	female	preterm	NA
BrooksB_2017	SRR5405699	S2_012_023G1	S2_012_023G1	23	CS	US	female	preterm	NA
BrooksB_2017	SRR5405700	S2_012_022G1	S2_012_022G1	22	CS	US	female	preterm	NA
BrooksB_2017	SRR5405701	S2_012_021G1	S2_012_021G1	21	CS	US	female	preterm	NA
BrooksB_2017	SRR5405702	S2_012_020G1	S2_012_020G1	20	CS	US	female	preterm	NA
BrooksB_2017	SRR5405703	S2_012_019G1	S2_012_019G1	19	CS	US	female	preterm	NA
BrooksB_2017	SRR5405704	S2_012_018G1	S2_012_018G1	18	CS	US	female	preterm	NA
BrooksB_2017	SRR5405705	S2_012_017G1	S2_012_017G1	17	CS	US	female	preterm	NA
BrooksB_2017	SRR5405706	S2_012_016G1	S2_012_016G1	16	CS	US	female	preterm	NA
BrooksB_2017	SRR5405707	S2_012_015G1	S2_012_015G1	15	CS	US	female	preterm	NA
BrooksB_2017	SRR5405708	S2_012_014G1	S2_012_014G1	14	CS	US	female	preterm	NA
BrooksB_2017	SRR5405709	S2_012_013G1	S2_012_013G1	13	CS	US	female	preterm	NA
BrooksB_2017	SRR5405710	S2_012_012G1	S2_012_012G1	12	CS	US	female	preterm	NA
BrooksB_2017	SRR5405711	S2_012_011G1	S2_012_011G1	11	CS	US	female	preterm	NA
BrooksB_2017	SRR5405712	S2_012_010G1	S2_012_010G1	10	CS	US	female	preterm	NA
BrooksB_2017	SRR5405713	S2_012_009G1	S2_012_009G1	9	CS	US	female	preterm	NA
BrooksB_2017	SRR5405714	S2_012_008G1	S2_012_008G1	8	CS	US	female	preterm	NA
BrooksB_2017	SRR5405715	S2_012_007G1	S2_012_007G1	7	CS	US	female	preterm	NA
BrooksB_2017	SRR5405716	S2_012_005G1	S2_012_005G1	5	CS	US	female	preterm	NA
BrooksB_2017	SRR5405717	S2_011_028G1	S2_011_028G1	28	vaginal	US	male	preterm	NA
BrooksB_2017	SRR5405718	S2_011_026G1	S2_011_026G1	26	vaginal	US	male	preterm	NA
BrooksB_2017	SRR5405719	S2_011_025G1	S2_011_025G1	25	vaginal	US	male	preterm	NA
BrooksB_2017	SRR5405720	S2_011_024G1	S2_011_024G1	24	vaginal	US	male	preterm	NA
BrooksB_2017	SRR5405721	S2_011_023G1	S2_011_023G1	23	vaginal	US	male	preterm	NA
BrooksB_2017	SRR5405722	S2_011_022G1	S2_011_022G1	22	vaginal	US	male	preterm	NA
BrooksB_2017	SRR5405723	S2_011_021G1	S2_011_021G1	21	vaginal	US	male	preterm	NA
BrooksB_2017	SRR5405724	S2_011_020G1	S2_011_020G1	20	vaginal	US	male	preterm	NA
BrooksB_2017	SRR5405725	S2_011_019G1	S2_011_019G1	19	vaginal	US	male	preterm	NA
BrooksB_2017	SRR5405726	S2_011_018G1	S2_011_018G1	18	vaginal	US	male	preterm	NA
BrooksB_2017	SRR5405727	S2_011_017G1	S2_011_017G1	17	vaginal	US	male	preterm	NA
BrooksB_2017	SRR5405728	S2_011_016G1	S2_011_016G1	16	vaginal	US	male	preterm	NA
BrooksB_2017	SRR5405729	S2_011_015G1	S2_011_015G1	15	vaginal	US	male	preterm	NA
BrooksB_2017	SRR5405730	S2_011_014G1	S2_011_014G1	14	vaginal	US	male	preterm	NA
BrooksB_2017	SRR5405731	S2_011_013G1	S2_011_013G1	13	vaginal	US	male	preterm	NA
BrooksB_2017	SRR5405732	S2_011_012G1	S2_011_012G1	12	vaginal	US	male	preterm	NA
BrooksB_2017	SRR5405733	S2_011_011G1	S2_011_011G1	11	vaginal	US	male	preterm	NA
BrooksB_2017	SRR5405734	S2_011_010G1	S2_011_010G1	10	vaginal	US	male	preterm	NA
BrooksB_2017	SRR5405735	S2_011_009G1	S2_011_009G1	9	vaginal	US	male	preterm	NA
BrooksB_2017	SRR5405736	S2_011_008G1	S2_011_008G1	8	vaginal	US	male	preterm	NA
BrooksB_2017	SRR5405737	S2_011_007G1	S2_011_007G1	7	vaginal	US	male	preterm	NA
BrooksB_2017	SRR5405738	S2_010_030G1	S2_010_030G1	30	CS	US	male	preterm	NA
BrooksB_2017	SRR5405739	S2_010_026G1	S2_010_026G1	26	CS	US	male	preterm	NA
BrooksB_2017	SRR5405740	S2_010_024G1	S2_010_024G1	24	CS	US	male	preterm	NA
BrooksB_2017	SRR5405741	S2_010_023G1	S2_010_023G1	23	CS	US	male	preterm	NA
BrooksB_2017	SRR5405742	S2_010_022G1	S2_010_022G1	22	CS	US	male	preterm	NA
BrooksB_2017	SRR5405743	S2_010_021G1	S2_010_021G1	21	CS	US	male	preterm	NA
BrooksB_2017	SRR5405744	S2_010_019G1	S2_010_019G1	19	CS	US	male	preterm	NA
BrooksB_2017	SRR5405745	S2_010_018G1	S2_010_018G1	18	CS	US	male	preterm	NA
BrooksB_2017	SRR5405746	S2_010_017G1	S2_010_017G1	17	CS	US	male	preterm	NA
BrooksB_2017	SRR5405747	S2_010_016G1	S2_010_016G1	16	CS	US	male	preterm	NA
BrooksB_2017	SRR5405748	S2_010_008G1	S2_010_008G1	8	CS	US	male	preterm	NA
BrooksB_2017	SRR5405749	S2_010_007G1	S2_010_007G1	7	CS	US	male	preterm	NA
BrooksB_2017	SRR5405750	S2_010_006G1	S2_010_006G1	6	CS	US	male	preterm	NA
BrooksB_2017	SRR5405751	S2_010_005G1	S2_010_005G1	5	CS	US	male	preterm	NA
BrooksB_2017	SRR5405752	S2_009_028G1	S2_009_028G1	28	vaginal	US	female	preterm	NA
BrooksB_2017	SRR5405753	S2_009_027G1	S2_009_027G1	27	vaginal	US	female	preterm	NA
BrooksB_2017	SRR5405754	S2_009_026G1	S2_009_026G1	26	vaginal	US	female	preterm	NA
BrooksB_2017	SRR5405755	S2_009_025G1	S2_009_025G1	25	vaginal	US	female	preterm	NA
BrooksB_2017	SRR5405756	S2_009_024G1	S2_009_024G1	24	vaginal	US	female	preterm	NA
BrooksB_2017	SRR5405757	S2_009_023G1	S2_009_023G1	23	vaginal	US	female	preterm	NA
BrooksB_2017	SRR5405758	S2_009_022G1	S2_009_022G1	22	vaginal	US	female	preterm	NA
BrooksB_2017	SRR5405759	S2_009_021G1	S2_009_021G1	21	vaginal	US	female	preterm	NA
BrooksB_2017	SRR5405760	S2_009_020G1	S2_009_020G1	20	vaginal	US	female	preterm	NA
BrooksB_2017	SRR5405761	S2_009_019G1	S2_009_019G1	19	vaginal	US	female	preterm	NA
BrooksB_2017	SRR5405762	S2_009_018G1	S2_009_018G1	18	vaginal	US	female	preterm	NA
BrooksB_2017	SRR5405763	S2_009_017G1	S2_009_017G1	17	vaginal	US	female	preterm	NA
BrooksB_2017	SRR5405764	S2_009_016G1	S2_009_016G1	16	vaginal	US	female	preterm	NA
BrooksB_2017	SRR5405765	S2_009_015G1	S2_009_015G1	15	vaginal	US	female	preterm	NA
BrooksB_2017	SRR5405766	S2_009_014G1	S2_009_014G1	14	vaginal	US	female	preterm	NA
BrooksB_2017	SRR5405767	S2_009_013G1	S2_009_013G1	13	vaginal	US	female	preterm	NA
BrooksB_2017	SRR5405768	S2_009_012G1	S2_009_012G1	12	vaginal	US	female	preterm	NA
BrooksB_2017	SRR5405769	S2_009_011G1	S2_009_011G1	11	vaginal	US	female	preterm	NA
BrooksB_2017	SRR5405770	S2_009_010G1	S2_009_010G1	10	vaginal	US	female	preterm	NA
BrooksB_2017	SRR5405771	S2_009_009G1	S2_009_009G1	9	vaginal	US	female	preterm	NA
BrooksB_2017	SRR5405772	S2_009_008G1	S2_009_008G1	8	vaginal	US	female	preterm	NA
BrooksB_2017	SRR5405773	S2_009_005G1	S2_009_005G1	5	vaginal	US	female	preterm	NA
BrooksB_2017	SRR5405774	S2_008_027G1	S2_008_027G1	27	vaginal	US	male	preterm	NA
BrooksB_2017	SRR5405775	S2_008_026G1	S2_008_026G1	26	vaginal	US	male	preterm	NA
BrooksB_2017	SRR5405776	S2_008_024G1	S2_008_024G1	24	vaginal	US	male	preterm	NA
BrooksB_2017	SRR5405777	S2_008_023G1	S2_008_023G1	23	vaginal	US	male	preterm	NA
BrooksB_2017	SRR5405778	S2_008_021G1	S2_008_021G1	21	vaginal	US	male	preterm	NA
BrooksB_2017	SRR5405779	S2_008_020G1	S2_008_020G1	20	vaginal	US	male	preterm	NA
BrooksB_2017	SRR5405780	S2_008_017G1	S2_008_017G1	17	vaginal	US	male	preterm	NA
BrooksB_2017	SRR5405781	S2_008_015G1	S2_008_015G1	15	vaginal	US	male	preterm	NA
BrooksB_2017	SRR5405782	S2_008_014G1	S2_008_014G1	14	vaginal	US	male	preterm	NA
BrooksB_2017	SRR5405783	S2_008_012G1	S2_008_012G1	12	vaginal	US	male	preterm	NA
BrooksB_2017	SRR5405784	S2_008_011G1	S2_008_011G1	11	vaginal	US	male	preterm	NA
BrooksB_2017	SRR5405785	S2_008_010G1	S2_008_010G1	10	vaginal	US	male	preterm	NA
BrooksB_2017	SRR5405786	S2_008_008G1	S2_008_008G1	8	vaginal	US	male	preterm	NA
BrooksB_2017	SRR5405787	S2_008_007G1	S2_008_007G1	7	vaginal	US	male	preterm	NA
BrooksB_2017	SRR5405788	S2_006_027G1	S2_006_027G1	27	CS	US	male	preterm	NA
BrooksB_2017	SRR5405789	S2_006_026G1	S2_006_026G1	26	CS	US	male	preterm	NA
BrooksB_2017	SRR5405790	S2_006_023G1	S2_006_023G1	23	CS	US	male	preterm	NA
BrooksB_2017	SRR5405791	S2_006_022G1	S2_006_022G1	22	CS	US	male	preterm	NA
BrooksB_2017	SRR5405792	S2_006_021G1	S2_006_021G1	21	CS	US	male	preterm	NA
BrooksB_2017	SRR5405793	S2_006_020G1	S2_006_020G1	20	CS	US	male	preterm	NA
BrooksB_2017	SRR5405794	S2_006_019G1	S2_006_019G1	19	CS	US	male	preterm	NA
BrooksB_2017	SRR5405795	S2_006_018G1	S2_006_018G1	18	CS	US	male	preterm	NA
BrooksB_2017	SRR5405796	S2_006_016G1	S2_006_016G1	16	CS	US	male	preterm	NA
BrooksB_2017	SRR5405797	S2_006_015G1	S2_006_015G1	15	CS	US	male	preterm	NA
BrooksB_2017	SRR5405798	S2_006_014G1	S2_006_014G1	14	CS	US	male	preterm	NA
BrooksB_2017	SRR5405799	S2_006_013G1	S2_006_013G1	13	CS	US	male	preterm	NA
BrooksB_2017	SRR5405800	S2_006_012G1	S2_006_012G1	12	CS	US	male	preterm	NA
BrooksB_2017	SRR5405801	S2_006_011G1	S2_006_011G1	11	CS	US	male	preterm	NA
BrooksB_2017	SRR5405802	S2_006_010G1	S2_006_010G1	10	CS	US	male	preterm	NA
BrooksB_2017	SRR5405803	S2_006_009G1	S2_006_009G1	9	CS	US	male	preterm	NA
BrooksB_2017	SRR5405804	S2_006_008G1	S2_006_008G1	8	CS	US	male	preterm	NA
BrooksB_2017	SRR5405805	S2_006_007G1	S2_006_007G1	7	CS	US	male	preterm	NA
BrooksB_2017	SRR5405806	S2_006_006G1	S2_006_006G1	6	CS	US	male	preterm	NA
BrooksB_2017	SRR5405807	S2_006_005G1	S2_006_005G1	5	CS	US	male	preterm	NA
BrooksB_2017	SRR5405808	S2_005_000G1	S2_005_000G1	0	vaginal	US	female	preterm	NA
BrooksB_2017	SRR5405809	S2_004_028G1	S2_004_028G1	28	CS	US	male	preterm	NA
BrooksB_2017	SRR5405810	S2_004_027G1	S2_004_027G1	27	CS	US	male	preterm	NA
BrooksB_2017	SRR5405811	S2_004_026G1	S2_004_026G1	26	CS	US	male	preterm	NA
BrooksB_2017	SRR5405812	S2_004_025G1	S2_004_025G1	25	CS	US	male	preterm	NA
BrooksB_2017	SRR5405813	S2_004_023G1	S2_004_023G1	23	CS	US	male	preterm	NA
BrooksB_2017	SRR5405814	S2_004_021G1	S2_004_021G1	21	CS	US	male	preterm	NA
BrooksB_2017	SRR5405815	S2_004_020G1	S2_004_020G1	20	CS	US	male	preterm	NA
BrooksB_2017	SRR5405816	S2_004_019G1	S2_004_019G1	19	CS	US	male	preterm	NA
BrooksB_2017	SRR5405817	S2_004_018G1	S2_004_018G1	18	CS	US	male	preterm	NA
BrooksB_2017	SRR5405818	S2_004_017G1	S2_004_017G1	17	CS	US	male	preterm	NA
BrooksB_2017	SRR5405819	S2_004_016G1	S2_004_016G1	16	CS	US	male	preterm	NA
BrooksB_2017	SRR5405820	S2_004_015G1	S2_004_015G1	15	CS	US	male	preterm	NA
BrooksB_2017	SRR5405821	S2_004_014G1	S2_004_014G1	14	CS	US	male	preterm	NA
BrooksB_2017	SRR5405822	S2_004_013G1	S2_004_013G1	13	CS	US	male	preterm	NA
BrooksB_2017	SRR5405823	S2_004_012G1	S2_004_012G1	12	CS	US	male	preterm	NA
BrooksB_2017	SRR5405824	S2_004_011G1	S2_004_011G1	11	CS	US	male	preterm	NA
BrooksB_2017	SRR5405825	S2_004_010G1	S2_004_010G1	10	CS	US	male	preterm	NA
BrooksB_2017	SRR5405826	S2_004_009G1	S2_004_009G1	9	CS	US	male	preterm	NA
BrooksB_2017	SRR5405827	S2_004_008G1	S2_004_008G1	8	CS	US	male	preterm	NA
BrooksB_2017	SRR5405828	S2_004_007G1	S2_004_007G1	7	CS	US	male	preterm	NA
BrooksB_2017	SRR5405829	S2_004_006G1	S2_004_006G1	6	CS	US	male	preterm	NA
BrooksB_2017	SRR5405830	S2_003_021G1	S2_003_021G1	21	CS	US	male	preterm	NA
BrooksB_2017	SRR5405831	S2_003_020G1	S2_003_020G1	20	CS	US	male	preterm	NA
BrooksB_2017	SRR5405832	S2_003_019G1	S2_003_019G1	19	CS	US	male	preterm	NA
BrooksB_2017	SRR5405833	S2_003_018G1	S2_003_018G1	18	CS	US	male	preterm	NA
BrooksB_2017	SRR5405834	S2_003_017G1	S2_003_017G1	17	CS	US	male	preterm	NA
BrooksB_2017	SRR5405835	S2_003_016G1	S2_003_016G1	16	CS	US	male	preterm	NA
BrooksB_2017	SRR5405836	S2_003_015G1	S2_003_015G1	15	CS	US	male	preterm	NA
BrooksB_2017	SRR5405837	S2_003_014G1	S2_003_014G1	14	CS	US	male	preterm	NA
BrooksB_2017	SRR5405838	S2_003_013G1	S2_003_013G1	13	CS	US	male	preterm	NA
BrooksB_2017	SRR5405839	S2_003_012G1	S2_003_012G1	12	CS	US	male	preterm	NA
BrooksB_2017	SRR5405840	S2_003_011G1	S2_003_011G1	11	CS	US	male	preterm	NA
BrooksB_2017	SRR5405841	S2_003_010G1	S2_003_010G1	10	CS	US	male	preterm	NA
BrooksB_2017	SRR5405842	S2_003_009G1	S2_003_009G1	9	CS	US	male	preterm	NA
BrooksB_2017	SRR5405843	S2_003_008G1	S2_003_008G1	8	CS	US	male	preterm	NA
BrooksB_2017	SRR5405844	S2_003_007G1	S2_003_007G1	7	CS	US	male	preterm	NA
BrooksB_2017	SRR5405845	S2_003_005G1	S2_003_005G1	5	CS	US	male	preterm	NA
BrooksB_2017	SRR5405846	S2_002_028G1	S2_002_028G1	28	CS	US	female	preterm	NA
BrooksB_2017	SRR5405847	S2_002_027G1	S2_002_027G1	27	CS	US	female	preterm	NA
BrooksB_2017	SRR5405848	S2_002_026G1	S2_002_026G1	26	CS	US	female	preterm	NA
BrooksB_2017	SRR5405849	S2_002_024G1	S2_002_024G1	24	CS	US	female	preterm	NA
BrooksB_2017	SRR5405850	S2_002_023G1	S2_002_023G1	23	CS	US	female	preterm	NA
BrooksB_2017	SRR5405851	S2_002_022G1	S2_002_022G1	22	CS	US	female	preterm	NA
BrooksB_2017	SRR5405852	S2_002_020G1	S2_002_020G1	20	CS	US	female	preterm	NA
BrooksB_2017	SRR5405853	S2_002_019G1	S2_002_019G1	19	CS	US	female	preterm	NA
BrooksB_2017	SRR5405854	S2_002_018G1	S2_002_018G1	18	CS	US	female	preterm	NA
BrooksB_2017	SRR5405855	S2_002_017G1	S2_002_017G1	17	CS	US	female	preterm	NA
BrooksB_2017	SRR5405856	S2_002_016G1	S2_002_016G1	16	CS	US	female	preterm	NA
BrooksB_2017	SRR5405857	S2_002_015G1	S2_002_015G1	15	CS	US	female	preterm	NA
BrooksB_2017	SRR5405858	S2_002_014G1	S2_002_014G1	14	CS	US	female	preterm	NA
BrooksB_2017	SRR5405859	S2_002_013G1	S2_002_013G1	13	CS	US	female	preterm	NA
BrooksB_2017	SRR5405860	S2_002_012G1	S2_002_012G1	12	CS	US	female	preterm	NA
BrooksB_2017	SRR5405861	S2_002_011G1	S2_002_011G1	11	CS	US	female	preterm	NA
BrooksB_2017	SRR5405862	S2_002_010G1	S2_002_010G1	10	CS	US	female	preterm	NA
BrooksB_2017	SRR5405863	S2_002_007G1	S2_002_007G1	7	CS	US	female	preterm	NA
BrooksB_2017	SRR5405864	S2_002_005G1	S2_002_005G1	5	CS	US	female	preterm	NA
BrooksB_2017	SRR5405865	N2_093_010G1	N2_093_010G1	10	CS	US	male	preterm	NA
BrooksB_2017	SRR5405866	N2_093_009G1	N2_093_009G1	9	CS	US	male	preterm	NA
BrooksB_2017	SRR5405867	N2_093_008G2	N2_093_008G2	8	CS	US	male	preterm	NA
BrooksB_2017	SRR5405868	N2_093_008G1	N2_093_008G1	8	CS	US	male	preterm	NA
BrooksB_2017	SRR5405869	N2_093_007G1	N2_093_007G1	7	CS	US	male	preterm	NA
BrooksB_2017	SRR5405870	N2_088_042G1	N2_088_042G1	42	CS	US	female	preterm	NA
BrooksB_2017	SRR5405871	N2_088_034G1	N2_088_034G1	34	CS	US	female	preterm	NA
BrooksB_2017	SRR5405872	N2_088_027G1	N2_088_027G1	27	CS	US	female	preterm	NA
BrooksB_2017	SRR5405873	N2_088_022G1	N2_088_022G1	22	CS	US	female	preterm	NA
BrooksB_2017	SRR5405874	N2_088_018G1	N2_088_018G1	18	CS	US	female	preterm	NA
BrooksB_2017	SRR5405875	N2_088_015G1	N2_088_015G1	15	CS	US	female	preterm	NA
BrooksB_2017	SRR5405876	N2_088_013G1	N2_088_013G1	13	CS	US	female	preterm	NA
BrooksB_2017	SRR5405877	N2_088_010G1	N2_088_010G1	10	CS	US	female	preterm	NA
BrooksB_2017	SRR5405878	N2_088_008G1	N2_088_008G1	8	CS	US	female	preterm	NA
BrooksB_2017	SRR5405879	N2_071_030G1	N2_071_030G1	30	CS	US	male	preterm	NA
BrooksB_2017	SRR5405880	N2_071_029G1	N2_071_029G1	29	CS	US	male	preterm	NA
BrooksB_2017	SRR5405881	N2_071_027G1	N2_071_027G1	27	CS	US	male	preterm	NA
BrooksB_2017	SRR5405882	N2_071_025G1	N2_071_025G1	25	CS	US	male	preterm	NA
BrooksB_2017	SRR5405883	N2_071_023G1	N2_071_023G1	23	CS	US	male	preterm	NA
BrooksB_2017	SRR5405884	N2_071_021G1	N2_071_021G1	21	CS	US	male	preterm	NA
BrooksB_2017	SRR5405885	N2_071_019G1	N2_071_019G1	19	CS	US	male	preterm	NA
BrooksB_2017	SRR5405886	N2_071_017G1	N2_071_017G1	17	CS	US	male	preterm	NA
BrooksB_2017	SRR5405887	N2_071_015G1	N2_071_015G1	15	CS	US	male	preterm	NA
BrooksB_2017	SRR5405888	N2_071_013G1	N2_071_013G1	13	CS	US	male	preterm	NA
BrooksB_2017	SRR5405889	N2_071_010G1	N2_071_010G1	10	CS	US	male	preterm	NA
BrooksB_2017	SRR5405890	N2_071_008G1	N2_071_008G1	8	CS	US	male	preterm	NA
BrooksB_2017	SRR5405891	N2_071_007G1	N2_071_007G1	7	CS	US	male	preterm	NA
BrooksB_2017	SRR5405892	N2_070_060G1	N2_070_060G1	60	CS	US	female	preterm	NA
BrooksB_2017	SRR5405893	N2_070_057G1	N2_070_057G1	57	CS	US	female	preterm	NA
BrooksB_2017	SRR5405894	N2_070_042G1	N2_070_042G1	42	CS	US	female	preterm	NA
BrooksB_2017	SRR5405895	N2_070_036G1	N2_070_036G1	36	CS	US	female	preterm	NA
BrooksB_2017	SRR5405896	N2_070_030G1	N2_070_030G1	30	CS	US	female	preterm	NA
BrooksB_2017	SRR5405897	N2_070_027G1	N2_070_027G1	27	CS	US	female	preterm	NA
BrooksB_2017	SRR5405898	N2_070_024G1	N2_070_024G1	24	CS	US	female	preterm	NA
BrooksB_2017	SRR5405899	N2_070_020G1	N2_070_020G1	20	CS	US	female	preterm	NA
BrooksB_2017	SRR5405900	N2_070_019G1	N2_070_019G1	19	CS	US	female	preterm	NA
BrooksB_2017	SRR5405901	N2_070_016G1	N2_070_016G1	16	CS	US	female	preterm	NA
BrooksB_2017	SRR5405902	N2_069_029G1	N2_069_029G1	29	CS	US	male	preterm	NA
BrooksB_2017	SRR5405903	N2_069_028G1	N2_069_028G1	28	CS	US	male	preterm	NA
BrooksB_2017	SRR5405904	N2_069_027G1	N2_069_027G1	27	CS	US	male	preterm	NA
BrooksB_2017	SRR5405905	N2_069_024G1	N2_069_024G1	24	CS	US	male	preterm	NA
BrooksB_2017	SRR5405906	N2_069_021G1	N2_069_021G1	21	CS	US	male	preterm	NA
BrooksB_2017	SRR5405907	N2_069_019G1	N2_069_019G1	19	CS	US	male	preterm	NA
BrooksB_2017	SRR5405908	N2_069_018G1	N2_069_018G1	18	CS	US	male	preterm	NA
BrooksB_2017	SRR5405909	N2_069_017G1	N2_069_017G1	17	CS	US	male	preterm	NA
BrooksB_2017	SRR5405910	N2_069_015G1	N2_069_015G1	15	CS	US	male	preterm	NA
BrooksB_2017	SRR5405911	N2_069_014G1	N2_069_014G1	14	CS	US	male	preterm	NA
BrooksB_2017	SRR5405912	N2_066_064G1	N2_066_064G1	64	vaginal	US	female	preterm	NA
BrooksB_2017	SRR5405913	N2_066_060G1	N2_066_060G1	60	vaginal	US	female	preterm	NA
BrooksB_2017	SRR5405914	N2_066_050G1	N2_066_050G1	50	vaginal	US	female	preterm	NA
BrooksB_2017	SRR5405915	N2_066_048G1	N2_066_048G1	48	vaginal	US	female	preterm	NA
BrooksB_2017	SRR5405916	N2_066_037G1	N2_066_037G1	37	vaginal	US	female	preterm	NA
BrooksB_2017	SRR5405917	N2_066_033G1	N2_066_033G1	33	vaginal	US	female	preterm	NA
BrooksB_2017	SRR5405918	N2_066_031G1	N2_066_031G1	31	vaginal	US	female	preterm	NA
BrooksB_2017	SRR5405919	N2_066_024G1	N2_066_024G1	24	vaginal	US	female	preterm	NA
BrooksB_2017	SRR5405920	N2_066_021G1	N2_066_021G1	21	vaginal	US	female	preterm	NA
BrooksB_2017	SRR5405921	N2_066_019G1	N2_066_019G1	19	vaginal	US	female	preterm	NA
BrooksB_2017	SRR5405922	N2_066_017G1	N2_066_017G1	17	vaginal	US	female	preterm	NA
BrooksB_2017	SRR5405923	N2_066_015G1	N2_066_015G1	15	vaginal	US	female	preterm	NA
BrooksB_2017	SRR5405924	N2_066_013G1	N2_066_013G1	13	vaginal	US	female	preterm	NA
BrooksB_2017	SRR5405925	N2_066_011G1	N2_066_011G1	11	vaginal	US	female	preterm	NA
BrooksB_2017	SRR5405926	N2_066_009G1	N2_066_009G1	9	vaginal	US	female	preterm	NA
BrooksB_2017	SRR5405927	N2_065_059G1	N2_065_059G1	59	vaginal	US	female	preterm	NA
BrooksB_2017	SRR5405928	N2_065_052G1	N2_065_052G1	52	vaginal	US	female	preterm	NA
BrooksB_2017	SRR5405929	N2_065_046G1	N2_065_046G1	46	vaginal	US	female	preterm	NA
BrooksB_2017	SRR5405930	N2_065_038G1	N2_065_038G1	38	vaginal	US	female	preterm	NA
BrooksB_2017	SRR5405931	N2_065_029G1	N2_065_029G1	29	vaginal	US	female	preterm	NA
BrooksB_2017	SRR5405932	N2_065_026G1	N2_065_026G1	26	vaginal	US	female	preterm	NA
BrooksB_2017	SRR5405933	N2_065_024G1	N2_065_024G1	24	vaginal	US	female	preterm	NA
BrooksB_2017	SRR5405934	N2_065_022G1	N2_065_022G1	22	vaginal	US	female	preterm	NA
BrooksB_2017	SRR5405935	N2_065_019G1	N2_065_019G1	19	vaginal	US	female	preterm	NA
BrooksB_2017	SRR5405936	N2_065_017G1	N2_065_017G1	17	vaginal	US	female	preterm	NA
BrooksB_2017	SRR5405937	N2_065_014G1	N2_065_014G1	14	vaginal	US	female	preterm	NA
BrooksB_2017	SRR5405938	N2_065_011G1	N2_065_011G1	11	vaginal	US	female	preterm	NA
BrooksB_2017	SRR5405939	N2_065_009G1	N2_065_009G1	9	vaginal	US	female	preterm	NA
BrooksB_2017	SRR5405940	N2_065_008G1	N2_065_008G1	8	vaginal	US	female	preterm	NA
BrooksB_2017	SRR5405941	N2_064_043G1	N2_064_043G1	43	vaginal	US	male	preterm	NA
BrooksB_2017	SRR5405942	N2_064_036G1	N2_064_036G1	36	vaginal	US	male	preterm	NA
BrooksB_2017	SRR5405943	N2_064_031G1	N2_064_031G1	31	vaginal	US	male	preterm	NA
BrooksB_2017	SRR5405944	N2_064_027G1	N2_064_027G1	27	vaginal	US	male	preterm	NA
BrooksB_2017	SRR5405945	N2_064_025G1	N2_064_025G1	25	vaginal	US	male	preterm	NA
BrooksB_2017	SRR5405946	N2_064_020G1	N2_064_020G1	20	vaginal	US	male	preterm	NA
BrooksB_2017	SRR5405947	N2_064_017G1	N2_064_017G1	17	vaginal	US	male	preterm	NA
BrooksB_2017	SRR5405948	N2_064_016G1	N2_064_016G1	16	vaginal	US	male	preterm	NA
BrooksB_2017	SRR5405949	N2_064_013G1	N2_064_013G1	13	vaginal	US	male	preterm	NA
BrooksB_2017	SRR5405950	N2_064_011G1	N2_064_011G1	11	vaginal	US	male	preterm	NA
BrooksB_2017	SRR5405951	N2_064_009G1	N2_064_009G1	9	vaginal	US	male	preterm	NA
BrooksB_2017	SRR5405952	N2_061_082G1	N2_061_082G1	82	vaginal	US	male	preterm	NA
BrooksB_2017	SRR5405953	N2_061_025G1	N2_061_025G1	25	vaginal	US	male	preterm	NA
BrooksB_2017	SRR5405954	N2_061_021G1	N2_061_021G1	21	vaginal	US	male	preterm	NA
BrooksB_2017	SRR5405955	N2_061_019G1	N2_061_019G1	19	vaginal	US	male	preterm	NA
BrooksB_2017	SRR5405956	N2_061_015G1	N2_061_015G1	15	vaginal	US	male	preterm	NA
BrooksB_2017	SRR5405957	N2_061_008G1	N2_061_008G1	8	vaginal	US	male	preterm	NA
BrooksB_2017	SRR5405958	N2_061_007G1	N2_061_007G1	7	vaginal	US	male	preterm	NA
BrooksB_2017	SRR5405959	N2_060_021G1	N2_060_021G1	21	CS	US	male	preterm	NA
BrooksB_2017	SRR5405960	N2_060_020G1	N2_060_020G1	20	CS	US	male	preterm	NA
BrooksB_2017	SRR5405961	N2_060_019G1	N2_060_019G1	19	CS	US	male	preterm	NA
BrooksB_2017	SRR5405962	N2_060_016G1	N2_060_016G1	16	CS	US	male	preterm	NA
BrooksB_2017	SRR5405963	N2_060_015G1	N2_060_015G1	15	CS	US	male	preterm	NA
BrooksB_2017	SRR5405964	N2_060_013G1	N2_060_013G1	13	CS	US	male	preterm	NA
BrooksB_2017	SRR5405965	N2_060_011G1	N2_060_011G1	11	CS	US	male	preterm	NA
BrooksB_2017	SRR5405966	N2_060_009G1	N2_060_009G1	9	CS	US	male	preterm	NA
BrooksB_2017	SRR5405967	N2_060_008G1	N2_060_008G1	8	CS	US	male	preterm	NA
BrooksB_2017	SRR5405968	N2_039_044G1	N2_039_044G1	44	CS	US	female	preterm	NA
BrooksB_2017	SRR5405969	N2_039_037G1	N2_039_037G1	37	CS	US	female	preterm	NA
BrooksB_2017	SRR5405970	N2_039_035G1	N2_039_035G1	35	CS	US	female	preterm	NA
BrooksB_2017	SRR5405971	N2_039_021G1	N2_039_021G1	21	CS	US	female	preterm	NA
BrooksB_2017	SRR5405972	N2_039_020G1	N2_039_020G1	20	CS	US	female	preterm	NA
BrooksB_2017	SRR5405973	N2_039_018G1	N2_039_018G1	18	CS	US	female	preterm	NA
BrooksB_2017	SRR5405974	N2_039_015G1	N2_039_015G1	15	CS	US	female	preterm	NA
BrooksB_2017	SRR5405975	N2_039_013G1	N2_039_013G1	13	CS	US	female	preterm	NA
BrooksB_2017	SRR5405976	N2_039_011G1	N2_039_011G1	11	CS	US	female	preterm	NA
BrooksB_2017	SRR5405977	N2_039_008G1	N2_039_008G1	8	CS	US	female	preterm	NA
BrooksB_2017	SRR5405978	N2_038_044G1	N2_038_044G1	44	CS	US	female	preterm	NA
BrooksB_2017	SRR5405979	N2_038_039G1	N2_038_039G1	39	CS	US	female	preterm	NA
BrooksB_2017	SRR5405980	N2_038_036G1	N2_038_036G1	36	CS	US	female	preterm	NA
BrooksB_2017	SRR5405981	N2_038_030G1	N2_038_030G1	30	CS	US	female	preterm	NA
BrooksB_2017	SRR5405982	N2_038_026G1	N2_038_026G1	26	CS	US	female	preterm	NA
BrooksB_2017	SRR5405983	N2_038_020G1	N2_038_020G1	20	CS	US	female	preterm	NA
BrooksB_2017	SRR5405984	N2_038_018G1	N2_038_018G1	18	CS	US	female	preterm	NA
BrooksB_2017	SRR5405985	N2_038_015G1	N2_038_015G1	15	CS	US	female	preterm	NA
BrooksB_2017	SRR5405986	N2_038_013G1	N2_038_013G1	13	CS	US	female	preterm	NA
BrooksB_2017	SRR5405987	N2_038_011G1	N2_038_011G1	11	CS	US	female	preterm	NA
BrooksB_2017	SRR5405988	N2_038_009G1	N2_038_009G1	9	CS	US	female	preterm	NA
BrooksB_2017	SRR5405989	N2_035_053G1	N2_035_053G1	53	vaginal	US	male	preterm	NA
BrooksB_2017	SRR5405990	N2_035_046G1	N2_035_046G1	46	vaginal	US	male	preterm	NA
BrooksB_2017	SRR5405991	N2_035_039G1	N2_035_039G1	39	vaginal	US	male	preterm	NA
BrooksB_2017	SRR5405992	N2_035_032G1	N2_035_032G1	32	vaginal	US	male	preterm	NA
BrooksB_2017	SRR5405993	N2_035_027G1	N2_035_027G1	27	vaginal	US	male	preterm	NA
BrooksB_2017	SRR5405994	N2_035_025G1	N2_035_025G1	25	vaginal	US	male	preterm	NA
BrooksB_2017	SRR5405995	N2_035_022G1	N2_035_022G1	22	vaginal	US	male	preterm	NA
BrooksB_2017	SRR5405996	N2_035_020G1	N2_035_020G1	20	vaginal	US	male	preterm	NA
BrooksB_2017	SRR5405997	N2_035_018G1	N2_035_018G1	18	vaginal	US	male	preterm	NA
BrooksB_2017	SRR5405998	N2_035_016G1	N2_035_016G1	16	vaginal	US	male	preterm	NA
BrooksB_2017	SRR5405999	N2_035_014G1	N2_035_014G1	14	vaginal	US	male	preterm	NA
BrooksB_2017	SRR5406000	N2_035_012G1	N2_035_012G1	12	vaginal	US	male	preterm	NA
BrooksB_2017	SRR5406001	N2_035_010G1	N2_035_010G1	10	vaginal	US	male	preterm	NA
BrooksB_2017	SRR5406002	N2_031_055G1	N2_031_055G1	55	CS	US	male	preterm	NA
BrooksB_2017	SRR5406003	N2_031_040G1	N2_031_040G1	40	CS	US	male	preterm	NA
BrooksB_2017	SRR5406004	N2_031_033G1	N2_031_033G1	33	CS	US	male	preterm	NA
BrooksB_2017	SRR5406005	N2_031_027G1	N2_031_027G1	27	CS	US	male	preterm	NA
BrooksB_2017	SRR5406006	N2_031_023G1	N2_031_023G1	23	CS	US	male	preterm	NA
BrooksB_2017	SRR5406007	N2_031_021G1	N2_031_021G1	21	CS	US	male	preterm	NA
BrooksB_2017	SRR5406008	N2_031_020G1	N2_031_020G1	20	CS	US	male	preterm	NA
BrooksB_2017	SRR5406009	N2_031_018G1	N2_031_018G1	18	CS	US	male	preterm	NA
BrooksB_2017	SRR5406010	N2_031_016G1	N2_031_016G1	16	CS	US	male	preterm	NA
BrooksB_2017	SRR5406011	N2_031_014G1	N2_031_014G1	14	CS	US	male	preterm	NA
BrooksB_2017	SRR5406012	N2_031_012G1	N2_031_012G1	12	CS	US	male	preterm	NA
BrooksB_2017	SRR5406013	N2_031_010G1	N2_031_010G1	10	CS	US	male	preterm	NA
BrooksB_2017	SRR5406014	N2_031_008G1	N2_031_008G1	8	CS	US	male	preterm	NA
CasaburiG_2019	SRR6277103	EBGC1J	7046	21	vaginal	US	NA	full_term	NA
CasaburiG_2019	SRR6277104	EBGC1I	7053	21	CS	US	NA	full_term	NA
CasaburiG_2019	SRR6277105	EBGC3Q	7050	21	CS	US	NA	full_term	NA
CasaburiG_2019	SRR6277106	EBGC1D	7064	21	vaginal	US	NA	full_term	NA
CasaburiG_2019	SRR6277107	EBGC1C	7006	21	CS	US	NA	full_term	NA
CasaburiG_2019	SRR6277108	EBGC1B	7022	21	CS	US	NA	full_term	NA
CasaburiG_2019	SRR6277109	EBGC1A	7020	21	CS	US	NA	full_term	NA
CasaburiG_2019	SRR6277110	EBGC1H	7018	21	vaginal	US	NA	full_term	NA
CasaburiG_2019	SRR6277111	EBGC1G	7071	21	vaginal	US	NA	full_term	NA
CasaburiG_2019	SRR6277112	EBGC1F	7085	21	CS	US	NA	full_term	NA
CasaburiG_2019	SRR6277113	EBGC1E	7042	21	CS	US	NA	full_term	NA
CasaburiG_2019	SRR6277114	EBGC2I	7079	21	CS	US	NA	full_term	NA
CasaburiG_2019	SRR6277115	EBGC2J	7012	21	vaginal	US	NA	full_term	NA
CasaburiG_2019	SRR6277116	EBGC2E	7004	21	vaginal	US	NA	full_term	NA
CasaburiG_2019	SRR6277117	EBGC2F	7019	21	vaginal	US	NA	full_term	NA
CasaburiG_2019	SRR6277118	EBGC2G	7005	21	vaginal	US	NA	full_term	NA
CasaburiG_2019	SRR6277119	EBGC2H	7094	21	vaginal	US	NA	full_term	NA
CasaburiG_2019	SRR6277120	EBGC2A	7077	21	vaginal	US	NA	full_term	NA
CasaburiG_2019	SRR6277121	EBGC2B	7023	21	vaginal	US	NA	full_term	NA
CasaburiG_2019	SRR6277122	EBGC2C	7054	21	CS	US	NA	full_term	NA
CasaburiG_2019	SRR6277123	EBGC2D	7072	21	vaginal	US	NA	full_term	NA
CasaburiG_2019	SRR6277124	EBGC3H	7140	21	vaginal	US	NA	full_term	NA
CasaburiG_2019	SRR6277125	EBGC3I	7056	21	vaginal	US	NA	full_term	NA
CasaburiG_2019	SRR6277126	EBGC3F	7076	21	vaginal	US	NA	full_term	NA
CasaburiG_2019	SRR6277127	EBGC3G	7146	21	vaginal	US	NA	full_term	NA
CasaburiG_2019	SRR6277128	EBGC3D	7080	21	vaginal	US	NA	full_term	NA
CasaburiG_2019	SRR6277129	EBGC3E	7149	21	vaginal	US	NA	full_term	NA
CasaburiG_2019	SRR6277130	EBGC3B	7084	21	vaginal	US	NA	full_term	NA
CasaburiG_2019	SRR6277131	EBGC3C	7068	21	vaginal	US	NA	full_term	NA
CasaburiG_2019	SRR6277132	EBGC3M	7142	21	vaginal	US	NA	full_term	NA
CasaburiG_2019	SRR6277133	EBGC3J	7174	21	vaginal	US	NA	full_term	NA
CasaburiG_2019	SRR6277134	EBGC3K	7130	21	vaginal	US	NA	full_term	NA
CasaburiG_2019	SRR6277135	EBGC3L	7136	21	vaginal	US	NA	full_term	NA
CasaburiG_2019	SRR6277136	EBGC3S	7123	21	vaginal	US	NA	full_term	NA
CasaburiG_2019	SRR6277137	EBGC3O	7016	21	vaginal	US	NA	full_term	NA
CasaburiG_2019	SRR6277138	EBGC3P	7122	21	vaginal	US	NA	full_term	NA
CasaburiG_2019	SRR6277139	EBGC3N	7087	21	vaginal	US	NA	full_term	NA
CasaburiG_2019	SRR6277140	EBGC1T	7028	21	vaginal	US	NA	full_term	NA
CasaburiG_2019	SRR6277141	EBGC1S	7074	21	vaginal	US	NA	full_term	NA
CasaburiG_2019	SRR6277142	EBGC3R	7051	21	vaginal	US	NA	full_term	NA
CasaburiG_2019	SRR6277143	EBGC1L	7040	21	CS	US	NA	full_term	NA
CasaburiG_2019	SRR6277144	EBGC1K	7029	21	vaginal	US	NA	full_term	NA
CasaburiG_2019	SRR6277145	EBGC1N	7070	21	vaginal	US	NA	full_term	NA
CasaburiG_2019	SRR6277146	EBGC1M	7002	21	vaginal	US	NA	full_term	NA
CasaburiG_2019	SRR6277147	EBGC1P	7025	21	vaginal	US	NA	full_term	NA
CasaburiG_2019	SRR6277148	EBGC1O	7055	21	vaginal	US	NA	full_term	NA
CasaburiG_2019	SRR6277149	EBGC1R	7052	21	CS	US	NA	full_term	NA
CasaburiG_2019	SRR6277150	EBGC1Q	7014	21	vaginal	US	NA	full_term	NA
CasaburiG_2019	SRR6277151	EBGC2O	7058	21	vaginal	US	NA	full_term	NA
CasaburiG_2019	SRR6277152	EBGC2M	7007	21	vaginal	US	NA	full_term	NA
CasaburiG_2019	SRR6277153	EBGC2L	7091	21	vaginal	US	NA	full_term	NA
CasaburiG_2019	SRR6277154	EBGC2K	7035	21	CS	US	NA	full_term	NA
CasaburiG_2019	SRR6277155	EBGC2S	7075	21	CS	US	NA	full_term	NA
CasaburiG_2019	SRR6277156	EBGC2R	7021	21	CS	US	NA	full_term	NA
CasaburiG_2019	SRR6277157	EBGC2Q	7032	21	CS	US	NA	full_term	NA
CasaburiG_2019	SRR6277158	EBGC2P	7001	21	CS	US	NA	full_term	NA
CasaburiG_2019	SRR6277159	EBGC3A	7086	21	vaginal	US	NA	full_term	NA
CasaburiG_2019	SRR6277160	EBGC2T	7067	21	vaginal	US	NA	full_term	NA
CasaburiG_2019	SRR6277161	EBGC3U	7062	21	CS	US	NA	full_term	NA
CasaburiG_2019	SRR6277162	EBGC3T	7015	21	CS	US	NA	full_term	NA
ChuDM_2017	SRR5512725	NCS_017_Stool_Infant1.out_1	NCS017	42	vaginal	US	female	full_term	breast
ChuDM_2017	SRR8942343	NCS-078-Stool-infant_microbiome	NCS078	42	vaginal	US	male	full_term	combined
ChuDM_2017	SRR8942345	NCS-003-Meconium_microbiome	NCS003	0	CS	US	male	full_term	NA
ChuDM_2017	SRR8942349	NCS-005-Meconium_microbiome	NCS005	0	vaginal	US	female	full_term	NA
ChuDM_2017	SRR8942351	NCS-006-Stool-infant_microbiome	NCS006	42	CS	US	female	full_term	combined
ChuDM_2017	SRR8942354	NCS-008-Stool-infant_microbiome	NCS008	42	vaginal	US	female	full_term	combined
ChuDM_2017	SRR8942355	NCS-008-Stool-infant2_microbiome	NCS008	42	vaginal	US	female	full_term	combined
ChuDM_2017	SRR8942358	NCS-009-Stool-infant_microbiome	NCS009	42	vaginal	US	male	full_term	breast
ChuDM_2017	SRR8942360	NCS-012-Stool-infant_microbiome	NCS012	42	vaginal	US	female	full_term	breast
ChuDM_2017	SRR8942361	NCS-012-Stool-infant1_microbiome	NCS012	42	vaginal	US	female	full_term	breast
ChuDM_2017	SRR8942364	NCS-013-Stool-infant_microbiome	NCS013	42	vaginal	US	female	full_term	combined
ChuDM_2017	SRR8942367	NCS-016-Meconium_microbiome	NCS016	0	vaginal	US	female	full_term	NA
ChuDM_2017	SRR8942370	NCS-018-Stool-infant_microbiome	NCS018	42	vaginal	US	male	full_term	breast
ChuDM_2017	SRR8942372	NCS-020-Meconium_microbiome	NCS020	0	vaginal	US	female	full_term	NA
ChuDM_2017	SRR8942373	NCS-020-Stool-infant_microbiome	NCS020	42	vaginal	US	female	full_term	breast
ChuDM_2017	SRR8942377	NCS-022-Stool-infant_microbiome	NCS022	42	vaginal	US	male	preterm	breast
ChuDM_2017	SRR8942384	NCS-026-Stool-infant_microbiome	NCS026	42	vaginal	US	female	full_term	breast
ChuDM_2017	SRR8942385	NCS-027-Stool-infant_microbiome	NCS027	42	vaginal	US	female	full_term	combined
ChuDM_2017	SRR8942386	NCS-028-Meconium_microbiome	NCS028	0	CS	US	male	full_term	NA
ChuDM_2017	SRR8942388	NCS-029-Meconium1_microbiome	NCS029	0	CS	US	female	full_term	NA
ChuDM_2017	SRR8942389	NCS-030-Stool-infant_microbiome	NCS030	42	vaginal	US	male	full_term	formula
ChuDM_2017	SRR8942391	NCS-032-Stool-infant_microbiome	NCS032	42	CS	US	male	full_term	breast
ChuDM_2017	SRR8942392	NCS-034-Stool-infant_microbiome	NCS034	42	vaginal	US	male	full_term	combined
ChuDM_2017	SRR8942393	NCS-036-Stool-infant_microbiome	NCS036	42	vaginal	US	male	full_term	combined
ChuDM_2017	SRR8942395	NCS-037-Stool-infant_microbiome	NCS037	42	vaginal	US	male	full_term	combined
ChuDM_2017	SRR8942396	NCS-039-Stool-infant_microbiome	NCS039	42	vaginal	US	male	full_term	breast
ChuDM_2017	SRR8942397	NCS-040-Stool-infant_microbiome	NCS040	42	CS	US	female	full_term	breast
ChuDM_2017	SRR8942398	NCS-041-Meconium_microbiome	NCS041	0	vaginal	US	female	full_term	NA
ChuDM_2017	SRR8942399	NCS-041-Stool-infant_microbiome	NCS041	42	vaginal	US	female	full_term	formula
ChuDM_2017	SRR8942400	NCS-042-Stool-infant_microbiome	NCS042	42	vaginal	US	female	full_term	combined
ChuDM_2017	SRR8942402	NCS-044-Stool-infant_microbiome	NCS044	42	vaginal	US	female	full_term	breast
ChuDM_2017	SRR8942406	NCS-047-Stool-infant_microbiome	NCS047	42	CS	US	female	full_term	breast
ChuDM_2017	SRR8942408	NCS-049-Meconium1_microbiome	NCS049	0	vaginal	US	male	preterm	NA
ChuDM_2017	SRR8942410	NCS-050-Stool-infant_microbiome	NCS050	42	vaginal	US	female	full_term	breast
ChuDM_2017	SRR8942411	NCS-051-Stool-infant_microbiome	NCS051	42	vaginal	US	male	full_term	combined
ChuDM_2017	SRR8942413	NCS-053-Meconium_microbiome	NCS053	0	vaginal	US	female	full_term	NA
ChuDM_2017	SRR8942414	NCS-054-Stool-infant_microbiome	NCS054	42	vaginal	US	male	full_term	breast
ChuDM_2017	SRR8942415	NCS-054-Stool-infant3_microbiome	NCS054	42	vaginal	US	male	full_term	breast
ChuDM_2017	SRR8942416	NCS-058-Stool-infant_microbiome	NCS058	42	vaginal	US	female	full_term	formula
ChuDM_2017	SRR8942417	NCS-062-Stool-infant_microbiome	NCS062	42	CS	US	female	full_term	breast
ChuDM_2017	SRR8942418	NCS-064-Stool-infant_microbiome	NCS064	42	vaginal	US	male	full_term	combined
ChuDM_2017	SRR8942421	NCS-067-Stool-infant_microbiome	NCS067	42	CS	US	female	preterm	combined
ChuDM_2017	SRR8942422	NCS-071-Meconium1_microbiome	NCS071	0	vaginal	US	female	full_term	NA
ChuDM_2017	SRR8942423	NCS-072-Meconium1_microbiome	NCS072	0	vaginal	US	female	full_term	NA
ChuDM_2017	SRR8942424	NCS-072-Stool-infant_microbiome	NCS072	42	vaginal	US	female	full_term	formula
ChuDM_2017	SRR8942427	NCS-074-Stool-infant_microbiome	NCS074	42	vaginal	US	male	full_term	combined
ChuDM_2017	SRR8942429	NCS-075-Stool-infant_microbiome	NCS075	42	vaginal	US	female	full_term	combined
ChuDM_2017	SRR8942430	NCS-076-Stool-infant_microbiome	NCS076	42	CS	US	male	full_term	breast
ChuDM_2017	SRR8942431	NCS-077-Stool-infant_microbiome	NCS077	42	CS	US	male	full_term	combined
CokerMO_2019	SRR8692207	nhbcs_0915800140456425	NA	NA	vaginal	US	NA	full_term	NA
CokerMO_2019	SRR8692198	nhbcs_0915800155561244	NA	NA	vaginal	US	NA	full_term	NA
CokerMO_2019	SRR8692206	nhbcs_0915800140338696	NA	NA	vaginal	US	NA	full_term	NA
CokerMO_2019	SRR8692191	nhbcs_0915800147287171	NA	NA	vaginal	US	NA	full_term	NA
CokerMO_2019	SRR8692238	nhbcs_0915800166603014	NA	NA	vaginal	US	NA	full_term	NA
CokerMO_2019	SRR8692200	nhbcs_0915800105688505	NA	NA	vaginal	US	NA	full_term	NA
CokerMO_2019	SRR8692192	nhbcs_0915800097599908	NA	NA	vaginal	US	NA	full_term	NA
CokerMO_2019	SRR8692237	nhbcs_0915800086225915	NA	NA	vaginal	US	NA	full_term	NA
CokerMO_2019	SRR8692193	nhbcs_0915800106023572	NA	NA	vaginal	US	NA	full_term	NA
CokerMO_2019	SRR8692194	nhbcs_0915800104969275	NA	NA	vaginal	US	NA	full_term	NA
CokerMO_2019	SRR8692196	nhbcs_0915800104156178	NA	NA	vaginal	US	NA	full_term	NA
CokerMO_2019	SRR8692212	nhbcs_0915800089261889	NA	NA	vaginal	US	NA	full_term	NA
CokerMO_2019	SRR8692213	nhbcs_0915800091264894	NA	NA	vaginal	US	NA	full_term	NA
CokerMO_2019	SRR8692228	nhbcs_0915800096247869	NA	NA	vaginal	US	NA	full_term	NA
CokerMO_2019	SRR8692197	nhbcs_0915800098134080	NA	NA	vaginal	US	NA	full_term	NA
CokerMO_2019	SRR8692187	nhbcs_0915800104297888	NA	NA	vaginal	US	NA	full_term	NA
CokerMO_2019	SRR8692236	nhbcs_0915800077694650	NA	NA	vaginal	US	NA	full_term	NA
CokerMO_2019	SRR8692205	nhbcs_0915800130567741	NA	NA	vaginal	US	NA	full_term	NA
CokerMO_2019	SRR8692195	nhbcs_0915800083148280	NA	NA	vaginal	US	NA	full_term	NA
CokerMO_2019	SRR8692201	nhbcs_0915800167522565	NA	NA	vaginal	US	NA	full_term	NA
CokerMO_2019	SRR8692239	nhbcs_0915800169941709	NA	NA	vaginal	US	NA	full_term	NA
CokerMO_2019	SRR8692199	nhbcs_0915800163495810	NA	NA	vaginal	US	NA	full_term	NA
CokerMO_2019	SRR8692186	nhbcs_0915800097837138	NA	NA	vaginal	US	NA	full_term	NA
CokerMO_2019	SRR8692184	nhbcs_0618700152965288	NA	NA	vaginal	US	NA	full_term	NA
CokerMO_2019	SRR8692178	nhbcs_0618700155205280	NA	NA	vaginal	US	NA	full_term	NA
CokerMO_2019	SRR8692182	nhbcs_0915800109323815	NA	NA	vaginal	US	NA	full_term	NA
CokerMO_2019	SRR8692223	nhbcs_0915800107958985	NA	NA	vaginal	US	NA	full_term	NA
CokerMO_2019	SRR8692235	nhbcs_0915800106028837	NA	NA	vaginal	US	NA	full_term	NA
CokerMO_2019	SRR8692224	nhbcs_0915800109675491	NA	NA	vaginal	US	NA	full_term	NA
CokerMO_2019	SRR8692222	nhbcs_0915800119992946	NA	NA	vaginal	US	NA	full_term	NA
CokerMO_2019	SRR8692232	nhbcs_0915800118076885	NA	NA	vaginal	US	NA	full_term	NA
CokerMO_2019	SRR8692218	nhbcs_0915800125841157	NA	NA	vaginal	US	NA	full_term	NA
CokerMO_2019	SRR8692234	nhbcs_0915800124856238	NA	NA	vaginal	US	NA	full_term	NA
CokerMO_2019	SRR8692220	nhbcs_0915800124003436	NA	NA	vaginal	US	NA	full_term	NA
CokerMO_2019	SRR8692208	nhbcs_0618700162935359	NA	NA	vaginal	US	NA	full_term	NA
CokerMO_2019	SRR8692214	nhbcs_0618700162935357	NA	NA	vaginal	US	NA	full_term	NA
CokerMO_2019	SRR8692225	nhbcs_0915800104962612	NA	NA	vaginal	US	NA	full_term	NA
CokerMO_2019	SRR8692227	nhbcs_0915800105452277	NA	NA	vaginal	US	NA	full_term	NA
CokerMO_2019	SRR8692211	nhbcs_0915800098131966	NA	NA	vaginal	US	NA	full_term	NA
CokerMO_2019	SRR8692190	nhbcs_0915800084235337	NA	NA	vaginal	US	NA	full_term	NA
CokerMO_2019	SRR8692210	nhbcs_0915800103023699	NA	NA	vaginal	US	NA	full_term	NA
CokerMO_2019	SRR8692215	nhbcs_0618700166605206	NA	NA	vaginal	US	NA	full_term	NA
CokerMO_2019	SRR8692204	nhbcs_0618700151085225	NA	NA	vaginal	US	NA	full_term	NA
CokerMO_2019	SRR8692185	nhbcs_0618700152325155	NA	NA	vaginal	US	NA	full_term	NA
CokerMO_2019	SRR8692221	nhbcs_0915800128884278	NA	NA	vaginal	US	NA	full_term	NA
CokerMO_2019	SRR8692240	nhbcs_0618700162095305	NA	NA	vaginal	US	NA	full_term	NA
CokerMO_2019	SRR8692230	nhbcs_0618700143215094	NA	NA	vaginal	US	NA	full_term	NA
CokerMO_2019	SRR8692216	nhbcs_0618700147285125	NA	NA	vaginal	US	NA	full_term	NA
CokerMO_2019	SRR8692180	nhbcs_0618700147265218	NA	NA	vaginal	US	NA	full_term	NA
CokerMO_2019	SRR8692244	nhbcs_0618700146745092	NA	NA	vaginal	US	NA	full_term	NA
CokerMO_2019	SRR8692202	nhbcs_0618700156495303	NA	NA	vaginal	US	NA	full_term	NA
CokerMO_2019	SRR8692226	nhbcs_0915800129976567	NA	NA	vaginal	US	NA	full_term	NA
CokerMO_2019	SRR8692188	nhbcs_0618700134995015	NA	NA	vaginal	US	NA	full_term	NA
CokerMO_2019	SRR8692219	nhbcs_0915800122527986	NA	NA	vaginal	US	NA	full_term	NA
CokerMO_2019	SRR8692183	nhbcs_0915800122563583	NA	NA	vaginal	US	NA	full_term	NA
CokerMO_2019	SRR8692233	nhbcs_0915800132016088	NA	NA	vaginal	US	NA	full_term	NA
CokerMO_2019	SRR8692231	nhbcs_0915800130565236	NA	NA	vaginal	US	NA	full_term	NA
CokerMO_2019	SRR8692229	nhbcs_0618700156425323	NA	NA	vaginal	US	NA	full_term	NA
CokerMO_2019	SRR8692209	nhbcs_0618700155285300	NA	NA	vaginal	US	NA	full_term	NA
CokerMO_2019	SRR8692181	nhbcs_0618700155565189	NA	NA	vaginal	US	NA	full_term	NA
CokerMO_2019	SRR8692179	nhbcs_0618700155605162	NA	NA	vaginal	US	NA	full_term	NA
CokerMO_2019	SRR8692241	nhbcs_0618700155965247	NA	NA	vaginal	US	NA	full_term	NA
CokerMO_2019	SRR8692243	nhbcs_0618700121554836	NA	NA	vaginal	US	NA	full_term	NA
CokerMO_2019	SRR8692217	nhbcs_0618700110134732	NA	NA	vaginal	US	NA	full_term	NA
CokerMO_2019	SRR8692242	nhbcs_0618700117574817	NA	NA	vaginal	US	NA	full_term	NA
CokerMO_2019	SRR8692203	nhbcs_0618700107584765	NA	NA	vaginal	US	NA	full_term	NA
CokerMO_2019	SRR8692189	nhbcs_0618700107584763	NA	NA	vaginal	US	NA	full_term	NA
DianaHT_2018	SRR6795060	2003w6	2003w6	42	CS	Bangladesh	male	NA	NA
DianaHT_2018	SRR6795059	3112y2	3112y2	730	vaginal	Bangladesh	female	NA	NA
DianaHT_2018	SRR6795058	3084w6	3084w6	42	CS	Bangladesh	female	NA	NA
DianaHT_2018	SRR6795057	3032w6	3032w6	42	CS	Bangladesh	female	NA	NA
DianaHT_2018	SRR6795056	3084y2	3084y2	730	CS	Bangladesh	female	NA	NA
DianaHT_2018	SRR6795055	3032y2	3032y2	730	CS	Bangladesh	female	NA	NA
DianaHT_2018	SRR6795054	3060y2	3060y2	730	vaginal	Bangladesh	female	NA	NA
DianaHT_2018	SRR6795053	1089y2	1089y2	730	vaginal	Bangladesh	male	NA	NA
DianaHT_2018	SRR6795052	3003w15	3003w15	105	CS	Bangladesh	female	NA	NA
DianaHT_2018	SRR6795051	3015w15	3015w15	105	CS	Bangladesh	female	NA	NA
DianaHT_2018	SRR6795050	1073w11	1073w11	77	CS	Bangladesh	male	NA	NA
DianaHT_2018	SRR6795049	2057w11	2057w11	77	CS	Bangladesh	male	NA	NA
DianaHT_2018	SRR6795048	3047w6	3047w6	42	CS	Bangladesh	female	NA	NA
DianaHT_2018	SRR6795047	3113w6	3113w6	42	vaginal	Bangladesh	female	NA	NA
DianaHT_2018	SRR6795046	3016w15	3016w15	105	vaginal	Bangladesh	female	NA	NA
DianaHT_2018	SRR6795045	3112w6	3112w6	42	vaginal	Bangladesh	female	NA	NA
DianaHT_2018	SRR6795044	3073y2	3073y2	730	vaginal	Bangladesh	female	NA	NA
DianaHT_2018	SRR6795043	1064w11	1064w11	77	vaginal	Bangladesh	male	NA	NA
DianaHT_2018	SRR6795042	1053w11	1053w11	77	CS	Bangladesh	male	NA	NA
DianaHT_2018	SRR6795041	1063w11	1063w11	77	CS	Bangladesh	male	NA	NA
DianaHT_2018	SRR6795040	1076w11	1076w11	77	CS	Bangladesh	male	NA	NA
DianaHT_2018	SRR6795039	2055w11	2055w11	77	CS	Bangladesh	male	NA	NA
DianaHT_2018	SRR6795038	2056w11	2056w11	77	CS	Bangladesh	male	NA	NA
DianaHT_2018	SRR6795037	2058w11	2058w11	77	CS	Bangladesh	male	NA	NA
DianaHT_2018	SRR6795036	1068w11	1068w11	77	CS	Bangladesh	male	NA	NA
DianaHT_2018	SRR6795035	2053w11	2053w11	77	vaginal	Bangladesh	male	NA	NA
DianaHT_2018	SRR6795034	1065w15	1065w15	105	CS	Bangladesh	male	NA	NA
DianaHT_2018	SRR6795033	2085w6	2085w6	42	vaginal	Bangladesh	male	NA	NA
DianaHT_2018	SRR6795032	1108w6	1108w6	42	vaginal	Bangladesh	male	NA	NA
DianaHT_2018	SRR6795031	1026w6	1026w6	42	vaginal	Bangladesh	male	NA	NA
DianaHT_2018	SRR6795030	3034w6	3034w6	42	vaginal	Bangladesh	female	NA	NA
DianaHT_2018	SRR6795029	1055w6	1055w6	42	CS	Bangladesh	male	NA	NA
DianaHT_2018	SRR6795028	3073w6	3073w6	42	vaginal	Bangladesh	female	NA	NA
DianaHT_2018	SRR6795027	1089w6	1089w6	42	vaginal	Bangladesh	male	NA	NA
DianaHT_2018	SRR6795026	3060w6	3060w6	42	vaginal	Bangladesh	female	NA	NA
DianaHT_2018	SRR6795025	1055y2	1055y2	730	CS	Bangladesh	male	NA	NA
DianaHT_2018	SRR6795024	1067w6	1067w6	42	CS	Bangladesh	male	NA	NA
DianaHT_2018	SRR6795023	1078w6	1078w6	42	CS	Bangladesh	male	NA	NA
DianaHT_2018	SRR6795022	1067y2	1067y2	730	CS	Bangladesh	male	NA	NA
DianaHT_2018	SRR6795021	1078y2	1078y2	730	CS	Bangladesh	male	NA	NA
DianaHT_2018	SRR6795020	1026y2	1026y2	730	vaginal	Bangladesh	male	NA	NA
DianaHT_2018	SRR6795019	3034y2	3034y2	730	vaginal	Bangladesh	female	NA	NA
DianaHT_2018	SRR6795018	2085y2	2085y2	730	vaginal	Bangladesh	male	NA	NA
DianaHT_2018	SRR6795017	1108y2	1108y2	730	vaginal	Bangladesh	male	NA	NA
DianaHT_2018	SRR6795016	3047y2	3047y2	730	CS	Bangladesh	female	NA	NA
DianaHT_2018	SRR6795015	3113y2	3113y2	730	vaginal	Bangladesh	female	NA	NA
FerrettiP_2018	SRR5274084	CA_C10002IS2023FE_t2M15	10002	3	vaginal	Italy	NA	full_term	breast
FerrettiP_2018	SRR5274049	CA_C10007IS2113FE_t5M16	10007	120	vaginal	Italy	NA	full_term	breast
FerrettiP_2018	SRR5273997	CA_C10023IS2401FE_t5M16	10023	120	vaginal	Italy	NA	full_term	breast
FerrettiP_2018	SRR5273998	CA_C10023IS2401FE_t4M16	10023	30	vaginal	Italy	NA	full_term	breast
FerrettiP_2018	SRR5274089	CA_C10001IS2009FE_t2M15	10001	3	vaginal	Italy	NA	full_term	breast
FerrettiP_2018	SRR5274043	CA_C10008IS2131FE_t5M16	10008	120	vaginal	Italy	NA	full_term	formula
FerrettiP_2018	SRR5274046	CA_C10008IS2123FE_t2M15	10008	3	vaginal	Italy	NA	full_term	breast
FerrettiP_2018	SRR5273976	CA_C10029IS2499FE_t2M15	10029	3	vaginal	Italy	NA	full_term	breast
FerrettiP_2018	SRR5274068	CA_C10005IS2077FE_t5M15	10005	120	vaginal	Italy	NA	full_term	breast
FerrettiP_2018	SRR5274069	CA_C10005IS2077FE_t4M15	10005	30	vaginal	Italy	NA	full_term	breast
FerrettiP_2018	SRR5274070	CA_C10005IS2069FE_t2M15	10005	3	vaginal	Italy	NA	full_term	breast
FerrettiP_2018	SRR5274059	CA_C10006IS2095FE_t5M16	10006	120	vaginal	Italy	NA	full_term	breast
FerrettiP_2018	SRR5274060	CA_C10006IS2095FE_t4M15	10006	30	vaginal	Italy	NA	full_term	breast
FerrettiP_2018	SRR5274063	CA_C10006IS2087FE_t2M15	10006	3	vaginal	Italy	NA	full_term	breast
FerrettiP_2018	SRR5274050	CA_C10007IS2114FE_t4M15	10007	30	vaginal	Italy	NA	full_term	breast
FerrettiP_2018	SRR5274053	CA_C10007IS2105FE_t2M15	10007	3	vaginal	Italy	NA	full_term	breast
FerrettiP_2018	SRR5274034	CA_C10009IS2149FE_t5M16	10009	120	vaginal	Italy	NA	full_term	breast
FerrettiP_2018	SRR5274036	CA_C10009IS2149FE_t4M15	10009	30	vaginal	Italy	NA	full_term	breast
FerrettiP_2018	SRR5274038	CA_C10009IS2141FE_t2M15	10009	3	vaginal	Italy	NA	full_term	breast
FerrettiP_2018	SRR5274026	CA_C10015IS2249FE_t2M15	10015	3	vaginal	Italy	NA	full_term	breast
FerrettiP_2018	SRR5274014	CA_C10019IS2329FE_t5M16	10019	120	vaginal	Italy	NA	full_term	breast
FerrettiP_2018	SRR5274019	CA_C10019IS2329FE_t4M15	10019	30	vaginal	Italy	NA	full_term	breast
FerrettiP_2018	SRR5274021	CA_C10019IS2321FE_t2M15	10019	3	vaginal	Italy	NA	full_term	breast
FerrettiP_2018	SRR5274006	CA_C10020IS2345FE_t5M16	10020	120	vaginal	Italy	NA	full_term	breast
FerrettiP_2018	SRR5274007	CA_C10020IS2347FE_t4M15	10020	30	vaginal	Italy	NA	full_term	breast
FerrettiP_2018	SRR5274012	CA_C10020IS2339FE_t2M15	10020	3	vaginal	Italy	NA	full_term	breast
FerrettiP_2018	SRR5274004	CA_C10023IS2393FE_t2M15	10023	3	vaginal	Italy	NA	full_term	breast
FerrettiP_2018	SRR5273989	CA_C10024IS2419FE_t5M16	10024	120	vaginal	Italy	NA	full_term	formula
FerrettiP_2018	SRR5273990	CA_C10024IS2419FE_t4M15	10024	30	vaginal	Italy	NA	full_term	breast
FerrettiP_2018	SRR5273995	CA_C10024IS2411FE_t2M15	10024	3	vaginal	Italy	NA	full_term	breast
FerrettiP_2018	SRR5273982	CA_C10026IS2465FE_t4M16	10026	30	vaginal	Italy	NA	full_term	combined
FerrettiP_2018	SRR5273987	CA_C10026IS2449FE_t2M15	10026	3	vaginal	Italy	NA	full_term	breast
FerrettiP_2018	SRR5273963	CA_C10031IS2541FE_t5M16	10031	120	vaginal	Italy	NA	full_term	breast
FerrettiP_2018	SRR5273965	CA_C10031IS2541FE_t4M15	10031	30	vaginal	Italy	NA	full_term	breast
FerrettiP_2018	SRR5273956	CA_C10032IS2559FE_t5M16	10032	120	vaginal	Italy	NA	full_term	formula
FerrettiP_2018	SRR5273957	CA_C10032IS2559FE_t4M15	10032	30	vaginal	Italy	NA	full_term	breast
FerrettiP_2018	SRR5273961	CA_C10032IS2551FE_t2M15	10032	3	vaginal	Italy	NA	full_term	breast
FerrettiP_2018	SRR5273943	CA_C10034IS2595FE_t4M15	10034	30	vaginal	Italy	NA	full_term	breast
FerrettiP_2018	SRR5273951	CA_C10034IS2587FE_t2M15	10034	3	vaginal	Italy	NA	full_term	breast
FerrettiP_2018	SRR5273933	CA_C10035IS2913FE_t4M16	10035	30	vaginal	Italy	NA	full_term	breast
FerrettiP_2018	SRR5273941	CA_C10035IS2605FE_t2M15	10035	3	vaginal	Italy	NA	full_term	breast
FerrettiP_2018	SRR5273929	CA_C10039IS2677FE_t2M16	10039	3	vaginal	Italy	NA	full_term	breast
FerrettiP_2018	SRR5273917	CA_C10042IS2739FE_t5M16	10042	120	vaginal	Italy	NA	full_term	breast
FerrettiP_2018	SRR5273918	CA_C10042IS2739FE_t4M16	10042	30	vaginal	Italy	NA	full_term	breast
FerrettiP_2018	SRR5273920	CA_C10042IS2731FE_t2M16	10042	3	vaginal	Italy	NA	full_term	breast
FerrettiP_2018	SRR5273915	CA_C10043IS2749FE_t2M16	10043	3	vaginal	Italy	NA	full_term	breast
FerrettiP_2018	SRR5273900	CA_C10049IS2857FE_t2M16	10049	3	vaginal	Italy	NA	full_term	breast
FerrettiP_2018	SRR5273901	CA_C10049IS2866FE_t5M16	10049	120	vaginal	Italy	NA	full_term	breast
FerrettiP_2018	SRR5273902	CA_C10049IS2866FE_t4M16	10049	30	vaginal	Italy	NA	full_term	breast
FerrettiP_2018	SRR5273888	CA_C10052IS2920FE_t5M16	10052	120	vaginal	Italy	NA	full_term	combined
FerrettiP_2018	SRR5273891	CA_C10052IS2911FE_t2M16	10052	3	vaginal	Italy	NA	full_term	breast
FerrettiP_2018	SRR5273878	CA_C10055IS2973FE_t4M16	10055	30	vaginal	Italy	NA	full_term	breast
FerrettiP_2018	SRR5273886	CA_C10055IS2965FE_t2M16	10055	3	vaginal	Italy	NA	full_term	breast
FerrettiP_2018	SRR5274087	CA_C10001IS2012FE_t3M15	10001	7	vaginal	Italy	NA	full_term	NA
FerrettiP_2018	SRR5274091	CA_C10001IS2006FE_t1M15	10001	1	vaginal	Italy	NA	full_term	breast
FerrettiP_2018	SRR5274081	CA_C10002IS2028FE_t4M15	10002	30	vaginal	Italy	NA	full_term	breast
FerrettiP_2018	SRR5274082	CA_C10002IS2026FE_t3M15	10002	7	vaginal	Italy	NA	full_term	NA
FerrettiP_2018	SRR5274044	CA_C10008IS2127FE_t3M15	10008	7	vaginal	Italy	NA	full_term	NA
FerrettiP_2018	SRR5274048	CA_C10008IS2120FE_t1M15	10008	1	vaginal	Italy	NA	full_term	breast
FerrettiP_2018	SRR5273974	CA_C10029IS2503FE_t3M15	10029	7	vaginal	Italy	NA	full_term	NA
FerrettiP_2018	SRR5273977	CA_C10029IS2496FE_t1M15	10029	1	vaginal	Italy	NA	full_term	breast
FerrettiP_2018	SRR5274076	CA_C10003IS2042FE_t4M15	10003	30	vaginal	Italy	NA	full_term	breast
FerrettiP_2018	SRR5274077	CA_C10003IS2040FE_t3M15	10003	7	vaginal	Italy	NA	full_term	NA
FerrettiP_2018	SRR5274072	CA_C10005IS2066FE_t1M15	10005	1	vaginal	Italy	NA	full_term	breast
FerrettiP_2018	SRR5274061	CA_C10006IS2091FE_t3M15	10006	7	vaginal	Italy	NA	full_term	NA
FerrettiP_2018	SRR5274065	CA_C10006IS2084FE_t1M15	10006	1	vaginal	Italy	NA	full_term	breast
FerrettiP_2018	SRR5274051	CA_C10007IS2110FE_t3M15	10007	7	vaginal	Italy	NA	full_term	NA
FerrettiP_2018	SRR5274054	CA_C10007IS2102FE_t1M15	10007	1	vaginal	Italy	NA	full_term	breast
FerrettiP_2018	SRR5274035	CA_C10009IS2145FE_t3M16	10009	7	vaginal	Italy	NA	full_term	NA
FerrettiP_2018	SRR5274040	CA_C10009IS2138FE_t1M15	10009	1	vaginal	Italy	NA	full_term	breast
FerrettiP_2018	SRR5274028	CA_C10015IS2246FE_t1M15	10015	1	vaginal	Italy	NA	full_term	breast
FerrettiP_2018	SRR5274029	CA_C10015IS2235FE_t3M15	10015	7	vaginal	Italy	NA	full_term	NA
FerrettiP_2018	SRR5274018	CA_C10019IS2352FE_t3M15	10019	7	vaginal	Italy	NA	full_term	NA
FerrettiP_2018	SRR5274022	CA_C10019IS2318FE_t1M15	10019	1	vaginal	Italy	NA	full_term	breast
FerrettiP_2018	SRR5274011	CA_C10020IS2343FE_t3M15	10020	7	vaginal	Italy	NA	full_term	NA
FerrettiP_2018	SRR5274013	CA_C10020IS2336FE_t1M15	10020	1	vaginal	Italy	NA	full_term	breast
FerrettiP_2018	SRR5273999	CA_C10023IS2397FE_t3M15	10023	7	vaginal	Italy	NA	full_term	NA
FerrettiP_2018	SRR5274005	CA_C10023IS2390FE_t1M15	10023	1	vaginal	Italy	NA	full_term	breast
FerrettiP_2018	SRR5273993	CA_C10024IS2415FE_t3M15	10024	7	vaginal	Italy	NA	full_term	NA
FerrettiP_2018	SRR5273996	CA_C10024IS2408FE_t1M15	10024	1	vaginal	Italy	NA	full_term	breast
FerrettiP_2018	SRR5273986	CA_C10026IS2451FE_t3M15	10026	7	vaginal	Italy	NA	full_term	NA
FerrettiP_2018	SRR5273988	CA_C10026IS2444FE_t1M15	10026	1	vaginal	Italy	NA	full_term	breast
FerrettiP_2018	SRR5273964	CA_C10031IS2530FE_t1M15	10031	1	vaginal	Italy	NA	full_term	breast
FerrettiP_2018	SRR5273966	CA_C10031IS2537FE_t3M15	10031	7	vaginal	Italy	NA	full_term	NA
FerrettiP_2018	SRR5273959	CA_C10032IS2555FE_t3M15	10032	7	vaginal	Italy	NA	full_term	NA
FerrettiP_2018	SRR5273962	CA_C10032IS2548FE_t1M15	10032	1	vaginal	Italy	NA	full_term	breast
FerrettiP_2018	SRR5273944	CA_C10034IS2591FE_t3M15	10034	7	vaginal	Italy	NA	full_term	NA
FerrettiP_2018	SRR5273952	CA_C10034IS2584FE_t1M15	10034	1	vaginal	Italy	NA	full_term	breast
FerrettiP_2018	SRR5273934	CA_C10035IS2609FE_t3M16	10035	7	vaginal	Italy	NA	full_term	NA
FerrettiP_2018	SRR5273942	CA_C10035IS2602FE_t1M15	10035	1	vaginal	Italy	NA	full_term	breast
FerrettiP_2018	SRR5273928	CA_C10039IS2681FE_t3M16	10039	7	vaginal	Italy	NA	full_term	NA
FerrettiP_2018	SRR5273919	CA_C10042IS2735FE_t3M16	10042	7	vaginal	Italy	NA	full_term	NA
FerrettiP_2018	SRR5273903	CA_C10049IS2861FE_t3M16	10049	7	vaginal	Italy	NA	full_term	NA
FerrettiP_2018	SRR5273905	CA_C10049IS2854FE_t1M16	10049	1	vaginal	Italy	NA	full_term	breast
FerrettiP_2018	SRR5273889	CA_C10052IS2915FE_t3M16	10052	7	vaginal	Italy	NA	full_term	NA
FerrettiP_2018	SRR5273892	CA_C10052IS2908FE_t1M16	10052	1	vaginal	Italy	NA	full_term	breast
FerrettiP_2018	SRR5273884	CA_C10055IS2969FE_t3M16	10055	7	vaginal	Italy	NA	full_term	NA
FerrettiP_2018	SRR5273887	CA_C10055IS2962FE_t1M16	10055	1	vaginal	Italy	NA	full_term	breast
GasparriniAJ_2019	SRR9865413	T0180B.C	T0180B	71.53	CS	US	male	full_term	formula
GasparriniAJ_2019	SRR9865414	T0180B.D	T0180B	134.46	CS	US	male	full_term	NA
GasparriniAJ_2019	SRR9865415	T0180B.E	T0180B	174.72	CS	US	male	full_term	NA
GasparriniAJ_2019	SRR9865416	T0180B.F	T0180B	231.66	CS	US	male	full_term	NA
GasparriniAJ_2019	SRR9865417	T0185A.C	T0185A	65.37	CS	US	female	full_term	formula
GasparriniAJ_2019	SRR9865418	T0185A.B	T0185A	39.38	CS	US	female	full_term	formula
GasparriniAJ_2019	SRR9865419	N011.C	N011	314	CS	US	male	preterm	NA
GasparriniAJ_2019	SRR9865420	N011.B	N011	203.96	CS	US	male	preterm	NA
GasparriniAJ_2019	SRR9865421	N011.E	N011	457.16	CS	US	male	preterm	NA
GasparriniAJ_2019	SRR9865422	N011.D	N011	397.07	CS	US	male	preterm	NA
GasparriniAJ_2019	SRR9865423	N010.K	N010	383.6	vaginal	US	male	preterm	NA
GasparriniAJ_2019	SRR9865424	N010.J	N010	199.29	vaginal	US	male	preterm	NA
GasparriniAJ_2019	SRR9865425	N027.D	N027	49.61	vaginal	US	female	preterm	combined
GasparriniAJ_2019	SRR9865426	N027.C	N027	43.57	vaginal	US	female	preterm	combined
GasparriniAJ_2019	SRR9865427	N026.F	N026	280.85	vaginal	US	male	preterm	NA
GasparriniAJ_2019	SRR9865428	N026.E	N026	166.03	vaginal	US	male	preterm	NA
GasparriniAJ_2019	SRR9865429	N027.A	N027	17.59	vaginal	US	female	preterm	combined
GasparriniAJ_2019	SRR9865430	N026.G	N026	407.01	vaginal	US	male	preterm	NA
GasparriniAJ_2019	SRR9865431	N026.B	N026	97.89	vaginal	US	male	preterm	NA
GasparriniAJ_2019	SRR9865432	N026.A	N026	30.01	vaginal	US	male	preterm	breast
GasparriniAJ_2019	SRR9865433	N011.A	N011	60.1	CS	US	male	preterm	breast
GasparriniAJ_2019	SRR9865434	N010.L	N010	442.41	vaginal	US	male	preterm	NA
GasparriniAJ_2019	SRR9865435	N012.B	N012	45.94	CS	US	female	preterm	breast
GasparriniAJ_2019	SRR9865436	N012.A	N012	42.94	CS	US	female	preterm	breast
GasparriniAJ_2019	SRR9865437	N029.D	N029	193.79	CS	US	female	preterm	NA
GasparriniAJ_2019	SRR9865438	N029.C	N029	43.65	CS	US	female	preterm	breast
GasparriniAJ_2019	SRR9865439	N029.B	N029	17.93	CS	US	female	preterm	breast
GasparriniAJ_2019	SRR9865440	N029.A	N029	10.31	CS	US	female	preterm	breast
GasparriniAJ_2019	SRR9865441	N026.D	N026	140.04	vaginal	US	male	preterm	NA
GasparriniAJ_2019	SRR9865442	N026.C	N026	105.17	vaginal	US	male	preterm	NA
GasparriniAJ_2019	SRR9865443	T0122B.A	T0122B	1.92	CS	US	male	preterm	formula
GasparriniAJ_2019	SRR9865444	T0122B.B	T0122B	11.37	CS	US	male	preterm	formula
GasparriniAJ_2019	SRR9865445	T0122B.C	T0122B	48.56	CS	US	male	preterm	formula
GasparriniAJ_2019	SRR9865446	T0122B.D	T0122B	100.46	CS	US	male	preterm	NA
GasparriniAJ_2019	SRR9865447	T0122A.G	T0122A	318.63	CS	US	male	preterm	NA
GasparriniAJ_2019	SRR9865448	T0122A.H	T0122A	349.73	CS	US	male	preterm	NA
GasparriniAJ_2019	SRR9865449	N001.C	N001	40.93	CS	US	male	preterm	breast
GasparriniAJ_2019	SRR9865450	N029.G	N029	459.83	CS	US	female	preterm	NA
GasparriniAJ_2019	SRR9865451	N001.A	N001	23.67	CS	US	male	preterm	breast
GasparriniAJ_2019	SRR9865452	N001.B	N001	26.92	CS	US	male	preterm	breast
GasparriniAJ_2019	SRR9865453	N040.C	N040	53.6	vaginal	US	female	preterm	breast
GasparriniAJ_2019	SRR9865454	N040.B	N040	36	vaginal	US	female	preterm	breast
GasparriniAJ_2019	SRR9865455	N033.B	N033	36.26	CS	US	male	preterm	combined
GasparriniAJ_2019	SRR9865456	N033.C	N033	56.04	CS	US	male	preterm	combined
GasparriniAJ_2019	SRR9865457	T0122A.I	T0122A	440.71	CS	US	male	preterm	NA
GasparriniAJ_2019	SRR9865458	T0122A.J	T0122A	542.85	CS	US	male	preterm	NA
GasparriniAJ_2019	SRR9865459	T0122B.E	T0122B	167.33	CS	US	male	preterm	NA
GasparriniAJ_2019	SRR9865460	T0122B.F	T0122B	286.44	CS	US	male	preterm	NA
GasparriniAJ_2019	SRR9865461	N002.E	N002	68.03	CS	US	male	preterm	combined
GasparriniAJ_2019	SRR9865462	N002.F	N002	195.86	CS	US	male	preterm	NA
GasparriniAJ_2019	SRR9865463	N002.C	N002	47.23	CS	US	male	preterm	combined
GasparriniAJ_2019	SRR9865464	N002.D	N002	57.6	CS	US	male	preterm	combined
GasparriniAJ_2019	SRR9865465	T0101B.A	T0101B	3.63	CS	US	male	preterm	combined
GasparriniAJ_2019	SRR9865466	T0101B.B	T0101B	49.61	CS	US	male	preterm	combined
GasparriniAJ_2019	SRR9865467	T0132B.I	T0132B	530.44	CS	US	male	full_term	NA
GasparriniAJ_2019	SRR9865468	T0132B.J	T0132B	613.68	CS	US	male	full_term	NA
GasparriniAJ_2019	SRR9865469	T0132B.G	T0132B	337.56	CS	US	male	full_term	NA
GasparriniAJ_2019	SRR9865470	T0132B.H	T0132B	417.81	CS	US	male	full_term	NA
GasparriniAJ_2019	SRR9865471	T0132B.E	T0132B	217.58	CS	US	male	full_term	NA
GasparriniAJ_2019	SRR9865472	T0132B.F	T0132B	282.5	CS	US	male	full_term	NA
GasparriniAJ_2019	SRR9865473	N002.A	N002	26.98	CS	US	male	preterm	combined
GasparriniAJ_2019	SRR9865474	N002.B	N002	36.98	CS	US	male	preterm	combined
GasparriniAJ_2019	SRR9865475	N033.F	N033	198.4	CS	US	male	preterm	NA
GasparriniAJ_2019	SRR9865476	N033.G	N033	294.69	CS	US	male	preterm	NA
GasparriniAJ_2019	SRR9865477	N033.D	N033	63.08	CS	US	male	preterm	combined
GasparriniAJ_2019	SRR9865478	N033.E	N033	71.69	CS	US	male	preterm	combined
GasparriniAJ_2019	SRR9865479	N019.F	N019	184.05	CS	US	male	preterm	NA
GasparriniAJ_2019	SRR9865480	N019.E	N019	46.38	CS	US	male	preterm	combined
GasparriniAJ_2019	SRR9865481	T0101B.C	T0101B	99.5	CS	US	male	preterm	NA
GasparriniAJ_2019	SRR9865482	T0101B.D	T0101B	180.38	CS	US	male	preterm	NA
GasparriniAJ_2019	SRR9865483	N012.C	N012	80.42	CS	US	female	preterm	breast
GasparriniAJ_2019	SRR9865484	N012.D	N012	92.18	CS	US	female	preterm	NA
GasparriniAJ_2019	SRR9865485	N022.C	N022	43.3	CS	US	female	preterm	combined
GasparriniAJ_2019	SRR9865486	N022.B	N022	21.47	CS	US	female	preterm	combined
GasparriniAJ_2019	SRR9865487	N022.A	N022	11.06	CS	US	female	preterm	combined
GasparriniAJ_2019	SRR9865488	N021.H	N021	488.79	CS	US	male	preterm	NA
GasparriniAJ_2019	SRR9865489	N018.E	N018	215.66	vaginal	US	female	preterm	NA
GasparriniAJ_2019	SRR9865490	N018.D	N018	175.26	vaginal	US	female	preterm	NA
GasparriniAJ_2019	SRR9865491	N018.G	N018	371.75	vaginal	US	female	preterm	NA
GasparriniAJ_2019	SRR9865492	N018.F	N018	257.68	vaginal	US	female	preterm	NA
GasparriniAJ_2019	SRR9865493	N019.B	N019	27.52	CS	US	male	preterm	combined
GasparriniAJ_2019	SRR9865494	N019.A	N019	20.76	CS	US	male	preterm	combined
GasparriniAJ_2019	SRR9865495	N019.D	N019	42.24	CS	US	male	preterm	combined
GasparriniAJ_2019	SRR9865496	N019.C	N019	34.65	CS	US	male	preterm	combined
GasparriniAJ_2019	SRR9865497	N021.G	N021	208.86	CS	US	male	preterm	NA
GasparriniAJ_2019	SRR9865498	N021.F	N021	87.23	CS	US	male	preterm	breast
GasparriniAJ_2019	SRR9865499	N021.E	N021	73.78	CS	US	male	preterm	breast
GasparriniAJ_2019	SRR9865500	N005.D	N005	36.96	vaginal	US	female	preterm	combined
GasparriniAJ_2019	SRR9865501	N005.G	N005	50.62	vaginal	US	female	preterm	combined
GasparriniAJ_2019	SRR9865502	N005.F	N005	46.12	vaginal	US	female	preterm	combined
GasparriniAJ_2019	SRR9865503	N005.I	N005	185.59	vaginal	US	female	preterm	NA
GasparriniAJ_2019	SRR9865504	N005.H	N005	57.62	vaginal	US	female	preterm	combined
GasparriniAJ_2019	SRR9865505	N035.B	N035	45.04	CS	US	female	preterm	combined
GasparriniAJ_2019	SRR9865506	N035.A	N035	25.86	CS	US	female	preterm	combined
GasparriniAJ_2019	SRR9865507	N035.D	N035	73.42	CS	US	female	preterm	combined
GasparriniAJ_2019	SRR9865508	N035.C	N035	55.39	CS	US	female	preterm	combined
GasparriniAJ_2019	SRR9865509	T0181B.H	T0181B	358.47	CS	US	male	full_term	NA
GasparriniAJ_2019	SRR9865510	T0181B.I	T0181B	451.61	CS	US	male	full_term	NA
GasparriniAJ_2019	SRR9865511	T0181B.J	T0181B	538.63	CS	US	male	full_term	NA
GasparriniAJ_2019	SRR9865512	T0181B.K	T0181B	633.48	CS	US	male	full_term	NA
GasparriniAJ_2019	SRR9865513	T0180A.C	T0180A	73.65	CS	US	male	full_term	formula
GasparriniAJ_2019	SRR9865514	T0180A.D	T0180A	138.75	CS	US	male	full_term	NA
GasparriniAJ_2019	SRR9865515	T0180A.E	T0180A	175.4	CS	US	male	full_term	NA
GasparriniAJ_2019	SRR9865516	T0180A.F	T0180A	231.65	CS	US	male	full_term	NA
GasparriniAJ_2019	SRR9865517	T0180A.G	T0180A	306.55	CS	US	male	full_term	NA
GasparriniAJ_2019	SRR9865518	T0180A.I	T0180A	426.64	CS	US	male	full_term	NA
GasparriniAJ_2019	SRR9865519	N039.D	N039	38.08	vaginal	US	male	preterm	breast
GasparriniAJ_2019	SRR9865520	N039.E	N039	172.98	vaginal	US	male	preterm	NA
GasparriniAJ_2019	SRR9865521	N039.B	N039	22.39	vaginal	US	male	preterm	breast
GasparriniAJ_2019	SRR9865522	N039.C	N039	30.14	vaginal	US	male	preterm	breast
GasparriniAJ_2019	SRR9865523	N038.I	N038	202.81	CS	US	male	preterm	NA
GasparriniAJ_2019	SRR9865524	N039.A	N039	14.46	vaginal	US	male	preterm	breast
GasparriniAJ_2019	SRR9865525	N038.G	N038	77.79	CS	US	male	preterm	combined
GasparriniAJ_2019	SRR9865526	N038.H	N038	92.58	CS	US	male	preterm	NA
GasparriniAJ_2019	SRR9865527	N038.E	N038	56.98	CS	US	male	preterm	combined
GasparriniAJ_2019	SRR9865528	N038.F	N038	62.84	CS	US	male	preterm	combined
GasparriniAJ_2019	SRR9865529	N031.E	N031	109.86	CS	US	male	preterm	NA
GasparriniAJ_2019	SRR9865530	N031.C	N031	67.21	CS	US	male	preterm	breast
GasparriniAJ_2019	SRR9865531	N016.G	N016	479.63	CS	US	female	preterm	NA
GasparriniAJ_2019	SRR9865532	N016.F	N016	150.44	CS	US	female	preterm	NA
GasparriniAJ_2019	SRR9865533	N016.A	N016	35.68	CS	US	female	preterm	breast
GasparriniAJ_2019	SRR9865534	N036.F	N036	454.04	CS	US	male	preterm	NA
GasparriniAJ_2019	SRR9865535	N041.B	N041	49.85	CS	US	female	preterm	breast
GasparriniAJ_2019	SRR9865536	N041.A	N041	31.24	CS	US	female	preterm	breast
GasparriniAJ_2019	SRR9865537	N014.D	N014	257.09	CS	US	female	preterm	NA
GasparriniAJ_2019	SRR9865538	N014.C	N014	82.34	CS	US	female	preterm	combined
GasparriniAJ_2019	SRR9865539	N014.F	N014	362.91	CS	US	female	preterm	NA
GasparriniAJ_2019	SRR9865540	N014.E	N014	294.8	CS	US	female	preterm	NA
GasparriniAJ_2019	SRR9865541	N013.F	N013	380.64	CS	US	male	preterm	NA
GasparriniAJ_2019	SRR9865542	N013.E	N013	288.49	CS	US	male	preterm	NA
GasparriniAJ_2019	SRR9865543	N036.E	N036	367.47	CS	US	male	preterm	NA
GasparriniAJ_2019	SRR9865544	N036.D	N036	292.14	CS	US	male	preterm	NA
GasparriniAJ_2019	SRR9865545	N016.E	N016	139.47	CS	US	female	preterm	NA
GasparriniAJ_2019	SRR9865546	N016.D	N016	121.99	CS	US	female	preterm	NA
GasparriniAJ_2019	SRR9865547	N016.C	N016	107.87	CS	US	female	preterm	NA
GasparriniAJ_2019	SRR9865548	N016.B	N016	46.75	CS	US	female	preterm	breast
GasparriniAJ_2019	SRR9865549	N004.B	N004	15	CS	US	female	preterm	combined
GasparriniAJ_2019	SRR9865550	N004.C	N004	22.73	CS	US	female	preterm	combined
GasparriniAJ_2019	SRR9865551	N014.B	N014	66.97	CS	US	female	preterm	combined
GasparriniAJ_2019	SRR9865552	N014.A	N014	51.35	CS	US	female	preterm	combined
GasparriniAJ_2019	SRR9865553	N015.B	N015	12.57	CS	US	female	preterm	breast
GasparriniAJ_2019	SRR9865554	N015.A	N015	9.72	CS	US	female	preterm	breast
GasparriniAJ_2019	SRR9865555	T0171A.E	T0171A	249.61	CS	US	female	preterm	NA
GasparriniAJ_2019	SRR9865556	T0171A.D	T0171A	191.85	CS	US	female	preterm	NA
GasparriniAJ_2019	SRR9865557	T0171A.G	T0171A	371.35	CS	US	female	preterm	NA
GasparriniAJ_2019	SRR9865558	T0171A.F	T0171A	310.35	CS	US	female	preterm	NA
GasparriniAJ_2019	SRR9865559	N004.D	N004	28.87	CS	US	female	preterm	combined
GasparriniAJ_2019	SRR9865560	N004.E	N004	37.87	CS	US	female	preterm	combined
GasparriniAJ_2019	SRR9865561	N004.F	N004	44.49	CS	US	female	preterm	combined
GasparriniAJ_2019	SRR9865562	N004.G	N004	187.57	CS	US	female	preterm	NA
GasparriniAJ_2019	SRR9865563	N004.H	N004	316.73	CS	US	female	preterm	NA
GasparriniAJ_2019	SRR9865564	N005.A	N005	10.4	vaginal	US	female	preterm	combined
GasparriniAJ_2019	SRR9865565	N005.B	N005	28.37	vaginal	US	female	preterm	combined
GasparriniAJ_2019	SRR9865566	N005.C	N005	32.23	vaginal	US	female	preterm	combined
GasparriniAJ_2019	SRR9865567	T0171A.I	T0171A	532.61	CS	US	female	preterm	NA
GasparriniAJ_2019	SRR9865568	T0171A.H	T0171A	439.66	CS	US	female	preterm	NA
GasparriniAJ_2019	SRR9865569	T0171B.B	T0171B	43.81	CS	US	female	preterm	combined
GasparriniAJ_2019	SRR9865570	T0171A.J	T0171A	627.72	CS	US	female	preterm	NA
GasparriniAJ_2019	SRR9865571	T0171B.D	T0171B	132.42	CS	US	female	preterm	NA
GasparriniAJ_2019	SRR9865572	T0171B.C	T0171B	105.83	CS	US	female	preterm	NA
GasparriniAJ_2019	SRR9865573	T0180B.G	T0180B	302.42	CS	US	male	full_term	NA
GasparriniAJ_2019	SRR9865574	T0180B.I	T0180B	426.64	CS	US	male	full_term	NA
GasparriniAJ_2019	SRR9865575	T0185A.A	T0185A	1.68	CS	US	female	full_term	formula
GasparriniAJ_2019	SRR9865576	T0168A.K	T0168A	620.33	vaginal	US	male	preterm	NA
GasparriniAJ_2019	SRR9865577	T0168A.J	T0168A	536.54	vaginal	US	male	preterm	NA
GasparriniAJ_2019	SRR9865578	T0168A.I	T0168A	425.36	vaginal	US	male	preterm	NA
GasparriniAJ_2019	SRR9865579	T0168A.H	T0168A	369.31	vaginal	US	male	preterm	NA
GasparriniAJ_2019	SRR9865580	T0168A.G	T0168A	297.32	vaginal	US	male	preterm	NA
GasparriniAJ_2019	SRR9865581	T0168A.F	T0168A	247.31	vaginal	US	male	preterm	NA
GasparriniAJ_2019	SRR9865582	T0168A.E	T0168A	193.3	vaginal	US	male	preterm	NA
GasparriniAJ_2019	SRR9865583	T0180A.J	T0180A	516.65	CS	US	male	full_term	NA
GasparriniAJ_2019	SRR9865584	T0180A.K	T0180A	624.63	CS	US	male	full_term	NA
GasparriniAJ_2019	SRR9865585	T0180B.A	T0180B	1.98	CS	US	male	full_term	formula
GasparriniAJ_2019	SRR9865586	T0180B.B	T0180B	33.58	CS	US	male	full_term	formula
GasparriniAJ_2019	SRR9865587	T0168A.B	T0168A	38.39	vaginal	US	male	preterm	formula
GasparriniAJ_2019	SRR9865588	T0168A.A	T0168A	2.32	vaginal	US	male	preterm	formula
GasparriniAJ_2019	SRR9865589	T0101B.F	T0101B	343.68	CS	US	male	preterm	NA
GasparriniAJ_2019	SRR9865590	T0101B.E	T0101B	244.34	CS	US	male	preterm	NA
GasparriniAJ_2019	SRR9865591	T0101B.H	T0101B	458.32	CS	US	male	preterm	NA
GasparriniAJ_2019	SRR9865592	T0101B.G	T0101B	408.36	CS	US	male	preterm	NA
GasparriniAJ_2019	SRR9865593	T0168A.D	T0168A	133.34	vaginal	US	male	preterm	NA
GasparriniAJ_2019	SRR9865594	T0168A.C	T0168A	67.42	vaginal	US	male	preterm	formula
GasparriniAJ_2019	SRR9865595	T0122B.H	T0122B	440.71	CS	US	male	preterm	NA
GasparriniAJ_2019	SRR9865596	T0108A.F	T0108A	304.86	vaginal	US	male	preterm	NA
GasparriniAJ_2019	SRR9865597	T0108A.E	T0108A	233.69	vaginal	US	male	preterm	NA
GasparriniAJ_2019	SRR9865598	T0108A.D	T0108A	121.61	vaginal	US	male	preterm	NA
GasparriniAJ_2019	SRR9865599	T0108A.C	T0108A	65.63	vaginal	US	male	preterm	formula
GasparriniAJ_2019	SRR9865600	T0108A.B	T0108A	38.37	vaginal	US	male	preterm	formula
GasparriniAJ_2019	SRR9865601	T0108A.A	T0108A	1.73	vaginal	US	male	preterm	formula
GasparriniAJ_2019	SRR9865602	T0180B.K	T0180B	624.63	CS	US	male	full_term	NA
GasparriniAJ_2019	SRR9865603	N020.H	N020	438.96	CS	US	female	preterm	NA
GasparriniAJ_2019	SRR9865604	N021.A	N021	35.76	CS	US	male	preterm	breast
GasparriniAJ_2019	SRR9865605	N020.B	N020	21.15	CS	US	female	preterm	combined
GasparriniAJ_2019	SRR9865606	N020.C	N020	53.2	CS	US	female	preterm	combined
GasparriniAJ_2019	SRR9865607	N019.G	N019	309.05	CS	US	male	preterm	NA
GasparriniAJ_2019	SRR9865608	N020.A	N020	18.04	CS	US	female	preterm	combined
GasparriniAJ_2019	SRR9865609	N020.F	N020	80.87	CS	US	female	preterm	combined
GasparriniAJ_2019	SRR9865610	N020.G	N020	94.88	CS	US	female	preterm	NA
GasparriniAJ_2019	SRR9865611	T0180B.J	T0180B	508.36	CS	US	male	full_term	NA
GasparriniAJ_2019	SRR9865612	T0108A.I	T0108A	523.79	vaginal	US	male	preterm	NA
GasparriniAJ_2019	SRR9865613	T0108A.H	T0108A	409.48	vaginal	US	male	preterm	NA
GasparriniAJ_2019	SRR9865614	T0132A.C	T0132A	101.75	CS	US	male	full_term	NA
GasparriniAJ_2019	SRR9865615	T0132A.D	T0132A	133.4	CS	US	male	full_term	NA
GasparriniAJ_2019	SRR9865616	N041.C	N041	66.22	CS	US	female	preterm	breast
GasparriniAJ_2019	SRR9865617	N041.D	N041	78.7	CS	US	female	preterm	breast
GasparriniAJ_2019	SRR9865618	N041.E	N041	90.48	CS	US	female	preterm	NA
GasparriniAJ_2019	SRR9865619	N020.D	N020	70	CS	US	female	preterm	combined
GasparriniAJ_2019	SRR9865620	N020.E	N020	75.34	CS	US	female	preterm	combined
GasparriniAJ_2019	SRR9865621	T0181B.G	T0181B	295.44	CS	US	male	full_term	NA
GasparriniAJ_2019	SRR9865622	N001.G	N001	498.88	CS	US	male	preterm	NA
GasparriniAJ_2019	SRR9865623	N033.A	N033	16.71	CS	US	male	preterm	combined
GasparriniAJ_2019	SRR9865624	N001.E	N001	76.07	CS	US	male	preterm	breast
GasparriniAJ_2019	SRR9865625	N040.G	N040	431.78	vaginal	US	female	preterm	NA
GasparriniAJ_2019	SRR9865626	N040.D	N040	183.92	vaginal	US	female	preterm	NA
GasparriniAJ_2019	SRR9865627	N041.F	N041	104.05	CS	US	female	preterm	NA
GasparriniAJ_2019	SRR9865628	N041.G	N041	209.05	CS	US	female	preterm	NA
GasparriniAJ_2019	SRR9865629	N041.H	N041	295.03	CS	US	female	preterm	NA
GasparriniAJ_2019	SRR9865630	N041.I	N041	490.04	CS	US	female	preterm	NA
GasparriniAJ_2019	SRR9865631	T0132A.B	T0132A	49.85	CS	US	male	full_term	combined
GasparriniAJ_2019	SRR9865632	T0143A.H	T0143A	439.43	CS	US	female	full_term	NA
GasparriniAJ_2019	SRR9865633	T0143A.G	T0143A	364.7	CS	US	female	full_term	NA
GasparriniAJ_2019	SRR9865634	T0143A.F	T0143A	292.4	CS	US	female	full_term	NA
GasparriniAJ_2019	SRR9865635	N040.E	N040	279.94	vaginal	US	female	preterm	NA
GasparriniAJ_2019	SRR9865636	N030.C	N030	49.51	CS	US	female	preterm	breast
GasparriniAJ_2019	SRR9865637	T0160B.G	T0160B	289.77	CS	US	male	preterm	NA
GasparriniAJ_2019	SRR9865638	N030.A	N030	29.24	CS	US	female	preterm	breast
GasparriniAJ_2019	SRR9865639	N030.B	N030	42.23	CS	US	female	preterm	breast
GasparriniAJ_2019	SRR9865640	T0160B.D	T0160B	121.54	CS	US	male	preterm	NA
GasparriniAJ_2019	SRR9865641	T0160B.C	T0160B	63.5	CS	US	male	preterm	combined
GasparriniAJ_2019	SRR9865642	N030.F	N030	312.22	CS	US	female	preterm	NA
GasparriniAJ_2019	SRR9865643	T0143A.E	T0143A	250.54	CS	US	female	full_term	NA
GasparriniAJ_2019	SRR9865644	T0122A.D	T0122A	100.44	CS	US	male	preterm	NA
GasparriniAJ_2019	SRR9865645	T0122A.C	T0122A	48.5	CS	US	male	preterm	formula
GasparriniAJ_2019	SRR9865646	T0122A.B	T0122A	11.39	CS	US	male	preterm	formula
GasparriniAJ_2019	SRR9865647	T0143A.I	T0143A	530.62	CS	US	female	full_term	NA
GasparriniAJ_2019	SRR9865648	T0122A.F	T0122A	230.42	CS	US	male	preterm	NA
GasparriniAJ_2019	SRR9865649	T0122A.E	T0122A	197.5	CS	US	male	preterm	NA
GasparriniAJ_2019	SRR9865650	N008.I	N008	316.9	CS	US	male	preterm	NA
GasparriniAJ_2019	SRR9865651	N030.G	N030	422.35	CS	US	female	preterm	NA
GasparriniAJ_2019	SRR9865652	N040.A	N040	11.87	vaginal	US	female	preterm	breast
GasparriniAJ_2019	SRR9865653	T0122B.G	T0122B	349.72	CS	US	male	preterm	NA
GasparriniAJ_2019	SRR9865654	T0160B.B	T0160B	15.9	CS	US	male	preterm	combined
GasparriniAJ_2019	SRR9865655	T0122B.I	T0122B	541.74	CS	US	male	preterm	NA
GasparriniAJ_2019	SRR9865656	N001.D	N001	62.66	CS	US	male	preterm	breast
GasparriniAJ_2019	SRR9865657	N029.F	N029	366.92	CS	US	female	preterm	NA
GasparriniAJ_2019	SRR9865658	N029.E	N029	274.89	CS	US	female	preterm	NA
GasparriniAJ_2019	SRR9865659	N008.H	N008	125.05	CS	US	male	preterm	NA
GasparriniAJ_2019	SRR9865660	N008.A	N008	17.69	CS	US	male	preterm	breast
GasparriniAJ_2019	SRR9865661	N007.I	N007	556.34	CS	US	female	preterm	NA
GasparriniAJ_2019	SRR9865662	N007.H	N007	425.31	CS	US	female	preterm	NA
GasparriniAJ_2019	SRR9865663	N007.G	N007	116.92	CS	US	female	preterm	NA
GasparriniAJ_2019	SRR9865664	N008.G	N008	118.1	CS	US	male	preterm	NA
GasparriniAJ_2019	SRR9865665	N008.D	N008	83.09	CS	US	male	preterm	breast
GasparriniAJ_2019	SRR9865666	N008.C	N008	69.38	CS	US	male	preterm	breast
GasparriniAJ_2019	SRR9865667	N005.E	N005	41.45	vaginal	US	female	preterm	combined
GasparriniAJ_2019	SRR9865668	N009.A	N009	24.62	CS	US	male	preterm	breast
GasparriniAJ_2019	SRR9865669	N009.B	N009	59.02	CS	US	male	preterm	breast
GasparriniAJ_2019	SRR9865670	N009.C	N009	70.17	CS	US	male	preterm	breast
GasparriniAJ_2019	SRR9865671	T0160B.I	T0160B	440.67	CS	US	male	preterm	NA
GasparriniAJ_2019	SRR9865672	N010.H	N010	56.67	vaginal	US	male	preterm	combined
GasparriniAJ_2019	SRR9865673	N010.I	N010	86.26	vaginal	US	male	preterm	combined
GasparriniAJ_2019	SRR9865674	N028.D	N028	75.36	CS	US	male	preterm	combined
GasparriniAJ_2019	SRR9865675	N028.E	N028	218.72	CS	US	male	preterm	NA
GasparriniAJ_2019	SRR9865676	N027.E	N027	71.14	vaginal	US	female	preterm	combined
GasparriniAJ_2019	SRR9865677	N027.F	N027	79.74	vaginal	US	female	preterm	combined
GasparriniAJ_2019	SRR9865678	N027.G	N027	281.94	vaginal	US	female	preterm	NA
GasparriniAJ_2019	SRR9865679	T0181B.F	T0181B	234.86	CS	US	male	full_term	NA
GasparriniAJ_2019	SRR9865680	T0181B.E	T0181B	156.52	CS	US	male	full_term	NA
GasparriniAJ_2019	SRR9865681	T0181B.D	T0181B	81.46	CS	US	male	full_term	formula
GasparriniAJ_2019	SRR9865682	T0160B.J	T0160B	527.57	CS	US	male	preterm	NA
GasparriniAJ_2019	SRR9865683	N001.F	N001	410.2	CS	US	male	preterm	NA
GasparriniAJ_2019	SRR9865684	N015.I	N015	369.13	CS	US	female	preterm	NA
GasparriniAJ_2019	SRR9865685	N015.J	N015	459.35	CS	US	female	preterm	NA
GasparriniAJ_2019	SRR9865686	N015.G	N015	215.31	CS	US	female	preterm	NA
GasparriniAJ_2019	SRR9865687	N015.H	N015	295.04	CS	US	female	preterm	NA
GasparriniAJ_2019	SRR9865688	N015.E	N015	64.22	CS	US	female	preterm	breast
GasparriniAJ_2019	SRR9865689	N015.F	N015	96.8	CS	US	female	preterm	NA
GasparriniAJ_2019	SRR9865690	T0181B.C	T0181B	47.72	CS	US	male	full_term	formula
GasparriniAJ_2019	SRR9865691	T0181B.B	T0181B	15.79	CS	US	male	full_term	formula
GasparriniAJ_2019	SRR9865692	T0181B.A	T0181B	1.83	CS	US	male	full_term	formula
GasparriniAJ_2019	SRR9865693	N028.G	N028	413.72	CS	US	male	preterm	NA
GasparriniAJ_2019	SRR9865694	N028.A	N028	23.11	CS	US	male	preterm	combined
GasparriniAJ_2019	SRR9865695	T0181A.I	T0181A	452.7	CS	US	male	full_term	NA
GasparriniAJ_2019	SRR9865696	N038.D	N038	41.4	CS	US	male	preterm	combined
GasparriniAJ_2019	SRR9865697	N038.C	N038	31.87	CS	US	male	preterm	combined
GasparriniAJ_2019	SRR9865698	N015.C	N015	32.2	CS	US	female	preterm	breast
GasparriniAJ_2019	SRR9865699	N015.D	N015	46.87	CS	US	female	preterm	breast
GasparriniAJ_2019	SRR9865700	N036.B	N036	27.22	CS	US	male	preterm	breast
GasparriniAJ_2019	SRR9865701	N036.C	N036	61.22	CS	US	male	preterm	breast
GasparriniAJ_2019	SRR9865702	T0171B.G	T0171B	312.38	CS	US	female	preterm	NA
GasparriniAJ_2019	SRR9865703	T0171B.H	T0171B	371.44	CS	US	female	preterm	NA
GasparriniAJ_2019	SRR9865704	T0171B.E	T0171B	191.85	CS	US	female	preterm	NA
GasparriniAJ_2019	SRR9865705	T0171B.F	T0171B	249.58	CS	US	female	preterm	NA
GasparriniAJ_2019	SRR9865706	N024.E	N024	474.96	vaginal	US	male	preterm	NA
GasparriniAJ_2019	SRR9865707	N024.D	N024	385.73	vaginal	US	male	preterm	NA
GasparriniAJ_2019	SRR9865708	N038.B	N038	21.93	CS	US	male	preterm	combined
GasparriniAJ_2019	SRR9865709	N038.A	N038	11.78	CS	US	male	preterm	combined
GasparriniAJ_2019	SRR9865710	N024.A	N024	77.69	vaginal	US	male	preterm	breast
GasparriniAJ_2019	SRR9865711	N023.F	N023	510.65	CS	US	male	preterm	NA
GasparriniAJ_2019	SRR9865712	N024.C	N024	295.88	vaginal	US	male	preterm	NA
GasparriniAJ_2019	SRR9865713	N024.B	N024	246.87	vaginal	US	male	preterm	NA
GasparriniAJ_2019	SRR9865714	T0171B.K	T0171B	627.73	CS	US	female	preterm	NA
GasparriniAJ_2019	SRR9865715	T0143A.B	T0143A	48.36	CS	US	female	full_term	combined
GasparriniAJ_2019	SRR9865716	T0171B.I	T0171B	439.65	CS	US	female	preterm	NA
GasparriniAJ_2019	SRR9865717	T0171B.J	T0171B	532.59	CS	US	female	preterm	NA
GasparriniAJ_2019	SRR9865718	T0143A.C	T0143A	113.67	CS	US	female	full_term	NA
GasparriniAJ_2019	SRR9865719	T0143A.D	T0143A	203.51	CS	US	female	full_term	NA
GasparriniAJ_2019	SRR9865720	N012.I	N012	457.07	CS	US	female	preterm	NA
GasparriniAJ_2019	SRR9865721	N013.A	N013	45.26	CS	US	male	preterm	breast
GasparriniAJ_2019	SRR9865722	N012.G	N012	316.09	CS	US	female	preterm	NA
GasparriniAJ_2019	SRR9865723	N012.H	N012	397.07	CS	US	female	preterm	NA
GasparriniAJ_2019	SRR9865724	N012.E	N012	103.95	CS	US	female	preterm	NA
GasparriniAJ_2019	SRR9865725	N012.F	N012	203.08	CS	US	female	preterm	NA
GasparriniAJ_2019	SRR9865726	N025.F	N025	361.68	CS	US	male	preterm	NA
GasparriniAJ_2019	SRR9865727	N025.G	N025	471.45	CS	US	male	preterm	NA
GasparriniAJ_2019	SRR9865728	N025.D	N025	114.51	CS	US	male	preterm	NA
GasparriniAJ_2019	SRR9865729	N025.E	N025	188.42	CS	US	male	preterm	NA
GasparriniAJ_2019	SRR9865730	T0181A.K	T0181A	601.57	CS	US	male	full_term	NA
GasparriniAJ_2019	SRR9865731	T0181A.J	T0181A	538.46	CS	US	male	full_term	NA
GasparriniAJ_2019	SRR9865732	N022.D	N022	78.61	CS	US	female	preterm	combined
GasparriniAJ_2019	SRR9865733	N022.E	N022	235.37	CS	US	female	preterm	NA
GasparriniAJ_2019	SRR9865734	N022.F	N022	307.61	CS	US	female	preterm	NA
GasparriniAJ_2019	SRR9865735	N022.G	N022	388.7	CS	US	female	preterm	NA
GasparriniAJ_2019	SRR9865736	N040.F	N040	382.71	vaginal	US	female	preterm	NA
GasparriniAJ_2019	SRR9865737	N023.A	N023	34.58	CS	US	male	preterm	breast
GasparriniAJ_2019	SRR9865738	N008.B	N008	45.11	CS	US	male	preterm	breast
GasparriniAJ_2019	SRR9865739	N025.B	N025	39.27	CS	US	male	preterm	combined
GasparriniAJ_2019	SRR9865740	N025.C	N025	92.42	CS	US	male	preterm	NA
GasparriniAJ_2019	SRR9865741	N039.H	N039	456.24	vaginal	US	male	preterm	NA
GasparriniAJ_2019	SRR9865742	N025.A	N025	22.96	CS	US	male	preterm	combined
GasparriniAJ_2019	SRR9865743	N039.F	N039	261.4	vaginal	US	male	preterm	NA
GasparriniAJ_2019	SRR9865744	N039.G	N039	352.19	vaginal	US	male	preterm	NA
GasparriniAJ_2019	SRR9865745	T0101B.J	T0101B	589.45	CS	US	male	preterm	NA
GasparriniAJ_2019	SRR9865746	T0101B.I	T0101B	528.41	CS	US	male	preterm	NA
GasparriniAJ_2019	SRR9865747	N023.B	N023	38.08	CS	US	male	preterm	breast
GasparriniAJ_2019	SRR9865748	N023.C	N023	80.62	CS	US	male	preterm	breast
GasparriniAJ_2019	SRR9865749	N023.D	N023	160.49	CS	US	male	preterm	NA
GasparriniAJ_2019	SRR9865750	N023.E	N023	422.49	CS	US	male	preterm	NA
GasparriniAJ_2019	SRR9865751	T0160B.H	T0160B	377.76	CS	US	male	preterm	NA
GasparriniAJ_2019	SRR9865752	N030.D	N030	56.99	CS	US	female	preterm	breast
GasparriniAJ_2019	SRR9865753	T0160B.F	T0160B	230.73	CS	US	male	preterm	NA
GasparriniAJ_2019	SRR9865754	T0160B.E	T0160B	169.31	CS	US	male	preterm	NA
GasparriniAJ_2019	SRR9865755	N021.D	N021	67.54	CS	US	male	preterm	breast
GasparriniAJ_2019	SRR9865756	N021.C	N021	61.43	CS	US	male	preterm	breast
GasparriniAJ_2019	SRR9865757	N021.B	N021	47.94	CS	US	male	preterm	breast
GasparriniAJ_2019	SRR9865758	N028.F	N028	279.72	CS	US	male	preterm	NA
GasparriniAJ_2019	SRR9865759	N013.C	N013	93.38	CS	US	male	preterm	NA
GasparriniAJ_2019	SRR9865760	N018.B	N018	25.77	vaginal	US	female	preterm	breast
GasparriniAJ_2019	SRR9865761	N018.C	N018	61.03	vaginal	US	female	preterm	breast
GasparriniAJ_2019	SRR9865762	N037.E	N037	231.19	vaginal	US	female	preterm	NA
GasparriniAJ_2019	SRR9865763	N037.F	N037	365.22	vaginal	US	female	preterm	NA
GasparriniAJ_2019	SRR9865764	N037.G	N037	476.74	vaginal	US	female	preterm	NA
GasparriniAJ_2019	SRR9865765	N018.A	N018	13.23	vaginal	US	female	preterm	breast
GasparriniAJ_2019	SRR9865766	N037.A	N037	14.88	vaginal	US	female	preterm	breast
GasparriniAJ_2019	SRR9865767	N037.B	N037	24.01	vaginal	US	female	preterm	breast
GasparriniAJ_2019	SRR9865768	N037.C	N037	44.66	vaginal	US	female	preterm	breast
GasparriniAJ_2019	SRR9865769	N037.D	N037	85.8	vaginal	US	female	preterm	breast
GasparriniAJ_2019	SRR9865770	N003.H	N003	77.2	CS	US	female	preterm	combined
GasparriniAJ_2019	SRR9865771	N003.G	N003	62.73	CS	US	female	preterm	combined
GasparriniAJ_2019	SRR9865772	N003.F	N003	57.1	CS	US	female	preterm	combined
GasparriniAJ_2019	SRR9865773	N003.E	N003	46.8	CS	US	female	preterm	combined
GasparriniAJ_2019	SRR9865774	N003.D	N003	36.79	CS	US	female	preterm	combined
GasparriniAJ_2019	SRR9865775	N003.C	N003	26.08	CS	US	female	preterm	combined
GasparriniAJ_2019	SRR9865776	N013.D	N013	271.49	CS	US	male	preterm	NA
GasparriniAJ_2019	SRR9865777	N022.H	N022	485.49	CS	US	female	preterm	NA
GasparriniAJ_2019	SRR9865778	T0108B.C	T0108B	65.63	CS	US	male	preterm	formula
GasparriniAJ_2019	SRR9865779	T0108B.D	T0108B	121.42	CS	US	male	preterm	NA
GasparriniAJ_2019	SRR9865780	T0108B.A	T0108B	2.46	CS	US	male	preterm	formula
GasparriniAJ_2019	SRR9865781	T0108B.B	T0108B	38.37	CS	US	male	preterm	formula
GasparriniAJ_2019	SRR9865782	T0108B.H	T0108B	438.8	CS	US	male	preterm	NA
GasparriniAJ_2019	SRR9865783	T0108B.I	T0108B	523.83	CS	US	male	preterm	NA
GasparriniAJ_2019	SRR9865784	N003.B	N003	22.58	CS	US	female	preterm	combined
GasparriniAJ_2019	SRR9865785	N003.A	N003	15.08	CS	US	female	preterm	combined
GasparriniAJ_2019	SRR9865786	N004.A	N004	10.86	CS	US	female	preterm	combined
GasparriniAJ_2019	SRR9865787	N003.I	N003	194.37	CS	US	female	preterm	NA
GasparriniAJ_2019	SRR9865788	T0171A.B	T0171A	43.29	CS	US	female	preterm	combined
GasparriniAJ_2019	SRR9865789	T0171A.C	T0171A	105.82	CS	US	female	preterm	NA
GasparriniAJ_2019	SRR9865790	N032.B	N032	70.84	CS	US	female	preterm	breast
GasparriniAJ_2019	SRR9865791	N031.F	N031	133.44	CS	US	male	preterm	NA
GasparriniAJ_2019	SRR9865792	T0108B.E	T0108B	233.67	CS	US	male	preterm	NA
GasparriniAJ_2019	SRR9865793	T0108B.F	T0108B	304.91	CS	US	male	preterm	NA
GasparriniAJ_2019	SRR9865794	T0181A.G	T0181A	295.4	CS	US	male	full_term	NA
GasparriniAJ_2019	SRR9865795	T0108B.J	T0108B	601	CS	US	male	preterm	NA
GasparriniAJ_2019	SRR9865796	T0181A.H	T0181A	354.13	CS	US	male	full_term	NA
GasparriniAJ_2019	SRR9865797	T0132B.B	T0132B	45.86	CS	US	male	full_term	combined
GasparriniAJ_2019	SRR9865798	T0132B.A	T0132B	2	CS	US	male	full_term	combined
GasparriniAJ_2019	SRR9865799	T0132A.J	T0132A	597.38	CS	US	male	full_term	NA
GasparriniAJ_2019	SRR9865800	N032.D	N032	78.45	CS	US	female	preterm	breast
GasparriniAJ_2019	SRR9865801	N032.C	N032	75.6	CS	US	female	preterm	breast
GasparriniAJ_2019	SRR9865802	N032.F	N032	233.53	CS	US	female	preterm	NA
GasparriniAJ_2019	SRR9865803	N032.E	N032	91.09	CS	US	female	preterm	NA
GasparriniAJ_2019	SRR9865804	T0185A.D	T0185A	127.56	CS	US	female	full_term	NA
GasparriniAJ_2019	SRR9865805	T0185A.E	T0185A	252.85	CS	US	female	full_term	NA
GasparriniAJ_2019	SRR9865806	T0185A.F	T0185A	311.79	CS	US	female	full_term	NA
GasparriniAJ_2019	SRR9865807	T0185A.G	T0185A	371.75	CS	US	female	full_term	NA
GasparriniAJ_2019	SRR9865808	T0132A.I	T0132A	486.83	CS	US	male	full_term	NA
GasparriniAJ_2019	SRR9865809	T0132A.H	T0132A	365.67	CS	US	male	full_term	NA
GasparriniAJ_2019	SRR9865810	T0132A.G	T0132A	314.35	CS	US	male	full_term	NA
GasparriniAJ_2019	SRR9865811	T0132A.F	T0132A	266.58	CS	US	male	full_term	NA
GasparriniAJ_2019	SRR9865812	T0132A.E	T0132A	205.45	CS	US	male	full_term	NA
GasparriniAJ_2019	SRR9865813	T0181A.E	T0181A	175.85	CS	US	male	full_term	NA
GasparriniAJ_2019	SRR9865814	T0181A.F	T0181A	234.89	CS	US	male	full_term	NA
GasparriniAJ_2019	SRR9865815	T0181A.C	T0181A	47.72	CS	US	male	full_term	formula
GasparriniAJ_2019	SRR9865816	T0185A.H	T0185A	456.42	CS	US	female	full_term	NA
GasparriniAJ_2019	SRR9865817	T0185A.I	T0185A	525.82	CS	US	female	full_term	NA
GasparriniAJ_2019	SRR9865818	T0185A.J	T0185A	619.71	CS	US	female	full_term	NA
GasparriniAJ_2019	SRR9865819	T0171A.A	T0171A	1.56	CS	US	female	preterm	combined
GasparriniAJ_2019	SRR9865820	N035.G	N035	297.5	CS	US	female	preterm	NA
GasparriniAJ_2019	SRR9865821	N035.H	N035	396.91	CS	US	female	preterm	NA
GasparriniAJ_2019	SRR9865822	N035.E	N035	82.66	CS	US	female	preterm	combined
GasparriniAJ_2019	SRR9865823	N035.F	N035	210.83	CS	US	female	preterm	NA
GasparriniAJ_2019	SRR9865824	T0181A.D	T0181A	121.35	CS	US	male	full_term	NA
GasparriniAJ_2019	SRR9865825	T0181A.A	T0181A	1.96	CS	US	male	full_term	formula
GasparriniAJ_2019	SRR9865826	T0181A.B	T0181A	15.59	CS	US	male	full_term	formula
GasparriniAJ_2019	SRR9865827	T0132B.D	T0132B	155.49	CS	US	male	full_term	NA
GasparriniAJ_2019	SRR9865828	T0132B.C	T0132B	101.31	CS	US	male	full_term	NA
GasparriniAJ_2019	SRR9865829	N009.D	N009	364.15	CS	US	male	preterm	NA
GasparriniAJ_2019	SRR9865830	N009.E	N009	471.52	CS	US	male	preterm	NA
GasparriniAJ_2019	SRR9865831	N010.F	N010	40.91	vaginal	US	male	preterm	combined
GasparriniAJ_2019	SRR9865832	N007.C	N007	55.81	CS	US	female	preterm	breast
GasparriniAJ_2019	SRR9865833	N007.D	N007	74.42	CS	US	female	preterm	breast
GasparriniAJ_2019	SRR9865834	N007.A	N007	22.82	CS	US	female	preterm	breast
GasparriniAJ_2019	SRR9865835	N007.B	N007	38.75	CS	US	female	preterm	breast
GasparriniAJ_2019	SRR9865836	N007.E	N007	88.18	CS	US	female	preterm	breast
GasparriniAJ_2019	SRR9865837	N007.F	N007	99.07	CS	US	female	preterm	NA
GasparriniAJ_2019	SRR9865838	N028.B	N028	38.2	CS	US	male	preterm	combined
GasparriniAJ_2019	SRR9865839	N028.C	N028	51.44	CS	US	male	preterm	combined
GasparriniAJ_2019	SRR9865840	N010.G	N010	48.02	vaginal	US	male	preterm	combined
GasparriniAJ_2019	SRR9865841	N008.J	N008	358.05	CS	US	male	preterm	NA
GibsonMK_2016	SRR3132297	1-B1	1-B1	30.5	CS	US	female	preterm	NA
GibsonMK_2016	SRR3132171	3-A1	3-A1	32.5	CS	US	male	preterm	NA
GibsonMK_2016	SRR3131975	3-A2	3-A2	27.63	CS	US	male	preterm	NA
GibsonMK_2016	SRR3132487	3-E5	3-E5	39.58	CS	US	male	preterm	NA
GibsonMK_2016	SRR3132119	3-G3	3-G3	35.38	CS	US	male	preterm	NA
GibsonMK_2016	SRR3132333	3-G4	3-G4	34.63	CS	US	male	preterm	NA
GibsonMK_2016	SRR3131901	1-A2	1-A2	44.04	vaginal	US	male	preterm	NA
GibsonMK_2016	SRR3131740	1-B2	1-B2	47.13	vaginal	US	male	preterm	NA
GibsonMK_2016	SRR3131997	1-E1	1-E1	21.21	vaginal	US	male	preterm	NA
GibsonMK_2016	SRR3131834	1-F1	1-F1	23.38	vaginal	US	male	preterm	NA
GibsonMK_2016	SRR3131774	1-G1	1-G1	30	vaginal	US	male	preterm	NA
GibsonMK_2016	SRR3132473	1-H1	1-H1	35.13	vaginal	US	male	preterm	NA
GibsonMK_2016	SRR3131772	2-B4	2-B4	40	vaginal	US	male	preterm	NA
GibsonMK_2016	SRR3132219	7-A1	7-A1	43.25	vaginal	US	male	preterm	NA
GibsonMK_2016	SRR3132019	7-A2	7-A2	48.75	vaginal	US	male	preterm	NA
GibsonMK_2016	SRR3131838	7-A3	7-A3	51.63	vaginal	US	male	preterm	NA
GibsonMK_2016	SRR3132011	7-A4	7-A4	83.38	vaginal	US	male	preterm	NA
GibsonMK_2016	SRR3131874	1-C2	1-C2	28.13	CS	US	female	preterm	NA
GibsonMK_2016	SRR3132157	1-D2	1-D2	32.25	CS	US	female	preterm	NA
GibsonMK_2016	SRR3131800	7-A5	7-A5	25	vaginal	US	male	preterm	NA
GibsonMK_2016	SRR3132227	7-A7	7-A7	46.13	vaginal	US	male	preterm	NA
GibsonMK_2016	SRR3132097	7-A8	7-A8	58.5	vaginal	US	male	preterm	NA
GibsonMK_2016	SRR3132375	3-B1	3-B1	23.33	CS	US	male	preterm	NA
GibsonMK_2016	SRR3131768	3-B2	3-B2	25.38	CS	US	male	preterm	NA
GibsonMK_2016	SRR3131842	3-H2	3-H2	27	CS	US	male	preterm	NA
GibsonMK_2016	SRR3132029	3-H3	3-H3	29.4	CS	US	male	preterm	NA
GibsonMK_2016	SRR3131816	7-B2	7-B2	17.58	CS	US	male	preterm	NA
GibsonMK_2016	SRR3131734	4-C2	4-C2	36.13	CS	US	male	preterm	NA
GibsonMK_2016	SRR3132001	7-B3	7-B3	16.38	vaginal	US	female	preterm	NA
GibsonMK_2016	SRR3131826	7-B4	7-B4	23.75	vaginal	US	female	preterm	NA
GibsonMK_2016	SRR3132205	7-B6	7-B6	49.5	vaginal	US	female	preterm	NA
GibsonMK_2016	SRR3132239	1-E2	1-E2	11.25	vaginal	US	female	preterm	NA
GibsonMK_2016	SRR3132405	1-F2	1-F2	12.92	vaginal	US	female	preterm	NA
GibsonMK_2016	SRR3132365	1-G2	1-G2	34.38	vaginal	US	female	preterm	NA
GibsonMK_2016	SRR3131844	2-C4	2-C4	31.13	vaginal	US	female	preterm	NA
GibsonMK_2016	SRR3131792	3-A3	3-A3	29.21	CS	US	female	preterm	NA
GibsonMK_2016	SRR3131961	3-A4	3-A4	33.2	CS	US	female	preterm	NA
GibsonMK_2016	SRR3131748	3-A5	3-A5	35.08	CS	US	female	preterm	NA
GibsonMK_2016	SRR3132253	3-F5	3-F5	14.48	CS	US	female	preterm	NA
GibsonMK_2016	SRR3132127	3-G5	3-G5	37.33	CS	US	female	preterm	NA
GibsonMK_2016	SRR3131812	3-H4	3-H4	12.46	CS	US	female	preterm	NA
GibsonMK_2016	SRR3132419	6-G8	6-G8	18.21	CS	US	female	preterm	NA
GibsonMK_2016	SRR3132339	6-H7	6-H7	16.33	CS	US	female	preterm	NA
GibsonMK_2016	SRR3131706	6-H8	6-H8	31.58	CS	US	female	preterm	NA
GibsonMK_2016	SRR3131704	1-A3	1-A3	54.46	vaginal	US	male	preterm	NA
GibsonMK_2016	SRR3131868	1-H2	1-H2	43.46	vaginal	US	male	preterm	NA
GibsonMK_2016	SRR3132309	3-B3--7-B8	3-B3--7-B8	39.53	CS	US	female	preterm	NA
GibsonMK_2016	SRR3131780	3-B4	3-B4	53.46	CS	US	female	preterm	NA
GibsonMK_2016	SRR3132133	3-D2	3-D2	9.69	CS	US	female	preterm	NA
GibsonMK_2016	SRR3132407	7-B7	7-B7	36.88	CS	US	female	preterm	NA
GibsonMK_2016	SRR3132341	7-C1	7-C1	53.96	CS	US	female	preterm	NA
GibsonMK_2016	SRR3131796	7-C2	7-C2	55.71	CS	US	female	preterm	NA
GibsonMK_2016	SRR3131979	7-C3	7-C3	56.46	CS	US	female	preterm	NA
GibsonMK_2016	SRR3131758	7-C4	7-C4	76.96	CS	US	female	preterm	NA
GibsonMK_2016	SRR3131987	3-B5	3-B5	21.46	CS	US	female	preterm	NA
GibsonMK_2016	SRR3132027	3-C3	3-C3	19.08	CS	US	female	preterm	NA
GibsonMK_2016	SRR3132325	3-D3	3-D3	33.1	CS	US	female	preterm	NA
GibsonMK_2016	SRR3132103	3-D4	3-D4	35.08	CS	US	female	preterm	NA
GibsonMK_2016	SRR3132267	3-E2	3-E2	29.58	CS	US	female	preterm	NA
GibsonMK_2016	SRR3131858	3-F1	3-F1	28.21	CS	US	female	preterm	NA
GibsonMK_2016	SRR3132389	3-A6	3-A6	27.5	CS	US	male	preterm	NA
GibsonMK_2016	SRR3131808	3-C4	3-C4	20.88	CS	US	male	preterm	NA
GibsonMK_2016	SRR3132073	3-E1	3-E1	18.64	CS	US	male	preterm	NA
GibsonMK_2016	SRR3132057	6-A8	6-A8	25.25	CS	US	male	preterm	NA
GibsonMK_2016	SRR3131700	6-C8	6-C8	29.38	CS	US	male	preterm	NA
GibsonMK_2016	SRR3131927	1-B3	1-B3	32.58	CS	US	female	preterm	NA
GibsonMK_2016	SRR3132137	2-D4	2-D4	43.83	CS	US	female	preterm	NA
GibsonMK_2016	SRR3132051	1-C3	1-C3	59.5	vaginal	US	female	preterm	NA
GibsonMK_2016	SRR3132263	2-E4	2-E4	63.17	vaginal	US	female	preterm	NA
GibsonMK_2016	SRR3132155	3-B6	3-B6	20.21	CS	US	female	preterm	NA
GibsonMK_2016	SRR3131746	3-G1	3-G1	27.58	CS	US	female	preterm	NA
GibsonMK_2016	SRR3132343	1-D3	1-D3	66.88	vaginal	US	female	preterm	NA
GibsonMK_2016	SRR3132475	2-F4	2-F4	69.51	vaginal	US	female	preterm	NA
GibsonMK_2016	SRR3131969	7-C5	7-C5	34.63	vaginal	US	male	preterm	NA
GibsonMK_2016	SRR3132175	7-C6	7-C6	41.58	vaginal	US	male	preterm	NA
GibsonMK_2016	SRR3132383	7-C7	7-C7	88.27	vaginal	US	male	preterm	NA
GibsonMK_2016	SRR3132217	1-F3	1-F3	40.83	CS	US	female	preterm	NA
GibsonMK_2016	SRR3131720	7-C8	7-C8	33.54	CS	US	female	preterm	NA
GibsonMK_2016	SRR3132053	7-D1	7-D1	42.5	CS	US	female	preterm	NA
GibsonMK_2016	SRR3132281	7-D2	7-D2	71.33	CS	US	female	preterm	NA
GibsonMK_2016	SRR3132189	1-G3	1-G3	31.52	CS	US	male	preterm	NA
GibsonMK_2016	SRR3132295	2-G4	2-G4	34.88	CS	US	male	preterm	NA
GibsonMK_2016	SRR3131848	2-H4	2-H4	42.13	CS	US	male	preterm	NA
GibsonMK_2016	SRR3131935	1-A4	1-A4	28.15	CS	US	male	preterm	NA
GibsonMK_2016	SRR3131722	1-A5	1-A5	41.92	CS	US	male	preterm	NA
GibsonMK_2016	SRR3131692	1-B4	1-B4	31.5	CS	US	male	preterm	NA
GibsonMK_2016	SRR3131917	1-B5	1-B5	46.38	CS	US	male	preterm	NA
GibsonMK_2016	SRR3131886	1-C4	1-C4	33.13	CS	US	male	preterm	NA
GibsonMK_2016	SRR3132095	1-C5	1-C5	56.24	CS	US	male	preterm	NA
GibsonMK_2016	SRR3132179	1-D4	1-D4	34.5	CS	US	male	preterm	NA
GibsonMK_2016	SRR3132377	1-D5	1-D5	57.88	CS	US	male	preterm	NA
GibsonMK_2016	SRR3132203	1-E4	1-E4	37.02	CS	US	male	preterm	NA
GibsonMK_2016	SRR3132411	1-E5	1-E5	64.5	CS	US	male	preterm	NA
GibsonMK_2016	SRR3132431	1-F4	1-F4	38.25	CS	US	male	preterm	NA
GibsonMK_2016	SRR3132353	1-G4	1-G4	38.84	CS	US	male	preterm	NA
GibsonMK_2016	SRR3132055	1-H3	1-H3	24.21	CS	US	male	preterm	NA
GibsonMK_2016	SRR3131888	1-H4	1-H4	41.67	CS	US	male	preterm	NA
GibsonMK_2016	SRR3131786	2-A5	2-A5	29.5	CS	US	male	preterm	NA
[truncated: 4,123 more rows]
