# Supplementary material for: A compendium of 32,277 metagenome-assembled genomes and over 80 million genes from the early-life human gut microbiome
Source: Nat Commun. 2022 Sep 1;13:5139. doi: 10.1038/s41467-022-32805-z (PMC9437082; doi:10.1038/s41467-022-32805-z)
Supplement: Supplementary file 4 — Supplementary Data 2 [file 41467_2022_32805_MOESM4_ESM.xlsx]

## Sheet: Sheet1
Genome	Completeness	Contamination	GC content	N50	Genome size	Contig Number	5S_rRNA number	16S_rRNA number	23S_rRNA number	tRNA number	Genome depth	Abundance	Strain heterogeneity	Clade separation score	pass.GUNC	SGBs_ID	Taxonomy lineage (GTDB)	Taxonomy lineage (NCBI)
AsnicarF_2017_SRR4052021_bin.1	98.92	0.576	0.626	47590	2163524	78				20	29.33	202.99	0.02127	0	True	1486_1	d__Bacteria;p__Actinobacteriota;c__Actinomycetia;o__Actinomycetales;f__Bifidobacteriaceae;g__Bifidobacterium;s__Bifidobacterium bifidum	d__Bacteria;p__Actinobacteria;c__Actinomycetia;o__Bifidobacteriales;f__Bifidobacteriaceae;g__Bifidobacterium;s__Bifidobacterium bifidum
AsnicarF_2017_SRR4052021_bin.3	98	0.703	0.379	16541	2506227	224	1	1	0	18	13.73	96.3	0.15286	0	True	12585_10	d__Bacteria;p__Firmicutes;c__Bacilli;o__Lactobacillales;f__Enterococcaceae;g__Enterococcus;s__Enterococcus faecalis	d__Bacteria;p__Firmicutes;c__Bacilli;o__Lactobacillales;f__Enterococcaceae;g__Enterococcus;s__Enterococcus faecalis
AsnicarF_2017_SRR4052021_bin.5	98.2	0.465	0.505	174293	4637906	52	5	0	0	18	139.02	925.54	0.00036	0.02	True	3833_35	d__Bacteria;p__Proteobacteria;c__Gammaproteobacteria;o__Enterobacterales;f__Enterobacteriaceae;g__Escherichia;s__Escherichia coli	d__Bacteria;p__Proteobacteria;c__Gammaproteobacteria;o__Enterobacterales;f__Enterobacteriaceae;g__Escherichia;s__Escherichia coli
AsnicarF_2017_SRR4052021_bin.8	96.95	0.265	0.556	77354	4155279	76	5	1	1	17	277.07	1934.66	0.00056	0	True	3883_11	d__Bacteria;p__Proteobacteria;c__Gammaproteobacteria;o__Enterobacterales;f__Enterobacteriaceae;g__Enterobacter;s__Enterobacter dykesii	d__Bacteria;p__Proteobacteria;c__Gammaproteobacteria;o__Enterobacterales;f__Enterobacteriaceae;g__Enterobacter;s__Enterobacter asburiae
AsnicarF_2017_SRR4052022_bin.1	100	0	0.598	215339	2304545	16	1	0	0	20	619.33	9938.74	5e-05	0	True	1466_5	d__Bacteria;p__Actinobacteriota;c__Actinomycetia;o__Actinomycetales;f__Bifidobacteriaceae;g__Bifidobacterium;s__Bifidobacterium longum	d__Bacteria;p__Actinobacteria;c__Actinomycetia;o__Bifidobacteriales;f__Bifidobacteriaceae;g__Bifidobacterium;s__Bifidobacterium longum
AsnicarF_2017_SRR4052022_bin.2	99.53	0	0.629	76893	2094574	51	1	0	1	20	56.94	937.41	0.00022	0	True	1486_1	d__Bacteria;p__Actinobacteriota;c__Actinomycetia;o__Actinomycetales;f__Bifidobacteriaceae;g__Bifidobacterium;s__Bifidobacterium bifidum	d__Bacteria;p__Actinobacteria;c__Actinomycetia;o__Bifidobacteriales;f__Bifidobacteriaceae;g__Bifidobacterium;s__Bifidobacterium bifidum
AsnicarF_2017_SRR4052022_bin.3	99.53	0.679	0.574	100633	5121065	84	4	1	0	18	47.46	778.32	0.0006	0	True	3853_6	d__Bacteria;p__Proteobacteria;c__Gammaproteobacteria;o__Enterobacterales;f__Enterobacteriaceae;g__Klebsiella;s__Klebsiella pneumoniae	d__Bacteria;p__Proteobacteria;c__Gammaproteobacteria;o__Enterobacterales;f__Enterobacteriaceae;g__Klebsiella;s__Klebsiella pneumoniae
AsnicarF_2017_SRR4052022_bin.4	100	0	0.423	111502	2230074	27	1	3	0	19	429.79	7375.05	0.0013	0.23	True	11828_2	d__Bacteria;p__Firmicutes_C;c__Negativicutes;o__Veillonellales;f__Veillonellaceae;g__Veillonella_A;s__Veillonella_A seminalis	d__Bacteria;p__Firmicutes;c__Negativicutes;o__Veillonellales;f__Veillonellaceae;g__Veillonella;s__Veillonella seminalis
AsnicarF_2017_SRR4052033_bin.1	99.62	0.187	0.372	50893	2916281	104				19	40.13	272.51	0.00123	0	True	12585_10	d__Bacteria;p__Firmicutes;c__Bacilli;o__Lactobacillales;f__Enterococcaceae;g__Enterococcus;s__Enterococcus faecalis	d__Bacteria;p__Firmicutes;c__Bacilli;o__Lactobacillales;f__Enterococcaceae;g__Enterococcus;s__Enterococcus faecalis
AsnicarF_2017_SRR4052033_bin.2	99.96	0.293	0.505	93244	4880465	103	4	0	1	18	519.46	3415.68	0.00249	0.02	True	3833_35	d__Bacteria;p__Proteobacteria;c__Gammaproteobacteria;o__Enterobacterales;f__Enterobacteriaceae;g__Escherichia;s__Escherichia coli	d__Bacteria;p__Proteobacteria;c__Gammaproteobacteria;o__Enterobacterales;f__Enterobacteriaceae;g__Escherichia;s__Escherichia coli
AsnicarF_2017_SRR4052033_bin.3	59.33	0.518	0.595	2116	1537525	759	1	1	1	17	6.24	51.77	0.4469	0	True	1466_11	d__Bacteria;p__Actinobacteriota;c__Actinomycetia;o__Actinomycetales;f__Bifidobacteriaceae;g__Bifidobacterium;s__Bifidobacterium infantis	d__Bacteria;p__Actinobacteria;c__Actinomycetia;o__Bifidobacteriales;f__Bifidobacteriaceae;g__Bifidobacterium;s__Bifidobacterium longum
AsnicarF_2017_SRR4052033_bin.4	95.3	0.399	0.519	52830	4675284	156	4	0	1	17	15.77	103	0.00082	0.15	True	3840_6	d__Bacteria;p__Proteobacteria;c__Gammaproteobacteria;o__Enterobacterales;f__Enterobacteriaceae;g__Citrobacter;s__Citrobacter freundii	d__Bacteria;p__Proteobacteria;c__Gammaproteobacteria;o__Enterobacterales;f__Enterobacteriaceae;g__Citrobacter;s__Citrobacter freundii
AsnicarF_2017_SRR4052038_bin.1	99.07	0.96	0.588	26275	2192588	136	2	0	0	20	12.12	151	0.16235	0	True	1465_3	d__Bacteria;p__Actinobacteriota;c__Actinomycetia;o__Actinomycetales;f__Bifidobacteriaceae;g__Bifidobacterium;s__Bifidobacterium breve	d__Bacteria;p__Actinobacteria;c__Actinomycetia;o__Bifidobacteriales;f__Bifidobacteriaceae;g__Bifidobacterium;s__Bifidobacterium breve
AsnicarF_2017_SRR4052038_bin.4	97.36	0.908	0.424	52465	5144485	143	3	1	2	20	91.83	1134.84	0.00092	0.42	True	1105_3	d__Bacteria;p__Bacteroidota;c__Bacteroidia;o__Bacteroidales;f__Bacteroidaceae;g__Phocaeicola;s__Phocaeicola dorei	d__Bacteria;p__Bacteroidetes;c__Bacteroidia;o__Bacteroidales;f__;g__Phocaeicola;s__Phocaeicola dorei
AsnicarF_2017_SRR4052038_bin.5	99.68	0.55	0.506	40302	4553242	180	3	0	0	18	124.6	1431.05	0.00274	0.03	True	3833_35	d__Bacteria;p__Proteobacteria;c__Gammaproteobacteria;o__Enterobacterales;f__Enterobacteriaceae;g__Escherichia;s__Escherichia coli	d__Bacteria;p__Proteobacteria;c__Gammaproteobacteria;o__Enterobacterales;f__Enterobacteriaceae;g__Escherichia;s__Escherichia coli
AsnicarF_2017_SRR4052039_bin.2	98.63	0.34	0.565	162916	2072666	24	2	0	0	20	192.58	1161.53	0.00169	0	True	1455_5	d__Bacteria;p__Actinobacteriota;c__Actinomycetia;o__Actinomycetales;f__Bifidobacteriaceae;g__Bifidobacterium;s__Bifidobacterium pseudocatenulatum	d__Bacteria;p__Actinobacteria;c__Actinomycetia;o__Bifidobacteriales;f__Bifidobacteriaceae;g__Bifidobacterium;s__Bifidobacterium pseudocatenulatum
AsnicarF_2017_SRR4052039_bin.3	98.37	1.666	0.428	22434	3273014	234	1	0	0	16	17.38	111.19	0.01373	0	True	12523_2	d__Bacteria;p__Firmicutes;c__Bacilli;o__Lactobacillales;f__Enterococcaceae;g__Enterococcus_D;s__Enterococcus_D sp002850555	d__Bacteria;p__Firmicutes;c__Bacilli;o__Lactobacillales;f__Enterococcaceae;g__Enterococcus;s__
AsnicarF_2017_SRR4052039_bin.4	93.15	1.497	0.629	78265	2061184	40				18	166.78	1016.48	0.0032	0	True	1486_1	d__Bacteria;p__Actinobacteriota;c__Actinomycetia;o__Actinomycetales;f__Bifidobacteriaceae;g__Bifidobacterium;s__Bifidobacterium bifidum	d__Bacteria;p__Actinobacteria;c__Actinomycetia;o__Bifidobacteriales;f__Bifidobacteriaceae;g__Bifidobacterium;s__Bifidobacterium bifidum
AsnicarF_2017_SRR4052039_bin.5	98.54	1.958	0.506	16133	4545721	415	2	2	0	18	16.25	102.03	0.0783	0.03	True	3833_35	d__Bacteria;p__Proteobacteria;c__Gammaproteobacteria;o__Enterobacterales;f__Enterobacteriaceae;g__Escherichia;s__Escherichia coli	d__Bacteria;p__Proteobacteria;c__Gammaproteobacteria;o__Enterobacterales;f__Enterobacteriaceae;g__Escherichia;s__Escherichia coli
AsnicarF_2017_SRR4052039_bin.6	99.45	0	0.467	63468	2813977	71	2	1	0	19	27.81	164.77	0.00418	0	True	15275_1	d__Bacteria;p__Firmicutes;c__Bacilli;o__Lactobacillales;f__Lactobacillaceae;g__Lacticaseibacillus;s__Lacticaseibacillus rhamnosus	d__Bacteria;p__Firmicutes;c__Bacilli;o__Lactobacillales;f__Lactobacillaceae;g__Lacticaseibacillus;s__Lacticaseibacillus rhamnosus
AsnicarF_2017_SRR4052039_bin.7	99.1	0.618	0.455	27895	1593224	91	3	0	1	15	21.59	128.83	0.00107	0	True	11811_1	d__Bacteria;p__Firmicutes_C;c__Negativicutes;o__Veillonellales;f__Megasphaeraceae;g__Anaeroglobus;s__Anaeroglobus micronuciformis	d__Bacteria;p__Firmicutes;c__Negativicutes;o__Veillonellales;f__Veillonellaceae;g__Megasphaera;s__Megasphaera micronuciformis
AsnicarF_2017_SRR4052039_bin.9	99.38	0.617	0.42	70142	2015902	40	0	1	1	19	39.65	236.61	0.00081	0.37	True	15324_1	d__Bacteria;p__Firmicutes;c__Bacilli;o__Lactobacillales;f__Lactobacillaceae;g__Pediococcus;s__Pediococcus acidilactici	d__Bacteria;p__Firmicutes;c__Bacilli;o__Lactobacillales;f__Lactobacillaceae;g__Pediococcus;s__Pediococcus acidilactici
AsnicarF_2017_SRR4052040_bin.1	98.18	0	0.382	14955	2517658	217	1	0	0	9	16.02	160.83	0.00166	0	True	12591_1	d__Bacteria;p__Firmicutes;c__Bacilli;o__Lactobacillales;f__Enterococcaceae;g__Enterococcus_B;s__Enterococcus_B faecium	d__Bacteria;p__Firmicutes;c__Bacilli;o__Lactobacillales;f__Enterococcaceae;g__Enterococcus;s__Enterococcus faecium
AsnicarF_2017_SRR4052040_bin.2	98.45	1.026	0.526	25432	2138829	128	1	0	1	20	11.26	125.76	0.00318	0.18	True	3526_1	d__Bacteria;p__Actinobacteriota;c__Actinomycetia;o__Actinomycetales;f__Actinomycetaceae;g__Varibaculum;s__Varibaculum cambriense_A	d__Bacteria;p__Actinobacteria;c__Actinomycetia;o__Actinomycetales;f__Actinomycetaceae;g__Varibaculum;s__Varibaculum cambriense
AsnicarF_2017_SRR4052040_bin.3	100	0	0.586	208209	2395050	20	2	0	0	20	542.16	5970.84	0.0001	0	True	1465_3	d__Bacteria;p__Actinobacteriota;c__Actinomycetia;o__Actinomycetales;f__Bifidobacteriaceae;g__Bifidobacterium;s__Bifidobacterium breve	d__Bacteria;p__Actinobacteria;c__Actinomycetia;o__Bifidobacteriales;f__Bifidobacteriaceae;g__Bifidobacterium;s__Bifidobacterium breve
AsnicarF_2017_SRR4052040_bin.4	92.48	1.579	0.683	6405	2345774	528				20	29.05	363.5	0.0013	0	True	6138_1	d__Bacteria;p__Actinobacteriota;c__Actinomycetia;o__Actinomycetales;f__Actinomycetaceae;g__Actinomyces;s__Actinomyces urogenitalis	d__Bacteria;p__Actinobacteria;c__Actinomycetia;o__Actinomycetales;f__Actinomycetaceae;g__Actinomyces;s__Actinomyces urogenitalis
AsnicarF_2017_SRR4052040_bin.5	99.65	1.047	0.386	34323	2065312	91	2	3	1	18	61.2	687.31	0.01044	0	True	11841_1	d__Bacteria;p__Firmicutes_C;c__Negativicutes;o__Veillonellales;f__Veillonellaceae;g__Veillonella;s__Veillonella parvula_A	d__Bacteria;p__Firmicutes;c__Negativicutes;o__Veillonellales;f__Veillonellaceae;g__Veillonella;s__Veillonella parvula
AsnicarF_2017_SRR4052040_bin.6	99.67	0.497	0.56	195152	5312877	48	4	0	0	18	61.61	596.83	0.00087	0.01	True	3850_2	d__Bacteria;p__Proteobacteria;c__Gammaproteobacteria;o__Enterobacterales;f__Enterobacteriaceae;g__Klebsiella;s__Klebsiella ornithinolytica	d__Bacteria;p__Proteobacteria;c__Gammaproteobacteria;o__Enterobacterales;f__Enterobacteriaceae;g__Raoultella;s__Raoultella ornithinolytica
AsnicarF_2017_SRR4052041_bin.1	93.54	3.407	0.457	7376	1429223	253				16	253.01	1000.12	0.26655	0	True	11811_1	d__Bacteria;p__Firmicutes_C;c__Negativicutes;o__Veillonellales;f__Megasphaeraceae;g__Anaeroglobus;s__Anaeroglobus micronuciformis	d__Bacteria;p__Firmicutes;c__Negativicutes;o__Veillonellales;f__Veillonellaceae;g__Megasphaera;s__Megasphaera micronuciformis
AsnicarF_2017_SRR4052041_bin.3	100	0	0.578	97823	3536270	66	0	1	0	19	39.81	134.27	0.00221	0.41	True	1867_1	d__Bacteria;p__Bacteroidota;c__Bacteroidia;o__Bacteroidales;f__Rikenellaceae;g__Alistipes;s__Alistipes finegoldii	d__Bacteria;p__Bacteroidetes;c__Bacteroidia;o__Bacteroidales;f__Rikenellaceae;g__Alistipes;s__Alistipes finegoldii
AsnicarF_2017_SRR4052041_bin.4	99.37	1.63	0.52	102849	2003123	37	3	3	1	18	79.16	264.77	0.00073	0	True	15205_1	d__Bacteria;p__Firmicutes;c__Bacilli;o__Lactobacillales;f__Lactobacillaceae;g__Limosilactobacillus;s__Limosilactobacillus antri	d__Bacteria;p__Firmicutes;c__Bacilli;o__Lactobacillales;f__Lactobacillaceae;g__Limosilactobacillus;s__Limosilactobacillus antri
AsnicarF_2017_SRR4052041_bin.5	99.44	0.628	0.495	40595	3158884	119	0	0	3	19	17.98	61.75	0.01488	0	True	12041_4	d__Bacteria;p__Firmicutes_A;c__Clostridia;o__Lachnospirales;f__Lachnospiraceae;g__Roseburia;s__Roseburia hominis	d__Bacteria;p__Firmicutes;c__Clostridia;o__Eubacteriales;f__Lachnospiraceae;g__Roseburia;s__Roseburia hominis
AsnicarF_2017_SRR4052041_bin.6	87.08	4.645	0.508	7341	4209805	684	2	0	0	15	25.82	98.32	0.23274	0.06	True	3833_35	d__Bacteria;p__Proteobacteria;c__Gammaproteobacteria;o__Enterobacterales;f__Enterobacteriaceae;g__Escherichia;s__Escherichia coli	d__Bacteria;p__Proteobacteria;c__Gammaproteobacteria;o__Enterobacterales;f__Enterobacteriaceae;g__Escherichia;s__Escherichia coli
AsnicarF_2017_SRR4052041_bin.7	98.75	1.25	0.485	67561	2600615	71	2	3	1	19	150.42	470.19	0.00347	0.08	True	11297_1	d__Bacteria;p__Proteobacteria;c__Gammaproteobacteria;o__Burkholderiales;f__Burkholderiaceae;g__Parasutterella;s__Parasutterella excrementihominis	d__Bacteria;p__Proteobacteria;c__Betaproteobacteria;o__Burkholderiales;f__Sutterellaceae;g__Parasutterella;s__Parasutterella excrementihominis
AsnicarF_2017_SRR4052041_bin.8	86.16	0.713	0.369	3720	2232901	753	0	0	1	13	8.57	34.46	0.05719	0.43	True	11999_1	d__Bacteria;p__Firmicutes_A;c__Clostridia;o__Lachnospirales;f__Lachnospiraceae;g__Lachnospira;s__Lachnospira sp000436475	d__Bacteria;p__Firmicutes;c__Clostridia;o__Eubacteriales;f__Eubacteriaceae;g__Eubacterium;s__
AsnicarF_2017_SRR4052041_bin.9	100	0	0.386	236249	2114936	23	4	2	1	18	310.92	1048.35	0.0014	0	True	11841_1	d__Bacteria;p__Firmicutes_C;c__Negativicutes;o__Veillonellales;f__Veillonellaceae;g__Veillonella;s__Veillonella parvula_A	d__Bacteria;p__Firmicutes;c__Negativicutes;o__Veillonellales;f__Veillonellaceae;g__Veillonella;s__Veillonella parvula
AsnicarF_2017_SRR4052042_bin.1	97.27	0.68	0.564	11878	2344255	273				19	46.88	127.05	0.00194	0.21	True	11884_3	d__Bacteria;p__Firmicutes_A;c__Clostridia;o__Oscillospirales;f__Ruminococcaceae;g__Gemmiger;s__Gemmiger qucibialis	d__Bacteria;p__Firmicutes;c__Clostridia;o__Eubacteriales;f__Oscillospiraceae;g__;s__
AsnicarF_2017_SRR4052042_bin.14	68.7	0	0.604	7051	1697731	276	3	0	0	15	16.99	52.9	0.32225	0	True	11882_5	d__Bacteria;p__Firmicutes_A;c__Clostridia;o__Oscillospirales;f__Ruminococcaceae;g__Faecalibacterium;s__Faecalibacterium prausnitzii_G	d__Bacteria;p__Firmicutes;c__Clostridia;o__Eubacteriales;f__Oscillospiraceae;g__Faecalibacterium;s__Faecalibacterium prausnitzii
AsnicarF_2017_SRR4052042_bin.15	74.79	0.47	0.588	15310	1835528	187	2	0	0	18	30.57	85.64	0.06354	0	True	1465_3	d__Bacteria;p__Actinobacteriota;c__Actinomycetia;o__Actinomycetales;f__Bifidobacteriaceae;g__Bifidobacterium;s__Bifidobacterium breve	d__Bacteria;p__Actinobacteria;c__Actinomycetia;o__Bifidobacteriales;f__Bifidobacteriaceae;g__Bifidobacterium;s__Bifidobacterium breve
AsnicarF_2017_SRR4052042_bin.17	96.77	2.88	0.63	61618	2122209	58	1	0	0	19	114.5	318.81	0.01406	0	True	1486_1	d__Bacteria;p__Actinobacteriota;c__Actinomycetia;o__Actinomycetales;f__Bifidobacteriaceae;g__Bifidobacterium;s__Bifidobacterium bifidum	d__Bacteria;p__Actinobacteria;c__Actinomycetia;o__Bifidobacteriales;f__Bifidobacteriaceae;g__Bifidobacterium;s__Bifidobacterium bifidum
AsnicarF_2017_SRR4052042_bin.18	89.2	0.671	0.42	6072	1611703	345	1	0	0	11	12.45	34.53	0.02303	0.09	True	11105_6	d__Bacteria;p__Firmicutes_A;c__Clostridia;o__Oscillospirales;f__Acutalibacteraceae;g__Ruminococcus_E;s__Ruminococcus_E bromii_B	d__Bacteria;p__Firmicutes;c__Clostridia;o__Eubacteriales;f__Oscillospiraceae;g__Ruminococcus;s__Ruminococcus bromii
AsnicarF_2017_SRR4052042_bin.19	88.46	2.878	0.563	21913	1913283	133	1	0	0	18	29.88	83.93	0.10413	0	True	1455_5	d__Bacteria;p__Actinobacteriota;c__Actinomycetia;o__Actinomycetales;f__Bifidobacteriaceae;g__Bifidobacterium;s__Bifidobacterium pseudocatenulatum	d__Bacteria;p__Actinobacteria;c__Actinomycetia;o__Bifidobacteriales;f__Bifidobacteriaceae;g__Bifidobacterium;s__Bifidobacterium pseudocatenulatum
AsnicarF_2017_SRR4052042_bin.2	90.71	2.215	0.492	15703	2371848	203	0	1	2	17	17.08	49	0.01232	0	True	11864_2	d__Bacteria;p__Firmicutes_A;c__Clostridia;o__Lachnospirales;f__Lachnospiraceae;g__Fusicatenibacter;s__Fusicatenibacter saccharivorans	d__Bacteria;p__Firmicutes;c__Clostridia;o__Eubacteriales;f__Lachnospiraceae;g__Fusicatenibacter;s__Fusicatenibacter saccharivorans
AsnicarF_2017_SRR4052042_bin.3	69.75	0	0.579	8884	2079422	300	1	0	0	13	18.24	54.07	0.22842	0	True	11875_4	d__Bacteria;p__Firmicutes_A;c__Clostridia;o__Oscillospirales;f__Ruminococcaceae;g__Faecalibacterium;s__Faecalibacterium prausnitzii_D	d__Bacteria;p__Firmicutes;c__Clostridia;o__Eubacteriales;f__Oscillospiraceae;g__Faecalibacterium;s__Faecalibacterium prausnitzii
AsnicarF_2017_SRR4052042_bin.4	82.3	0	0.582	17360	2179211	170	3	0	0	16	37.06	100.14	0.04125	0.21	True	11876_2	d__Bacteria;p__Firmicutes_A;c__Clostridia;o__Oscillospirales;f__Ruminococcaceae;g__Faecalibacterium;s__Faecalibacterium prausnitzii_A	d__Bacteria;p__Firmicutes;c__Clostridia;o__Eubacteriales;f__Oscillospiraceae;g__Faecalibacterium;s__Faecalibacterium prausnitzii
AsnicarF_2017_SRR4052042_bin.5	82.09	1.174	0.428	4807	2173350	549	0	1	0	12	11.13	32.29	0.03812	0.42	True	12008_1	d__Bacteria;p__Firmicutes_A;c__Clostridia;o__Lachnospirales;f__Lachnospiraceae;g__Lachnospira;s__Lachnospira sp000437735	d__Bacteria;p__Firmicutes;c__Clostridia;o__Eubacteriales;f__Eubacteriaceae;g__Eubacterium;s__
AsnicarF_2017_SRR4052042_bin.6	98.1	0	0.41	19010	3972110	343	0	1	3	14	38.13	102.54	0.02902	0.24	True	12692_4	d__Bacteria;p__Firmicutes_A;c__Clostridia;o__Lachnospirales;f__Lachnospiraceae;g__Blautia_A;s__Blautia_A wexlerae	d__Bacteria;p__Firmicutes;c__Clostridia;o__Eubacteriales;f__Lachnospiraceae;g__Blautia;s__Blautia wexlerae
AsnicarF_2017_SRR4052042_bin.7	97.24	0.671	0.375	10817	2486515	329	0	1	1	16	20.94	63.88	0.11301	0.44	True	12193_4	d__Bacteria;p__Firmicutes_A;c__Clostridia;o__Lachnospirales;f__Lachnospiraceae;g__Anaerostipes;s__Anaerostipes hadrus	d__Bacteria;p__Firmicutes;c__Clostridia;o__Eubacteriales;f__Lachnospiraceae;g__Anaerostipes;s__Anaerostipes hadrus
AsnicarF_2017_SRR4052042_bin.8	91.13	1.34	0.6	16437	1912547	190	1	0	0	18	83.56	230.54	0.10903	0	True	1457_1	d__Bacteria;p__Actinobacteriota;c__Actinomycetia;o__Actinomycetales;f__Bifidobacteriaceae;g__Bifidobacterium;s__Bifidobacterium adolescentis	d__Bacteria;p__Actinobacteria;c__Actinomycetia;o__Bifidobacteriales;f__Bifidobacteriaceae;g__Bifidobacterium;s__Bifidobacterium adolescentis
AsnicarF_2017_SRR4052042_bin.9	92.06	1.453	0.399	5592	1477450	343				10	11.78	36.3	0.31028	0	True	15000_2	d__Bacteria;p__Firmicutes;c__Bacilli;o__Lactobacillales;f__Streptococcaceae;g__Streptococcus;s__Streptococcus thermophilus	d__Bacteria;p__Firmicutes;c__Bacilli;o__Lactobacillales;f__Streptococcaceae;g__Streptococcus;s__Streptococcus thermophilus
BackhedF_2015_ERR525688_bin.10	74.57	2.167	0.412	4987	2413985	563	0	0	1	11	6.69	20.81	0.0475	0	True	11862_1	d__Bacteria;p__Firmicutes_A;c__Clostridia;o__Lachnospirales;f__Lachnospiraceae;g__KLE1615;s__KLE1615 sp900066985	d__Bacteria;p__Firmicutes;c__Clostridia;o__Eubacteriales;f__Lachnospiraceae;g__;s__
BackhedF_2015_ERR525688_bin.11	92.02	0.74	0.408	80238	2571626	47	0	0	3	18	41.94	114.16	0.00515	0.06	True	12073_1	d__Bacteria;p__Firmicutes_A;c__Clostridia;o__Lachnospirales;f__Lachnospiraceae;g__RUG115;s__RUG115 sp900066395	d__Bacteria;p__Firmicutes;c__Clostridia;o__Eubacteriales;f__Lachnospiraceae;g__Roseburia;s__
BackhedF_2015_ERR525688_bin.12	97.82	1.207	0.438	90095	2726719	46	0	0	2	19	57.19	160.25	0.00222	0.21	True	12079_1	d__Bacteria;p__Firmicutes_A;c__Clostridia;o__Lachnospirales;f__Lachnospiraceae;g__Agathobacter;s__Agathobacter faecis	d__Bacteria;p__Firmicutes;c__Clostridia;o__Eubacteriales;f__Lachnospiraceae;g__Roseburia;s__
BackhedF_2015_ERR525688_bin.13	92.27	0.966	0.474	44380	2889938	89	0	1	0	17	29.53	83.38	0.00401	0.14	True	11800_3	d__Bacteria;p__Firmicutes_A;c__Clostridia;o__Lachnospirales;f__Lachnospiraceae;g__Acetatifactor;s__Acetatifactor sp900066565	d__Bacteria;p__Firmicutes;c__Clostridia;o__Eubacteriales;f__Lachnospiraceae;g__;s__
BackhedF_2015_ERR525688_bin.14	93.3	0.557	0.47	87916	4138651	67	2	0	1	19	57.99	159.87	0.00326	0.42	True	1092_1	d__Bacteria;p__Bacteroidota;c__Bacteroidia;o__Bacteroidales;f__Bacteroidaceae;g__Bacteroides;s__Bacteroides uniformis	d__Bacteria;p__Bacteroidetes;c__Bacteroidia;o__Bacteroidales;f__Bacteroidaceae;g__Bacteroides;s__Bacteroides uniformis
BackhedF_2015_ERR525688_bin.16	99.32	1.006	0.407	86361	2137810	45	2	0	0	17	16.43	45.78	0.00226	0.07	True	11105_6	d__Bacteria;p__Firmicutes_A;c__Clostridia;o__Oscillospirales;f__Acutalibacteraceae;g__Ruminococcus_E;s__Ruminococcus_E bromii_B	d__Bacteria;p__Firmicutes;c__Clostridia;o__Eubacteriales;f__Oscillospiraceae;g__Ruminococcus;s__Ruminococcus bromii
BackhedF_2015_ERR525688_bin.19	96.39	1.362	0.58	21264	3330101	249	2	1	0	19	27.51	82.41	0.00571	0.35	True	1868_1	d__Bacteria;p__Bacteroidota;c__Bacteroidia;o__Bacteroidales;f__Rikenellaceae;g__Alistipes;s__Alistipes onderdonkii	d__Bacteria;p__Bacteroidetes;c__Bacteroidia;o__Bacteroidales;f__Rikenellaceae;g__Alistipes;s__Alistipes onderdonkii
BackhedF_2015_ERR525688_bin.21	98.44	0.965	0.597	36779	2036350	93	2	0	1	20	34.68	109.28	0.02797	0	True	1457_1	d__Bacteria;p__Actinobacteriota;c__Actinomycetia;o__Actinomycetales;f__Bifidobacteriaceae;g__Bifidobacterium;s__Bifidobacterium adolescentis	d__Bacteria;p__Actinobacteria;c__Actinomycetia;o__Bifidobacteriales;f__Bifidobacteriaceae;g__Bifidobacterium;s__Bifidobacterium adolescentis
BackhedF_2015_ERR525688_bin.22	90.43	1.403	0.523	4866	2100688	540				18	7.91	25.05	0.01246	0.21	True	11014_1	d__Bacteria;p__Firmicutes_A;c__Clostridia;o__Oscillospirales;f__Ruminococcaceae;g__Ruminococcus_C;s__Ruminococcus_C sp000980705	d__Bacteria;p__Firmicutes;c__Clostridia;o__Eubacteriales;f__Oscillospiraceae;g__Ruminococcus;s__
BackhedF_2015_ERR525688_bin.23	98.23	3.531	0.433	115926	5011280	60	1	0	0	20	25.97	73.31	0.00136	0	True	1081_1	d__Bacteria;p__Bacteroidota;c__Bacteroidia;o__Bacteroidales;f__Bacteroidaceae;g__Bacteroides;s__Bacteroides fragilis	d__Bacteria;p__Bacteroidetes;c__Bacteroidia;o__Bacteroidales;f__Bacteroidaceae;g__Bacteroides;s__Bacteroides fragilis
BackhedF_2015_ERR525688_bin.24	62.35	0.316	0.45	3681	1950575	576				9	6.15	19.84	0.29565	0.29	True	12699_6	d__Bacteria;p__Firmicutes_A;c__Clostridia;o__Lachnospirales;f__Lachnospiraceae;g__Blautia_A;s__Blautia_A massiliensis	d__Bacteria;p__Firmicutes;c__Clostridia;o__Eubacteriales;f__Lachnospiraceae;g__Blautia;s__
BackhedF_2015_ERR525688_bin.25	95.33	0.632	0.414	18755	3501913	266	0	2	3	14	29.51	86.56	0.10918	0.28	True	12692_4	d__Bacteria;p__Firmicutes_A;c__Clostridia;o__Lachnospirales;f__Lachnospiraceae;g__Blautia_A;s__Blautia_A wexlerae	d__Bacteria;p__Firmicutes;c__Clostridia;o__Eubacteriales;f__Lachnospiraceae;g__Blautia;s__Blautia wexlerae
BackhedF_2015_ERR525688_bin.27	97.98	0.335	0.445	70344	1949384	39	3	0	0	19	31.34	88.98	0.00104	0.12	True	11075_1	d__Bacteria;p__Firmicutes_A;c__Clostridia;o__Oscillospirales;f__Acutalibacteraceae;g__Fimenecus;s__Fimenecus sp000432435	d__Bacteria;p__Firmicutes;c__Clostridia;o__Eubacteriales;f__;g__;s__
BackhedF_2015_ERR525688_bin.28	98.63	0	0.427	68441	2773211	83	1	0	0	18	31.58	88.9	0.00297	0.16	True	11032_10	d__Bacteria;p__Firmicutes_A;c__Clostridia;o__Oscillospirales;f__Ruminococcaceae;g__Ruminococcus_D;s__Ruminococcus_D bicirculans	d__Bacteria;p__Firmicutes;c__Clostridia;o__Eubacteriales;f__Oscillospiraceae;g__Ruminococcus;s__
BackhedF_2015_ERR525688_bin.29	97.78	1.265	0.452	56710	1818535	69	1	1	0	19	21.62	59.25	0.00361	0	True	11850_1	d__Bacteria;p__Firmicutes_C;c__Negativicutes;o__Veillonellales;f__Dialisteraceae;g__Dialister;s__Dialister invisus	d__Bacteria;p__Firmicutes;c__Negativicutes;o__Veillonellales;f__Veillonellaceae;g__Dialister;s__Dialister invisus
BackhedF_2015_ERR525688_bin.4	62.82	2.11	0.588	10084	1801442	213	2	1	0	19	32.17	106.19	0.27407	0.38	True	11875_5	d__Bacteria;p__Firmicutes_A;c__Clostridia;o__Oscillospirales;f__Ruminococcaceae;g__Faecalibacterium;s__Faecalibacterium sp900539885	d__Bacteria;p__Firmicutes;c__Clostridia;o__Eubacteriales;f__Oscillospiraceae;g__Faecalibacterium;s__Faecalibacterium prausnitzii
BackhedF_2015_ERR525688_bin.5	92.63	0.907	0.56	6657	2400183	439	1	2	0	19	14.9	46.39	0.01241	0.21	True	11884_3	d__Bacteria;p__Firmicutes_A;c__Clostridia;o__Oscillospirales;f__Ruminococcaceae;g__Gemmiger;s__Gemmiger qucibialis	d__Bacteria;p__Firmicutes;c__Clostridia;o__Eubacteriales;f__Oscillospiraceae;g__;s__
BackhedF_2015_ERR525688_bin.6	99.32	1.342	0.368	54898	2831123	85	0	1	1	18	20.24	52.73	0.01684	0.24	True	12193_4	d__Bacteria;p__Firmicutes_A;c__Clostridia;o__Lachnospirales;f__Lachnospiraceae;g__Anaerostipes;s__Anaerostipes hadrus	d__Bacteria;p__Firmicutes;c__Clostridia;o__Eubacteriales;f__Lachnospiraceae;g__Anaerostipes;s__Anaerostipes hadrus
BackhedF_2015_ERR525688_bin.7	82.22	0.967	0.59	3346	1709542	608				18	8.08	27.53	0.03169	0.31	True	5504_127	d__Bacteria;p__Actinobacteriota;c__Coriobacteriia;o__Coriobacteriales;f__Coriobacteriaceae;g__Collinsella;s__Collinsella sp905215835	d__Bacteria;p__Actinobacteria;c__Coriobacteriia;o__Coriobacteriales;f__Coriobacteriaceae;g__Collinsella;s__
BackhedF_2015_ERR525688_bin.8	93.71	0.966	0.423	70265	2492957	62	0	0	3	19	52.72	141.71	0.0024	0.3	True	12082_6	d__Bacteria;p__Firmicutes_A;c__Clostridia;o__Lachnospirales;f__Lachnospiraceae;g__Agathobacter;s__Agathobacter rectalis	d__Bacteria;p__Firmicutes;c__Clostridia;o__Eubacteriales;f__Lachnospiraceae;g__;s__[Eubacterium] rectale
BackhedF_2015_ERR525688_bin.9	95.33	1.406	0.417	130634	6580468	108	3	0	0	17	51.73	145.78	0.00169	0	True	1084_2	d__Bacteria;p__Bacteroidota;c__Bacteroidia;o__Bacteroidales;f__Bacteroidaceae;g__Bacteroides;s__Bacteroides ovatus	d__Bacteria;p__Bacteroidetes;c__Bacteroidia;o__Bacteroidales;f__Bacteroidaceae;g__Bacteroides;s__Bacteroides ovatus
BackhedF_2015_ERR525689_bin.10	95.49	2.173	0.409	36806	3508784	145				14	20.68	75.1	0.00822	0.41	True	12046_1	d__Bacteria;p__Firmicutes_A;c__Clostridia;o__Lachnospirales;f__Lachnospiraceae;g__Roseburia;s__Roseburia inulinivorans	d__Bacteria;p__Firmicutes;c__Clostridia;o__Eubacteriales;f__Lachnospiraceae;g__Roseburia;s__Roseburia inulinivorans
BackhedF_2015_ERR525689_bin.12	64.65	0.781	0.324	1869	1503669	837	1	0	0	4	5.08	21.92	0.15105	0	True	15927_2	d__Bacteria;p__Firmicutes;c__Bacilli;o__Erysipelotrichales;f__Coprobacillaceae;g__Erysipelatoclostridium;s__Erysipelatoclostridium ramosum	d__Bacteria;p__Firmicutes;c__Erysipelotrichia;o__Erysipelotrichales;f__Erysipelotrichaceae;g__Erysipelatoclostridium;s__Erysipelatoclostridium ramosum
BackhedF_2015_ERR525689_bin.14	99.32	2.013	0.37	45499	2736316	100	0	1	2	18	28.38	97.12	0.004	0.26	True	12193_4	d__Bacteria;p__Firmicutes_A;c__Clostridia;o__Lachnospirales;f__Lachnospiraceae;g__Anaerostipes;s__Anaerostipes hadrus	d__Bacteria;p__Firmicutes;c__Clostridia;o__Eubacteriales;f__Lachnospiraceae;g__Anaerostipes;s__Anaerostipes hadrus
BackhedF_2015_ERR525689_bin.15	98.27	1.628	0.478	97898	6775655	121	0	0	1	18	63.73	235.3	0.00206	0.18	True	12124_1	d__Bacteria;p__Firmicutes_A;c__Clostridia;o__Lachnospirales;f__Lachnospiraceae;g__Eisenbergiella;s__Eisenbergiella porci	d__Bacteria;p__Firmicutes;c__Clostridia;o__Eubacteriales;f__Lachnospiraceae;g__;s__
BackhedF_2015_ERR525689_bin.2	98.79	0.961	0.58	83120	3237375	62	2	1	0	19	370.46	1374.02	0.00084	0.33	True	1868_1	d__Bacteria;p__Bacteroidota;c__Bacteroidia;o__Bacteroidales;f__Rikenellaceae;g__Alistipes;s__Alistipes onderdonkii	d__Bacteria;p__Bacteroidetes;c__Bacteroidia;o__Bacteroidales;f__Rikenellaceae;g__Alistipes;s__Alistipes onderdonkii
BackhedF_2015_ERR525689_bin.3	99.36	3.797	0.41	33387	4065508	230	0	4	3	17	80.07	266.71	0.01003	0.17	True	12692_4	d__Bacteria;p__Firmicutes_A;c__Clostridia;o__Lachnospirales;f__Lachnospiraceae;g__Blautia_A;s__Blautia_A wexlerae	d__Bacteria;p__Firmicutes;c__Clostridia;o__Eubacteriales;f__Lachnospiraceae;g__Blautia;s__Blautia wexlerae
BackhedF_2015_ERR525689_bin.5	92.98	0	0.434	69210	2637030	64	0	1	0	18	48.75	174.87	0.00235	0.16	True	12735_2	d__Bacteria;p__Firmicutes_A;c__Clostridia;o__Lachnospirales;f__Lachnospiraceae;g__Ruminococcus_B;s__Ruminococcus_B gnavus	d__Bacteria;p__Firmicutes;c__Clostridia;o__Eubacteriales;f__Lachnospiraceae;g__Mediterraneibacter;s__[Ruminococcus] gnavus
BackhedF_2015_ERR525689_bin.6	94.9	1.901	0.422	5937	2447664	549				15	8.2	32.16	0.01131	0.29	True	12008_1	d__Bacteria;p__Firmicutes_A;c__Clostridia;o__Lachnospirales;f__Lachnospiraceae;g__Lachnospira;s__Lachnospira sp000437735	d__Bacteria;p__Firmicutes;c__Clostridia;o__Eubacteriales;f__Eubacteriaceae;g__Eubacterium;s__
BackhedF_2015_ERR525689_bin.7	84.04	0.097	0.494	6221	4693696	906	0	0	2	19	8.92	35.06	0.08359	0.35	True	12161_3	d__Bacteria;p__Firmicutes_A;c__Clostridia;o__Lachnospirales;f__Lachnospiraceae;g__Enterocloster;s__Enterocloster bolteae	d__Bacteria;p__Firmicutes;c__Clostridia;o__Eubacteriales;f__Lachnospiraceae;g__Enterocloster;s__Enterocloster bolteae
BackhedF_2015_ERR525690_bin.1	99.36	0.316	0.418	85024	7580347	151				19	86.56	919.92	0.00108	0.18	True	12067_2	d__Bacteria;p__Firmicutes_A;c__Clostridia;o__Lachnospirales;f__Lachnospiraceae;g__Robinsoniella;s__Robinsoniella sp900540475	d__Bacteria;p__Firmicutes;c__Clostridia;o__Eubacteriales;f__Lachnospiraceae;g__Robinsoniella;s__
BackhedF_2015_ERR525690_bin.2	96.63	2.205	0.55	19856	4497604	327	6	1	0	18	21.94	244.71	0.00106	0.37	True	3883_3	d__Bacteria;p__Proteobacteria;c__Gammaproteobacteria;o__Enterobacterales;f__Enterobacteriaceae;g__Enterobacter;s__Enterobacter kobei	d__Bacteria;p__Proteobacteria;c__Gammaproteobacteria;o__Enterobacterales;f__Enterobacteriaceae;g__Enterobacter;s__Enterobacter kobei
BackhedF_2015_ERR525690_bin.3	99.53	0.694	0.558	74163	5839596	115	1	0	0	18	256.4	2737.45	0.00236	0.09	True	3847_7	d__Bacteria;p__Proteobacteria;c__Gammaproteobacteria;o__Enterobacterales;f__Enterobacteriaceae;g__Klebsiella;s__Klebsiella grimontii	d__Bacteria;p__Proteobacteria;c__Gammaproteobacteria;o__Enterobacterales;f__Enterobacteriaceae;g__Klebsiella;s__Klebsiella grimontii
BackhedF_2015_ERR525690_bin.4	99.62	0	0.373	95383	2889148	51	1	0	0	18	113.24	1151.96	0.00197	0	True	12585_10	d__Bacteria;p__Firmicutes;c__Bacilli;o__Lactobacillales;f__Enterococcaceae;g__Enterococcus;s__Enterococcus faecalis	d__Bacteria;p__Firmicutes;c__Bacilli;o__Lactobacillales;f__Enterococcaceae;g__Enterococcus;s__Enterococcus faecalis
BackhedF_2015_ERR525690_bin.5	97.75	0.817	0.39	9038	1867153	283	0	2	0	16	11.69	131.28	0.00737	0	True	11841_1	d__Bacteria;p__Firmicutes_C;c__Negativicutes;o__Veillonellales;f__Veillonellaceae;g__Veillonella;s__Veillonella parvula_A	d__Bacteria;p__Firmicutes;c__Negativicutes;o__Veillonellales;f__Veillonellaceae;g__Veillonella;s__Veillonella parvula
BackhedF_2015_ERR525691_bin.1	94.26	1.909	0.583	20730	2513378	195	3	0	0	19	25.94	138.82	0.00097	0	True	1452_1	d__Bacteria;p__Actinobacteriota;c__Actinomycetia;o__Actinomycetales;f__Bifidobacteriaceae;g__Bifidobacterium;s__Bifidobacterium dentium	d__Bacteria;p__Actinobacteria;c__Actinomycetia;o__Bifidobacteriales;f__Bifidobacteriaceae;g__Bifidobacterium;s__Bifidobacterium dentium
BackhedF_2015_ERR525691_bin.3	100	2.841	0.597	67772	2428108	66	0	1	1	20	492.88	2382.11	0.00357	0	True	1466_5	d__Bacteria;p__Actinobacteriota;c__Actinomycetia;o__Actinomycetales;f__Bifidobacteriaceae;g__Bifidobacterium;s__Bifidobacterium longum	d__Bacteria;p__Actinobacteria;c__Actinomycetia;o__Bifidobacteriales;f__Bifidobacteriaceae;g__Bifidobacterium;s__Bifidobacterium longum
BackhedF_2015_ERR525691_bin.6	99.45	0	0.466	140049	2976083	45	2	0	0	19	83.25	408.79	0.00289	0	True	15275_1	d__Bacteria;p__Firmicutes;c__Bacilli;o__Lactobacillales;f__Lactobacillaceae;g__Lacticaseibacillus;s__Lacticaseibacillus rhamnosus	d__Bacteria;p__Firmicutes;c__Bacilli;o__Lactobacillales;f__Lactobacillaceae;g__Lacticaseibacillus;s__Lacticaseibacillus rhamnosus
BackhedF_2015_ERR525691_bin.7	99.62	0	0.374	95383	2825596	52	1	0	0	19	277.28	1312.03	0.00245	0	True	12585_10	d__Bacteria;p__Firmicutes;c__Bacilli;o__Lactobacillales;f__Enterococcaceae;g__Enterococcus;s__Enterococcus faecalis	d__Bacteria;p__Firmicutes;c__Bacilli;o__Lactobacillales;f__Enterococcaceae;g__Enterococcus;s__Enterococcus faecalis
BackhedF_2015_ERR525691_bin.8	73.19	2.84	0.428	3735	1400095	459				6	5.95	36.69	0.36076	0	True	15006_7	d__Bacteria;p__Firmicutes;c__Bacilli;o__Lactobacillales;f__Streptococcaceae;g__Streptococcus;s__Streptococcus sp900766505	d__Bacteria;p__Firmicutes;c__Bacilli;o__Lactobacillales;f__Streptococcaceae;g__Streptococcus;s__Streptococcus parasanguinis
BackhedF_2015_ERR525693_bin.1	86.94	3.764	0.51	7792	4147558	647				15	49.03	343.3	0.19661	0.05	True	3833_35	d__Bacteria;p__Proteobacteria;c__Gammaproteobacteria;o__Enterobacterales;f__Enterobacteriaceae;g__Escherichia;s__Escherichia coli	d__Bacteria;p__Proteobacteria;c__Gammaproteobacteria;o__Enterobacterales;f__Enterobacteriaceae;g__Escherichia;s__Escherichia coli
BackhedF_2015_ERR525693_bin.10	96.2	0	0.491	98750	3216627	55	0	1	2	18	32.67	191.72	0.00063	0.1	True	12158_1	d__Bacteria;p__Firmicutes_A;c__Clostridia;o__Lachnospirales;f__Lachnospiraceae;g__Enterocloster;s__Enterocloster sp900538485	d__Bacteria;p__Firmicutes;c__Clostridia;o__Eubacteriales;f__Clostridiaceae;g__Clostridium;s__
BackhedF_2015_ERR525693_bin.2	98.83	0.877	0.403	69865	3250995	83	0	1	3	18	32.23	181.7	0.00222	0.28	True	12710_1	d__Bacteria;p__Firmicutes_A;c__Clostridia;o__Lachnospirales;f__Lachnospiraceae;g__Dorea;s__Dorea formicigenerans	d__Bacteria;p__Firmicutes;c__Clostridia;o__Eubacteriales;f__Lachnospiraceae;g__Dorea;s__Dorea formicigenerans
BackhedF_2015_ERR525693_bin.3	68.38	1.612	0.606	16426	1372635	130	1	0	0	16	51.07	332.96	0.01781	0	True	1466_5	d__Bacteria;p__Actinobacteriota;c__Actinomycetia;o__Actinomycetales;f__Bifidobacteriaceae;g__Bifidobacterium;s__Bifidobacterium longum	d__Bacteria;p__Actinobacteria;c__Actinomycetia;o__Bifidobacteriales;f__Bifidobacteriaceae;g__Bifidobacterium;s__Bifidobacterium longum
BackhedF_2015_ERR525693_bin.4	99.25	0	0.433	299673	5002528	26	2	1	1	20	551.81	3073.38	0.0002	0	True	1081_1	d__Bacteria;p__Bacteroidota;c__Bacteroidia;o__Bacteroidales;f__Bacteroidaceae;g__Bacteroides;s__Bacteroides fragilis	d__Bacteria;p__Bacteroidetes;c__Bacteroidia;o__Bacteroidales;f__Bacteroidaceae;g__Bacteroides;s__Bacteroides fragilis
BackhedF_2015_ERR525693_bin.6	98.8	0.299	0.385	42896	2051687	88	1	1	0	17	14.73	89.93	0.01411	0	True	11842_13	d__Bacteria;p__Firmicutes_C;c__Negativicutes;o__Veillonellales;f__Veillonellaceae;g__Veillonella;s__Veillonella nakazawae	d__Bacteria;p__Firmicutes;c__Negativicutes;o__Veillonellales;f__Veillonellaceae;g__Veillonella;s__
BackhedF_2015_ERR525693_bin.7	93.83	0.984	0.597	13069	1911773	215	1	0	0	20	16.22	107.71	0.01663	0	True	1457_1	d__Bacteria;p__Actinobacteriota;c__Actinomycetia;o__Actinomycetales;f__Bifidobacteriaceae;g__Bifidobacterium;s__Bifidobacterium adolescentis	d__Bacteria;p__Actinobacteria;c__Actinomycetia;o__Bifidobacteriales;f__Bifidobacteriaceae;g__Bifidobacterium;s__Bifidobacterium adolescentis
BackhedF_2015_ERR525693_bin.8	63.19	1.625	0.398	2090	1131435	570	2	1	0	7	5.13	36.28	0.00473	0.18	True	15547_1	d__Bacteria;p__Proteobacteria;c__Gammaproteobacteria;o__Enterobacterales;f__Pasteurellaceae;g__Haemophilus_D;s__Haemophilus_D sp001815355	d__Bacteria;p__Proteobacteria;c__Gammaproteobacteria;o__Pasteurellales;f__Pasteurellaceae;g__Haemophilus;s__Haemophilus parainfluenzae
BackhedF_2015_ERR525694_bin.10	94.97	0	0.44	52797	3134136	98	0	2	1	18	22.75	55.27	0.00304	0.24	True	12155_1	d__Bacteria;p__Firmicutes_A;c__Clostridia;o__Lachnospirales;f__Lachnospiraceae;g__Enterocloster;s__Enterocloster sp000431375	d__Bacteria;p__Firmicutes;c__Clostridia;o__Eubacteriales;f__Clostridiaceae;g__Clostridium;s__
BackhedF_2015_ERR525694_bin.11	89.1	2.704	0.496	5105	2205597	550	0	0	1	17	7.57	20.24	0.00609	0.28	True	12172_3	d__Bacteria;p__Firmicutes_A;c__Clostridia;o__Lachnospirales;f__Lachnospiraceae;g__Copromonas;s__Copromonas sp900066535	d__Bacteria;p__Firmicutes;c__Clostridia;o__Eubacteriales;f__Clostridiaceae;g__;s__
BackhedF_2015_ERR525694_bin.14	71.58	2.766	0.418	9255	3305905	472	1	0	0	14	164.37	403.85	0.02965	0	True	1105_3	d__Bacteria;p__Bacteroidota;c__Bacteroidia;o__Bacteroidales;f__Bacteroidaceae;g__Phocaeicola;s__Phocaeicola dorei	d__Bacteria;p__Bacteroidetes;c__Bacteroidia;o__Bacteroidales;f__;g__Phocaeicola;s__Phocaeicola dorei
BackhedF_2015_ERR525694_bin.15	99.41	0.097	0.425	89497	3533095	82	0	2	3	20	74.31	186.18	0.00087	0.36	True	12735_2	d__Bacteria;p__Firmicutes_A;c__Clostridia;o__Lachnospirales;f__Lachnospiraceae;g__Ruminococcus_B;s__Ruminococcus_B gnavus	d__Bacteria;p__Firmicutes;c__Clostridia;o__Eubacteriales;f__Lachnospiraceae;g__Mediterraneibacter;s__[Ruminococcus] gnavus
BackhedF_2015_ERR525694_bin.16	85.82	0.632	0.497	5613	4600892	962	0	1	0	17	8.28	21.51	0.02805	0.38	True	12161_3	d__Bacteria;p__Firmicutes_A;c__Clostridia;o__Lachnospirales;f__Lachnospiraceae;g__Enterocloster;s__Enterocloster bolteae	d__Bacteria;p__Firmicutes;c__Clostridia;o__Eubacteriales;f__Lachnospiraceae;g__Enterocloster;s__Enterocloster bolteae
BackhedF_2015_ERR525694_bin.17	82.79	1.311	0.624	2849	1702486	680				16	9.05	28.27	0.05251	0	True	3444_1	d__Bacteria;p__Proteobacteria;c__Gammaproteobacteria;o__Burkholderiales;f__Burkholderiaceae;g__Sutterella;s__Sutterella wadsworthensis_A	d__Bacteria;p__Proteobacteria;c__Betaproteobacteria;o__Burkholderiales;f__Sutterellaceae;g__Sutterella;s__
BackhedF_2015_ERR525694_bin.2	59.12	0	0.421	93419	3716894	90	3	1	0	17	122.52	290.95	0.00234	0	True	1084_2	d__Bacteria;p__Bacteroidota;c__Bacteroidia;o__Bacteroidales;f__Bacteroidaceae;g__Bacteroides;s__Bacteroides ovatus	d__Bacteria;p__Bacteroidetes;c__Bacteroidia;o__Bacteroidales;f__Bacteroidaceae;g__Bacteroides;s__Bacteroides ovatus
BackhedF_2015_ERR525694_bin.3	97.79	2.013	0.374	10355	2444152	316	0	0	1	12	8.13	20.76	0.01243	0.16	True	12193_4	d__Bacteria;p__Firmicutes_A;c__Clostridia;o__Lachnospirales;f__Lachnospiraceae;g__Anaerostipes;s__Anaerostipes hadrus	d__Bacteria;p__Firmicutes;c__Clostridia;o__Eubacteriales;f__Lachnospiraceae;g__Anaerostipes;s__Anaerostipes hadrus
BackhedF_2015_ERR525694_bin.4	98.65	0.384	0.452	60176	4417452	126	3	1	0	19	20.95	51.28	0.00202	0.25	True	1070_4	d__Bacteria;p__Bacteroidota;c__Bacteroidia;o__Bacteroidales;f__Tannerellaceae;g__Parabacteroides;s__Parabacteroides distasonis	d__Bacteria;p__Bacteroidetes;c__Bacteroidia;o__Bacteroidales;f__Tannerellaceae;g__Parabacteroides;s__Parabacteroides distasonis
BackhedF_2015_ERR525694_bin.6	99.63	0.878	0.392	49285	1974672	79	6	0	0	17	24.91	62.25	0.08222	0.05	True	15547_47	d__Bacteria;p__Proteobacteria;c__Gammaproteobacteria;o__Enterobacterales;f__Pasteurellaceae;g__Haemophilus_D;s__Haemophilus_D sp900755445	d__Bacteria;p__Proteobacteria;c__Gammaproteobacteria;o__Pasteurellales;f__Pasteurellaceae;g__Haemophilus;s__Haemophilus parainfluenzae
BackhedF_2015_ERR525694_bin.9	84.66	2.781	0.498	7455	3766850	607	2	0	0	17	11.02	31.14	0.29118	0.06	True	3833_29	d__Bacteria;p__Proteobacteria;c__Gammaproteobacteria;o__Enterobacterales;f__Enterobacteriaceae;g__Escherichia;s__Escherichia albertii	d__Bacteria;p__Proteobacteria;c__Gammaproteobacteria;o__Enterobacterales;f__Enterobacteriaceae;g__Escherichia;s__Escherichia albertii
BackhedF_2015_ERR525695_bin.1	82.92	3.882	0.426	12225	1684202	196				6	9.3	39.4	0.0428	0	True	15006_2	d__Bacteria;p__Firmicutes;c__Bacilli;o__Lactobacillales;f__Streptococcaceae;g__Streptococcus;s__Streptococcus sp900755085	d__Bacteria;p__Firmicutes;c__Bacilli;o__Lactobacillales;f__Streptococcaceae;g__Streptococcus;s__
BackhedF_2015_ERR525695_bin.10	69.43	0	0.601	5973	1927601	437	1	0	0	18	32.52	83.25	0.00605	0	True	1466_5	d__Bacteria;p__Actinobacteriota;c__Actinomycetia;o__Actinomycetales;f__Bifidobacteriaceae;g__Bifidobacterium;s__Bifidobacterium longum	d__Bacteria;p__Actinobacteria;c__Actinomycetia;o__Bifidobacteriales;f__Bifidobacteriaceae;g__Bifidobacterium;s__Bifidobacterium longum
BackhedF_2015_ERR525695_bin.11	97.94	0.374	0.377	21886	2635671	176	2	0	0	15	10.68	42.25	0.00709	0	True	12585_10	d__Bacteria;p__Firmicutes;c__Bacilli;o__Lactobacillales;f__Enterococcaceae;g__Enterococcus;s__Enterococcus faecalis	d__Bacteria;p__Firmicutes;c__Bacilli;o__Lactobacillales;f__Enterococcaceae;g__Enterococcus;s__Enterococcus faecalis
BackhedF_2015_ERR525695_bin.2	79.79	0.994	0.507	10517	3465577	473	2	0	0	14	64.79	254.02	0.01598	0.06	True	3833_30	d__Bacteria;p__Proteobacteria;c__Gammaproteobacteria;o__Enterobacterales;f__Enterobacteriaceae;g__Escherichia;s__Escherichia marmotae	d__Bacteria;p__Proteobacteria;c__Gammaproteobacteria;o__Enterobacterales;f__Enterobacteriaceae;g__Escherichia;s__
BackhedF_2015_ERR525695_bin.3	83.21	2.569	0.392	8363	1597928	251	1	1	0	11	9.77	39.77	0.03387	0	True	11839_2	d__Bacteria;p__Firmicutes_C;c__Negativicutes;o__Veillonellales;f__Veillonellaceae;g__Veillonella;s__Veillonella atypica	d__Bacteria;p__Firmicutes;c__Negativicutes;o__Veillonellales;f__Veillonellaceae;g__Veillonella;s__
BackhedF_2015_ERR525695_bin.4	67	0.468	0.38	4317	1099827	282				3	6.46	26.26	0.00947	0	True	14989_3	d__Bacteria;p__Firmicutes;c__Bacilli;o__Lactobacillales;f__Streptococcaceae;g__Streptococcus;s__Streptococcus lutetiensis	d__Bacteria;p__Firmicutes;c__Bacilli;o__Lactobacillales;f__Streptococcaceae;g__Streptococcus;s__Streptococcus lutetiensis
BackhedF_2015_ERR525695_bin.5	91.39	0	0.294	3202	2478186	936				15	9.86	43.05	0.00779	0	True	16620_11	d__Bacteria;p__Firmicutes_A;c__Clostridia;o__Clostridiales;f__Clostridiaceae;g__Clostridium_P;s__Clostridium_P perfringens	d__Bacteria;p__Firmicutes;c__Clostridia;o__Eubacteriales;f__Clostridiaceae;g__Clostridium;s__Clostridium perfringens
BackhedF_2015_ERR525695_bin.6	95.43	1.947	0.401	15167	1871790	170	0	1	0	14	39.84	162.19	0.12058	0	True	15016_51	d__Bacteria;p__Firmicutes;c__Bacilli;o__Lactobacillales;f__Streptococcaceae;g__Streptococcus;s__Streptococcus mitis_D	d__Bacteria;p__Firmicutes;c__Bacilli;o__Lactobacillales;f__Streptococcaceae;g__Streptococcus;s__Streptococcus mitis
BackhedF_2015_ERR525695_bin.8	100	0	0.585	170497	2253689	33	1	0	0	20	778.66	3189.05	0.00117	0	True	1465_3	d__Bacteria;p__Actinobacteriota;c__Actinomycetia;o__Actinomycetales;f__Bifidobacteriaceae;g__Bifidobacterium;s__Bifidobacterium breve	d__Bacteria;p__Actinobacteria;c__Actinomycetia;o__Bifidobacteriales;f__Bifidobacteriaceae;g__Bifidobacterium;s__Bifidobacterium breve
BackhedF_2015_ERR525695_bin.9	86.39	0.199	0.398	72327	1745763	47				10	72.64	259.29	0.00423	0	True	15001_1	d__Bacteria;p__Firmicutes;c__Bacilli;o__Lactobacillales;f__Streptococcaceae;g__Streptococcus;s__Streptococcus sp000187445	d__Bacteria;p__Firmicutes;c__Bacilli;o__Lactobacillales;f__Streptococcaceae;g__Streptococcus;s__
BackhedF_2015_ERR525696_bin.1	85.47	0.946	0.321	3420	1772894	634	1	0	1	4	6.68	111.04	0.11997	0	True	12852_2	d__Bacteria;p__Firmicutes;c__Bacilli;o__Staphylococcales;f__Staphylococcaceae;g__Staphylococcus;s__Staphylococcus hominis	d__Bacteria;p__Firmicutes;c__Bacilli;o__Bacillales;f__Staphylococcaceae;g__Staphylococcus;s__Staphylococcus hominis
BackhedF_2015_ERR525696_bin.2	100	0	0.587	138172	2361960	38	2	1	1	20	1123.57	16630	0.00269	0	True	1465_3	d__Bacteria;p__Actinobacteriota;c__Actinomycetia;o__Actinomycetales;f__Bifidobacteriaceae;g__Bifidobacterium;s__Bifidobacterium breve	d__Bacteria;p__Actinobacteria;c__Actinomycetia;o__Bifidobacteriales;f__Bifidobacteriaceae;g__Bifidobacterium;s__Bifidobacterium breve
BackhedF_2015_ERR525696_bin.3	99.25	0.093	0.319	47926	2402542	69	4	1	0	14	27.56	372.22	0.00502	0	True	12848_3	d__Bacteria;p__Firmicutes;c__Bacilli;o__Staphylococcales;f__Staphylococcaceae;g__Staphylococcus;s__Staphylococcus epidermidis	d__Bacteria;p__Firmicutes;c__Bacilli;o__Bacillales;f__Staphylococcaceae;g__Staphylococcus;s__Staphylococcus epidermidis
BackhedF_2015_ERR525696_bin.4	99.87	0	0.397	96878	2132762	35	2	0	1	17	25.98	390.14	0.00147	0	True	15002_10	d__Bacteria;p__Firmicutes;c__Bacilli;o__Lactobacillales;f__Streptococcaceae;g__Streptococcus;s__Streptococcus salivarius	d__Bacteria;p__Firmicutes;c__Bacilli;o__Lactobacillales;f__Streptococcaceae;g__Streptococcus;s__
BackhedF_2015_ERR525698_bin.1	99.96	0.077	0.505	105559	4865635	92	4	1	2	19	63.68	1869.27	0.00336	0.01	True	3833_35	d__Bacteria;p__Proteobacteria;c__Gammaproteobacteria;o__Enterobacterales;f__Enterobacteriaceae;g__Escherichia;s__Escherichia coli	d__Bacteria;p__Proteobacteria;c__Gammaproteobacteria;o__Enterobacterales;f__Enterobacteriaceae;g__Escherichia;s__Escherichia coli
BackhedF_2015_ERR525698_bin.2	99.25	0	0.433	301474	5016533	33	2	1	1	20	544.87	14430.2	0.00029	0	True	1081_1	d__Bacteria;p__Bacteroidota;c__Bacteroidia;o__Bacteroidales;f__Bacteroidaceae;g__Bacteroides;s__Bacteroides fragilis	d__Bacteria;p__Bacteroidetes;c__Bacteroidia;o__Bacteroidales;f__Bacteroidaceae;g__Bacteroides;s__Bacteroides fragilis
BackhedF_2015_ERR525700_bin.10	97.98	3.691	0.37	36948	3001102	129	0	0	2	17	26.67	123.63	0.02098	0.37	True	12193_4	d__Bacteria;p__Firmicutes_A;c__Clostridia;o__Lachnospirales;f__Lachnospiraceae;g__Anaerostipes;s__Anaerostipes hadrus	d__Bacteria;p__Firmicutes;c__Clostridia;o__Eubacteriales;f__Lachnospiraceae;g__Anaerostipes;s__Anaerostipes hadrus
BackhedF_2015_ERR525700_bin.14	90.51	1.956	0.494	9526	4421641	577	0	1	1	18	10.97	61.61	0.47209	0.33	True	12162_1	d__Bacteria;p__Firmicutes_A;c__Clostridia;o__Lachnospirales;f__Lachnospiraceae;g__Enterocloster;s__Enterocloster clostridioformis	d__Bacteria;p__Firmicutes;c__Clostridia;o__Eubacteriales;f__Lachnospiraceae;g__Enterocloster;s__Enterocloster clostridioformis
BackhedF_2015_ERR525700_bin.15	99.25	2.973	0.416	218275	6883461	48	5	1	0	19	398.43	1818.86	0.00054	0	True	1084_2	d__Bacteria;p__Bacteroidota;c__Bacteroidia;o__Bacteroidales;f__Bacteroidaceae;g__Bacteroides;s__Bacteroides ovatus	d__Bacteria;p__Bacteroidetes;c__Bacteroidia;o__Bacteroidales;f__Bacteroidaceae;g__Bacteroides;s__Bacteroides ovatus
BackhedF_2015_ERR525700_bin.16	88.52	1.909	0.57	4861	2291898	583	2	2	0	19	9.43	50.56	0.00618	0.2	True	607_1	d__Bacteria;p__Proteobacteria;c__Gammaproteobacteria;o__Burkholderiales;f__Burkholderiaceae;g__Mesosutterella;s__Mesosutterella multiformis	d__Bacteria;p__Proteobacteria;c__Betaproteobacteria;o__Burkholderiales;f__Sutterellaceae;g__Sutterella;s__
BackhedF_2015_ERR525700_bin.17	99.41	1.797	0.502	17542	4831483	389	5	1	1	18	13.96	65.14	0.00444	0.04	True	3833_35	d__Bacteria;p__Proteobacteria;c__Gammaproteobacteria;o__Enterobacterales;f__Enterobacteriaceae;g__Escherichia;s__Escherichia coli	d__Bacteria;p__Proteobacteria;c__Gammaproteobacteria;o__Enterobacterales;f__Enterobacteriaceae;g__Escherichia;s__Escherichia coli
BackhedF_2015_ERR525700_bin.18	98.16	2.902	0.563	13028	2254657	256	3	0	0	20	14.76	76.09	0.0061	0	True	1455_5	d__Bacteria;p__Actinobacteriota;c__Actinomycetia;o__Actinomycetales;f__Bifidobacteriaceae;g__Bifidobacterium;s__Bifidobacterium pseudocatenulatum	d__Bacteria;p__Actinobacteria;c__Actinomycetia;o__Bifidobacteriales;f__Bifidobacteriaceae;g__Bifidobacterium;s__Bifidobacterium pseudocatenulatum
BackhedF_2015_ERR525700_bin.3	95.49	0.557	0.434	104098	4792164	76	2	0	0	19	35.78	158.9	0.00169	0	True	1081_1	d__Bacteria;p__Bacteroidota;c__Bacteroidia;o__Bacteroidales;f__Bacteroidaceae;g__Bacteroides;s__Bacteroides fragilis	d__Bacteria;p__Bacteroidetes;c__Bacteroidia;o__Bacteroidales;f__Bacteroidaceae;g__Bacteroides;s__Bacteroides fragilis
BackhedF_2015_ERR525700_bin.6	97.46	1.461	0.439	17391	2318361	201	0	2	1	18	24.93	115.35	0.16216	0	True	12735_2	d__Bacteria;p__Firmicutes_A;c__Clostridia;o__Lachnospirales;f__Lachnospiraceae;g__Ruminococcus_B;s__Ruminococcus_B gnavus	d__Bacteria;p__Firmicutes;c__Clostridia;o__Eubacteriales;f__Lachnospiraceae;g__Mediterraneibacter;s__[Ruminococcus] gnavus
BackhedF_2015_ERR525700_bin.7	98.73	0	0.442	42387	2779259	113	0	1	1	17	15.14	72.54	0.06063	0.17	True	12064_1	d__Bacteria;p__Firmicutes_A;c__Clostridia;o__Lachnospirales;f__Lachnospiraceae;g__Blautia;s__Blautia sp900541955	d__Bacteria;p__Firmicutes;c__Clostridia;o__Eubacteriales;f__Lachnospiraceae;g__Blautia;s__
BackhedF_2015_ERR525700_bin.8	93.87	0	0.59	14154	2431840	267	5	0	0	19	21.95	120.69	0.01406	0.18	True	11882_5	d__Bacteria;p__Firmicutes_A;c__Clostridia;o__Oscillospirales;f__Ruminococcaceae;g__Faecalibacterium;s__Faecalibacterium prausnitzii_G	d__Bacteria;p__Firmicutes;c__Clostridia;o__Eubacteriales;f__Oscillospiraceae;g__Faecalibacterium;s__Faecalibacterium prausnitzii
BackhedF_2015_ERR525701_bin.1	98.83	0	0.429	57693	3423922	130	1	2	8	20	72.62	452.91	0.00474	0.26	True	12735_2	d__Bacteria;p__Firmicutes_A;c__Clostridia;o__Lachnospirales;f__Lachnospiraceae;g__Ruminococcus_B;s__Ruminococcus_B gnavus	d__Bacteria;p__Firmicutes;c__Clostridia;o__Eubacteriales;f__Lachnospiraceae;g__Mediterraneibacter;s__[Ruminococcus] gnavus
BackhedF_2015_ERR525701_bin.2	75.24	0.09	0.458	5062	1360387	301	3	0	0	16	8.42	57.62	0.02485	0	True	11850_1	d__Bacteria;p__Firmicutes_C;c__Negativicutes;o__Veillonellales;f__Dialisteraceae;g__Dialister;s__Dialister invisus	d__Bacteria;p__Firmicutes;c__Negativicutes;o__Veillonellales;f__Veillonellaceae;g__Dialister;s__Dialister invisus
BackhedF_2015_ERR525701_bin.3	96.54	0.995	0.547	12744	4463134	509	4	0	0	18	12.04	90.03	0.05261	0	True	3883_3	d__Bacteria;p__Proteobacteria;c__Gammaproteobacteria;o__Enterobacterales;f__Enterobacteriaceae;g__Enterobacter;s__Enterobacter kobei	d__Bacteria;p__Proteobacteria;c__Gammaproteobacteria;o__Enterobacterales;f__Enterobacteriaceae;g__Enterobacter;s__Enterobacter kobei
BackhedF_2015_ERR525701_bin.4	71.37	0.033	0.422	70315	3905628	73	4	0	0	18	254.28	1632.26	0.00071	0	True	1084_5	d__Bacteria;p__Bacteroidota;c__Bacteroidia;o__Bacteroidales;f__Bacteroidaceae;g__Bacteroides;s__Bacteroides xylanisolvens	d__Bacteria;p__Bacteroidetes;c__Bacteroidia;o__Bacteroidales;f__Bacteroidaceae;g__Bacteroides;s__Bacteroides xylanisolvens
BackhedF_2015_ERR525701_bin.5	59.4	0.68	0.558	1968	1473649	789	0	1	0	13	5.8	47.05	0.10518	0	True	3432_10	d__Bacteria;p__Verrucomicrobiota;c__Verrucomicrobiae;o__Verrucomicrobiales;f__Akkermansiaceae;g__Akkermansia;s__Akkermansia muciniphila	d__Bacteria;p__Verrucomicrobia;c__Verrucomicrobiae;o__Verrucomicrobiales;f__Akkermansiaceae;g__Akkermansia;s__Akkermansia muciniphila
BackhedF_2015_ERR525701_bin.7	81.42	0.971	0.457	3290	1341247	489	2	0	1	13	6.64	55.2	0.28218	0	True	11811_1	d__Bacteria;p__Firmicutes_C;c__Negativicutes;o__Veillonellales;f__Megasphaeraceae;g__Anaeroglobus;s__Anaeroglobus micronuciformis	d__Bacteria;p__Firmicutes;c__Negativicutes;o__Veillonellales;f__Veillonellaceae;g__Megasphaera;s__Megasphaera micronuciformis
BackhedF_2015_ERR525702_bin.1	68.12	3.448	0.384	9033	1779881	243	1	1	0	11	18.47	150.77	0.23291	0	True	11842_6	d__Bacteria;p__Firmicutes_C;c__Negativicutes;o__Veillonellales;f__Veillonellaceae;g__Veillonella;s__Veillonella dispar	d__Bacteria;p__Firmicutes;c__Negativicutes;o__Veillonellales;f__Veillonellaceae;g__Veillonella;s__Veillonella dispar
BackhedF_2015_ERR525702_bin.2	99.06	0.396	0.419	106633	5842227	135				19	227.73	1531.17	0.00291	0.24	True	1105_3	d__Bacteria;p__Bacteroidota;c__Bacteroidia;o__Bacteroidales;f__Bacteroidaceae;g__Phocaeicola;s__Phocaeicola dorei	d__Bacteria;p__Bacteroidetes;c__Bacteroidia;o__Bacteroidales;f__;g__Phocaeicola;s__Phocaeicola dorei
BackhedF_2015_ERR525702_bin.3	99.9	0.454	0.583	79578	2525424	51	2	1	1	20	87.27	700.49	0.0009	0	True	1452_1	d__Bacteria;p__Actinobacteriota;c__Actinomycetia;o__Actinomycetales;f__Bifidobacteriaceae;g__Bifidobacterium;s__Bifidobacterium dentium	d__Bacteria;p__Actinobacteria;c__Actinomycetia;o__Bifidobacteriales;f__Bifidobacteriaceae;g__Bifidobacterium;s__Bifidobacterium dentium
BackhedF_2015_ERR525702_bin.4	97.12	0.598	0.39	34259	1866925	80	2	1	2	14	111.71	790.12	0.00416	0	True	11839_2	d__Bacteria;p__Firmicutes_C;c__Negativicutes;o__Veillonellales;f__Veillonellaceae;g__Veillonella;s__Veillonella atypica	d__Bacteria;p__Firmicutes;c__Negativicutes;o__Veillonellales;f__Veillonellaceae;g__Veillonella;s__
BackhedF_2015_ERR525702_bin.5	100	0	0.312	105705	3490714	63				20	79.91	551.07	0.00212	0.31	True	15927_1	d__Bacteria;p__Firmicutes;c__Bacilli;o__Erysipelotrichales;f__Coprobacillaceae;g__Erysipelatoclostridium;s__Erysipelatoclostridium ramosum	d__Bacteria;p__Firmicutes;c__Erysipelotrichia;o__Erysipelotrichales;f__Erysipelotrichaceae;g__Erysipelatoclostridium;s__Erysipelatoclostridium ramosum
BackhedF_2015_ERR525702_bin.6	96.36	2.688	0.341	5930	1923606	404	4	0	0	18	8.01	56.99	0.02939	0.35	True	15916_2	d__Bacteria;p__Firmicutes;c__Bacilli;o__Erysipelotrichales;f__Erysipelotrichaceae;g__Holdemanella;s__Holdemanella porci	d__Bacteria;p__Firmicutes;c__Erysipelotrichia;o__Erysipelotrichales;f__Erysipelotrichaceae;g__;s__
BackhedF_2015_ERR525702_bin.8	99.96	0.091	0.506	123995	4849584	83	6	0	1	18	162.52	1133.14	0.00344	0.02	True	3833_35	d__Bacteria;p__Proteobacteria;c__Gammaproteobacteria;o__Enterobacterales;f__Enterobacteriaceae;g__Escherichia;s__Escherichia coli	d__Bacteria;p__Proteobacteria;c__Gammaproteobacteria;o__Enterobacterales;f__Enterobacteriaceae;g__Escherichia;s__Escherichia coli
BackhedF_2015_ERR525703_bin.1	99.32	2.684	0.366	56204	3145409	81	0	0	1	17	24.62	57.14	0.00375	0.22	True	12193_4	d__Bacteria;p__Firmicutes_A;c__Clostridia;o__Lachnospirales;f__Lachnospiraceae;g__Anaerostipes;s__Anaerostipes hadrus	d__Bacteria;p__Firmicutes;c__Clostridia;o__Eubacteriales;f__Lachnospiraceae;g__Anaerostipes;s__Anaerostipes hadrus
BackhedF_2015_ERR525703_bin.10	98.63	0	0.428	60894	2723287	82	1	0	0	16	22.93	48.27	0.00385	0	True	11032_10	d__Bacteria;p__Firmicutes_A;c__Clostridia;o__Oscillospirales;f__Ruminococcaceae;g__Ruminococcus_D;s__Ruminococcus_D bicirculans	d__Bacteria;p__Firmicutes;c__Clostridia;o__Eubacteriales;f__Oscillospiraceae;g__Ruminococcus;s__
BackhedF_2015_ERR525703_bin.14	96.69	0.167	0.374	37079	2682831	98	0	2	1	14	14.19	32.05	0.04905	0.42	True	12001_2	d__Bacteria;p__Firmicutes_A;c__Clostridia;o__Lachnospirales;f__Lachnospiraceae;g__Lachnospira;s__Lachnospira eligens_A	d__Bacteria;p__Firmicutes;c__Clostridia;o__Eubacteriales;f__Lachnospiraceae;g__Lachnospira;s__Lachnospira eligens
BackhedF_2015_ERR525703_bin.15	97.98	1.006	0.413	28877	1912727	100	1	1	0	16	12.55	28.1	0.00224	0.04	True	11105_7	d__Bacteria;p__Firmicutes_A;c__Clostridia;o__Oscillospirales;f__Acutalibacteraceae;g__Ruminococcus_E;s__Ruminococcus_E sp905215855	d__Bacteria;p__Firmicutes;c__Clostridia;o__Eubacteriales;f__Oscillospiraceae;g__Ruminococcus;s__
BackhedF_2015_ERR525703_bin.16	96.61	0.187	0.415	91811	4999067	91	1	0	0	19	75.19	162.61	0.00165	0.37	True	1105_3	d__Bacteria;p__Bacteroidota;c__Bacteroidia;o__Bacteroidales;f__Bacteroidaceae;g__Phocaeicola;s__Phocaeicola dorei	d__Bacteria;p__Bacteroidetes;c__Bacteroidia;o__Bacteroidales;f__;g__Phocaeicola;s__Phocaeicola dorei
BackhedF_2015_ERR525703_bin.17	95.81	1.759	0.438	74483	2700905	47	0	0	1	19	29.52	63.56	0.00522	0	True	12079_1	d__Bacteria;p__Firmicutes_A;c__Clostridia;o__Lachnospirales;f__Lachnospiraceae;g__Agathobacter;s__Agathobacter faecis	d__Bacteria;p__Firmicutes;c__Clostridia;o__Eubacteriales;f__Lachnospiraceae;g__Roseburia;s__
BackhedF_2015_ERR525703_bin.18	51.7	0	0.589	3753	1380556	396	1	0	0	12	10.17	26.22	0.26343	0.35	True	11881_1	d__Bacteria;p__Firmicutes_A;c__Clostridia;o__Oscillospirales;f__Ruminococcaceae;g__Faecalibacterium;s__Faecalibacterium prausnitzii_I	d__Bacteria;p__Firmicutes;c__Clostridia;o__Eubacteriales;f__Oscillospiraceae;g__Faecalibacterium;s__
BackhedF_2015_ERR525703_bin.19	67.18	2.127	0.595	5392	1489473	329	1	0	0	15	11.15	28.92	0.0209	0	True	1466_5	d__Bacteria;p__Actinobacteriota;c__Actinomycetia;o__Actinomycetales;f__Bifidobacteriaceae;g__Bifidobacterium;s__Bifidobacterium longum	d__Bacteria;p__Actinobacteria;c__Actinomycetia;o__Bifidobacteriales;f__Bifidobacteriaceae;g__Bifidobacterium;s__Bifidobacterium longum
BackhedF_2015_ERR525703_bin.20	85.13	0.757	0.598	11725	1671708	198	2	1	0	19	17.27	43.12	0.04856	0	True	1457_1	d__Bacteria;p__Actinobacteriota;c__Actinomycetia;o__Actinomycetales;f__Bifidobacteriaceae;g__Bifidobacterium;s__Bifidobacterium adolescentis	d__Bacteria;p__Actinobacteria;c__Actinomycetia;o__Bifidobacteriales;f__Bifidobacteriaceae;g__Bifidobacterium;s__Bifidobacterium adolescentis
BackhedF_2015_ERR525703_bin.21	97.24	0.097	0.511	14402	1854844	182				19	19.33	44.68	0.00925	0	True	1882_1	d__Bacteria;p__Proteobacteria;c__Alphaproteobacteria;o__RF32;f__CAG-239;g__51-20;s__51-20 sp001917175	d__Bacteria;p__Proteobacteria;c__Alphaproteobacteria;o__Rhodospirillales;f__Azospirillaceae;g__Azospirillum;s__
BackhedF_2015_ERR525703_bin.22	98.14	0	0.465	132963	4112995	58	1	0	1	19	118.62	274.35	0.00233	0	True	1092_1	d__Bacteria;p__Bacteroidota;c__Bacteroidia;o__Bacteroidales;f__Bacteroidaceae;g__Bacteroides;s__Bacteroides uniformis	d__Bacteria;p__Bacteroidetes;c__Bacteroidia;o__Bacteroidales;f__Bacteroidaceae;g__Bacteroides;s__Bacteroides uniformis
BackhedF_2015_ERR525703_bin.23	98.1	0.316	0.45	57191	2884468	73	0	1	3	18	24.13	49.35	0.01599	0.07	True	12699_3	d__Bacteria;p__Firmicutes_A;c__Clostridia;o__Lachnospirales;f__Lachnospiraceae;g__Blautia_A;s__Blautia_A massiliensis	d__Bacteria;p__Firmicutes;c__Clostridia;o__Eubacteriales;f__Lachnospiraceae;g__Blautia;s__
BackhedF_2015_ERR525703_bin.26	95.25	0	0.418	18095	2942270	229	0	0	1	16	41.45	90.14	0.05924	0.18	True	12692_4	d__Bacteria;p__Firmicutes_A;c__Clostridia;o__Lachnospirales;f__Lachnospiraceae;g__Blautia_A;s__Blautia_A wexlerae	d__Bacteria;p__Firmicutes;c__Clostridia;o__Eubacteriales;f__Lachnospiraceae;g__Blautia;s__Blautia wexlerae
BackhedF_2015_ERR525703_bin.27	97.98	0.335	0.447	123160	1963563	29	3	0	0	19	30.68	69.03	0.00299	0.14	True	11075_1	d__Bacteria;p__Firmicutes_A;c__Clostridia;o__Oscillospirales;f__Acutalibacteraceae;g__Fimenecus;s__Fimenecus sp000432435	d__Bacteria;p__Firmicutes;c__Clostridia;o__Eubacteriales;f__;g__;s__
BackhedF_2015_ERR525703_bin.29	81.4	0.671	0.449	4079	2125477	632				13	6.75	16.08	0.01873	0	True	11994_3	d__Bacteria;p__Firmicutes_A;c__Clostridia;o__Lachnospirales;f__Lachnospiraceae;g__Coprococcus;s__Coprococcus eutactus_A	d__Bacteria;p__Firmicutes;c__Clostridia;o__Eubacteriales;f__Lachnospiraceae;g__Coprococcus;s__
BackhedF_2015_ERR525703_bin.3	98.02	0.632	0.453	66074	1695527	41	1	2	0	18	24.16	51.47	0.00587	0	True	11850_1	d__Bacteria;p__Firmicutes_C;c__Negativicutes;o__Veillonellales;f__Dialisteraceae;g__Dialister;s__Dialister invisus	d__Bacteria;p__Firmicutes;c__Negativicutes;o__Veillonellales;f__Veillonellaceae;g__Dialister;s__Dialister invisus
BackhedF_2015_ERR525703_bin.30	98.79	0	0.42	70490	2667797	87	0	1	2	19	32.83	68.83	0.01093	0.35	True	12082_6	d__Bacteria;p__Firmicutes_A;c__Clostridia;o__Lachnospirales;f__Lachnospiraceae;g__Agathobacter;s__Agathobacter rectalis	d__Bacteria;p__Firmicutes;c__Clostridia;o__Eubacteriales;f__Lachnospiraceae;g__;s__[Eubacterium] rectale
BackhedF_2015_ERR525703_bin.31	90.96	0.559	0.363	7327	2102251	373				11	7.94	18.35	0.02718	0	True	11998_3	d__Bacteria;p__Firmicutes_A;c__Clostridia;o__Lachnospirales;f__Lachnospiraceae;g__Lachnospira;s__Lachnospira rogosae_A	d__Bacteria;p__Firmicutes;c__Clostridia;o__Eubacteriales;f__;g__;s__
BackhedF_2015_ERR525703_bin.32	93.73	0.335	0.508	8175	2386300	400	2	0	1	19	13.74	31.42	0.01155	0	True	11015_1	d__Bacteria;p__Firmicutes_A;c__Clostridia;o__Oscillospirales;f__Ruminococcaceae;g__Ruminococcus_C;s__Ruminococcus_C callidus	d__Bacteria;p__Firmicutes;c__Clostridia;o__Eubacteriales;f__Oscillospiraceae;g__Ruminococcus;s__
BackhedF_2015_ERR525703_bin.33	74.28	2.419	0.597	4506	1505647	381				19	10.19	26.88	0.02514	0	True	5504_67	d__Bacteria;p__Actinobacteriota;c__Coriobacteriia;o__Coriobacteriales;f__Coriobacteriaceae;g__Collinsella;s__Collinsella sp905209455	d__Bacteria;p__Actinobacteria;c__Coriobacteriia;o__Coriobacteriales;f__Coriobacteriaceae;g__Collinsella;s__
BackhedF_2015_ERR525703_bin.34	99.46	0	0.421	46383	4222320	152	3	2	1	19	14.02	30.12	0.00188	0.24	True	777_1	d__Bacteria;p__Bacteroidota;c__Bacteroidia;o__Bacteroidales;f__Marinifilaceae;g__Butyricimonas;s__Butyricimonas virosa	d__Bacteria;p__Bacteroidetes;c__Bacteroidia;o__Bacteroidales;f__Odoribacteraceae;g__Butyricimonas;s__Butyricimonas virosa
BackhedF_2015_ERR525703_bin.35	70.29	1.342	0.281	20474	1602088	106	2	0	0	17	12.39	27.84	0.0347	0	True	16545_0	d__Bacteria;p__Firmicutes_A;c__Clostridia;o__TANB77;f__CAG-508;g__CAG-269;s__CAG-269 sp001916055	d__Bacteria;p__Firmicutes;c__Clostridia;o__Eubacteriales;f__Clostridiaceae;g__Clostridium;s__
BackhedF_2015_ERR525703_bin.37	80.31	1.424	0.357	4302	1981188	563				14	7.06	16.57	0.02097	0	True	15759_0	d__Bacteria;p__Cyanobacteria;c__Vampirovibrionia;o__Gastranaerophilales;f__Gastranaerophilaceae;g__Scatousia;s__Scatousia sp000431315	d__Bacteria;p__Spirochaetes;c__Spirochaetia;o__Brachyspirales;f__Brachyspiraceae;g__Brachyspira;s__
BackhedF_2015_ERR525703_bin.4	97.1	1.449	0.471	39258	3100152	113	0	0	1	17	19.98	43.38	0.00426	0.18	True	11800_3	d__Bacteria;p__Firmicutes_A;c__Clostridia;o__Lachnospirales;f__Lachnospiraceae;g__Acetatifactor;s__Acetatifactor sp900066565	d__Bacteria;p__Firmicutes;c__Clostridia;o__Eubacteriales;f__Lachnospiraceae;g__;s__
BackhedF_2015_ERR525703_bin.6	98.05	0	0.42	39284	2448457	89	0	1	1	17	19.99	42.18	0.01006	0.3	True	12706_2	d__Bacteria;p__Firmicutes_A;c__Clostridia;o__Lachnospirales;f__Lachnospiraceae;g__Dorea_A;s__Dorea_A longicatena_B	d__Bacteria;p__Firmicutes;c__Clostridia;o__Eubacteriales;f__Lachnospiraceae;g__Dorea;s__Dorea longicatena
BackhedF_2015_ERR525703_bin.8	73.11	0.335	0.479	2436	1640030	748				8	6.02	15.11	0.07317	0.21	True	11027_3	d__Bacteria;p__Firmicutes_A;c__Clostridia;o__Oscillospirales;f__Ruminococcaceae;g__CAG-353;s__CAG-353 sp900066885	d__Bacteria;p__Firmicutes;c__Clostridia;o__Eubacteriales;f__Oscillospiraceae;g__Ruminococcus;s__
BackhedF_2015_ERR525704_bin.1	92.27	0	0.401	6493	1701051	360				9	7.36	33.49	0.01895	0	True	15001_1	d__Bacteria;p__Firmicutes;c__Bacilli;o__Lactobacillales;f__Streptococcaceae;g__Streptococcus;s__Streptococcus sp000187445	d__Bacteria;p__Firmicutes;c__Bacilli;o__Lactobacillales;f__Streptococcaceae;g__Streptococcus;s__
BackhedF_2015_ERR525704_bin.10	98.11	2.201	0.313	33369	3450436	152	1	0	0	17	15.51	62.79	0.00669	0.34	True	15927_1	d__Bacteria;p__Firmicutes;c__Bacilli;o__Erysipelotrichales;f__Coprobacillaceae;g__Erysipelatoclostridium;s__Erysipelatoclostridium ramosum	d__Bacteria;p__Firmicutes;c__Erysipelotrichia;o__Erysipelotrichales;f__Erysipelotrichaceae;g__Erysipelatoclostridium;s__Erysipelatoclostridium ramosum
BackhedF_2015_ERR525704_bin.11	95.44	0.172	0.419	50734	4198025	134	1	0	1	19	17.46	73.91	0.05251	0	True	1105_3	d__Bacteria;p__Bacteroidota;c__Bacteroidia;o__Bacteroidales;f__Bacteroidaceae;g__Phocaeicola;s__Phocaeicola dorei	d__Bacteria;p__Bacteroidetes;c__Bacteroidia;o__Bacteroidales;f__;g__Phocaeicola;s__Phocaeicola dorei
BackhedF_2015_ERR525704_bin.13	99.62	1.123	0.418	43259	1941134	67	1	0	0	14	23.69	86.49	0.00958	0	True	15006_1	d__Bacteria;p__Firmicutes;c__Bacilli;o__Lactobacillales;f__Streptococcaceae;g__Streptococcus;s__Streptococcus lactarius	d__Bacteria;p__Firmicutes;c__Bacilli;o__Lactobacillales;f__Streptococcaceae;g__Streptococcus;s__
BackhedF_2015_ERR525704_bin.14	95.17	1.113	0.596	10820	2382943	326	2	0	1	20	17	80.94	0.00768	0	True	1466_5	d__Bacteria;p__Actinobacteriota;c__Actinomycetia;o__Actinomycetales;f__Bifidobacteriaceae;g__Bifidobacterium;s__Bifidobacterium longum	d__Bacteria;p__Actinobacteria;c__Actinomycetia;o__Bifidobacteriales;f__Bifidobacteriaceae;g__Bifidobacterium;s__Bifidobacterium longum
BackhedF_2015_ERR525704_bin.15	95.22	0.798	0.39	40762	1843842	64	3	1	0	16	28.65	116.44	0.00629	0	True	11839_2	d__Bacteria;p__Firmicutes_C;c__Negativicutes;o__Veillonellales;f__Veillonellaceae;g__Veillonella;s__Veillonella atypica	d__Bacteria;p__Firmicutes;c__Negativicutes;o__Veillonellales;f__Veillonellaceae;g__Veillonella;s__
BackhedF_2015_ERR525704_bin.16	100	0.113	0.596	101579	2105514	37	1	1	0	20	99.46	460.22	0.00207	0	True	1457_1	d__Bacteria;p__Actinobacteriota;c__Actinomycetia;o__Actinomycetales;f__Bifidobacteriaceae;g__Bifidobacterium;s__Bifidobacterium adolescentis	d__Bacteria;p__Actinobacteria;c__Actinomycetia;o__Bifidobacteriales;f__Bifidobacteriaceae;g__Bifidobacterium;s__Bifidobacterium adolescentis
BackhedF_2015_ERR525704_bin.17	97.68	1.351	0.506	15730	4560272	407	3	0	0	18	159.01	693.69	0.01132	0.03	True	3833_35	d__Bacteria;p__Proteobacteria;c__Gammaproteobacteria;o__Enterobacterales;f__Enterobacteriaceae;g__Escherichia;s__Escherichia coli	d__Bacteria;p__Proteobacteria;c__Gammaproteobacteria;o__Enterobacterales;f__Enterobacteriaceae;g__Escherichia;s__Escherichia coli
BackhedF_2015_ERR525704_bin.2	94.18	1.121	0.575	14721	4665909	443	1	2	0	18	21.08	100.34	0.00239	0	True	3853_7	d__Bacteria;p__Proteobacteria;c__Gammaproteobacteria;o__Enterobacterales;f__Enterobacteriaceae;g__Klebsiella;s__Klebsiella variicola	d__Bacteria;p__Proteobacteria;c__Gammaproteobacteria;o__Enterobacterales;f__Enterobacteriaceae;g__Klebsiella;s__Klebsiella variicola
BackhedF_2015_ERR525704_bin.3	99.62	0.187	0.373	67151	2940330	64				16	78.26	306.38	0.00127	0	True	12585_10	d__Bacteria;p__Firmicutes;c__Bacilli;o__Lactobacillales;f__Enterococcaceae;g__Enterococcus;s__Enterococcus faecalis	d__Bacteria;p__Firmicutes;c__Bacilli;o__Lactobacillales;f__Enterococcaceae;g__Enterococcus;s__Enterococcus faecalis
BackhedF_2015_ERR525704_bin.4	98.94	0.632	0.483	98092	2998370	46	1	2	3	20	96.76	393.11	0.00098	0.17	True	11864_1	d__Bacteria;p__Firmicutes_A;c__Clostridia;o__Lachnospirales;f__Lachnospiraceae;g__Fusicatenibacter;s__Fusicatenibacter saccharivorans	d__Bacteria;p__Firmicutes;c__Clostridia;o__Eubacteriales;f__Lachnospiraceae;g__Fusicatenibacter;s__Fusicatenibacter saccharivorans
BackhedF_2015_ERR525704_bin.5	98.14	0.65	0.424	113602	5814806	89	1	1	0	19	59.24	240.28	0.00159	0	True	1082_1	d__Bacteria;p__Bacteroidota;c__Bacteroidia;o__Bacteroidales;f__Bacteroidaceae;g__Bacteroides;s__Bacteroides faecis	d__Bacteria;p__Bacteroidetes;c__Bacteroidia;o__Bacteroidales;f__Bacteroidaceae;g__Bacteroides;s__Bacteroides faecis
BackhedF_2015_ERR525704_bin.6	99.8	1.796	0.387	172056	2065837	21	2	4	0	18	277.63	1134.6	0.0012	0	True	11841_1	d__Bacteria;p__Firmicutes_C;c__Negativicutes;o__Veillonellales;f__Veillonellaceae;g__Veillonella;s__Veillonella parvula_A	d__Bacteria;p__Firmicutes;c__Negativicutes;o__Veillonellales;f__Veillonellaceae;g__Veillonella;s__Veillonella parvula
BackhedF_2015_ERR525704_bin.7	99.22	0	0.347	56135	1860351	54	0	1	0	11	12.5	51.05	0.00119	0	True	15136_4	d__Bacteria;p__Firmicutes;c__Bacilli;o__Lactobacillales;f__Lactobacillaceae;g__Lactobacillus;s__Lactobacillus paragasseri	d__Bacteria;p__Firmicutes;c__Bacilli;o__Lactobacillales;f__Lactobacillaceae;g__Lactobacillus;s__Lactobacillus gasseri
BackhedF_2015_ERR525704_bin.8	90.16	1.242	0.549	4863	2490706	701	1	0	1	18	8.42	43.11	0.03253	0	True	3442_7	d__Bacteria;p__Proteobacteria;c__Gammaproteobacteria;o__Burkholderiales;f__Burkholderiaceae;g__Sutterella;s__Sutterella wadsworthensis	d__Bacteria;p__Proteobacteria;c__Betaproteobacteria;o__Burkholderiales;f__Sutterellaceae;g__Sutterella;s__Sutterella wadsworthensis
BackhedF_2015_ERR525705_bin.2	99.53	0	0.376	64615	2694569	62	1	0	0	20	45.09	137.75	0.00104	0	True	12585_10	d__Bacteria;p__Firmicutes;c__Bacilli;o__Lactobacillales;f__Enterococcaceae;g__Enterococcus;s__Enterococcus faecalis	d__Bacteria;p__Firmicutes;c__Bacilli;o__Lactobacillales;f__Enterococcaceae;g__Enterococcus;s__Enterococcus faecalis
BackhedF_2015_ERR525705_bin.3	97.98	0.134	0.617	27816	3466485	202	1	0	0	17	58.63	199.76	0.00384	0	True	11939_7	d__Bacteria;p__Firmicutes_A;c__Clostridia;o__Oscillospirales;f__Oscillospiraceae;g__Flavonifractor;s__Flavonifractor plautii	d__Bacteria;p__Firmicutes;c__Clostridia;o__Eubacteriales;f__Oscillospiraceae;g__Flavonifractor;s__Flavonifractor plautii
BackhedF_2015_ERR525705_bin.4	100	0	0.439	101807	4190572	62	4	1	1	20	109.25	341.49	0.00363	0.27	True	15894_3	d__Bacteria;p__Firmicutes;c__Bacilli;o__Erysipelotrichales;f__Erysipelotrichaceae;g__Clostridium_AQ;s__Clostridium_AQ innocuum	d__Bacteria;p__Firmicutes;c__Erysipelotrichia;o__Erysipelotrichales;f__Erysipelotrichaceae;g__Erysipelatoclostridium;s__[Clostridium] innocuum
BackhedF_2015_ERR525705_bin.6	97.58	1.267	0.597	30789	2509492	115	2	0	1	20	40.14	133.98	0.00125	0	True	1466_5	d__Bacteria;p__Actinobacteriota;c__Actinomycetia;o__Actinomycetales;f__Bifidobacteriaceae;g__Bifidobacterium;s__Bifidobacterium longum	d__Bacteria;p__Actinobacteria;c__Actinomycetia;o__Bifidobacteriales;f__Bifidobacteriaceae;g__Bifidobacterium;s__Bifidobacterium longum
BackhedF_2015_ERR525705_bin.7	95.82	1.334	0.513	11798	4202108	511	4	0	1	17	297.41	1031.07	0.14683	0.03	True	3833_35	d__Bacteria;p__Proteobacteria;c__Gammaproteobacteria;o__Enterobacterales;f__Enterobacteriaceae;g__Escherichia;s__Escherichia coli	d__Bacteria;p__Proteobacteria;c__Gammaproteobacteria;o__Enterobacterales;f__Enterobacteriaceae;g__Escherichia;s__Escherichia coli
BackhedF_2015_ERR525707_bin.1	96.8	0.61	0.422	28432	4759719	311	6	3	3	20	95.6	624.97	0.03498	0	True	1105_3	d__Bacteria;p__Bacteroidota;c__Bacteroidia;o__Bacteroidales;f__Bacteroidaceae;g__Phocaeicola;s__Phocaeicola dorei	d__Bacteria;p__Bacteroidetes;c__Bacteroidia;o__Bacteroidales;f__;g__Phocaeicola;s__Phocaeicola dorei
BackhedF_2015_ERR525707_bin.2	93.33	3.156	0.582	6374	2382796	525	4	1	1	20	10.32	82.97	0.00052	0	True	1452_1	d__Bacteria;p__Actinobacteriota;c__Actinomycetia;o__Actinomycetales;f__Bifidobacteriaceae;g__Bifidobacterium;s__Bifidobacterium dentium	d__Bacteria;p__Actinobacteria;c__Actinomycetia;o__Bifidobacteriales;f__Bifidobacteriaceae;g__Bifidobacterium;s__Bifidobacterium dentium
BackhedF_2015_ERR525707_bin.3	98.2	0.128	0.45	118927	4582504	57	3	0	0	17	167.55	1195.66	0.00127	0.18	True	1070_4	d__Bacteria;p__Bacteroidota;c__Bacteroidia;o__Bacteroidales;f__Tannerellaceae;g__Parabacteroides;s__Parabacteroides distasonis	d__Bacteria;p__Bacteroidetes;c__Bacteroidia;o__Bacteroidales;f__Tannerellaceae;g__Parabacteroides;s__Parabacteroides distasonis
BackhedF_2015_ERR525707_bin.5	97.76	1.073	0.417	66017	5626552	123	5	1	0	19	181.52	1309.06	0.0014	0	True	1084_5	d__Bacteria;p__Bacteroidota;c__Bacteroidia;o__Bacteroidales;f__Bacteroidaceae;g__Bacteroides;s__Bacteroides xylanisolvens	d__Bacteria;p__Bacteroidetes;c__Bacteroidia;o__Bacteroidales;f__Bacteroidaceae;g__Bacteroides;s__Bacteroides xylanisolvens
BackhedF_2015_ERR525707_bin.6	97.5	2.095	0.438	8868	2089627	307	1	1	0	19	10.52	79.85	0.00299	0	True	11783_1	d__Bacteria;p__Firmicutes_C;c__Negativicutes;o__Acidaminococcales;f__Acidaminococcaceae;g__Phascolarctobacterium;s__Phascolarctobacterium faecium	d__Bacteria;p__Firmicutes;c__Negativicutes;o__Acidaminococcales;f__Acidaminococcaceae;g__Phascolarctobacterium;s__Phascolarctobacterium faecium
BackhedF_2015_ERR525709_bin.1	100	0	0.442	101887	3862244	62	4	1	0	18	56.19	203.42	0.00264	0.31	True	15894_3	d__Bacteria;p__Firmicutes;c__Bacilli;o__Erysipelotrichales;f__Erysipelotrichaceae;g__Clostridium_AQ;s__Clostridium_AQ innocuum	d__Bacteria;p__Firmicutes;c__Erysipelotrichia;o__Erysipelotrichales;f__Erysipelotrichaceae;g__Erysipelatoclostridium;s__[Clostridium] innocuum
BackhedF_2015_ERR525709_bin.10	98.1	0	0.402	87334	2448846	42	0	2	1	15	23.68	83.04	0.00301	0.11	True	11977_1	d__Bacteria;p__Firmicutes_A;c__Clostridia;o__Lachnospirales;f__Lachnospiraceae;g__Faecalimonas;s__Faecalimonas phoceensis	d__Bacteria;p__Firmicutes;c__Clostridia;o__Eubacteriales;f__Lachnospiraceae;g__Tyzzerella;s__Tyzzerella nexilis
BackhedF_2015_ERR525709_bin.11	99.36	0	0.441	101748	2905702	45	0	1	4	18	137.35	481.33	0.00079	0.08	True	12064_1	d__Bacteria;p__Firmicutes_A;c__Clostridia;o__Lachnospirales;f__Lachnospiraceae;g__Blautia;s__Blautia sp900541955	d__Bacteria;p__Firmicutes;c__Clostridia;o__Eubacteriales;f__Lachnospiraceae;g__Blautia;s__
BackhedF_2015_ERR525709_bin.14	95.84	0.474	0.432	29521	2989817	155	0	1	1	17	29.73	102.84	0.00224	0.35	True	12156_1	d__Bacteria;p__Firmicutes_A;c__Clostridia;o__Lachnospirales;f__Lachnospiraceae;g__Enterocloster;s__Enterocloster sp900541315	d__Bacteria;p__Firmicutes;c__Clostridia;o__Eubacteriales;f__Clostridiaceae;g__Clostridium;s__
BackhedF_2015_ERR525709_bin.16	98.73	0.421	0.411	33299	4147854	174	0	1	1	18	214.62	747.81	0.00549	0.21	True	12692_4	d__Bacteria;p__Firmicutes_A;c__Clostridia;o__Lachnospirales;f__Lachnospiraceae;g__Blautia_A;s__Blautia_A wexlerae	d__Bacteria;p__Firmicutes;c__Clostridia;o__Eubacteriales;f__Lachnospiraceae;g__Blautia;s__Blautia wexlerae
BackhedF_2015_ERR525709_bin.18	91.07	0.632	0.448	13557	2540221	258				14	10.37	38.28	0.01136	0.15	True	12713_1	d__Bacteria;p__Firmicutes_A;c__Clostridia;o__Lachnospirales;f__Lachnospiraceae;g__Oliverpabstia;s__Oliverpabstia intestinalis	d__Bacteria;p__Firmicutes;c__Clostridia;o__Eubacteriales;f__Lachnospiraceae;g__Blautia;s__
BackhedF_2015_ERR525709_bin.2	68.15	1.898	0.507	4775	3137142	728				14	7.98	36.08	0.53328	0.34	True	12161_3	d__Bacteria;p__Firmicutes_A;c__Clostridia;o__Lachnospirales;f__Lachnospiraceae;g__Enterocloster;s__Enterocloster bolteae	d__Bacteria;p__Firmicutes;c__Clostridia;o__Eubacteriales;f__Lachnospiraceae;g__Enterocloster;s__Enterocloster bolteae
BackhedF_2015_ERR525709_bin.3	95.56	0.158	0.489	70616	3267147	82				19	34.38	120.27	0.00241	0.17	True	12158_1	d__Bacteria;p__Firmicutes_A;c__Clostridia;o__Lachnospirales;f__Lachnospiraceae;g__Enterocloster;s__Enterocloster sp900538485	d__Bacteria;p__Firmicutes;c__Clostridia;o__Eubacteriales;f__Clostridiaceae;g__Clostridium;s__
BackhedF_2015_ERR525709_bin.4	98.65	1.342	0.368	53470	2872924	78	0	1	1	19	56.65	199.49	0.00148	0.22	True	12193_4	d__Bacteria;p__Firmicutes_A;c__Clostridia;o__Lachnospirales;f__Lachnospiraceae;g__Anaerostipes;s__Anaerostipes hadrus	d__Bacteria;p__Firmicutes;c__Clostridia;o__Eubacteriales;f__Lachnospiraceae;g__Anaerostipes;s__Anaerostipes hadrus
BackhedF_2015_ERR525709_bin.5	99.41	0	0.434	112512	2699541	41	0	3	3	18	40.1	138.94	0.00216	0.15	True	12735_2	d__Bacteria;p__Firmicutes_A;c__Clostridia;o__Lachnospirales;f__Lachnospiraceae;g__Ruminococcus_B;s__Ruminococcus_B gnavus	d__Bacteria;p__Firmicutes;c__Clostridia;o__Eubacteriales;f__Lachnospiraceae;g__Mediterraneibacter;s__[Ruminococcus] gnavus
BackhedF_2015_ERR525709_bin.6	99.1	0.123	0.434	157009	5386973	60	3	0	0	19	201.04	724.86	0.00111	0.12	True	1081_1	d__Bacteria;p__Bacteroidota;c__Bacteroidia;o__Bacteroidales;f__Bacteroidaceae;g__Bacteroides;s__Bacteroides fragilis	d__Bacteria;p__Bacteroidetes;c__Bacteroidia;o__Bacteroidales;f__Bacteroidaceae;g__Bacteroides;s__Bacteroides fragilis
BackhedF_2015_ERR525709_bin.7	98.44	0.867	0.426	125676	6280795	79	3	0	0	20	81.7	292.13	0.00089	0	True	1082_2	d__Bacteria;p__Bacteroidota;c__Bacteroidia;o__Bacteroidales;f__Bacteroidaceae;g__Bacteroides;s__Bacteroides thetaiotaomicron	d__Bacteria;p__Bacteroidetes;c__Bacteroidia;o__Bacteroidales;f__Bacteroidaceae;g__Bacteroides;s__Bacteroides thetaiotaomicron
BackhedF_2015_ERR525709_bin.8	95.32	0	0.432	32080	2124302	97	0	1	2	15	18.79	63.22	0.00813	0.44	True	12740_1	d__Bacteria;p__Firmicutes_A;c__Clostridia;o__Lachnospirales;f__Lachnospiraceae;g__Mediterraneibacter;s__Mediterraneibacter lactaris	d__Bacteria;p__Firmicutes;c__Clostridia;o__Eubacteriales;f__Lachnospiraceae;g__Mediterraneibacter;s__[Ruminococcus] lactaris
BackhedF_2015_ERR525709_bin.9	99.96	0.434	0.505	148959	4819998	60	6	0	1	18	118.98	439.79	0.00242	0.02	True	3833_35	d__Bacteria;p__Proteobacteria;c__Gammaproteobacteria;o__Enterobacterales;f__Enterobacteriaceae;g__Escherichia;s__Escherichia coli	d__Bacteria;p__Proteobacteria;c__Gammaproteobacteria;o__Enterobacterales;f__Enterobacteriaceae;g__Escherichia;s__Escherichia coli
BackhedF_2015_ERR525710_bin.1	97.69	0.805	0.427	108253	6281053	95	3	0	0	20	90.68	427.71	0.00142	0	True	1082_2	d__Bacteria;p__Bacteroidota;c__Bacteroidia;o__Bacteroidales;f__Bacteroidaceae;g__Bacteroides;s__Bacteroides thetaiotaomicron	d__Bacteria;p__Bacteroidetes;c__Bacteroidia;o__Bacteroidales;f__Bacteroidaceae;g__Bacteroides;s__Bacteroides thetaiotaomicron
BackhedF_2015_ERR525710_bin.3	99.71	0	0.602	40265	2270878	88	2	0	0	20	203.44	744.28	0.00165	0	True	1466_5	d__Bacteria;p__Actinobacteriota;c__Actinomycetia;o__Actinomycetales;f__Bifidobacteriaceae;g__Bifidobacterium;s__Bifidobacterium longum	d__Bacteria;p__Actinobacteria;c__Actinomycetia;o__Bifidobacteriales;f__Bifidobacteriaceae;g__Bifidobacterium;s__Bifidobacterium longum
BackhedF_2015_ERR525710_bin.4	72.52	0.316	0.449	3682	2031506	612				7	7.52	38.48	0.01446	0.36	True	12064_1	d__Bacteria;p__Firmicutes_A;c__Clostridia;o__Lachnospirales;f__Lachnospiraceae;g__Blautia;s__Blautia sp900541955	d__Bacteria;p__Firmicutes;c__Clostridia;o__Eubacteriales;f__Lachnospiraceae;g__Blautia;s__
BackhedF_2015_ERR525710_bin.6	99.1	0	0.435	179315	5324036	52	3	1	0	19	308.08	1412.79	0.00181	0.11	True	1081_1	d__Bacteria;p__Bacteroidota;c__Bacteroidia;o__Bacteroidales;f__Bacteroidaceae;g__Bacteroides;s__Bacteroides fragilis	d__Bacteria;p__Bacteroidetes;c__Bacteroidia;o__Bacteroidales;f__Bacteroidaceae;g__Bacteroides;s__Bacteroides fragilis
BackhedF_2015_ERR525710_bin.7	99.17	1.628	0.506	22142	4483519	320	5	1	0	18	196.73	997.29	0.12257	0.02	True	3833_35	d__Bacteria;p__Proteobacteria;c__Gammaproteobacteria;o__Enterobacterales;f__Enterobacteriaceae;g__Escherichia;s__Escherichia coli	d__Bacteria;p__Proteobacteria;c__Gammaproteobacteria;o__Enterobacterales;f__Enterobacteriaceae;g__Escherichia;s__Escherichia coli
BackhedF_2015_ERR525711_bin.1	98.75	1.054	0.509	21307	4615218	383	6	2	1	19	740.25	2182.77	0.00772	0.05	True	3833_35	d__Bacteria;p__Proteobacteria;c__Gammaproteobacteria;o__Enterobacterales;f__Enterobacteriaceae;g__Escherichia;s__Escherichia coli	d__Bacteria;p__Proteobacteria;c__Gammaproteobacteria;o__Enterobacterales;f__Enterobacteriaceae;g__Escherichia;s__Escherichia coli
BackhedF_2015_ERR525713_bin.1	86.36	1.565	0.423	8546	2359359	367	0	0	1	14	8.39	27.16	0.04001	0.41	True	12008_1	d__Bacteria;p__Firmicutes_A;c__Clostridia;o__Lachnospirales;f__Lachnospiraceae;g__Lachnospira;s__Lachnospira sp000437735	d__Bacteria;p__Firmicutes;c__Clostridia;o__Eubacteriales;f__Eubacteriaceae;g__Eubacterium;s__
BackhedF_2015_ERR525713_bin.10	84.67	1.201	0.608	7798	2141915	351	0	1	0	13	21.85	79.55	0.0045	0	True	1865_1	d__Bacteria;p__Bacteroidota;c__Bacteroidia;o__Bacteroidales;f__Rikenellaceae;g__Alistipes;s__Alistipes communis	d__Bacteria;p__Bacteroidetes;c__Bacteroidia;o__Bacteroidales;f__Rikenellaceae;g__Alistipes;s__Alistipes communis
BackhedF_2015_ERR525713_bin.11	98.6	0.632	0.414	34050	3622302	208	0	0	1	17	17.41	53.93	0.04015	0.23	True	12692_4	d__Bacteria;p__Firmicutes_A;c__Clostridia;o__Lachnospirales;f__Lachnospiraceae;g__Blautia_A;s__Blautia_A wexlerae	d__Bacteria;p__Firmicutes;c__Clostridia;o__Eubacteriales;f__Lachnospiraceae;g__Blautia;s__Blautia wexlerae
BackhedF_2015_ERR525713_bin.12	80.66	1.604	0.459	7363	1467188	235	2	2	0	17	8.9	27.64	0.01231	0	True	11850_1	d__Bacteria;p__Firmicutes_C;c__Negativicutes;o__Veillonellales;f__Dialisteraceae;g__Dialister;s__Dialister invisus	d__Bacteria;p__Firmicutes;c__Negativicutes;o__Veillonellales;f__Veillonellaceae;g__Dialister;s__Dialister invisus
BackhedF_2015_ERR525713_bin.13	85.73	1.923	0.553	12008	1717691	200	0	2	0	15	13.86	46.33	0.00333	0	True	1864_1	d__Bacteria;p__Bacteroidota;c__Bacteroidia;o__Bacteroidales;f__Rikenellaceae;g__Alistipes;s__Alistipes putredinis	d__Bacteria;p__Bacteroidetes;c__Bacteroidia;o__Bacteroidales;f__Rikenellaceae;g__Alistipes;s__Alistipes putredinis
BackhedF_2015_ERR525713_bin.14	95	0.941	0.431	48417	3135418	98	0	1	1	17	16.77	49.11	0.01224	0	True	12042_2	d__Bacteria;p__Firmicutes_A;c__Clostridia;o__Lachnospirales;f__Lachnospiraceae;g__Roseburia;s__Roseburia intestinalis	d__Bacteria;p__Firmicutes;c__Clostridia;o__Eubacteriales;f__Lachnospiraceae;g__Roseburia;s__Roseburia intestinalis
BackhedF_2015_ERR525713_bin.15	95.77	0.17	0.582	20652	2200963	166	4	1	0	19	49.62	176.33	0.02891	0.15	True	11876_1	d__Bacteria;p__Firmicutes_A;c__Clostridia;o__Oscillospirales;f__Ruminococcaceae;g__Faecalibacterium;s__Faecalibacterium prausnitzii_J	d__Bacteria;p__Firmicutes;c__Clostridia;o__Eubacteriales;f__Oscillospiraceae;g__Faecalibacterium;s__
BackhedF_2015_ERR525713_bin.18	99.02	0.512	0.45	40869	4636226	182	3	0	0	19	14.23	44.18	0.00317	0.32	True	1070_4	d__Bacteria;p__Bacteroidota;c__Bacteroidia;o__Bacteroidales;f__Tannerellaceae;g__Parabacteroides;s__Parabacteroides distasonis	d__Bacteria;p__Bacteroidetes;c__Bacteroidia;o__Bacteroidales;f__Tannerellaceae;g__Parabacteroides;s__Parabacteroides distasonis
BackhedF_2015_ERR525713_bin.19	59.96	0	0.428	55139	2115625	70	2	0	0	15	58.18	175.32	0.00396	0	True	1085_1	d__Bacteria;p__Bacteroidota;c__Bacteroidia;o__Bacteroidales;f__Bacteroidaceae;g__Bacteroides;s__Bacteroides caccae	d__Bacteria;p__Bacteroidetes;c__Bacteroidia;o__Bacteroidales;f__Bacteroidaceae;g__Bacteroides;s__Bacteroides caccae
BackhedF_2015_ERR525713_bin.2	99.21	2.726	0.432	86966	3154962	75	0	0	3	19	147.82	455.1	0.00381	0.24	True	12079_1	d__Bacteria;p__Firmicutes_A;c__Clostridia;o__Lachnospirales;f__Lachnospiraceae;g__Agathobacter;s__Agathobacter faecis	d__Bacteria;p__Firmicutes;c__Clostridia;o__Eubacteriales;f__Lachnospiraceae;g__Roseburia;s__
BackhedF_2015_ERR525713_bin.20	91.45	1.267	0.433	13980	2696159	245	0	0	2	17	8.87	28.52	0.05255	0.34	True	12735_2	d__Bacteria;p__Firmicutes_A;c__Clostridia;o__Lachnospirales;f__Lachnospiraceae;g__Ruminococcus_B;s__Ruminococcus_B gnavus	d__Bacteria;p__Firmicutes;c__Clostridia;o__Eubacteriales;f__Lachnospiraceae;g__Mediterraneibacter;s__[Ruminococcus] gnavus
BackhedF_2015_ERR525713_bin.21	95.6	0	0.47	131819	1852224	24				18	44.56	146.66	0.00212	0.19	True	15777_1	d__Bacteria;p__Proteobacteria;c__Alphaproteobacteria;o__RF32;f__CAG-239;g__CAG-267;s__CAG-267 sp001917135	d__Bacteria;p__Proteobacteria;c__Alphaproteobacteria;o__Rhodospirillales;f__Acetobacteraceae;g__Acetobacter;s__
BackhedF_2015_ERR525713_bin.22	62.93	1.724	0.485	16746	2746291	256	0	1	0	15	46.75	158.83	0.15955	0	True	1092_1	d__Bacteria;p__Bacteroidota;c__Bacteroidia;o__Bacteroidales;f__Bacteroidaceae;g__Bacteroides;s__Bacteroides uniformis	d__Bacteria;p__Bacteroidetes;c__Bacteroidia;o__Bacteroidales;f__Bacteroidaceae;g__Bacteroides;s__Bacteroides uniformis
BackhedF_2015_ERR525713_bin.3	98.65	1.006	0.408	91736	1994401	35	2	0	1	19	22.08	69.13	0.0022	0.09	True	11105_6	d__Bacteria;p__Firmicutes_A;c__Clostridia;o__Oscillospirales;f__Acutalibacteraceae;g__Ruminococcus_E;s__Ruminococcus_E bromii_B	d__Bacteria;p__Firmicutes;c__Clostridia;o__Eubacteriales;f__Oscillospiraceae;g__Ruminococcus;s__Ruminococcus bromii
BackhedF_2015_ERR525713_bin.5	100	0.227	0.565	70969	2082739	43	2	0	0	20	43.41	140.67	0.00705	0	True	1455_5	d__Bacteria;p__Actinobacteriota;c__Actinomycetia;o__Actinomycetales;f__Bifidobacteriaceae;g__Bifidobacterium;s__Bifidobacterium pseudocatenulatum	d__Bacteria;p__Actinobacteria;c__Actinomycetia;o__Bifidobacteriales;f__Bifidobacteriaceae;g__Bifidobacterium;s__Bifidobacterium pseudocatenulatum
BackhedF_2015_ERR525713_bin.6	97.37	0.686	0.394	17650	1617459	140				11	10.32	35.35	0.25657	0	True	15000_2	d__Bacteria;p__Firmicutes;c__Bacilli;o__Lactobacillales;f__Streptococcaceae;g__Streptococcus;s__Streptococcus thermophilus	d__Bacteria;p__Firmicutes;c__Bacilli;o__Lactobacillales;f__Streptococcaceae;g__Streptococcus;s__Streptococcus thermophilus
BackhedF_2015_ERR525713_bin.7	96.04	1.342	0.373	22299	2581924	179	0	1	0	14	10.51	34.88	0.02017	0.29	True	12193_4	d__Bacteria;p__Firmicutes_A;c__Clostridia;o__Lachnospirales;f__Lachnospiraceae;g__Anaerostipes;s__Anaerostipes hadrus	d__Bacteria;p__Firmicutes;c__Clostridia;o__Eubacteriales;f__Lachnospiraceae;g__Anaerostipes;s__Anaerostipes hadrus
BackhedF_2015_ERR525713_bin.8	97.83	0.48	0.585	41704	3280168	121	2	1	0	18	93.98	311.57	0.0022	0.21	True	1868_1	d__Bacteria;p__Bacteroidota;c__Bacteroidia;o__Bacteroidales;f__Rikenellaceae;g__Alistipes;s__Alistipes onderdonkii	d__Bacteria;p__Bacteroidetes;c__Bacteroidia;o__Bacteroidales;f__Rikenellaceae;g__Alistipes;s__Alistipes onderdonkii
BackhedF_2015_ERR525713_bin.9	87.45	1.987	0.553	10034	2459847	342	3	0	0	17	12.77	44.69	0.00374	0	True	3442_7	d__Bacteria;p__Proteobacteria;c__Gammaproteobacteria;o__Burkholderiales;f__Burkholderiaceae;g__Sutterella;s__Sutterella wadsworthensis	d__Bacteria;p__Proteobacteria;c__Betaproteobacteria;o__Burkholderiales;f__Sutterellaceae;g__Sutterella;s__Sutterella wadsworthensis
BackhedF_2015_ERR525714_bin.1	98.27	0.768	0.628	42737	2124140	77				20	157.57	681.97	0.00389	0	True	1486_1	d__Bacteria;p__Actinobacteriota;c__Actinomycetia;o__Actinomycetales;f__Bifidobacteriaceae;g__Bifidobacterium;s__Bifidobacterium bifidum	d__Bacteria;p__Actinobacteria;c__Actinomycetia;o__Bifidobacteriales;f__Bifidobacteriaceae;g__Bifidobacterium;s__Bifidobacterium bifidum
BackhedF_2015_ERR525714_bin.10	92.76	3.268	0.386	7614	1896078	314	3	1	0	15	42.51	178.2	0.09957	0	True	11841_1	d__Bacteria;p__Firmicutes_C;c__Negativicutes;o__Veillonellales;f__Veillonellaceae;g__Veillonella;s__Veillonella parvula_A	d__Bacteria;p__Firmicutes;c__Negativicutes;o__Veillonellales;f__Veillonellaceae;g__Veillonella;s__Veillonella parvula
BackhedF_2015_ERR525714_bin.11	81.46	2.312	0.461	2775	2403770	977	1	1	0	12	6.29	28.35	0.039	0	True	15274_2	d__Bacteria;p__Firmicutes;c__Bacilli;o__Lactobacillales;f__Lactobacillaceae;g__Lacticaseibacillus;s__Lacticaseibacillus paracasei	d__Bacteria;p__Firmicutes;c__Bacilli;o__Lactobacillales;f__Lactobacillaceae;g__Lacticaseibacillus;s__Lacticaseibacillus paracasei
BackhedF_2015_ERR525714_bin.14	99.65	0.883	0.586	66512	2318369	85	2	3	5	20	324.66	1367.49	0.01339	0	True	1465_3	d__Bacteria;p__Actinobacteriota;c__Actinomycetia;o__Actinomycetales;f__Bifidobacteriaceae;g__Bifidobacterium;s__Bifidobacterium breve	d__Bacteria;p__Actinobacteria;c__Actinomycetia;o__Bifidobacteriales;f__Bifidobacteriaceae;g__Bifidobacterium;s__Bifidobacterium breve
BackhedF_2015_ERR525714_bin.15	95.47	3.03	0.565	35163	2031841	101	2	0	0	19	39.79	165.41	0.05015	0	True	1455_5	d__Bacteria;p__Actinobacteriota;c__Actinomycetia;o__Actinomycetales;f__Bifidobacteriaceae;g__Bifidobacterium;s__Bifidobacterium pseudocatenulatum	d__Bacteria;p__Actinobacteria;c__Actinomycetia;o__Bifidobacteriales;f__Bifidobacteriaceae;g__Bifidobacterium;s__Bifidobacterium pseudocatenulatum
BackhedF_2015_ERR525714_bin.17	97.6	2.095	0.435	19328	2318321	193	3	0	0	19	12.1	49.32	0.00134	0.41	True	11783_1	d__Bacteria;p__Firmicutes_C;c__Negativicutes;o__Acidaminococcales;f__Acidaminococcaceae;g__Phascolarctobacterium;s__Phascolarctobacterium faecium	d__Bacteria;p__Firmicutes;c__Negativicutes;o__Acidaminococcales;f__Acidaminococcaceae;g__Phascolarctobacterium;s__Phascolarctobacterium faecium
BackhedF_2015_ERR525714_bin.2	73.44	0	0.507	6644	3818235	663	2	2	0	15	30.34	142.47	0.2546	0.02	True	3833_35	d__Bacteria;p__Proteobacteria;c__Gammaproteobacteria;o__Enterobacterales;f__Enterobacteriaceae;g__Escherichia;s__Escherichia coli	d__Bacteria;p__Proteobacteria;c__Gammaproteobacteria;o__Enterobacterales;f__Enterobacteriaceae;g__Escherichia;s__Escherichia coli
BackhedF_2015_ERR525714_bin.3	99.1	0.185	0.433	156631	5121503	67	4	0	1	19	126.47	497.15	0.00142	0	True	1081_1	d__Bacteria;p__Bacteroidota;c__Bacteroidia;o__Bacteroidales;f__Bacteroidaceae;g__Bacteroides;s__Bacteroides fragilis	d__Bacteria;p__Bacteroidetes;c__Bacteroidia;o__Bacteroidales;f__Bacteroidaceae;g__Bacteroides;s__Bacteroides fragilis
BackhedF_2015_ERR525714_bin.7	97.45	0.185	0.418	67755	5689113	138	3	0	0	18	20.99	82.87	0.00257	0	True	1084_5	d__Bacteria;p__Bacteroidota;c__Bacteroidia;o__Bacteroidales;f__Bacteroidaceae;g__Bacteroides;s__Bacteroides xylanisolvens	d__Bacteria;p__Bacteroidetes;c__Bacteroidia;o__Bacteroidales;f__Bacteroidaceae;g__Bacteroides;s__Bacteroides xylanisolvens
BackhedF_2015_ERR525714_bin.8	97.67	1.371	0.485	32521	3027320	176	1	2	4	18	14.38	61.14	0.00635	0.43	True	11864_1	d__Bacteria;p__Firmicutes_A;c__Clostridia;o__Lachnospirales;f__Lachnospiraceae;g__Fusicatenibacter;s__Fusicatenibacter saccharivorans	d__Bacteria;p__Firmicutes;c__Clostridia;o__Eubacteriales;f__Lachnospiraceae;g__Fusicatenibacter;s__Fusicatenibacter saccharivorans
BackhedF_2015_ERR525714_bin.9	98.58	0.187	0.417	133066	5098566	69	1	0	1	19	65.14	252.24	0.00247	0.27	True	1105_3	d__Bacteria;p__Bacteroidota;c__Bacteroidia;o__Bacteroidales;f__Bacteroidaceae;g__Phocaeicola;s__Phocaeicola dorei	d__Bacteria;p__Bacteroidetes;c__Bacteroidia;o__Bacteroidales;f__;g__Phocaeicola;s__Phocaeicola dorei
BackhedF_2015_ERR525715_bin.1	98.75	0.726	0.505	116413	4686703	75	3	1	2	18	560.93	2383.56	0.00138	0.01	True	3833_35	d__Bacteria;p__Proteobacteria;c__Gammaproteobacteria;o__Enterobacterales;f__Enterobacteriaceae;g__Escherichia;s__Escherichia coli	d__Bacteria;p__Proteobacteria;c__Gammaproteobacteria;o__Enterobacterales;f__Enterobacteriaceae;g__Escherichia;s__Escherichia coli
BackhedF_2015_ERR525715_bin.2	88.31	1.604	0.38	5444	2329427	536	1	0	0	8	7.44	33.73	0.02025	0	True	12585_10	d__Bacteria;p__Firmicutes;c__Bacilli;o__Lactobacillales;f__Enterococcaceae;g__Enterococcus;s__Enterococcus faecalis	d__Bacteria;p__Firmicutes;c__Bacilli;o__Lactobacillales;f__Enterococcaceae;g__Enterococcus;s__Enterococcus faecalis
BackhedF_2015_ERR525715_bin.4	94.74	0.374	0.392	11733	1748023	195	1	0	0	12	10.06	44.98	0.00365	0	True	15004_8	d__Bacteria;p__Firmicutes;c__Bacilli;o__Lactobacillales;f__Streptococcaceae;g__Streptococcus;s__Streptococcus anginosus	d__Bacteria;p__Firmicutes;c__Bacilli;o__Lactobacillales;f__Streptococcaceae;g__Streptococcus;s__Streptococcus anginosus
BackhedF_2015_ERR525715_bin.5	98.74	0.909	0.574	38346	5328827	256	3	1	1	17	71.06	302.28	0.00188	0	True	3853_7	d__Bacteria;p__Proteobacteria;c__Gammaproteobacteria;o__Enterobacterales;f__Enterobacteriaceae;g__Klebsiella;s__Klebsiella variicola	d__Bacteria;p__Proteobacteria;c__Gammaproteobacteria;o__Enterobacterales;f__Enterobacteriaceae;g__Klebsiella;s__Klebsiella variicola
BackhedF_2015_ERR525715_bin.7	77.95	1.871	0.399	2820	1507747	611				7	6.41	32.65	0.10224	0	True	11841_1	d__Bacteria;p__Firmicutes_C;c__Negativicutes;o__Veillonellales;f__Veillonellaceae;g__Veillonella;s__Veillonella parvula_A	d__Bacteria;p__Firmicutes;c__Negativicutes;o__Veillonellales;f__Veillonellaceae;g__Veillonella;s__Veillonella parvula
BackhedF_2015_ERR525715_bin.8	98.56	1.123	0.398	32482	1899872	83	0	1	0	13	30.19	137.66	0.02155	0	True	15002_12	d__Bacteria;p__Firmicutes;c__Bacilli;o__Lactobacillales;f__Streptococcaceae;g__Streptococcus;s__Streptococcus vestibularis	d__Bacteria;p__Firmicutes;c__Bacilli;o__Lactobacillales;f__Streptococcaceae;g__Streptococcus;s__Streptococcus vestibularis
BackhedF_2015_ERR525717_bin.1	98.26	0	0.451	92063	4961999	96	6	3	5	20	65.42	162.46	0.0022	0.2	True	1070_4	d__Bacteria;p__Bacteroidota;c__Bacteroidia;o__Bacteroidales;f__Tannerellaceae;g__Parabacteroides;s__Parabacteroides distasonis	d__Bacteria;p__Bacteroidetes;c__Bacteroidia;o__Bacteroidales;f__Tannerellaceae;g__Parabacteroides;s__Parabacteroides distasonis
BackhedF_2015_ERR525717_bin.10	97.9	0.671	0.373	97173	2862047	44				16	99.65	403.39	0.00167	0.32	True	12001_2	d__Bacteria;p__Firmicutes_A;c__Clostridia;o__Lachnospirales;f__Lachnospiraceae;g__Lachnospira;s__Lachnospira eligens_A	d__Bacteria;p__Firmicutes;c__Clostridia;o__Eubacteriales;f__Lachnospiraceae;g__Lachnospira;s__Lachnospira eligens
BackhedF_2015_ERR525717_bin.11	69.13	1.666	0.392	3223	1354454	508	0	1	0	9	5.73	28.95	0.03398	0	True	11841_21	d__Bacteria;p__Firmicutes_C;c__Negativicutes;o__Veillonellales;f__Veillonellaceae;g__Veillonella;s__Veillonella parvula_A	d__Bacteria;p__Firmicutes;c__Negativicutes;o__Veillonellales;f__Veillonellaceae;g__Veillonella;s__Veillonella parvula
BackhedF_2015_ERR525717_bin.12	97.31	3.355	0.365	41115	3139953	123	0	0	1	16	18.62	79.18	0.01817	0.22	True	12193_4	d__Bacteria;p__Firmicutes_A;c__Clostridia;o__Lachnospirales;f__Lachnospiraceae;g__Anaerostipes;s__Anaerostipes hadrus	d__Bacteria;p__Firmicutes;c__Clostridia;o__Eubacteriales;f__Lachnospiraceae;g__Anaerostipes;s__Anaerostipes hadrus
BackhedF_2015_ERR525717_bin.14	94.83	0.845	0.43	33894	3197297	145	0	0	1	17	12.28	54.06	0.01248	0	True	12042_2	d__Bacteria;p__Firmicutes_A;c__Clostridia;o__Lachnospirales;f__Lachnospiraceae;g__Roseburia;s__Roseburia intestinalis	d__Bacteria;p__Firmicutes;c__Clostridia;o__Eubacteriales;f__Lachnospiraceae;g__Roseburia;s__Roseburia intestinalis
BackhedF_2015_ERR525717_bin.15	57.52	0	0.419	57459	2803603	69	3	0	0	14	112.82	493.69	0.00084	0	True	1084_11	d__Bacteria;p__Bacteroidota;c__Bacteroidia;o__Bacteroidales;f__Bacteroidaceae;g__Bacteroides;s__Bacteroides xylanisolvens	d__Bacteria;p__Bacteroidetes;c__Bacteroidia;o__Bacteroidales;f__Bacteroidaceae;g__Bacteroides;s__
BackhedF_2015_ERR525717_bin.2	99.03	0.347	0.507	95833	4532323	70	3	0	1	18	70.5	313.13	0.00337	0.01	True	3833_35	d__Bacteria;p__Proteobacteria;c__Gammaproteobacteria;o__Enterobacterales;f__Enterobacteriaceae;g__Escherichia;s__Escherichia coli	d__Bacteria;p__Proteobacteria;c__Gammaproteobacteria;o__Enterobacterales;f__Enterobacteriaceae;g__Escherichia;s__Escherichia coli
BackhedF_2015_ERR525717_bin.3	93.46	0.557	0.436	139237	4703973	61	1	0	0	19	62.81	267.48	0.00062	0	True	1081_1	d__Bacteria;p__Bacteroidota;c__Bacteroidia;o__Bacteroidales;f__Bacteroidaceae;g__Bacteroides;s__Bacteroides fragilis	d__Bacteria;p__Bacteroidetes;c__Bacteroidia;o__Bacteroidales;f__Bacteroidaceae;g__Bacteroides;s__Bacteroides fragilis
BackhedF_2015_ERR525717_bin.4	96.48	2.173	0.469	29233	3177439	169				18	15.26	68	0.00827	0.27	True	11800_3	d__Bacteria;p__Firmicutes_A;c__Clostridia;o__Lachnospirales;f__Lachnospiraceae;g__Acetatifactor;s__Acetatifactor sp900066565	d__Bacteria;p__Firmicutes;c__Clostridia;o__Eubacteriales;f__Lachnospiraceae;g__;s__
BackhedF_2015_ERR525717_bin.5	100	0	0.586	41279	2477695	108	5	0	1	19	114.1	543.08	0.00283	0.16	True	11882_5	d__Bacteria;p__Firmicutes_A;c__Clostridia;o__Oscillospirales;f__Ruminococcaceae;g__Faecalibacterium;s__Faecalibacterium prausnitzii_G	d__Bacteria;p__Firmicutes;c__Clostridia;o__Eubacteriales;f__Oscillospiraceae;g__Faecalibacterium;s__Faecalibacterium prausnitzii
BackhedF_2015_ERR525717_bin.7	98.1	0	0.41	29841	4139678	218	0	2	1	16	27.67	119.99	0.04551	0.21	True	12692_4	d__Bacteria;p__Firmicutes_A;c__Clostridia;o__Lachnospirales;f__Lachnospiraceae;g__Blautia_A;s__Blautia_A wexlerae	d__Bacteria;p__Firmicutes;c__Clostridia;o__Eubacteriales;f__Lachnospiraceae;g__Blautia;s__Blautia wexlerae
BackhedF_2015_ERR525717_bin.8	90.69	1.016	0.497	6734	2190827	426	0	1	0	15	8.15	41.88	0.17912	0.3	True	12172_3	d__Bacteria;p__Firmicutes_A;c__Clostridia;o__Lachnospirales;f__Lachnospiraceae;g__Copromonas;s__Copromonas sp900066535	d__Bacteria;p__Firmicutes;c__Clostridia;o__Eubacteriales;f__Clostridiaceae;g__;s__
BackhedF_2015_ERR525717_bin.9	99.26	0.671	0.363	184876	2788858	32	0	0	1	18	118.91	505.41	0.00134	0.38	True	11998_3	d__Bacteria;p__Firmicutes_A;c__Clostridia;o__Lachnospirales;f__Lachnospiraceae;g__Lachnospira;s__Lachnospira rogosae_A	d__Bacteria;p__Firmicutes;c__Clostridia;o__Eubacteriales;f__;g__;s__
BackhedF_2015_ERR525718_bin.1	99.47	0.385	0.504	19575	4767872	379	6	0	0	18	12.6	114.44	0.00494	0.07	True	3833_35	d__Bacteria;p__Proteobacteria;c__Gammaproteobacteria;o__Enterobacterales;f__Enterobacteriaceae;g__Escherichia;s__Escherichia coli	d__Bacteria;p__Proteobacteria;c__Gammaproteobacteria;o__Enterobacterales;f__Enterobacteriaceae;g__Escherichia;s__Escherichia coli
BackhedF_2015_ERR525718_bin.10	99.27	0.48	0.581	51464	3560095	135	3	3	1	20	85.26	776.16	0.00257	0.31	True	1868_1	d__Bacteria;p__Bacteroidota;c__Bacteroidia;o__Bacteroidales;f__Rikenellaceae;g__Alistipes;s__Alistipes onderdonkii	d__Bacteria;p__Bacteroidetes;c__Bacteroidia;o__Bacteroidales;f__Rikenellaceae;g__Alistipes;s__Alistipes onderdonkii
BackhedF_2015_ERR525718_bin.11	100	0.153	0.589	161917	2298942	24	2	0	0	20	500.83	4312.38	0.00109	0	True	1465_3	d__Bacteria;p__Actinobacteriota;c__Actinomycetia;o__Actinomycetales;f__Bifidobacteriaceae;g__Bifidobacterium;s__Bifidobacterium breve	d__Bacteria;p__Actinobacteria;c__Actinomycetia;o__Bifidobacteriales;f__Bifidobacteriaceae;g__Bifidobacterium;s__Bifidobacterium breve
BackhedF_2015_ERR525718_bin.2	98.26	0	0.45	126544	4888711	67	5	1	1	19	69.54	585.28	0.00074	0.1	True	1070_4	d__Bacteria;p__Bacteroidota;c__Bacteroidia;o__Bacteroidales;f__Tannerellaceae;g__Parabacteroides;s__Parabacteroides distasonis	d__Bacteria;p__Bacteroidetes;c__Bacteroidia;o__Bacteroidales;f__Tannerellaceae;g__Parabacteroides;s__Parabacteroides distasonis
BackhedF_2015_ERR525718_bin.3	99.22	0	0.348	181745	1975679	17				16	46.16	362.41	0.00051	0	True	15136_4	d__Bacteria;p__Firmicutes;c__Bacilli;o__Lactobacillales;f__Lactobacillaceae;g__Lactobacillus;s__Lactobacillus paragasseri	d__Bacteria;p__Firmicutes;c__Bacilli;o__Lactobacillales;f__Lactobacillaceae;g__Lactobacillus;s__Lactobacillus gasseri
BackhedF_2015_ERR525718_bin.4	99.41	0.994	0.431	44017	2784674	99	0	0	2	18	12.99	111.29	0.00212	0.18	True	12735_2	d__Bacteria;p__Firmicutes_A;c__Clostridia;o__Lachnospirales;f__Lachnospiraceae;g__Ruminococcus_B;s__Ruminococcus_B gnavus	d__Bacteria;p__Firmicutes;c__Clostridia;o__Eubacteriales;f__Lachnospiraceae;g__Mediterraneibacter;s__[Ruminococcus] gnavus
BackhedF_2015_ERR525718_bin.5	81.1	2.732	0.522	3221	1434987	531	2	1	0	16	6.97	69.54	0.011	0	True	15197_1	d__Bacteria;p__Firmicutes;c__Bacilli;o__Lactobacillales;f__Lactobacillaceae;g__Limosilactobacillus;s__Limosilactobacillus fermentum	d__Bacteria;p__Firmicutes;c__Bacilli;o__Lactobacillales;f__Lactobacillaceae;g__Limosilactobacillus;s__Limosilactobacillus fermentum
BackhedF_2015_ERR525718_bin.6	89.53	2.221	0.377	3725	2390256	775	1	0	1	6	6.35	57.71	0.01848	0	True	12585_10	d__Bacteria;p__Firmicutes;c__Bacilli;o__Lactobacillales;f__Enterococcaceae;g__Enterococcus;s__Enterococcus faecalis	d__Bacteria;p__Firmicutes;c__Bacilli;o__Lactobacillales;f__Enterococcaceae;g__Enterococcus;s__Enterococcus faecalis
BackhedF_2015_ERR525718_bin.7	51.88	0	0.598	3823	1555950	472				17	11.42	114.42	0.01002	0	True	1466_7	d__Bacteria;p__Actinobacteriota;c__Actinomycetia;o__Actinomycetales;f__Bifidobacteriaceae;g__Bifidobacterium;s__Bifidobacterium longum	d__Bacteria;p__Actinobacteria;c__Actinomycetia;o__Bifidobacteriales;f__Bifidobacteriaceae;g__Bifidobacterium;s__Bifidobacterium longum
BackhedF_2015_ERR525719_bin.1	96.15	0	0.448	32511	4533111	221	4	0	0	19	12.58	49.32	0.00146	0.16	True	1070_4	d__Bacteria;p__Bacteroidota;c__Bacteroidia;o__Bacteroidales;f__Tannerellaceae;g__Parabacteroides;s__Parabacteroides distasonis	d__Bacteria;p__Bacteroidetes;c__Bacteroidia;o__Bacteroidales;f__Tannerellaceae;g__Parabacteroides;s__Parabacteroides distasonis
BackhedF_2015_ERR525719_bin.4	99.62	0	0.374	95682	2881639	49	1	0	0	18	52.77	179.26	0.00126	0	True	12585_10	d__Bacteria;p__Firmicutes;c__Bacilli;o__Lactobacillales;f__Enterococcaceae;g__Enterococcus;s__Enterococcus faecalis	d__Bacteria;p__Firmicutes;c__Bacilli;o__Lactobacillales;f__Enterococcaceae;g__Enterococcus;s__Enterococcus faecalis
BackhedF_2015_ERR525721_bin.10	99.31	3.589	0.394	106322	4051273	84	2	0	0	18	17.09	98.93	0.00189	0	True	12526_1	d__Bacteria;p__Firmicutes;c__Bacilli;o__Lactobacillales;f__Enterococcaceae;g__Enterococcus_A;s__Enterococcus_A raffinosus	d__Bacteria;p__Firmicutes;c__Bacilli;o__Lactobacillales;f__Enterococcaceae;g__Enterococcus;s__Enterococcus raffinosus
BackhedF_2015_ERR525721_bin.11	95.86	0	0.416	183295	5024267	52				19	158.56	855.75	0.00071	0.26	True	1105_3	d__Bacteria;p__Bacteroidota;c__Bacteroidia;o__Bacteroidales;f__Bacteroidaceae;g__Phocaeicola;s__Phocaeicola dorei	d__Bacteria;p__Bacteroidetes;c__Bacteroidia;o__Bacteroidales;f__;g__Phocaeicola;s__Phocaeicola dorei
BackhedF_2015_ERR525721_bin.12	69.39	2.654	0.5	2118	3027357	1533	2	0	0	14	5.61	43.06	0.28475	0.09	True	3833_23	d__Bacteria;p__Proteobacteria;c__Gammaproteobacteria;o__Enterobacterales;f__Enterobacteriaceae;g__Escherichia;s__Escherichia coli	d__Bacteria;p__Proteobacteria;c__Gammaproteobacteria;o__Enterobacterales;f__Enterobacteriaceae;g__Escherichia;s__Escherichia fergusonii
BackhedF_2015_ERR525721_bin.13	97.12	0.557	0.416	169315	6580502	56	5	1	0	19	60.63	340.05	0.00092	0	True	1084_2	d__Bacteria;p__Bacteroidota;c__Bacteroidia;o__Bacteroidales;f__Bacteroidaceae;g__Bacteroides;s__Bacteroides ovatus	d__Bacteria;p__Bacteroidetes;c__Bacteroidia;o__Bacteroidales;f__Bacteroidaceae;g__Bacteroides;s__Bacteroides ovatus
BackhedF_2015_ERR525721_bin.14	99.45	0	0.462	61290	3047192	90	2	3	1	19	78.79	333.99	0.00224	0	True	15274_1	d__Bacteria;p__Firmicutes;c__Bacilli;o__Lactobacillales;f__Lactobacillaceae;g__Lacticaseibacillus;s__Lacticaseibacillus paracasei	d__Bacteria;p__Firmicutes;c__Bacilli;o__Lactobacillales;f__Lactobacillaceae;g__Lacticaseibacillus;s__Lacticaseibacillus paracasei
BackhedF_2015_ERR525721_bin.15	98.7	0.256	0.449	38648	4766192	196	3	0	0	19	13.87	81.35	0.00147	0.33	True	1070_4	d__Bacteria;p__Bacteroidota;c__Bacteroidia;o__Bacteroidales;f__Tannerellaceae;g__Parabacteroides;s__Parabacteroides distasonis	d__Bacteria;p__Bacteroidetes;c__Bacteroidia;o__Bacteroidales;f__Tannerellaceae;g__Parabacteroides;s__Parabacteroides distasonis
BackhedF_2015_ERR525721_bin.16	100	0.691	0.601	70603	2255590	63	1	0	1	20	149.03	925.95	0.00395	0	True	1466_5	d__Bacteria;p__Actinobacteriota;c__Actinomycetia;o__Actinomycetales;f__Bifidobacteriaceae;g__Bifidobacterium;s__Bifidobacterium longum	d__Bacteria;p__Actinobacteria;c__Actinomycetia;o__Bifidobacteriales;f__Bifidobacteriaceae;g__Bifidobacterium;s__Bifidobacterium longum
BackhedF_2015_ERR525721_bin.17	100	0.806	0.599	49471	2072186	69	2	0	0	20	221.99	1352.43	0.00465	0.18	True	5504_100	d__Bacteria;p__Actinobacteriota;c__Coriobacteriia;o__Coriobacteriales;f__Coriobacteriaceae;g__Collinsella;s__Collinsella sp900542235	d__Bacteria;p__Actinobacteria;c__Coriobacteriia;o__Coriobacteriales;f__Coriobacteriaceae;g__Collinsella;s__
BackhedF_2015_ERR525721_bin.2	100	0.34	0.561	139746	2184291	33	4	0	1	20	265.95	1519.35	0.00586	0	True	1455_5	d__Bacteria;p__Actinobacteriota;c__Actinomycetia;o__Actinomycetales;f__Bifidobacteriaceae;g__Bifidobacterium;s__Bifidobacterium pseudocatenulatum	d__Bacteria;p__Actinobacteria;c__Actinomycetia;o__Bifidobacteriales;f__Bifidobacteriaceae;g__Bifidobacterium;s__Bifidobacterium pseudocatenulatum
BackhedF_2015_ERR525721_bin.3	99.98	2.095	0.438	50006	2278305	66	3	0	0	19	23.98	139.7	0.00096	0	True	11783_1	d__Bacteria;p__Firmicutes_C;c__Negativicutes;o__Acidaminococcales;f__Acidaminococcaceae;g__Phascolarctobacterium;s__Phascolarctobacterium faecium	d__Bacteria;p__Firmicutes;c__Negativicutes;o__Acidaminococcales;f__Acidaminococcaceae;g__Phascolarctobacterium;s__Phascolarctobacterium faecium
BackhedF_2015_ERR525721_bin.5	97.3	0	0.454	62776	3945976	103	1	0	0	19	31.4	178.88	0.00157	0.43	True	1076_1	d__Bacteria;p__Bacteroidota;c__Bacteroidia;o__Bacteroidales;f__Tannerellaceae;g__Parabacteroides;s__Parabacteroides merdae	d__Bacteria;p__Bacteroidetes;c__Bacteroidia;o__Bacteroidales;f__Tannerellaceae;g__Parabacteroides;s__Parabacteroides merdae
BackhedF_2015_ERR525721_bin.6	99.41	0	0.431	84236	3368722	70	0	1	0	19	36.11	197.7	0.00174	0.24	True	12735_2	d__Bacteria;p__Firmicutes_A;c__Clostridia;o__Lachnospirales;f__Lachnospiraceae;g__Ruminococcus_B;s__Ruminococcus_B gnavus	d__Bacteria;p__Firmicutes;c__Clostridia;o__Eubacteriales;f__Lachnospiraceae;g__Mediterraneibacter;s__[Ruminococcus] gnavus
BackhedF_2015_ERR525721_bin.7	92.43	3.061	0.576	8218	2902823	507	2	0	0	19	11.11	71.43	0.0058	0	True	3433_3	d__Bacteria;p__Verrucomicrobiota;c__Verrucomicrobiae;o__Verrucomicrobiales;f__Akkermansiaceae;g__Akkermansia;s__Akkermansia muciniphila_B	d__Bacteria;p__Verrucomicrobia;c__Verrucomicrobiae;o__Verrucomicrobiales;f__Akkermansiaceae;g__Akkermansia;s__Akkermansia muciniphila
BackhedF_2015_ERR525721_bin.8	98.34	1.658	0.526	34579	2068607	93	1	0	1	19	22.31	133.85	0.00053	0.15	True	3526_1	d__Bacteria;p__Actinobacteriota;c__Actinomycetia;o__Actinomycetales;f__Actinomycetaceae;g__Varibaculum;s__Varibaculum cambriense_A	d__Bacteria;p__Actinobacteria;c__Actinomycetia;o__Actinomycetales;f__Actinomycetaceae;g__Varibaculum;s__Varibaculum cambriense
BackhedF_2015_ERR525721_bin.9	94.64	0.557	0.433	151134	4682892	60	2	0	0	19	115.33	647.82	0.0015	0	True	1081_1	d__Bacteria;p__Bacteroidota;c__Bacteroidia;o__Bacteroidales;f__Bacteroidaceae;g__Bacteroides;s__Bacteroides fragilis	d__Bacteria;p__Bacteroidetes;c__Bacteroidia;o__Bacteroidales;f__Bacteroidaceae;g__Bacteroides;s__Bacteroides fragilis
BackhedF_2015_ERR525722_bin.11	98.07	2.672	0.441	14435	4118324	383	3	0	0	19	11.87	50.92	0.2293	0.43	True	15894_3	d__Bacteria;p__Firmicutes;c__Bacilli;o__Erysipelotrichales;f__Erysipelotrichaceae;g__Clostridium_AQ;s__Clostridium_AQ innocuum	d__Bacteria;p__Firmicutes;c__Erysipelotrichia;o__Erysipelotrichales;f__Erysipelotrichaceae;g__Erysipelatoclostridium;s__[Clostridium] innocuum
BackhedF_2015_ERR525722_bin.3	98.73	0	0.492	35032	5907678	271	0	0	1	18	16.79	74.31	0.05914	0.24	True	12161_3	d__Bacteria;p__Firmicutes_A;c__Clostridia;o__Lachnospirales;f__Lachnospiraceae;g__Enterocloster;s__Enterocloster bolteae	d__Bacteria;p__Firmicutes;c__Clostridia;o__Eubacteriales;f__Lachnospiraceae;g__Enterocloster;s__Enterocloster bolteae
BackhedF_2015_ERR525722_bin.4	99.02	0.185	0.433	107457	5314622	94	4	0	0	19	94.21	374.01	0.00133	0	True	1081_1	d__Bacteria;p__Bacteroidota;c__Bacteroidia;o__Bacteroidales;f__Bacteroidaceae;g__Bacteroides;s__Bacteroides fragilis	d__Bacteria;p__Bacteroidetes;c__Bacteroidia;o__Bacteroidales;f__Bacteroidaceae;g__Bacteroides;s__Bacteroides fragilis
BackhedF_2015_ERR525722_bin.5	84.17	0	0.414	47020	3046382	111	0	0	3	17	230.5	916	0.00389	0.15	True	12692_4	d__Bacteria;p__Firmicutes_A;c__Clostridia;o__Lachnospirales;f__Lachnospiraceae;g__Blautia_A;s__Blautia_A wexlerae	d__Bacteria;p__Firmicutes;c__Clostridia;o__Eubacteriales;f__Lachnospiraceae;g__Blautia;s__Blautia wexlerae
BackhedF_2015_ERR525722_bin.8	100	1.197	0.422	45693	2099287	70	0	3	0	19	19.26	75.92	0.00229	0	True	11828_2	d__Bacteria;p__Firmicutes_C;c__Negativicutes;o__Veillonellales;f__Veillonellaceae;g__Veillonella_A;s__Veillonella_A seminalis	d__Bacteria;p__Firmicutes;c__Negativicutes;o__Veillonellales;f__Veillonellaceae;g__Veillonella;s__Veillonella seminalis
BackhedF_2015_ERR525723_bin.2	93.41	2.903	0.287	5893	4271696	1034	4	1	2	17	9.01	56.87	0.01163	0	True	16615_1	d__Bacteria;p__Firmicutes_A;c__Clostridia;o__Clostridiales;f__Clostridiaceae;g__Clostridium;s__Clostridium neonatale	d__Bacteria;p__Firmicutes;c__Clostridia;o__Eubacteriales;f__Clostridiaceae;g__Clostridium;s__Clostridium neonatale
BackhedF_2015_ERR525723_bin.3	100	0	0.385	124809	2035388	24	4	2	1	20	39.36	230.06	0.00162	0	True	11841_1	d__Bacteria;p__Firmicutes_C;c__Negativicutes;o__Veillonellales;f__Veillonellaceae;g__Veillonella;s__Veillonella parvula_A	d__Bacteria;p__Firmicutes;c__Negativicutes;o__Veillonellales;f__Veillonellaceae;g__Veillonella;s__Veillonella parvula
BackhedF_2015_ERR525723_bin.8	100	0.921	0.598	37587	2376351	99				20	88.63	547.17	0.00298	0	True	1466_5	d__Bacteria;p__Actinobacteriota;c__Actinomycetia;o__Actinomycetales;f__Bifidobacteriaceae;g__Bifidobacterium;s__Bifidobacterium longum	d__Bacteria;p__Actinobacteria;c__Actinomycetia;o__Bifidobacteriales;f__Bifidobacteriaceae;g__Bifidobacterium;s__Bifidobacterium longum
BackhedF_2015_ERR525724_bin.1	99.25	0	0.431	134721	5063768	61	4	0	0	19	689.96	4518.75	0.00117	0	True	1081_1	d__Bacteria;p__Bacteroidota;c__Bacteroidia;o__Bacteroidales;f__Bacteroidaceae;g__Bacteroides;s__Bacteroides fragilis	d__Bacteria;p__Bacteroidetes;c__Bacteroidia;o__Bacteroidales;f__Bacteroidaceae;g__Bacteroides;s__Bacteroides fragilis
BackhedF_2015_ERR525724_bin.2	99.62	0	0.378	50948	2843632	101	3	0	0	17	89.44	573.7	0.00211	0	True	12591_1	d__Bacteria;p__Firmicutes;c__Bacilli;o__Lactobacillales;f__Enterococcaceae;g__Enterococcus_B;s__Enterococcus_B faecium	d__Bacteria;p__Firmicutes;c__Bacilli;o__Lactobacillales;f__Enterococcaceae;g__Enterococcus;s__Enterococcus faecium
BackhedF_2015_ERR525726_bin.1	89.91	2.645	0.397	3892	1645921	524	3	1	0	14	5.91	42.7	0.29578	0.18	True	15547_22	d__Bacteria;p__Proteobacteria;c__Gammaproteobacteria;o__Enterobacterales;f__Pasteurellaceae;g__Haemophilus_D;s__	d__Bacteria;p__Proteobacteria;c__Gammaproteobacteria;o__Pasteurellales;f__Pasteurellaceae;g__Haemophilus;s__
BackhedF_2015_ERR525726_bin.10	100	1.242	0.551	50372	2816415	92	2	0	1	19	55.25	290.13	0.00196	0	True	3442_7	d__Bacteria;p__Proteobacteria;c__Gammaproteobacteria;o__Burkholderiales;f__Burkholderiaceae;g__Sutterella;s__Sutterella wadsworthensis	d__Bacteria;p__Proteobacteria;c__Betaproteobacteria;o__Burkholderiales;f__Sutterellaceae;g__Sutterella;s__Sutterella wadsworthensis
BackhedF_2015_ERR525726_bin.11	95.28	0.119	0.457	6167	1453479	306	1	0	0	16	8.53	47.17	0.00067	0	True	11811_1	d__Bacteria;p__Firmicutes_C;c__Negativicutes;o__Veillonellales;f__Megasphaeraceae;g__Anaeroglobus;s__Anaeroglobus micronuciformis	d__Bacteria;p__Firmicutes;c__Negativicutes;o__Veillonellales;f__Veillonellaceae;g__Megasphaera;s__Megasphaera micronuciformis
BackhedF_2015_ERR525726_bin.12	83.36	0.278	0.44	131334	3773904	50	2	1	0	19	64.04	326.15	0.00256	0.13	True	1080_1	d__Bacteria;p__Bacteroidota;c__Bacteroidia;o__Bacteroidales;f__Bacteroidaceae;g__Bacteroides;s__Bacteroides fragilis_A	d__Bacteria;p__Bacteroidetes;c__Bacteroidia;o__Bacteroidales;f__Bacteroidaceae;g__Bacteroides;s__Bacteroides fragilis
BackhedF_2015_ERR525726_bin.2	89.08	2.964	0.423	4636	1862605	506	0	1	0	11	7.31	40.27	0.03121	0	True	11828_2	d__Bacteria;p__Firmicutes_C;c__Negativicutes;o__Veillonellales;f__Veillonellaceae;g__Veillonella_A;s__Veillonella_A seminalis	d__Bacteria;p__Firmicutes;c__Negativicutes;o__Veillonellales;f__Veillonellaceae;g__Veillonella;s__Veillonella seminalis
BackhedF_2015_ERR525726_bin.4	91.01	4.246	0.594	12979	1957543	220	3	1	0	20	16.99	99.93	0.07916	0	True	1457_1	d__Bacteria;p__Actinobacteriota;c__Actinomycetia;o__Actinomycetales;f__Bifidobacteriaceae;g__Bifidobacterium;s__Bifidobacterium adolescentis	d__Bacteria;p__Actinobacteria;c__Actinomycetia;o__Bifidobacteriales;f__Bifidobacteriaceae;g__Bifidobacterium;s__Bifidobacterium adolescentis
BackhedF_2015_ERR525726_bin.5	99.3	1.509	0.39	46435	2120179	73	4	2	0	17	47.29	235.43	0.00909	0	True	11839_2	d__Bacteria;p__Firmicutes_C;c__Negativicutes;o__Veillonellales;f__Veillonellaceae;g__Veillonella;s__Veillonella atypica	d__Bacteria;p__Firmicutes;c__Negativicutes;o__Veillonellales;f__Veillonellaceae;g__Veillonella;s__
BackhedF_2015_ERR525726_bin.6	64.54	0.419	0.39	3029	1141048	387	1	0	1	3	6.37	44.81	0.44813	0	True	11842_19	d__Bacteria;p__Firmicutes_C;c__Negativicutes;o__Veillonellales;f__Veillonellaceae;g__Veillonella;s__Veillonella nakazawae	d__Bacteria;p__Firmicutes;c__Negativicutes;o__Veillonellales;f__Veillonellaceae;g__Veillonella;s__Veillonella infantium
BackhedF_2015_ERR525726_bin.7	99.42	0.576	0.448	83901	4876706	99	5	4	9	20	40.9	177.74	0.00302	0.18	True	1070_4	d__Bacteria;p__Bacteroidota;c__Bacteroidia;o__Bacteroidales;f__Tannerellaceae;g__Parabacteroides;s__Parabacteroides distasonis	d__Bacteria;p__Bacteroidetes;c__Bacteroidia;o__Bacteroidales;f__Tannerellaceae;g__Parabacteroides;s__Parabacteroides distasonis
BackhedF_2015_ERR525726_bin.8	99.41	0.097	0.429	79412	3337091	67	0	0	2	20	65.14	327.52	0.00257	0.25	True	12735_2	d__Bacteria;p__Firmicutes_A;c__Clostridia;o__Lachnospirales;f__Lachnospiraceae;g__Ruminococcus_B;s__Ruminococcus_B gnavus	d__Bacteria;p__Firmicutes;c__Clostridia;o__Eubacteriales;f__Lachnospiraceae;g__Mediterraneibacter;s__[Ruminococcus] gnavus
BackhedF_2015_ERR525726_bin.9	98.14	0.123	0.463	167555	4476203	50	1	0	1	19	57.9	301.19	0.00202	0	True	1092_1	d__Bacteria;p__Bacteroidota;c__Bacteroidia;o__Bacteroidales;f__Bacteroidaceae;g__Bacteroides;s__Bacteroides uniformis	d__Bacteria;p__Bacteroidetes;c__Bacteroidia;o__Bacteroidales;f__Bacteroidaceae;g__Bacteroides;s__Bacteroides uniformis
BackhedF_2015_ERR525727_bin.1	99.78	0.322	0.586	48098	2248352	94	3	1	1	20	155.07	1129.67	0.00467	0	True	1465_3	d__Bacteria;p__Actinobacteriota;c__Actinomycetia;o__Actinomycetales;f__Bifidobacteriaceae;g__Bifidobacterium;s__Bifidobacterium breve	d__Bacteria;p__Actinobacteria;c__Actinomycetia;o__Bifidobacteriales;f__Bifidobacteriaceae;g__Bifidobacterium;s__Bifidobacterium breve
BackhedF_2015_ERR525727_bin.2	99.25	0.65	0.435	127573	5179189	65	2	0	0	19	636.82	4101.88	0.00115	0.24	True	1080_1	d__Bacteria;p__Bacteroidota;c__Bacteroidia;o__Bacteroidales;f__Bacteroidaceae;g__Bacteroides;s__Bacteroides fragilis_A	d__Bacteria;p__Bacteroidetes;c__Bacteroidia;o__Bacteroidales;f__Bacteroidaceae;g__Bacteroides;s__Bacteroides fragilis
BackhedF_2015_ERR525727_bin.3	89.46	3.048	0.384	9734	1799690	243	0	3	0	12	44.46	313.06	0.10053	0	True	11841_1	d__Bacteria;p__Firmicutes_C;c__Negativicutes;o__Veillonellales;f__Veillonellaceae;g__Veillonella;s__Veillonella parvula_A	d__Bacteria;p__Firmicutes;c__Negativicutes;o__Veillonellales;f__Veillonellaceae;g__Veillonella;s__Veillonella parvula
BackhedF_2015_ERR525727_bin.4	100	0	0.42	124983	2218067	29	1	4	0	19	94.47	631.8	0.0027	0	True	11828_2	d__Bacteria;p__Firmicutes_C;c__Negativicutes;o__Veillonellales;f__Veillonellaceae;g__Veillonella_A;s__Veillonella_A seminalis	d__Bacteria;p__Firmicutes;c__Negativicutes;o__Veillonellales;f__Veillonellaceae;g__Veillonella;s__Veillonella seminalis
BackhedF_2015_ERR525727_bin.6	99.96	0.077	0.504	78644	4923381	109	5	0	1	18	32.54	216.8	0.0023	0.02	True	3833_35	d__Bacteria;p__Proteobacteria;c__Gammaproteobacteria;o__Enterobacterales;f__Enterobacteriaceae;g__Escherichia;s__Escherichia coli	d__Bacteria;p__Proteobacteria;c__Gammaproteobacteria;o__Enterobacterales;f__Enterobacteriaceae;g__Escherichia;s__Escherichia coli
BackhedF_2015_ERR525727_bin.7	99.37	1.366	0.55	21130	2741628	193	2	1	0	18	19.63	154.96	0.00233	0	True	3442_7	d__Bacteria;p__Proteobacteria;c__Gammaproteobacteria;o__Burkholderiales;f__Burkholderiaceae;g__Sutterella;s__Sutterella wadsworthensis	d__Bacteria;p__Proteobacteria;c__Betaproteobacteria;o__Burkholderiales;f__Sutterellaceae;g__Sutterella;s__Sutterella wadsworthensis
BackhedF_2015_ERR525727_bin.8	79.86	3.558	0.395	3587	1471304	450	4	0	0	14	6.47	65.77	0.3462	0.21	True	15547_26	d__Bacteria;p__Proteobacteria;c__Gammaproteobacteria;o__Enterobacterales;f__Pasteurellaceae;g__Haemophilus_D;s__Haemophilus_D parainfluenzae_K	d__Bacteria;p__Proteobacteria;c__Gammaproteobacteria;o__Pasteurellales;f__Pasteurellaceae;g__Haemophilus;s__Haemophilus parainfluenzae
BackhedF_2015_ERR525728_bin.1	99.96	0.077	0.504	183373	4844382	50	5	0	0	18	546.97	6740.45	0.00205	0.01	True	3833_35	d__Bacteria;p__Proteobacteria;c__Gammaproteobacteria;o__Enterobacterales;f__Enterobacteriaceae;g__Escherichia;s__Escherichia coli	d__Bacteria;p__Proteobacteria;c__Gammaproteobacteria;o__Enterobacterales;f__Enterobacteriaceae;g__Escherichia;s__Escherichia coli
BackhedF_2015_ERR525730_bin.1	59.16	0.671	0.521	2448	1646652	731	1	0	1	16	6.05	20.96	0.13272	0.36	True	11014_2	d__Bacteria;p__Firmicutes_A;c__Clostridia;o__Oscillospirales;f__Ruminococcaceae;g__Ruminococcus_C;s__Ruminococcus_C sp000980705	d__Bacteria;p__Firmicutes;c__Clostridia;o__Eubacteriales;f__Oscillospiraceae;g__Ruminococcus;s__
BackhedF_2015_ERR525730_bin.12	94.51	0	0.483	41615	2797619	103	0	0	4	17	18.33	52.72	0.01179	0	True	11864_1	d__Bacteria;p__Firmicutes_A;c__Clostridia;o__Lachnospirales;f__Lachnospiraceae;g__Fusicatenibacter;s__Fusicatenibacter saccharivorans	d__Bacteria;p__Firmicutes;c__Clostridia;o__Eubacteriales;f__Lachnospiraceae;g__Fusicatenibacter;s__Fusicatenibacter saccharivorans
BackhedF_2015_ERR525730_bin.14	95.94	0.68	0.556	11729	2537312	324	1	1	1	20	11.19	35.43	0.00677	0	True	3432_9	d__Bacteria;p__Verrucomicrobiota;c__Verrucomicrobiae;o__Verrucomicrobiales;f__Akkermansiaceae;g__Akkermansia;s__Akkermansia muciniphila	d__Bacteria;p__Verrucomicrobia;c__Verrucomicrobiae;o__Verrucomicrobiales;f__Akkermansiaceae;g__Akkermansia;s__Akkermansia muciniphila
BackhedF_2015_ERR525730_bin.15	99.32	1.677	0.41	32596	1971415	90	1	2	0	16	19.56	55.3	0.00227	0.12	True	11105_6	d__Bacteria;p__Firmicutes_A;c__Clostridia;o__Oscillospirales;f__Acutalibacteraceae;g__Ruminococcus_E;s__Ruminococcus_E bromii_B	d__Bacteria;p__Firmicutes;c__Clostridia;o__Eubacteriales;f__Oscillospiraceae;g__Ruminococcus;s__Ruminococcus bromii
BackhedF_2015_ERR525730_bin.16	95.27	0.48	0.589	24851	3099442	175	2	1	0	20	36.58	117.39	0.00727	0.2	True	1868_1	d__Bacteria;p__Bacteroidota;c__Bacteroidia;o__Bacteroidales;f__Rikenellaceae;g__Alistipes;s__Alistipes onderdonkii	d__Bacteria;p__Bacteroidetes;c__Bacteroidia;o__Bacteroidales;f__Rikenellaceae;g__Alistipes;s__Alistipes onderdonkii
BackhedF_2015_ERR525730_bin.17	95.86	0	0.419	82010	4563993	106	5	0	1	19	191.31	551.18	0.00287	0	True	1105_3	d__Bacteria;p__Bacteroidota;c__Bacteroidia;o__Bacteroidales;f__Bacteroidaceae;g__Phocaeicola;s__Phocaeicola dorei	d__Bacteria;p__Bacteroidetes;c__Bacteroidia;o__Bacteroidales;f__;g__Phocaeicola;s__Phocaeicola dorei
BackhedF_2015_ERR525730_bin.18	85.56	2.466	0.484	5181	5255423	1208				16	7.88	24.99	0.02152	0.39	True	12124_1	d__Bacteria;p__Firmicutes_A;c__Clostridia;o__Lachnospirales;f__Lachnospiraceae;g__Eisenbergiella;s__Eisenbergiella porci	d__Bacteria;p__Firmicutes;c__Clostridia;o__Eubacteriales;f__Lachnospiraceae;g__;s__
BackhedF_2015_ERR525730_bin.19	99.32	1.342	0.37	42965	2723328	101	0	0	1	18	55.83	153.52	0.00788	0.23	True	12193_4	d__Bacteria;p__Firmicutes_A;c__Clostridia;o__Lachnospirales;f__Lachnospiraceae;g__Anaerostipes;s__Anaerostipes hadrus	d__Bacteria;p__Firmicutes;c__Clostridia;o__Eubacteriales;f__Lachnospiraceae;g__Anaerostipes;s__Anaerostipes hadrus
BackhedF_2015_ERR525730_bin.2	98.38	0	0.417	68858	2702913	74	0	0	2	17	73.23	200.28	0.00876	0.21	True	12082_6	d__Bacteria;p__Firmicutes_A;c__Clostridia;o__Lachnospirales;f__Lachnospiraceae;g__Agathobacter;s__Agathobacter rectalis	d__Bacteria;p__Firmicutes;c__Clostridia;o__Eubacteriales;f__Lachnospiraceae;g__;s__[Eubacterium] rectale
BackhedF_2015_ERR525730_bin.20	91.8	1.177	0.474	18845	3601439	286	1	0	1	18	75.1	232.23	0.12938	0	True	1092_1	d__Bacteria;p__Bacteroidota;c__Bacteroidia;o__Bacteroidales;f__Bacteroidaceae;g__Bacteroides;s__Bacteroides uniformis	d__Bacteria;p__Bacteroidetes;c__Bacteroidia;o__Bacteroidales;f__Bacteroidaceae;g__Bacteroides;s__Bacteroides uniformis
BackhedF_2015_ERR525730_bin.21	94.38	0.34	0.594	13651	2243960	253	4	0	1	16	21.42	71.23	0.01136	0.33	True	11882_5	d__Bacteria;p__Firmicutes_A;c__Clostridia;o__Oscillospirales;f__Ruminococcaceae;g__Faecalibacterium;s__Faecalibacterium prausnitzii_G	d__Bacteria;p__Firmicutes;c__Clostridia;o__Eubacteriales;f__Oscillospiraceae;g__Faecalibacterium;s__Faecalibacterium prausnitzii
BackhedF_2015_ERR525730_bin.22	96.65	0	0.434	59464	4622603	109	3	0	0	19	25.95	74.58	0.00199	0	True	1081_1	d__Bacteria;p__Bacteroidota;c__Bacteroidia;o__Bacteroidales;f__Bacteroidaceae;g__Bacteroides;s__Bacteroides fragilis	d__Bacteria;p__Bacteroidetes;c__Bacteroidia;o__Bacteroidales;f__Bacteroidaceae;g__Bacteroides;s__Bacteroides fragilis
BackhedF_2015_ERR525730_bin.5	91.42	1.656	0.469	26153	2290142	137				14	11.58	34.12	0.005	0.28	True	12009_1	d__Bacteria;p__Firmicutes_A;c__Clostridia;o__Lachnospirales;f__Lachnospiraceae;g__Sellimonas;s__Sellimonas intestinalis	d__Bacteria;p__Firmicutes;c__Clostridia;o__Eubacteriales;f__Lachnospiraceae;g__Sellimonas;s__Sellimonas intestinalis
BackhedF_2015_ERR525730_bin.7	98.97	2.242	0.435	93858	3001503	50	0	0	3	19	147.37	360.99	0.0029	0.09	True	12079_1	d__Bacteria;p__Firmicutes_A;c__Clostridia;o__Lachnospirales;f__Lachnospiraceae;g__Agathobacter;s__Agathobacter faecis	d__Bacteria;p__Firmicutes;c__Clostridia;o__Eubacteriales;f__Lachnospiraceae;g__Roseburia;s__
BackhedF_2015_ERR525731_bin.10	85.46	2.488	0.398	4915	1592379	424	2	1	0	12	6.58	48.71	0.25449	0.19	True	15547_30	d__Bacteria;p__Proteobacteria;c__Gammaproteobacteria;o__Enterobacterales;f__Pasteurellaceae;g__Haemophilus_D;s__Haemophilus_D sp001815355	d__Bacteria;p__Proteobacteria;c__Gammaproteobacteria;o__Pasteurellales;f__Pasteurellaceae;g__Haemophilus;s__Haemophilus parainfluenzae
BackhedF_2015_ERR525731_bin.11	50.63	0	0.414	58566	1884550	60	0	1	2	15	111.57	614.81	0.00408	0.12	True	12692_4	d__Bacteria;p__Firmicutes_A;c__Clostridia;o__Lachnospirales;f__Lachnospiraceae;g__Blautia_A;s__Blautia_A wexlerae	d__Bacteria;p__Firmicutes;c__Clostridia;o__Eubacteriales;f__Lachnospiraceae;g__Blautia;s__Blautia wexlerae
BackhedF_2015_ERR525731_bin.13	96.13	0	0.413	78069	2894128	64	0	0	4	18	99.78	574.91	0.003	0.26	True	12082_6	d__Bacteria;p__Firmicutes_A;c__Clostridia;o__Lachnospirales;f__Lachnospiraceae;g__Agathobacter;s__Agathobacter rectalis	d__Bacteria;p__Firmicutes;c__Clostridia;o__Eubacteriales;f__Lachnospiraceae;g__;s__[Eubacterium] rectale
BackhedF_2015_ERR525731_bin.14	97.3	0.598	0.386	52603	2003440	61	3	2	2	17	31.44	196.92	0.02511	0	True	11841_1	d__Bacteria;p__Firmicutes_C;c__Negativicutes;o__Veillonellales;f__Veillonellaceae;g__Veillonella;s__Veillonella parvula_A	d__Bacteria;p__Firmicutes;c__Negativicutes;o__Veillonellales;f__Veillonellaceae;g__Veillonella;s__Veillonella parvula
BackhedF_2015_ERR525731_bin.15	99.25	0	0.465	101952	4415480	67	4	2	0	19	123.79	698.18	0.00276	0.31	True	1092_1	d__Bacteria;p__Bacteroidota;c__Bacteroidia;o__Bacteroidales;f__Bacteroidaceae;g__Bacteroides;s__Bacteroides uniformis	d__Bacteria;p__Bacteroidetes;c__Bacteroidia;o__Bacteroidales;f__Bacteroidaceae;g__Bacteroides;s__Bacteroides uniformis
BackhedF_2015_ERR525731_bin.16	96.38	0.566	0.463	13684	2777201	332	1	2	0	12	9.64	58.14	0.00273	0	True	15274_1	d__Bacteria;p__Firmicutes;c__Bacilli;o__Lactobacillales;f__Lactobacillaceae;g__Lacticaseibacillus;s__Lacticaseibacillus paracasei	d__Bacteria;p__Firmicutes;c__Bacilli;o__Lactobacillales;f__Lactobacillaceae;g__Lacticaseibacillus;s__Lacticaseibacillus paracasei
BackhedF_2015_ERR525731_bin.18	96.13	0.531	0.417	27249	3160196	190	0	2	1	17	12.53	70.87	0.00645	0.27	True	12046_1	d__Bacteria;p__Firmicutes_A;c__Clostridia;o__Lachnospirales;f__Lachnospiraceae;g__Roseburia;s__Roseburia inulinivorans	d__Bacteria;p__Firmicutes;c__Clostridia;o__Eubacteriales;f__Lachnospiraceae;g__Roseburia;s__Roseburia inulinivorans
BackhedF_2015_ERR525731_bin.2	98.78	0.077	0.507	119748	4624242	66	3	0	0	18	45.27	269.94	0.0015	0.02	True	3833_35	d__Bacteria;p__Proteobacteria;c__Gammaproteobacteria;o__Enterobacterales;f__Enterobacteriaceae;g__Escherichia;s__Escherichia coli	d__Bacteria;p__Proteobacteria;c__Gammaproteobacteria;o__Enterobacterales;f__Enterobacteriaceae;g__Escherichia;s__Escherichia coli
BackhedF_2015_ERR525731_bin.3	99.42	0.384	0.45	116505	4820857	51	3	0	0	19	264.77	1534.48	0.00108	0.16	True	1070_4	d__Bacteria;p__Bacteroidota;c__Bacteroidia;o__Bacteroidales;f__Tannerellaceae;g__Parabacteroides;s__Parabacteroides distasonis	d__Bacteria;p__Bacteroidetes;c__Bacteroidia;o__Bacteroidales;f__Tannerellaceae;g__Parabacteroides;s__Parabacteroides distasonis
BackhedF_2015_ERR525731_bin.6	100	0.621	0.553	37703	2929812	119	1	0	0	18	47.55	276.5	0.00339	0	True	3442_7	d__Bacteria;p__Proteobacteria;c__Gammaproteobacteria;o__Burkholderiales;f__Burkholderiaceae;g__Sutterella;s__Sutterella wadsworthensis	d__Bacteria;p__Proteobacteria;c__Betaproteobacteria;o__Burkholderiales;f__Sutterellaceae;g__Sutterella;s__Sutterella wadsworthensis
BackhedF_2015_ERR525731_bin.7	100	0	0.373	91643	1762352	42				13	81.63	439.57	0.00181	0	True	14989_3	d__Bacteria;p__Firmicutes;c__Bacilli;o__Lactobacillales;f__Streptococcaceae;g__Streptococcus;s__Streptococcus lutetiensis	d__Bacteria;p__Firmicutes;c__Bacilli;o__Lactobacillales;f__Streptococcaceae;g__Streptococcus;s__Streptococcus lutetiensis
BackhedF_2015_ERR525732_bin.1	98.82	0.984	0.594	49886	2116658	82	4	1	0	20	94.12	427.53	0.04056	0	True	1457_1	d__Bacteria;p__Actinobacteriota;c__Actinomycetia;o__Actinomycetales;f__Bifidobacteriaceae;g__Bifidobacterium;s__Bifidobacterium adolescentis	d__Bacteria;p__Actinobacteria;c__Actinomycetia;o__Bifidobacteriales;f__Bifidobacteriaceae;g__Bifidobacterium;s__Bifidobacterium adolescentis
BackhedF_2015_ERR525732_bin.11	99.42	0.384	0.45	113664	4865229	73	3	0	1	19	92.28	375.04	0.00209	0.19	True	1070_4	d__Bacteria;p__Bacteroidota;c__Bacteroidia;o__Bacteroidales;f__Tannerellaceae;g__Parabacteroides;s__Parabacteroides distasonis	d__Bacteria;p__Bacteroidetes;c__Bacteroidia;o__Bacteroidales;f__Tannerellaceae;g__Parabacteroides;s__Parabacteroides distasonis
BackhedF_2015_ERR525732_bin.2	94.71	0.743	0.424	83245	5739806	128	1	0	0	20	87.93	384.85	0.00265	0.2	True	1082_1	d__Bacteria;p__Bacteroidota;c__Bacteroidia;o__Bacteroidales;f__Bacteroidaceae;g__Bacteroides;s__Bacteroides faecis	d__Bacteria;p__Bacteroidetes;c__Bacteroidia;o__Bacteroidales;f__Bacteroidaceae;g__Bacteroides;s__Bacteroides faecis
BackhedF_2015_ERR525732_bin.5	98.83	1.169	0.426	55660	3730526	122	0	1	1	20	227.69	948.63	0.00173	0.37	True	12735_2	d__Bacteria;p__Firmicutes_A;c__Clostridia;o__Lachnospirales;f__Lachnospiraceae;g__Ruminococcus_B;s__Ruminococcus_B gnavus	d__Bacteria;p__Firmicutes;c__Clostridia;o__Eubacteriales;f__Lachnospiraceae;g__Mediterraneibacter;s__[Ruminococcus] gnavus
BackhedF_2015_ERR525732_bin.6	98.29	1.863	0.552	11671	2865929	384	1	0	0	19	13.55	65.41	0.00471	0	True	3442_7	d__Bacteria;p__Proteobacteria;c__Gammaproteobacteria;o__Burkholderiales;f__Burkholderiaceae;g__Sutterella;s__Sutterella wadsworthensis	d__Bacteria;p__Proteobacteria;c__Betaproteobacteria;o__Burkholderiales;f__Sutterellaceae;g__Sutterella;s__Sutterella wadsworthensis
BackhedF_2015_ERR525732_bin.7	93.93	0.371	0.473	22569	3748565	236				19	15.63	75.38	0.03521	0	True	1092_1	d__Bacteria;p__Bacteroidota;c__Bacteroidia;o__Bacteroidales;f__Bacteroidaceae;g__Bacteroides;s__Bacteroides uniformis	d__Bacteria;p__Bacteroidetes;c__Bacteroidia;o__Bacteroidales;f__Bacteroidaceae;g__Bacteroides;s__Bacteroides uniformis
BackhedF_2015_ERR525732_bin.8	97.27	0.385	0.508	30058	4568573	209	3	0	0	18	57.32	260.72	0.03065	0.03	True	3833_35	d__Bacteria;p__Proteobacteria;c__Gammaproteobacteria;o__Enterobacterales;f__Enterobacteriaceae;g__Escherichia;s__Escherichia coli	d__Bacteria;p__Proteobacteria;c__Gammaproteobacteria;o__Enterobacterales;f__Enterobacteriaceae;g__Escherichia;s__Escherichia coli
BackhedF_2015_ERR525732_bin.9	98.11	0	0.445	18986	3735779	282	3	2	1	20	13.11	59.37	0.00371	0.34	True	15894_3	d__Bacteria;p__Firmicutes;c__Bacilli;o__Erysipelotrichales;f__Erysipelotrichaceae;g__Clostridium_AQ;s__Clostridium_AQ innocuum	d__Bacteria;p__Firmicutes;c__Erysipelotrichia;o__Erysipelotrichales;f__Erysipelotrichaceae;g__Erysipelatoclostridium;s__[Clostridium] innocuum
BackhedF_2015_ERR525734_bin.1	99.36	0	0.417	42419	3444880	161	0	2	3	16	41.24	129.66	0.0241	0.18	True	12692_4	d__Bacteria;p__Firmicutes_A;c__Clostridia;o__Lachnospirales;f__Lachnospiraceae;g__Blautia_A;s__Blautia_A wexlerae	d__Bacteria;p__Firmicutes;c__Clostridia;o__Eubacteriales;f__Lachnospiraceae;g__Blautia;s__Blautia wexlerae
BackhedF_2015_ERR525734_bin.12	99.32	0.671	0.408	199898	2101916	28	2	0	0	17	33.49	101.04	0.00267	0.07	True	11105_6	d__Bacteria;p__Firmicutes_A;c__Clostridia;o__Oscillospirales;f__Acutalibacteraceae;g__Ruminococcus_E;s__Ruminococcus_E bromii_B	d__Bacteria;p__Firmicutes;c__Clostridia;o__Eubacteriales;f__Oscillospiraceae;g__Ruminococcus;s__Ruminococcus bromii
BackhedF_2015_ERR525734_bin.16	98.06	0.362	0.427	76306	3516155	81	0	1	3	17	29.77	89.69	0.00406	0	True	12042_2	d__Bacteria;p__Firmicutes_A;c__Clostridia;o__Lachnospirales;f__Lachnospiraceae;g__Roseburia;s__Roseburia intestinalis	d__Bacteria;p__Firmicutes;c__Clostridia;o__Eubacteriales;f__Lachnospiraceae;g__Roseburia;s__Roseburia intestinalis
BackhedF_2015_ERR525734_bin.18	97.56	0.185	0.427	65618	5314082	122	3	0	1	19	24.14	75.25	0.00311	0	True	1089_5	d__Bacteria;p__Bacteroidota;c__Bacteroidia;o__Bacteroidales;f__Bacteroidaceae;g__Bacteroides;s__Bacteroides intestinalis	d__Bacteria;p__Bacteroidetes;c__Bacteroidia;o__Bacteroidales;f__Bacteroidaceae;g__Bacteroides;s__
BackhedF_2015_ERR525734_bin.2	99.32	2.013	0.368	56775	3050761	91				18	35.08	108.05	0.00563	0.36	True	12193_4	d__Bacteria;p__Firmicutes_A;c__Clostridia;o__Lachnospirales;f__Lachnospiraceae;g__Anaerostipes;s__Anaerostipes hadrus	d__Bacteria;p__Firmicutes;c__Clostridia;o__Eubacteriales;f__Lachnospiraceae;g__Anaerostipes;s__Anaerostipes hadrus
BackhedF_2015_ERR525734_bin.3	92.7	3.159	0.416	93323	5493025	98	3	0	1	19	196.22	618.2	0.00111	0	True	1084_5	d__Bacteria;p__Bacteroidota;c__Bacteroidia;o__Bacteroidales;f__Bacteroidaceae;g__Bacteroides;s__Bacteroides xylanisolvens	d__Bacteria;p__Bacteroidetes;c__Bacteroidia;o__Bacteroidales;f__Bacteroidaceae;g__Bacteroides;s__Bacteroides xylanisolvens
BackhedF_2015_ERR525734_bin.4	79.41	1.222	0.499	6049	1977083	383				14	8.31	28.61	0.04409	0.23	True	12172_3	d__Bacteria;p__Firmicutes_A;c__Clostridia;o__Lachnospirales;f__Lachnospiraceae;g__Copromonas;s__Copromonas sp900066535	d__Bacteria;p__Firmicutes;c__Clostridia;o__Eubacteriales;f__Clostridiaceae;g__;s__
BackhedF_2015_ERR525734_bin.6	85.55	1.742	0.454	3516	3642507	1230				15	6.54	23.13	0.03388	0.31	True	1070_4	d__Bacteria;p__Bacteroidota;c__Bacteroidia;o__Bacteroidales;f__Tannerellaceae;g__Parabacteroides;s__Parabacteroides distasonis	d__Bacteria;p__Bacteroidetes;c__Bacteroidia;o__Bacteroidales;f__Tannerellaceae;g__Parabacteroides;s__Parabacteroides distasonis
BackhedF_2015_ERR525735_bin.1	90.71	2.373	0.5	4088	3906378	1157	0	1	0	16	7.32	31.36	0.01983	0.29	True	12162_1	d__Bacteria;p__Firmicutes_A;c__Clostridia;o__Lachnospirales;f__Lachnospiraceae;g__Enterocloster;s__Enterocloster clostridioformis	d__Bacteria;p__Firmicutes;c__Clostridia;o__Eubacteriales;f__Lachnospiraceae;g__Enterocloster;s__Enterocloster clostridioformis
BackhedF_2015_ERR525735_bin.10	95.04	0.604	0.467	46723	3590263	123	1	0	1	19	15.56	62.01	0.00147	0	True	1092_1	d__Bacteria;p__Bacteroidota;c__Bacteroidia;o__Bacteroidales;f__Bacteroidaceae;g__Bacteroides;s__Bacteroides uniformis	d__Bacteria;p__Bacteroidetes;c__Bacteroidia;o__Bacteroidales;f__Bacteroidaceae;g__Bacteroides;s__Bacteroides uniformis
BackhedF_2015_ERR525735_bin.11	54.73	0.742	0.608	18365	1146140	109	1	1	0	11	23.71	107.41	0.01976	0	True	1457_1	d__Bacteria;p__Actinobacteriota;c__Actinomycetia;o__Actinomycetales;f__Bifidobacteriaceae;g__Bifidobacterium;s__Bifidobacterium adolescentis	d__Bacteria;p__Actinobacteria;c__Actinomycetia;o__Bifidobacteriales;f__Bifidobacteriaceae;g__Bifidobacterium;s__Bifidobacterium adolescentis
BackhedF_2015_ERR525735_bin.13	93.27	0.557	0.419	81597	6041627	139	3	1	0	16	45.13	172.17	0.00351	0.39	True	1084_5	d__Bacteria;p__Bacteroidota;c__Bacteroidia;o__Bacteroidales;f__Bacteroidaceae;g__Bacteroides;s__Bacteroides xylanisolvens	d__Bacteria;p__Bacteroidetes;c__Bacteroidia;o__Bacteroidales;f__Bacteroidaceae;g__Bacteroides;s__Bacteroides xylanisolvens
BackhedF_2015_ERR525735_bin.14	99.46	0	0.428	92539	5079232	93	3	1	1	19	16.25	64.79	0.00108	0.14	True	777_3	d__Bacteria;p__Bacteroidota;c__Bacteroidia;o__Bacteroidales;f__Marinifilaceae;g__Butyricimonas;s__Butyricimonas paravirosa	d__Bacteria;p__Bacteroidetes;c__Bacteroidia;o__Bacteroidales;f__Odoribacteraceae;g__Butyricimonas;s__
BackhedF_2015_ERR525735_bin.15	97.66	0.877	0.435	52000	2523480	77	0	3	2	17	14.01	54.3	0.00416	0	True	12735_2	d__Bacteria;p__Firmicutes_A;c__Clostridia;o__Lachnospirales;f__Lachnospiraceae;g__Ruminococcus_B;s__Ruminococcus_B gnavus	d__Bacteria;p__Firmicutes;c__Clostridia;o__Eubacteriales;f__Lachnospiraceae;g__Mediterraneibacter;s__[Ruminococcus] gnavus
BackhedF_2015_ERR525735_bin.17	55.3	0.636	0.5	1970	2565863	1362	1	1	0	13	5.51	27.06	0.12222	0.05	True	3833_3	d__Bacteria;p__Proteobacteria;c__Gammaproteobacteria;o__Enterobacterales;f__Enterobacteriaceae;g__Escherichia;s__Escherichia coli	d__Bacteria;p__Proteobacteria;c__Gammaproteobacteria;o__Enterobacterales;f__Enterobacteriaceae;g__Escherichia;s__Escherichia coli
BackhedF_2015_ERR525735_bin.2	60.68	0.666	0.565	3402	1301849	399				16	8.34	37.15	0.03184	0.43	True	11314_1	d__Bacteria;p__Proteobacteria;c__Gammaproteobacteria;o__Burkholderiales;f__Burkholderiaceae;g__Duodenibacillus;s__Duodenibacillus massiliensis	d__Bacteria;p__Proteobacteria;c__Betaproteobacteria;o__Burkholderiales;f__Sutterellaceae;g__Sutterella;s__
BackhedF_2015_ERR525735_bin.3	96.24	0.275	0.423	22346	3816280	233	2	1	0	18	104.95	426.15	0.13416	0	True	1105_3	d__Bacteria;p__Bacteroidota;c__Bacteroidia;o__Bacteroidales;f__Bacteroidaceae;g__Phocaeicola;s__Phocaeicola dorei	d__Bacteria;p__Bacteroidetes;c__Bacteroidia;o__Bacteroidales;f__;g__Phocaeicola;s__Phocaeicola dorei
BackhedF_2015_ERR525735_bin.4	97.87	0.371	0.403	92723	5225033	84	1	1	1	19	29.55	113.01	0.00217	0	True	1311_1	d__Bacteria;p__Bacteroidota;c__Bacteroidia;o__Bacteroidales;f__Bacteroidaceae;g__Bacteroides;s__Bacteroides nordii	d__Bacteria;p__Bacteroidetes;c__Bacteroidia;o__Bacteroidales;f__Bacteroidaceae;g__Bacteroides;s__Bacteroides nordii
BackhedF_2015_ERR525735_bin.5	97.97	1.476	0.413	18237	3904061	352	0	1	3	18	10.41	41.76	0.01037	0.2	True	12692_4	d__Bacteria;p__Firmicutes_A;c__Clostridia;o__Lachnospirales;f__Lachnospiraceae;g__Blautia_A;s__Blautia_A wexlerae	d__Bacteria;p__Firmicutes;c__Clostridia;o__Eubacteriales;f__Lachnospiraceae;g__Blautia;s__Blautia wexlerae
BackhedF_2015_ERR525735_bin.6	98.65	0.192	0.449	117305	4773025	71	4	0	0	19	179.67	710.46	0.00096	0.14	True	1070_4	d__Bacteria;p__Bacteroidota;c__Bacteroidia;o__Bacteroidales;f__Tannerellaceae;g__Parabacteroides;s__Parabacteroides distasonis	d__Bacteria;p__Bacteroidetes;c__Bacteroidia;o__Bacteroidales;f__Tannerellaceae;g__Parabacteroides;s__Parabacteroides distasonis
BackhedF_2015_ERR525735_bin.7	99.19	1.612	0.6	25224	2120460	139	1	1	1	19	40.71	176.13	0.00329	0.35	True	5504_67	d__Bacteria;p__Actinobacteriota;c__Coriobacteriia;o__Coriobacteriales;f__Coriobacteriaceae;g__Collinsella;s__Collinsella sp905209455	d__Bacteria;p__Actinobacteria;c__Coriobacteriia;o__Coriobacteriales;f__Coriobacteriaceae;g__Collinsella;s__
BackhedF_2015_ERR525735_bin.9	65.94	2.572	0.606	6559	1408322	278	1	0	0	16	17.02	75.18	0.03298	0	True	1466_5	d__Bacteria;p__Actinobacteriota;c__Actinomycetia;o__Actinomycetales;f__Bifidobacteriaceae;g__Bifidobacterium;s__Bifidobacterium longum	d__Bacteria;p__Actinobacteria;c__Actinomycetia;o__Bifidobacteriales;f__Bifidobacteriaceae;g__Bifidobacterium;s__Bifidobacterium longum
BackhedF_2015_ERR525736_bin.1	96.56	1.06	0.56	14995	1796537	172	1	0	0	20	14.26	89.5	0.0001	0	True	1455_7	d__Bacteria;p__Actinobacteriota;c__Actinomycetia;o__Actinomycetales;f__Bifidobacteriaceae;g__Bifidobacterium;s__Bifidobacterium kashiwanohense	d__Bacteria;p__Actinobacteria;c__Actinomycetia;o__Bifidobacteriales;f__Bifidobacteriaceae;g__Bifidobacterium;s__Bifidobacterium catenulatum
BackhedF_2015_ERR525736_bin.3	98.29	0.04	0.32	19197	2250278	186	1	1	0	15	10.4	60.92	0.00732	0	True	12848_3	d__Bacteria;p__Firmicutes;c__Bacilli;o__Staphylococcales;f__Staphylococcaceae;g__Staphylococcus;s__Staphylococcus epidermidis	d__Bacteria;p__Firmicutes;c__Bacilli;o__Bacillales;f__Staphylococcaceae;g__Staphylococcus;s__Staphylococcus epidermidis
BackhedF_2015_ERR525736_bin.4	99.62	0	0.375	71288	2836431	60	1	1	0	18	21.71	117.2	0.00144	0	True	12585_10	d__Bacteria;p__Firmicutes;c__Bacilli;o__Lactobacillales;f__Enterococcaceae;g__Enterococcus;s__Enterococcus faecalis	d__Bacteria;p__Firmicutes;c__Bacilli;o__Lactobacillales;f__Enterococcaceae;g__Enterococcus;s__Enterococcus faecalis
BackhedF_2015_ERR525736_bin.5	99.85	0.077	0.507	185272	4666022	40	5	0	1	18	307.46	1673.32	0.0015	0.05	True	3833_35	d__Bacteria;p__Proteobacteria;c__Gammaproteobacteria;o__Enterobacterales;f__Enterobacteriaceae;g__Escherichia;s__Escherichia coli	d__Bacteria;p__Proteobacteria;c__Gammaproteobacteria;o__Enterobacterales;f__Enterobacteriaceae;g__Escherichia;s__Escherichia coli
BackhedF_2015_ERR525738_bin.1	97.52	0.632	0.489	42607	3267566	129				19	23.23	140.95	0.01328	0.21	True	12158_1	d__Bacteria;p__Firmicutes_A;c__Clostridia;o__Lachnospirales;f__Lachnospiraceae;g__Enterocloster;s__Enterocloster sp900538485	d__Bacteria;p__Firmicutes;c__Clostridia;o__Eubacteriales;f__Clostridiaceae;g__Clostridium;s__
BackhedF_2015_ERR525738_bin.10	99.25	0	0.432	230273	5090288	51	1	0	0	19	535.38	3160.62	0.00091	0	True	1081_1	d__Bacteria;p__Bacteroidota;c__Bacteroidia;o__Bacteroidales;f__Bacteroidaceae;g__Bacteroides;s__Bacteroides fragilis	d__Bacteria;p__Bacteroidetes;c__Bacteroidia;o__Bacteroidales;f__Bacteroidaceae;g__Bacteroides;s__Bacteroides fragilis
BackhedF_2015_ERR525738_bin.11	67.4	0	0.465	33634	1437016	65	1	0	0	19	24.65	137.2	0.00112	0	True	11850_1	d__Bacteria;p__Firmicutes_C;c__Negativicutes;o__Veillonellales;f__Dialisteraceae;g__Dialister;s__Dialister invisus	d__Bacteria;p__Firmicutes;c__Negativicutes;o__Veillonellales;f__Veillonellaceae;g__Dialister;s__Dialister invisus
BackhedF_2015_ERR525738_bin.12	66.41	2.22	0.51	2112	2736018	1365	2	0	0	13	5.63	43.59	0.23996	0.06	True	3833_22	d__Bacteria;p__Proteobacteria;c__Gammaproteobacteria;o__Enterobacterales;f__Enterobacteriaceae;g__Escherichia;s__Escherichia coli	d__Bacteria;p__Proteobacteria;c__Gammaproteobacteria;o__Enterobacterales;f__Enterobacteriaceae;g__Escherichia;s__Escherichia coli
BackhedF_2015_ERR525738_bin.2	99.51	0.48	0.582	32306	3354364	167	0	1	0	18	41.64	267.28	0.00287	0.29	True	1867_1	d__Bacteria;p__Bacteroidota;c__Bacteroidia;o__Bacteroidales;f__Rikenellaceae;g__Alistipes;s__Alistipes finegoldii	d__Bacteria;p__Bacteroidetes;c__Bacteroidia;o__Bacteroidales;f__Rikenellaceae;g__Alistipes;s__Alistipes finegoldii
BackhedF_2015_ERR525738_bin.3	81.36	3.308	0.497	6389	2114758	420				11	8	50.73	0.0122	0.35	True	12172_3	d__Bacteria;p__Firmicutes_A;c__Clostridia;o__Lachnospirales;f__Lachnospiraceae;g__Copromonas;s__Copromonas sp900066535	d__Bacteria;p__Firmicutes;c__Clostridia;o__Eubacteriales;f__Clostridiaceae;g__;s__
BackhedF_2015_ERR525738_bin.4	97.95	0.68	0.578	32609	3135612	140				19	29.3	184.46	0.0042	0	True	3433_3	d__Bacteria;p__Verrucomicrobiota;c__Verrucomicrobiae;o__Verrucomicrobiales;f__Akkermansiaceae;g__Akkermansia;s__Akkermansia muciniphila_B	d__Bacteria;p__Verrucomicrobia;c__Verrucomicrobiae;o__Verrucomicrobiales;f__Akkermansiaceae;g__Akkermansia;s__Akkermansia muciniphila
BackhedF_2015_ERR525738_bin.6	72.51	0	0.433	85233	1766318	36				12	32.29	189.09	0.00137	0.34	True	12735_2	d__Bacteria;p__Firmicutes_A;c__Clostridia;o__Lachnospirales;f__Lachnospiraceae;g__Ruminococcus_B;s__Ruminococcus_B gnavus	d__Bacteria;p__Firmicutes;c__Clostridia;o__Eubacteriales;f__Lachnospiraceae;g__Mediterraneibacter;s__[Ruminococcus] gnavus
BackhedF_2015_ERR525738_bin.7	99.31	0.112	0.516	48443	2965026	102				18	30.29	190.4	0.00214	0	True	1164_1	d__Bacteria;p__Bacteroidota;c__Bacteroidia;o__Bacteroidales;f__Bacteroidaceae;g__Prevotella;s__Prevotella buccae	d__Bacteria;p__Bacteroidetes;c__Bacteroidia;o__Bacteroidales;f__Prevotellaceae;g__Prevotella;s__Prevotella buccae
BackhedF_2015_ERR525738_bin.9	86.73	1.587	0.399	3806	1521477	487	3	1	1	16	5.8	49.32	0.25099	0.17	True	15547_26	d__Bacteria;p__Proteobacteria;c__Gammaproteobacteria;o__Enterobacterales;f__Pasteurellaceae;g__Haemophilus_D;s__Haemophilus_D parainfluenzae_K	d__Bacteria;p__Proteobacteria;c__Gammaproteobacteria;o__Pasteurellales;f__Pasteurellaceae;g__Haemophilus;s__Haemophilus parainfluenzae
BackhedF_2015_ERR525739_bin.1	99.34	0.128	0.503	97397	4725212	73	5	0	0	18	49.54	409.78	0.00159	0.02	True	3833_35	d__Bacteria;p__Proteobacteria;c__Gammaproteobacteria;o__Enterobacterales;f__Enterobacteriaceae;g__Escherichia;s__Escherichia coli	d__Bacteria;p__Proteobacteria;c__Gammaproteobacteria;o__Enterobacterales;f__Enterobacteriaceae;g__Escherichia;s__Escherichia coli
BackhedF_2015_ERR525739_bin.2	99.36	0.067	0.465	109459	2969664	50	2	0	0	18	37.57	335.61	0.00247	0	True	15275_1	d__Bacteria;p__Firmicutes;c__Bacilli;o__Lactobacillales;f__Lactobacillaceae;g__Lacticaseibacillus;s__Lacticaseibacillus rhamnosus	d__Bacteria;p__Firmicutes;c__Bacilli;o__Lactobacillales;f__Lactobacillaceae;g__Lacticaseibacillus;s__Lacticaseibacillus rhamnosus
BackhedF_2015_ERR525739_bin.4	99.25	0	0.433	248175	5097869	38	1	2	0	19	596.94	4856.09	0.00079	0	True	1081_1	d__Bacteria;p__Bacteroidota;c__Bacteroidia;o__Bacteroidales;f__Bacteroidaceae;g__Bacteroides;s__Bacteroides fragilis	d__Bacteria;p__Bacteroidetes;c__Bacteroidia;o__Bacteroidales;f__Bacteroidaceae;g__Bacteroides;s__Bacteroides fragilis
BackhedF_2015_ERR525739_bin.5	99.41	0	0.431	79296	2894514	65	0	0	4	19	32.08	222.59	0.00235	0.28	True	12735_2	d__Bacteria;p__Firmicutes_A;c__Clostridia;o__Lachnospirales;f__Lachnospiraceae;g__Ruminococcus_B;s__Ruminococcus_B gnavus	d__Bacteria;p__Firmicutes;c__Clostridia;o__Eubacteriales;f__Lachnospiraceae;g__Mediterraneibacter;s__[Ruminococcus] gnavus
BackhedF_2015_ERR525739_bin.6	85.61	2.531	0.5	3326	3303726	1166				16	6.75	62.85	0.0559	0	True	12162_3	d__Bacteria;p__Firmicutes_A;c__Clostridia;o__Lachnospirales;f__Lachnospiraceae;g__Enterocloster;s__Enterocloster clostridioformis_A	d__Bacteria;p__Firmicutes;c__Clostridia;o__Eubacteriales;f__Lachnospiraceae;g__Enterocloster;s__Enterocloster clostridioformis
BackhedF_2015_ERR525739_bin.8	81.03	2.46	0.277	104149	1808720	35	3	1	1	18	61.44	491.74	0.00263	0	True	16536_2	d__Bacteria;p__Firmicutes_A;c__Clostridia;o__TANB77;f__CAG-508;g__Merdicola;s__Merdicola sp018371855	d__Bacteria;p__Firmicutes;c__Clostridia;o__Eubacteriales;f__Clostridiaceae;g__Clostridium;s__
BackhedF_2015_ERR525740_bin.1	99.75	0.573	0.391	96553	1946293	35	3	1	1	18	912.96	8428.58	0.00194	0.03	True	15547_39	d__Bacteria;p__Proteobacteria;c__Gammaproteobacteria;o__Enterobacterales;f__Pasteurellaceae;g__Haemophilus_D;s__Haemophilus_D parainfluenzae_J	d__Bacteria;p__Proteobacteria;c__Gammaproteobacteria;o__Pasteurellales;f__Pasteurellaceae;g__Haemophilus;s__Haemophilus parainfluenzae
BackhedF_2015_ERR525740_bin.2	92.31	0.874	0.317	6106	1896424	380	1	0	1	9	11.85	119.2	0.05488	0	True	12852_2	d__Bacteria;p__Firmicutes;c__Bacilli;o__Staphylococcales;f__Staphylococcaceae;g__Staphylococcus;s__Staphylococcus hominis	d__Bacteria;p__Firmicutes;c__Bacilli;o__Bacillales;f__Staphylococcaceae;g__Staphylococcus;s__Staphylococcus hominis
BackhedF_2015_ERR525740_bin.3	100	4.388	0.399	27398	2044773	108	2	1	0	16	17.53	160.08	0.00801	0	True	15002_10	d__Bacteria;p__Firmicutes;c__Bacilli;o__Lactobacillales;f__Streptococcaceae;g__Streptococcus;s__Streptococcus salivarius	d__Bacteria;p__Firmicutes;c__Bacilli;o__Lactobacillales;f__Streptococcaceae;g__Streptococcus;s__
BackhedF_2015_ERR525740_bin.4	98.96	0.374	0.424	29432	1976605	93				10	17.23	154.71	0.00654	0	True	15006_7	d__Bacteria;p__Firmicutes;c__Bacilli;o__Lactobacillales;f__Streptococcaceae;g__Streptococcus;s__Streptococcus sp900766505	d__Bacteria;p__Firmicutes;c__Bacilli;o__Lactobacillales;f__Streptococcaceae;g__Streptococcus;s__Streptococcus parasanguinis
BackhedF_2015_ERR525740_bin.5	99.88	0	0.392	115465	1757624	26	2	0	0	18	35.99	324.49	0.00341	0	True	11845_4	d__Bacteria;p__Firmicutes_C;c__Negativicutes;o__Veillonellales;f__Veillonellaceae;g__F0422;s__F0422 sp001553345	d__Bacteria;p__Firmicutes;c__Negativicutes;o__Veillonellales;f__Veillonellaceae;g__Veillonella;s__
BackhedF_2015_ERR525740_bin.7	98.58	0	0.285	8865	2978897	553	1	0	1	17	18.4	200.59	0.00214	0	True	16620_12	d__Bacteria;p__Firmicutes_A;c__Clostridia;o__Clostridiales;f__Clostridiaceae;g__Clostridium_P;s__Clostridium_P perfringens	d__Bacteria;p__Firmicutes;c__Clostridia;o__Eubacteriales;f__Clostridiaceae;g__Clostridium;s__Clostridium perfringens
BackhedF_2015_ERR525740_bin.8	89.13	0.093	0.322	31069	2148425	101	2	1	0	12	26.7	243.77	0.00635	0	True	12848_3	d__Bacteria;p__Firmicutes;c__Bacilli;o__Staphylococcales;f__Staphylococcaceae;g__Staphylococcus;s__Staphylococcus epidermidis	d__Bacteria;p__Firmicutes;c__Bacilli;o__Bacillales;f__Staphylococcaceae;g__Staphylococcus;s__Staphylococcus epidermidis
BackhedF_2015_ERR525740_bin.9	84.88	1.54	0.403	2853	1441253	583				1	6.44	69.98	0.06623	0	True	11842_21	d__Bacteria;p__Firmicutes_C;c__Negativicutes;o__Veillonellales;f__Veillonellaceae;g__Veillonella;s__Veillonella rogosae	d__Bacteria;p__Firmicutes;c__Negativicutes;o__Veillonellales;f__Veillonellaceae;g__Veillonella;s__
BackhedF_2015_ERR525742_bin.1	74.28	0.315	0.563	3655	2155865	707	4	0	0	17	8.6	47.49	0.1169	0.41	True	11875_4	d__Bacteria;p__Firmicutes_A;c__Clostridia;o__Oscillospirales;f__Ruminococcaceae;g__Faecalibacterium;s__Faecalibacterium prausnitzii_D	d__Bacteria;p__Firmicutes;c__Clostridia;o__Eubacteriales;f__Oscillospiraceae;g__Faecalibacterium;s__Faecalibacterium prausnitzii
BackhedF_2015_ERR525742_bin.10	84.45	0.894	0.464	4921	1908125	481				12	7.36	40.29	0.02566	0	True	11013_3	d__Bacteria;p__Firmicutes_A;c__Clostridia;o__Oscillospirales;f__Ruminococcaceae;g__Ruminococcus_C;s__Ruminococcus_C sp000433635	d__Bacteria;p__Firmicutes;c__Clostridia;o__Eubacteriales;f__Oscillospiraceae;g__Ruminococcus;s__
BackhedF_2015_ERR525742_bin.12	97.05	0.185	0.433	96651	4792554	84	1	1	0	19	74.8	351.99	0.0017	0.11	True	1080_1	d__Bacteria;p__Bacteroidota;c__Bacteroidia;o__Bacteroidales;f__Bacteroidaceae;g__Bacteroides;s__Bacteroides fragilis_A	d__Bacteria;p__Bacteroidetes;c__Bacteroidia;o__Bacteroidales;f__Bacteroidaceae;g__Bacteroides;s__Bacteroides fragilis
BackhedF_2015_ERR525742_bin.15	97.98	0.335	0.388	25664	2015755	109	3	1	1	19	14.75	68.49	0.00669	0.25	True	11106_1	d__Bacteria;p__Firmicutes_A;c__Clostridia;o__Oscillospirales;f__Acutalibacteraceae;g__Ruminococcus_E;s__Ruminococcus_E sp003526955	d__Bacteria;p__Firmicutes;c__Clostridia;o__Eubacteriales;f__Oscillospiraceae;g__Ruminococcus;s__
BackhedF_2015_ERR525742_bin.17	87.59	2.13	0.508	4154	4022833	1219	1	1	0	19	6.99	40.69	0.10764	0.03	True	3833_35	d__Bacteria;p__Proteobacteria;c__Gammaproteobacteria;o__Enterobacterales;f__Enterobacteriaceae;g__Escherichia;s__Escherichia coli	d__Bacteria;p__Proteobacteria;c__Gammaproteobacteria;o__Enterobacterales;f__Enterobacteriaceae;g__Escherichia;s__Escherichia coli
BackhedF_2015_ERR525742_bin.2	75.36	1.15	0.482	5247	1917871	431				11	7.36	37.16	0.04653	0.35	True	11800_3	d__Bacteria;p__Firmicutes_A;c__Clostridia;o__Lachnospirales;f__Lachnospiraceae;g__Acetatifactor;s__Acetatifactor sp900066565	d__Bacteria;p__Firmicutes;c__Clostridia;o__Eubacteriales;f__Lachnospiraceae;g__;s__
BackhedF_2015_ERR525742_bin.3	97.98	0	0.339	20327	2013109	149	0	0	1	18	11.04	53	0.00929	0.28	True	11099_1	d__Bacteria;p__Firmicutes_A;c__Clostridia;o__Oscillospirales;f__Acutalibacteraceae;g__Ruminococcus_E;s__Ruminococcus_E sp900314705	d__Bacteria;p__Firmicutes;c__Clostridia;o__Eubacteriales;f__Oscillospiraceae;g__;s__
BackhedF_2015_ERR525742_bin.4	94.58	0.446	0.418	65484	5601043	145	1	0	0	19	373.27	1742.44	0.00093	0	True	1084_5	d__Bacteria;p__Bacteroidota;c__Bacteroidia;o__Bacteroidales;f__Bacteroidaceae;g__Bacteroides;s__Bacteroides xylanisolvens	d__Bacteria;p__Bacteroidetes;c__Bacteroidia;o__Bacteroidales;f__Bacteroidaceae;g__Bacteroides;s__Bacteroides xylanisolvens
BackhedF_2015_ERR525742_bin.5	97.46	1.898	0.412	24752	3842509	275	0	1	2	17	14.22	62.18	0.0476	0.21	True	12692_4	d__Bacteria;p__Firmicutes_A;c__Clostridia;o__Lachnospirales;f__Lachnospiraceae;g__Blautia_A;s__Blautia_A wexlerae	d__Bacteria;p__Firmicutes;c__Clostridia;o__Eubacteriales;f__Lachnospiraceae;g__Blautia;s__Blautia wexlerae
BackhedF_2015_ERR525742_bin.6	97.67	0.632	0.48	36259	3089788	127	0	2	4	18	20.08	93.75	0.07659	0.3	True	11864_1	d__Bacteria;p__Firmicutes_A;c__Clostridia;o__Lachnospirales;f__Lachnospiraceae;g__Fusicatenibacter;s__Fusicatenibacter saccharivorans	d__Bacteria;p__Firmicutes;c__Clostridia;o__Eubacteriales;f__Lachnospiraceae;g__Fusicatenibacter;s__Fusicatenibacter saccharivorans
BackhedF_2015_ERR525742_bin.7	82.24	3.448	0.422	58190	4758200	141				19	47.5	220.36	0.00206	0.31	True	1085_1	d__Bacteria;p__Bacteroidota;c__Bacteroidia;o__Bacteroidales;f__Bacteroidaceae;g__Bacteroides;s__Bacteroides caccae	d__Bacteria;p__Bacteroidetes;c__Bacteroidia;o__Bacteroidales;f__Bacteroidaceae;g__Bacteroides;s__Bacteroides caccae
BackhedF_2015_ERR525743_bin.1	57.56	0.557	0.423	35544	1984730	77	3	0	0	15	74.23	246.2	0.00322	0	True	1103_1	d__Bacteria;p__Bacteroidota;c__Bacteroidia;o__Bacteroidales;f__Bacteroidaceae;g__Phocaeicola;s__Phocaeicola massiliensis	d__Bacteria;p__Bacteroidetes;c__Bacteroidia;o__Bacteroidales;f__;g__Phocaeicola;s__Phocaeicola massiliensis
BackhedF_2015_ERR525743_bin.11	90.31	4.244	0.416	58766	4261514	127				19	43.96	143.57	0.00333	0.42	True	1105_3	d__Bacteria;p__Bacteroidota;c__Bacteroidia;o__Bacteroidales;f__Bacteroidaceae;g__Phocaeicola;s__Phocaeicola dorei	d__Bacteria;p__Bacteroidetes;c__Bacteroidia;o__Bacteroidales;f__;g__Phocaeicola;s__Phocaeicola dorei
BackhedF_2015_ERR525743_bin.12	91.45	1.875	0.567	6587	2297430	478	0	3	0	20	10.23	38.78	0.00724	0.27	True	607_1	d__Bacteria;p__Proteobacteria;c__Gammaproteobacteria;o__Burkholderiales;f__Burkholderiaceae;g__Mesosutterella;s__Mesosutterella multiformis	d__Bacteria;p__Proteobacteria;c__Betaproteobacteria;o__Burkholderiales;f__Sutterellaceae;g__Sutterella;s__
BackhedF_2015_ERR525743_bin.14	99.03	0.128	0.452	68274	4535083	111	3	0	1	19	22.9	78.06	0.0013	0.21	True	1070_4	d__Bacteria;p__Bacteroidota;c__Bacteroidia;o__Bacteroidales;f__Tannerellaceae;g__Parabacteroides;s__Parabacteroides distasonis	d__Bacteria;p__Bacteroidetes;c__Bacteroidia;o__Bacteroidales;f__Tannerellaceae;g__Parabacteroides;s__Parabacteroides distasonis
BackhedF_2015_ERR525743_bin.15	99.68	2.095	0.438	37166	2424231	124	5	1	1	19	25.49	85.59	0.00136	0.31	True	11783_1	d__Bacteria;p__Firmicutes_C;c__Negativicutes;o__Acidaminococcales;f__Acidaminococcaceae;g__Phascolarctobacterium;s__Phascolarctobacterium faecium	d__Bacteria;p__Firmicutes;c__Negativicutes;o__Acidaminococcales;f__Acidaminococcaceae;g__Phascolarctobacterium;s__Phascolarctobacterium faecium
BackhedF_2015_ERR525743_bin.16	94.93	1.265	0.416	41407	3389528	138	0	2	0	18	41.9	135.23	0.01392	0.23	True	12692_4	d__Bacteria;p__Firmicutes_A;c__Clostridia;o__Lachnospirales;f__Lachnospiraceae;g__Blautia_A;s__Blautia_A wexlerae	d__Bacteria;p__Firmicutes;c__Clostridia;o__Eubacteriales;f__Lachnospiraceae;g__Blautia;s__Blautia wexlerae
BackhedF_2015_ERR525743_bin.2	93.53	1.02	0.594	12265	2436208	297	4	0	0	19	31.23	121.77	0.01253	0.41	True	11882_5	d__Bacteria;p__Firmicutes_A;c__Clostridia;o__Oscillospirales;f__Ruminococcaceae;g__Faecalibacterium;s__Faecalibacterium prausnitzii_G	d__Bacteria;p__Firmicutes;c__Clostridia;o__Eubacteriales;f__Oscillospiraceae;g__Faecalibacterium;s__Faecalibacterium prausnitzii
BackhedF_2015_ERR525743_bin.5	95.16	1.328	0.428	75933	3556326	103	0	0	2	18	33.96	110.16	0.00561	0.27	True	12042_2	d__Bacteria;p__Firmicutes_A;c__Clostridia;o__Lachnospirales;f__Lachnospiraceae;g__Roseburia;s__Roseburia intestinalis	d__Bacteria;p__Firmicutes;c__Clostridia;o__Eubacteriales;f__Lachnospiraceae;g__Roseburia;s__Roseburia intestinalis
BackhedF_2015_ERR525743_bin.6	98.65	1.342	0.373	65839	2589406	61	0	1	1	18	33.35	113.19	0.00275	0.2	True	12193_4	d__Bacteria;p__Firmicutes_A;c__Clostridia;o__Lachnospirales;f__Lachnospiraceae;g__Anaerostipes;s__Anaerostipes hadrus	d__Bacteria;p__Firmicutes;c__Clostridia;o__Eubacteriales;f__Lachnospiraceae;g__Anaerostipes;s__Anaerostipes hadrus
BackhedF_2015_ERR525743_bin.9	87.22	2.083	0.597	7363	2322548	390	2	0	0	11	14.23	54.95	0.00106	0.32	True	1868_1	d__Bacteria;p__Bacteroidota;c__Bacteroidia;o__Bacteroidales;f__Rikenellaceae;g__Alistipes;s__Alistipes onderdonkii	d__Bacteria;p__Bacteroidetes;c__Bacteroidia;o__Bacteroidales;f__Rikenellaceae;g__Alistipes;s__Alistipes onderdonkii
BackhedF_2015_ERR525744_bin.1	100	0.34	0.564	149089	2190908	27	2	0	0	20	97.07	396.68	0.0014	0	True	1455_5	d__Bacteria;p__Actinobacteriota;c__Actinomycetia;o__Actinomycetales;f__Bifidobacteriaceae;g__Bifidobacterium;s__Bifidobacterium pseudocatenulatum	d__Bacteria;p__Actinobacteria;c__Actinomycetia;o__Bifidobacteriales;f__Bifidobacteriaceae;g__Bifidobacterium;s__Bifidobacterium pseudocatenulatum
BackhedF_2015_ERR525744_bin.11	97.23	1.152	0.6	67307	2220888	65	1	0	1	20	229.47	881.98	0.00537	0	True	1466_5	d__Bacteria;p__Actinobacteriota;c__Actinomycetia;o__Actinomycetales;f__Bifidobacteriaceae;g__Bifidobacterium;s__Bifidobacterium longum	d__Bacteria;p__Actinobacteria;c__Actinomycetia;o__Bifidobacteriales;f__Bifidobacteriaceae;g__Bifidobacterium;s__Bifidobacterium longum
BackhedF_2015_ERR525744_bin.6	99.3	1.92	0.628	94920	2180059	41				20	359.93	1521.02	0.00347	0	True	1486_1	d__Bacteria;p__Actinobacteriota;c__Actinomycetia;o__Actinomycetales;f__Bifidobacteriaceae;g__Bifidobacterium;s__Bifidobacterium bifidum	d__Bacteria;p__Actinobacteria;c__Actinomycetia;o__Bifidobacteriales;f__Bifidobacteriaceae;g__Bifidobacterium;s__Bifidobacterium bifidum
BackhedF_2015_ERR525744_bin.8	100	0.806	0.599	40816	2124902	79	1	0	0	20	70.84	294.97	0.00086	0	True	5504_23	d__Bacteria;p__Actinobacteriota;c__Coriobacteriia;o__Coriobacteriales;f__Coriobacteriaceae;g__Collinsella;s__Collinsella sp900540995	d__Bacteria;p__Actinobacteria;c__Coriobacteriia;o__Coriobacteriales;f__Coriobacteriaceae;g__Collinsella;s__
BackhedF_2015_ERR525745_bin.1	100	0	0.311	106490	3711890	101				17	182.54	1446.29	0.0044	0.21	True	15927_1	d__Bacteria;p__Firmicutes;c__Bacilli;o__Erysipelotrichales;f__Coprobacillaceae;g__Erysipelatoclostridium;s__Erysipelatoclostridium ramosum	d__Bacteria;p__Firmicutes;c__Erysipelotrichia;o__Erysipelotrichales;f__Erysipelotrichaceae;g__Erysipelatoclostridium;s__Erysipelatoclostridium ramosum
BackhedF_2015_ERR525745_bin.2	98.52	0.316	0.486	40811	5738539	236	0	1	0	20	18.85	159.04	0.00073	0.27	True	12049_1	d__Bacteria;p__Firmicutes_A;c__Clostridia;o__Lachnospirales;f__Lachnospiraceae;g__Hungatella;s__Hungatella sp005845265	d__Bacteria;p__Firmicutes;c__Clostridia;o__Eubacteriales;f__Clostridiaceae;g__Hungatella;s__Hungatella hathewayi
BackhedF_2015_ERR525745_bin.3	100	0.518	0.503	146439	4722622	61	3	0	0	18	513.01	3746.46	0.00144	0.03	True	3833_30	d__Bacteria;p__Proteobacteria;c__Gammaproteobacteria;o__Enterobacterales;f__Enterobacteriaceae;g__Escherichia;s__Escherichia marmotae	d__Bacteria;p__Proteobacteria;c__Gammaproteobacteria;o__Enterobacterales;f__Enterobacteriaceae;g__Escherichia;s__
BackhedF_2015_ERR525747_bin.10	88.98	0.966	0.386	12783	2351757	243	0	1	1	11	11.06	22.24	0.01295	0.19	True	12081_1	d__Bacteria;p__Firmicutes_A;c__Clostridia;o__Lachnospirales;f__Lachnospiraceae;g__Agathobacter;s__Agathobacter sp905209075	d__Bacteria;p__Firmicutes;c__Clostridia;o__Eubacteriales;f__Lachnospiraceae;g__;s__
BackhedF_2015_ERR525747_bin.14	92.5	0.671	0.362	9085	2313721	339				15	8.7	19.01	0.02093	0.4	True	11998_3	d__Bacteria;p__Firmicutes_A;c__Clostridia;o__Lachnospirales;f__Lachnospiraceae;g__Lachnospira;s__Lachnospira rogosae_A	d__Bacteria;p__Firmicutes;c__Clostridia;o__Eubacteriales;f__;g__;s__
BackhedF_2015_ERR525747_bin.15	98.3	0.566	0.433	25502	3045837	178				19	15.98	34.18	0.00241	0	True	968_1	d__Bacteria;p__Bacteroidota;c__Bacteroidia;o__Bacteroidales;f__Barnesiellaceae;g__Barnesiella;s__Barnesiella intestinihominis	d__Bacteria;p__Bacteroidetes;c__Bacteroidia;o__Bacteroidales;f__Barnesiellaceae;g__Barnesiella;s__Barnesiella intestinihominis
BackhedF_2015_ERR525747_bin.16	92.86	2.334	0.479	11559	2451827	316	0	1	1	15	72.29	158.83	0.0978	0.35	True	11800_3	d__Bacteria;p__Firmicutes_A;c__Clostridia;o__Lachnospirales;f__Lachnospiraceae;g__Acetatifactor;s__Acetatifactor sp900066565	d__Bacteria;p__Firmicutes;c__Clostridia;o__Eubacteriales;f__Lachnospiraceae;g__;s__
BackhedF_2015_ERR525747_bin.19	83.73	4.697	0.375	4464	2007593	542	0	1	0	10	6.56	14.92	0.05228	0.34	True	12193_4	d__Bacteria;p__Firmicutes_A;c__Clostridia;o__Lachnospirales;f__Lachnospiraceae;g__Anaerostipes;s__Anaerostipes hadrus	d__Bacteria;p__Firmicutes;c__Clostridia;o__Eubacteriales;f__Lachnospiraceae;g__Anaerostipes;s__Anaerostipes hadrus
BackhedF_2015_ERR525747_bin.20	96.62	1.006	0.412	11658	1920054	230	3	2	1	16	9.58	20.57	0.00759	0.14	True	11105_6	d__Bacteria;p__Firmicutes_A;c__Clostridia;o__Oscillospirales;f__Acutalibacteraceae;g__Ruminococcus_E;s__Ruminococcus_E bromii_B	d__Bacteria;p__Firmicutes;c__Clostridia;o__Eubacteriales;f__Oscillospiraceae;g__Ruminococcus;s__Ruminococcus bromii
BackhedF_2015_ERR525747_bin.22	70.49	0.227	0.621	2328	1289788	589	3	0	0	16	8.96	25.08	0.10074	0	True	3444_1	d__Bacteria;p__Proteobacteria;c__Gammaproteobacteria;o__Burkholderiales;f__Burkholderiaceae;g__Sutterella;s__Sutterella wadsworthensis_A	d__Bacteria;p__Proteobacteria;c__Betaproteobacteria;o__Burkholderiales;f__Sutterellaceae;g__Sutterella;s__
BackhedF_2015_ERR525747_bin.24	87.84	2.478	0.456	22801	2976708	217	0	1	2	15	15.72	34.69	0.05585	0.2	True	12696_1	d__Bacteria;p__Firmicutes_A;c__Clostridia;o__Lachnospirales;f__Lachnospiraceae;g__Blautia_A;s__Blautia_A sp900066145	d__Bacteria;p__Firmicutes;c__Clostridia;o__Eubacteriales;f__Oscillospiraceae;g__;s__
BackhedF_2015_ERR525747_bin.5	97.58	1.328	0.428	82456	3480259	76	0	0	1	17	56.07	114.08	0.00613	0	True	12042_2	d__Bacteria;p__Firmicutes_A;c__Clostridia;o__Lachnospirales;f__Lachnospiraceae;g__Roseburia;s__Roseburia intestinalis	d__Bacteria;p__Firmicutes;c__Clostridia;o__Eubacteriales;f__Lachnospiraceae;g__Roseburia;s__Roseburia intestinalis
BackhedF_2015_ERR525747_bin.6	84.94	0.843	0.419	12569	2638170	293	0	1	1	14	11.24	24.1	0.07574	0.37	True	12692_4	d__Bacteria;p__Firmicutes_A;c__Clostridia;o__Lachnospirales;f__Lachnospiraceae;g__Blautia_A;s__Blautia_A wexlerae	d__Bacteria;p__Firmicutes;c__Clostridia;o__Eubacteriales;f__Lachnospiraceae;g__Blautia;s__Blautia wexlerae
BackhedF_2015_ERR525747_bin.7	99.35	0.048	0.417	112306	2971466	53	0	3	3	19	193.82	404.96	0.00297	0.3	True	12082_6	d__Bacteria;p__Firmicutes_A;c__Clostridia;o__Lachnospirales;f__Lachnospiraceae;g__Agathobacter;s__Agathobacter rectalis	d__Bacteria;p__Firmicutes;c__Clostridia;o__Eubacteriales;f__Lachnospiraceae;g__;s__[Eubacterium] rectale
BackhedF_2015_ERR525747_bin.8	82.82	1.51	0.477	4032	1997002	579				12	8.3	18.72	0.02786	0.2	True	11027_1	d__Bacteria;p__Firmicutes_A;c__Clostridia;o__Oscillospirales;f__Ruminococcaceae;g__CAG-353;s__CAG-353 sp900066885	d__Bacteria;p__Firmicutes;c__Clostridia;o__Eubacteriales;f__Oscillospiraceae;g__Ruminococcus;s__
BackhedF_2015_ERR525748_bin.1	93.32	3.411	0.462	6503	2493762	509				18	8.04	31.79	0.01699	0.4	True	12009_1	d__Bacteria;p__Firmicutes_A;c__Clostridia;o__Lachnospirales;f__Lachnospiraceae;g__Sellimonas;s__Sellimonas intestinalis	d__Bacteria;p__Firmicutes;c__Clostridia;o__Eubacteriales;f__Lachnospiraceae;g__Sellimonas;s__Sellimonas intestinalis
BackhedF_2015_ERR525748_bin.11	92.91	2.499	0.464	5267	2749691	690	2	0	0	13	9.84	34.08	0.04872	0	True	15274_1	d__Bacteria;p__Firmicutes;c__Bacilli;o__Lactobacillales;f__Lactobacillaceae;g__Lacticaseibacillus;s__Lacticaseibacillus paracasei	d__Bacteria;p__Firmicutes;c__Bacilli;o__Lactobacillales;f__Lactobacillaceae;g__Lacticaseibacillus;s__Lacticaseibacillus paracasei
BackhedF_2015_ERR525748_bin.12	98.17	1.267	0.6	36147	2248759	114	1	0	1	20	469.66	1950.53	0.00577	0	True	1466_4	d__Bacteria;p__Actinobacteriota;c__Actinomycetia;o__Actinomycetales;f__Bifidobacteriaceae;g__Bifidobacterium;s__Bifidobacterium infantis	d__Bacteria;p__Actinobacteria;c__Actinomycetia;o__Bifidobacteriales;f__Bifidobacteriaceae;g__Bifidobacterium;s__Bifidobacterium longum
BackhedF_2015_ERR525748_bin.2	92.74	0.629	0.628	8197	1916405	323				19	64.74	280.81	0.00601	0	True	1486_1	d__Bacteria;p__Actinobacteriota;c__Actinomycetia;o__Actinomycetales;f__Bifidobacteriaceae;g__Bifidobacterium;s__Bifidobacterium bifidum	d__Bacteria;p__Actinobacteria;c__Actinomycetia;o__Bifidobacteriales;f__Bifidobacteriaceae;g__Bifidobacterium;s__Bifidobacterium bifidum
BackhedF_2015_ERR525748_bin.4	95.73	2.487	0.416	9365	1923638	299	0	2	0	15	8.38	31.56	0.03277	0	True	15006_1	d__Bacteria;p__Firmicutes;c__Bacilli;o__Lactobacillales;f__Streptococcaceae;g__Streptococcus;s__Streptococcus lactarius	d__Bacteria;p__Firmicutes;c__Bacilli;o__Lactobacillales;f__Streptococcaceae;g__Streptococcus;s__
BackhedF_2015_ERR525748_bin.5	92.45	0.08	0.603	7556	1890558	375	2	0	0	20	19.01	84.28	0.07678	0.32	True	5497_1	d__Bacteria;p__Actinobacteriota;c__Coriobacteriia;o__Coriobacteriales;f__Coriobacteriaceae;g__Collinsella;s__Collinsella tanakaei	d__Bacteria;p__Actinobacteria;c__Coriobacteriia;o__Coriobacteriales;f__Coriobacteriaceae;g__Collinsella;s__Collinsella tanakaei
BackhedF_2015_ERR525748_bin.6	87.33	1.02	0.553	6018	2361694	531				19	10.68	44.75	0.00294	0	True	3432_9	d__Bacteria;p__Verrucomicrobiota;c__Verrucomicrobiae;o__Verrucomicrobiales;f__Akkermansiaceae;g__Akkermansia;s__Akkermansia muciniphila	d__Bacteria;p__Verrucomicrobia;c__Verrucomicrobiae;o__Verrucomicrobiales;f__Akkermansiaceae;g__Akkermansia;s__Akkermansia muciniphila
BackhedF_2015_ERR525748_bin.7	74.29	0.769	0.455	3291	2915474	1024				13	6.62	27.78	0.03781	0.22	True	1070_10	d__Bacteria;p__Bacteroidota;c__Bacteroidia;o__Bacteroidales;f__Tannerellaceae;g__Parabacteroides;s__Parabacteroides distasonis	d__Bacteria;p__Bacteroidetes;c__Bacteroidia;o__Bacteroidales;f__Tannerellaceae;g__Parabacteroides;s__Parabacteroides distasonis
BackhedF_2015_ERR525748_bin.9	96.8	0.595	0.42	51480	4701891	169	3	0	1	18	28.15	104.33	0.0063	0	True	1105_3	d__Bacteria;p__Bacteroidota;c__Bacteroidia;o__Bacteroidales;f__Bacteroidaceae;g__Phocaeicola;s__Phocaeicola dorei	d__Bacteria;p__Bacteroidetes;c__Bacteroidia;o__Bacteroidales;f__;g__Phocaeicola;s__Phocaeicola dorei
BackhedF_2015_ERR525749_bin.1	91.91	0.375	0.423	40394	3745841	184	2	2	2	18	132.23	697.34	0.07299	0	True	1105_3	d__Bacteria;p__Bacteroidota;c__Bacteroidia;o__Bacteroidales;f__Bacteroidaceae;g__Phocaeicola;s__Phocaeicola dorei	d__Bacteria;p__Bacteroidetes;c__Bacteroidia;o__Bacteroidales;f__;g__Phocaeicola;s__Phocaeicola dorei
BackhedF_2015_ERR525749_bin.10	99.03	0.128	0.449	127532	4706267	62	6	1	1	19	271.68	1495.65	0.00229	0.17	True	1070_4	d__Bacteria;p__Bacteroidota;c__Bacteroidia;o__Bacteroidales;f__Tannerellaceae;g__Parabacteroides;s__Parabacteroides distasonis	d__Bacteria;p__Bacteroidetes;c__Bacteroidia;o__Bacteroidales;f__Tannerellaceae;g__Parabacteroides;s__Parabacteroides distasonis
BackhedF_2015_ERR525749_bin.3	95.66	0.392	0.468	18903	3859016	285	1	0	1	19	17.89	101.09	0.00105	0	True	1092_1	d__Bacteria;p__Bacteroidota;c__Bacteroidia;o__Bacteroidales;f__Bacteroidaceae;g__Bacteroides;s__Bacteroides uniformis	d__Bacteria;p__Bacteroidetes;c__Bacteroidia;o__Bacteroidales;f__Bacteroidaceae;g__Bacteroides;s__Bacteroides uniformis
BackhedF_2015_ERR525749_bin.5	97.35	0.726	0.548	17863	5326417	422	3	0	0	18	29.14	176.17	0.00176	0.22	True	3847_5	d__Bacteria;p__Proteobacteria;c__Gammaproteobacteria;o__Enterobacterales;f__Enterobacteriaceae;g__Klebsiella;s__Klebsiella oxytoca	d__Bacteria;p__Proteobacteria;c__Gammaproteobacteria;o__Enterobacterales;f__Enterobacteriaceae;g__Klebsiella;s__Klebsiella oxytoca
BackhedF_2015_ERR525749_bin.6	71.17	2.834	0.593	4913	1543010	367	2	0	0	17	13.08	83.75	0.08998	0	True	1457_1	d__Bacteria;p__Actinobacteriota;c__Actinomycetia;o__Actinomycetales;f__Bifidobacteriaceae;g__Bifidobacterium;s__Bifidobacterium adolescentis	d__Bacteria;p__Actinobacteria;c__Actinomycetia;o__Bifidobacteriales;f__Bifidobacteriaceae;g__Bifidobacterium;s__Bifidobacterium adolescentis
BackhedF_2015_ERR525749_bin.7	78.31	0.384	0.422	119458	4867923	76	6	0	1	19	96.98	530.41	0.00528	0	True	1084_2	d__Bacteria;p__Bacteroidota;c__Bacteroidia;o__Bacteroidales;f__Bacteroidaceae;g__Bacteroides;s__Bacteroides ovatus	d__Bacteria;p__Bacteroidetes;c__Bacteroidia;o__Bacteroidales;f__Bacteroidaceae;g__Bacteroides;s__Bacteroides ovatus
BackhedF_2015_ERR525750_bin.1	87.73	1.267	0.601	12822	1974853	215	1	0	0	19	27.5	170.45	0.00316	0	True	1466_5	d__Bacteria;p__Actinobacteriota;c__Actinomycetia;o__Actinomycetales;f__Bifidobacteriaceae;g__Bifidobacterium;s__Bifidobacterium longum	d__Bacteria;p__Actinobacteria;c__Actinomycetia;o__Bifidobacteriales;f__Bifidobacteriaceae;g__Bifidobacterium;s__Bifidobacterium longum
BackhedF_2015_ERR525750_bin.10	69.31	1.039	0.567	3618	3013972	906	2	0	0	14	9.03	61.02	0.01336	0	True	3853_1	d__Bacteria;p__Proteobacteria;c__Gammaproteobacteria;o__Enterobacterales;f__Enterobacteriaceae;g__Klebsiella;s__Klebsiella pneumoniae	d__Bacteria;p__Proteobacteria;c__Gammaproteobacteria;o__Enterobacterales;f__Enterobacteriaceae;g__Klebsiella;s__Klebsiella pneumoniae
BackhedF_2015_ERR525750_bin.2	100	0.227	0.561	158698	2283688	36	2	0	0	20	266.26	1299.6	0.0014	0	True	1455_5	d__Bacteria;p__Actinobacteriota;c__Actinomycetia;o__Actinomycetales;f__Bifidobacteriaceae;g__Bifidobacterium;s__Bifidobacterium pseudocatenulatum	d__Bacteria;p__Actinobacteria;c__Actinomycetia;o__Bifidobacteriales;f__Bifidobacteriaceae;g__Bifidobacterium;s__Bifidobacterium pseudocatenulatum
BackhedF_2015_ERR525750_bin.3	99.38	0.076	0.628	67792	2171388	59	0	2	3	20	442.65	2694.15	0.00333	0	True	1486_1	d__Bacteria;p__Actinobacteriota;c__Actinomycetia;o__Actinomycetales;f__Bifidobacteriaceae;g__Bifidobacterium;s__Bifidobacterium bifidum	d__Bacteria;p__Actinobacteria;c__Actinomycetia;o__Bifidobacteriales;f__Bifidobacteriaceae;g__Bifidobacterium;s__Bifidobacterium bifidum
BackhedF_2015_ERR525750_bin.4	98.65	0.128	0.452	89518	4693360	93	3	1	1	20	41.45	235.49	0.00252	0.25	True	1070_4	d__Bacteria;p__Bacteroidota;c__Bacteroidia;o__Bacteroidales;f__Tannerellaceae;g__Parabacteroides;s__Parabacteroides distasonis	d__Bacteria;p__Bacteroidetes;c__Bacteroidia;o__Bacteroidales;f__Tannerellaceae;g__Parabacteroides;s__Parabacteroides distasonis
BackhedF_2015_ERR525750_bin.5	88.1	0.806	0.639	6111	2845125	582				20	16.87	117.07	0.00169	0.35	True	5438_10	d__Bacteria;p__Actinobacteriota;c__Coriobacteriia;o__Coriobacteriales;f__Eggerthellaceae;g__Eggerthella;s__Eggerthella lenta	d__Bacteria;p__Actinobacteria;c__Coriobacteriia;o__Eggerthellales;f__Eggerthellaceae;g__Eggerthella;s__Eggerthella lenta
BackhedF_2015_ERR525750_bin.6	98.83	0.389	0.429	70455	3331769	76	0	1	0	19	21.54	117.97	0.0027	0.36	True	12735_2	d__Bacteria;p__Firmicutes_A;c__Clostridia;o__Lachnospirales;f__Lachnospiraceae;g__Ruminococcus_B;s__Ruminococcus_B gnavus	d__Bacteria;p__Firmicutes;c__Clostridia;o__Eubacteriales;f__Lachnospiraceae;g__Mediterraneibacter;s__[Ruminococcus] gnavus
BackhedF_2015_ERR525750_bin.7	100	0.806	0.6	45414	2148892	82	2	0	0	20	74.46	463.26	0.00379	0.41	True	5504_58	d__Bacteria;p__Actinobacteriota;c__Coriobacteriia;o__Coriobacteriales;f__Coriobacteriaceae;g__Collinsella;s__Collinsella sp902363125	d__Bacteria;p__Actinobacteria;c__Coriobacteriia;o__Coriobacteriales;f__Coriobacteriaceae;g__;s__
BackhedF_2015_ERR525752_bin.1	92.3	0.975	0.324	7280	2100108	402	1	1	0	6	7.66	59.9	0.03576	0	True	12848_3	d__Bacteria;p__Firmicutes;c__Bacilli;o__Staphylococcales;f__Staphylococcaceae;g__Staphylococcus;s__Staphylococcus epidermidis	d__Bacteria;p__Firmicutes;c__Bacilli;o__Bacillales;f__Staphylococcaceae;g__Staphylococcus;s__Staphylococcus epidermidis
BackhedF_2015_ERR525752_bin.10	98.24	0.371	0.428	45905	6211295	229	2	0	0	19	14.63	117.11	0.00775	0	True	1089_3	d__Bacteria;p__Bacteroidota;c__Bacteroidia;o__Bacteroidales;f__Bacteroidaceae;g__Bacteroides;s__Bacteroides cellulosilyticus	d__Bacteria;p__Bacteroidetes;c__Bacteroidia;o__Bacteroidales;f__Bacteroidaceae;g__Bacteroides;s__Bacteroides cellulosilyticus
BackhedF_2015_ERR525752_bin.2	98.59	0.552	0.596	53995	1915775	59				20	67.77	561.59	0.00465	0	True	1453_2	d__Bacteria;p__Actinobacteriota;c__Actinomycetia;o__Actinomycetales;f__Bifidobacteriaceae;g__Bifidobacterium;s__Bifidobacterium angulatum	d__Bacteria;p__Actinobacteria;c__Actinomycetia;o__Bifidobacteriales;f__Bifidobacteriaceae;g__Bifidobacterium;s__Bifidobacterium angulatum
BackhedF_2015_ERR525752_bin.3	98.88	0.371	0.432	148968	4933608	57	2	0	1	20	163.52	1286.39	0.00093	0	True	1081_1	d__Bacteria;p__Bacteroidota;c__Bacteroidia;o__Bacteroidales;f__Bacteroidaceae;g__Bacteroides;s__Bacteroides fragilis	d__Bacteria;p__Bacteroidetes;c__Bacteroidia;o__Bacteroidales;f__Bacteroidaceae;g__Bacteroides;s__Bacteroides fragilis
BackhedF_2015_ERR525752_bin.4	96.83	1.719	0.565	20934	2039288	151	2	0	0	20	18.16	148.57	0.00055	0	True	1455_5	d__Bacteria;p__Actinobacteriota;c__Actinomycetia;o__Actinomycetales;f__Bifidobacteriaceae;g__Bifidobacterium;s__Bifidobacterium pseudocatenulatum	d__Bacteria;p__Actinobacteria;c__Actinomycetia;o__Bifidobacteriales;f__Bifidobacteriaceae;g__Bifidobacterium;s__Bifidobacterium pseudocatenulatum
BackhedF_2015_ERR525752_bin.6	97.83	1.348	0.576	44603	5072361	179	3	0	0	18	110.96	955.44	0.00166	0	True	3853_6	d__Bacteria;p__Proteobacteria;c__Gammaproteobacteria;o__Enterobacterales;f__Enterobacteriaceae;g__Klebsiella;s__Klebsiella pneumoniae	d__Bacteria;p__Proteobacteria;c__Gammaproteobacteria;o__Enterobacterales;f__Enterobacteriaceae;g__Klebsiella;s__Klebsiella pneumoniae
BackhedF_2015_ERR525752_bin.7	99.03	0.128	0.451	135539	4706287	60	3	0	0	19	80.3	606.03	0.00131	0.18	True	1070_4	d__Bacteria;p__Bacteroidota;c__Bacteroidia;o__Bacteroidales;f__Tannerellaceae;g__Parabacteroides;s__Parabacteroides distasonis	d__Bacteria;p__Bacteroidetes;c__Bacteroidia;o__Bacteroidales;f__Tannerellaceae;g__Parabacteroides;s__Parabacteroides distasonis
BackhedF_2015_ERR525752_bin.8	75.64	1.635	0.423	3209	1637597	597				11	5.99	52.68	0.04485	0	True	15006_7	d__Bacteria;p__Firmicutes;c__Bacilli;o__Lactobacillales;f__Streptococcaceae;g__Streptococcus;s__Streptococcus sp900766505	d__Bacteria;p__Firmicutes;c__Bacilli;o__Lactobacillales;f__Streptococcaceae;g__Streptococcus;s__Streptococcus parasanguinis
BackhedF_2015_ERR525752_bin.9	99.87	0.374	0.399	97035	2086857	42	1	1	0	17	40.07	316.9	0.00418	0	True	15002_10	d__Bacteria;p__Firmicutes;c__Bacilli;o__Lactobacillales;f__Streptococcaceae;g__Streptococcus;s__Streptococcus salivarius	d__Bacteria;p__Firmicutes;c__Bacilli;o__Lactobacillales;f__Streptococcaceae;g__Streptococcus;s__
BackhedF_2015_ERR525754_bin.1	95.56	1.898	0.489	16715	2657802	239	0	1	0	17	15.46	36.25	0.00586	0.21	True	12172_3	d__Bacteria;p__Firmicutes_A;c__Clostridia;o__Lachnospirales;f__Lachnospiraceae;g__Copromonas;s__Copromonas sp900066535	d__Bacteria;p__Firmicutes;c__Clostridia;o__Eubacteriales;f__Clostridiaceae;g__;s__
BackhedF_2015_ERR525754_bin.12	96.64	0.671	0.37	70074	2568648	59	0	2	1	18	81.02	171.4	0.00117	0.13	True	12193_4	d__Bacteria;p__Firmicutes_A;c__Clostridia;o__Lachnospirales;f__Lachnospiraceae;g__Anaerostipes;s__Anaerostipes hadrus	d__Bacteria;p__Firmicutes;c__Clostridia;o__Eubacteriales;f__Lachnospiraceae;g__Anaerostipes;s__Anaerostipes hadrus
BackhedF_2015_ERR525754_bin.13	51.22	0	0.447	4381	1874571	475				8	7.84	18.51	0.01253	0.36	True	11985_0	d__Bacteria;p__Firmicutes_A;c__Clostridia;o__Lachnospirales;f__Lachnospiraceae;g__Faecalimonas;s__	d__Bacteria;p__Firmicutes;c__Clostridia;o__Eubacteriales;f__Lachnospiraceae;g__;s__
BackhedF_2015_ERR525754_bin.14	79.26	0.877	0.504	4656	3341329	831				18	8.36	21.83	0.06448	0.07	True	3833_35	d__Bacteria;p__Proteobacteria;c__Gammaproteobacteria;o__Enterobacterales;f__Enterobacteriaceae;g__Escherichia;s__Escherichia coli	d__Bacteria;p__Proteobacteria;c__Gammaproteobacteria;o__Enterobacterales;f__Enterobacteriaceae;g__Escherichia;s__Escherichia coli
BackhedF_2015_ERR525754_bin.15	99.32	0	0.419	80422	2797832	57	0	1	2	18	61.71	135.65	0.00234	0.26	True	12008_1	d__Bacteria;p__Firmicutes_A;c__Clostridia;o__Lachnospirales;f__Lachnospiraceae;g__Lachnospira;s__Lachnospira sp000437735	d__Bacteria;p__Firmicutes;c__Clostridia;o__Eubacteriales;f__Eubacteriaceae;g__Eubacterium;s__
BackhedF_2015_ERR525754_bin.16	93.47	0.686	0.511	10871	2737752	387				18	14.13	36.04	0.00279	0	True	1164_1	d__Bacteria;p__Bacteroidota;c__Bacteroidia;o__Bacteroidales;f__Bacteroidaceae;g__Prevotella;s__Prevotella buccae	d__Bacteria;p__Bacteroidetes;c__Bacteroidia;o__Bacteroidales;f__Prevotellaceae;g__Prevotella;s__Prevotella buccae
BackhedF_2015_ERR525754_bin.17	96.02	0.632	0.438	17884	2897452	268				16	11.18	26.86	0.01697	0.26	True	12064_1	d__Bacteria;p__Firmicutes_A;c__Clostridia;o__Lachnospirales;f__Lachnospiraceae;g__Blautia;s__Blautia sp900541955	d__Bacteria;p__Firmicutes;c__Clostridia;o__Eubacteriales;f__Lachnospiraceae;g__Blautia;s__
BackhedF_2015_ERR525754_bin.18	68.98	0	0.416	40233	2416550	126				16	167.08	372.52	0.01132	0.2	True	12692_4	d__Bacteria;p__Firmicutes_A;c__Clostridia;o__Lachnospirales;f__Lachnospiraceae;g__Blautia_A;s__Blautia_A wexlerae	d__Bacteria;p__Firmicutes;c__Clostridia;o__Eubacteriales;f__Lachnospiraceae;g__Blautia;s__Blautia wexlerae
BackhedF_2015_ERR525754_bin.19	98.16	1.628	0.414	60193	3424918	91	0	2	2	18	55.41	121.11	0.00373	0.13	True	12044_1	d__Bacteria;p__Firmicutes_A;c__Clostridia;o__Lachnospirales;f__Lachnospiraceae;g__COE1;s__COE1 sp001916965	d__Bacteria;p__Firmicutes;c__Clostridia;o__Eubacteriales;f__Lachnospiraceae;g__Roseburia;s__
BackhedF_2015_ERR525754_bin.2	85.26	3.128	0.416	97554	2449512	42	0	1	0	17	107.09	236.07	0.00261	0.21	True	12078_1	d__Bacteria;p__Firmicutes_A;c__Clostridia;o__Lachnospirales;f__Lachnospiraceae;g__Agathobacter;s__Agathobacter sp000434275	d__Bacteria;p__Firmicutes;c__Clostridia;o__Eubacteriales;f__Lachnospiraceae;g__Roseburia;s__
BackhedF_2015_ERR525754_bin.21	94.54	0	0.405	95258	2243663	36				17	118.81	253.8	0.00087	0	True	11977_1	d__Bacteria;p__Firmicutes_A;c__Clostridia;o__Lachnospirales;f__Lachnospiraceae;g__Faecalimonas;s__Faecalimonas phoceensis	d__Bacteria;p__Firmicutes;c__Clostridia;o__Eubacteriales;f__Lachnospiraceae;g__Tyzzerella;s__Tyzzerella nexilis
BackhedF_2015_ERR525754_bin.22	97.16	0	0.298	62589	2244433	77	6	0	0	19	45.42	94.8	0.00434	0.09	True	15939_5	d__Bacteria;p__Firmicutes;c__Bacilli;o__Erysipelotrichales;f__Coprobacillaceae;g__Faecalibacillus;s__Faecalibacillus faecis	d__Bacteria;p__Firmicutes;c__Erysipelotrichia;o__Erysipelotrichales;f__Coprobacillaceae;g__Coprobacillus;s__
BackhedF_2015_ERR525754_bin.3	97.89	0.949	0.496	26299	6252155	362	0	0	2	19	22.69	53.29	0.00252	0.31	True	12050_1	d__Bacteria;p__Firmicutes_A;c__Clostridia;o__Lachnospirales;f__Lachnospiraceae;g__Hungatella;s__Hungatella effluvii	d__Bacteria;p__Firmicutes;c__Clostridia;o__Eubacteriales;f__Clostridiaceae;g__Hungatella;s__Hungatella hathewayi
BackhedF_2015_ERR525754_bin.5	94.93	0	0.491	40218	3166256	124	0	0	1	19	36.44	84.61	0.00278	0.31	True	12158_1	d__Bacteria;p__Firmicutes_A;c__Clostridia;o__Lachnospirales;f__Lachnospiraceae;g__Enterocloster;s__Enterocloster sp900538485	d__Bacteria;p__Firmicutes;c__Clostridia;o__Eubacteriales;f__Clostridiaceae;g__Clostridium;s__
BackhedF_2015_ERR525754_bin.6	97.98	1.342	0.383	51323	2727247	113	2	0	0	18	16.83	38.62	0.00171	0.15	True	12778_1	d__Bacteria;p__Firmicutes_A;c__Clostridia;o__UBA1381;f__UBA1381;g__CAG-41;s__CAG-41 sp900066215	d__Bacteria;p__Firmicutes;c__Clostridia;o__;f__;g__;s__
BackhedF_2015_ERR525754_bin.8	89.45	2.387	0.497	10798	4934326	578				15	13	30.51	0.03308	0.38	True	12161_3	d__Bacteria;p__Firmicutes_A;c__Clostridia;o__Lachnospirales;f__Lachnospiraceae;g__Enterocloster;s__Enterocloster bolteae	d__Bacteria;p__Firmicutes;c__Clostridia;o__Eubacteriales;f__Lachnospiraceae;g__Enterocloster;s__Enterocloster bolteae
BackhedF_2015_ERR525754_bin.9	65.86	0.949	0.474	3415	2632679	834				7	7.38	18.49	0.03936	0.21	True	12381_2	d__Bacteria;p__Firmicutes_A;c__Clostridia;o__Lachnospirales;f__Lachnospiraceae;g__Clostridium_Q;s__Clostridium_Q symbiosum	d__Bacteria;p__Firmicutes;c__Clostridia;o__Eubacteriales;f__Lachnospiraceae;g__Lachnoclostridium;s__[Clostridium] symbiosum
BackhedF_2015_ERR525755_bin.11	95.72	0.998	0.396	35399	2003158	88	1	0	0	9	17.13	54.69	0.00433	0	True	15001_1	d__Bacteria;p__Firmicutes;c__Bacilli;o__Lactobacillales;f__Streptococcaceae;g__Streptococcus;s__Streptococcus sp000187445	d__Bacteria;p__Firmicutes;c__Bacilli;o__Lactobacillales;f__Streptococcaceae;g__Streptococcus;s__
BackhedF_2015_ERR525755_bin.12	81.2	0.772	0.395	4249	1523431	434	0	2	0	14	7.15	24.15	0.00528	0	True	11841_1	d__Bacteria;p__Firmicutes_C;c__Negativicutes;o__Veillonellales;f__Veillonellaceae;g__Veillonella;s__Veillonella parvula_A	d__Bacteria;p__Firmicutes;c__Negativicutes;o__Veillonellales;f__Veillonellaceae;g__Veillonella;s__Veillonella parvula
BackhedF_2015_ERR525755_bin.13	100	0.23	0.595	66588	2695252	79	2	3	1	20	475.43	1363.76	0.00406	0.22	True	1466_4	d__Bacteria;p__Actinobacteriota;c__Actinomycetia;o__Actinomycetales;f__Bifidobacteriaceae;g__Bifidobacterium;s__Bifidobacterium infantis	d__Bacteria;p__Actinobacteria;c__Actinomycetia;o__Bifidobacteriales;f__Bifidobacteriaceae;g__Bifidobacterium;s__Bifidobacterium longum
BackhedF_2015_ERR525755_bin.15	94.85	0.936	0.42	25926	1830809	106	1	1	0	15	19.69	60.9	0.00794	0	True	15006_1	d__Bacteria;p__Firmicutes;c__Bacilli;o__Lactobacillales;f__Streptococcaceae;g__Streptococcus;s__Streptococcus lactarius	d__Bacteria;p__Firmicutes;c__Bacilli;o__Lactobacillales;f__Streptococcaceae;g__Streptococcus;s__
BackhedF_2015_ERR525755_bin.2	98.23	0.339	0.467	38910	2925251	127	2	0	0	19	26.98	87.27	0.00077	0	True	15275_1	d__Bacteria;p__Firmicutes;c__Bacilli;o__Lactobacillales;f__Lactobacillaceae;g__Lacticaseibacillus;s__Lacticaseibacillus rhamnosus	d__Bacteria;p__Firmicutes;c__Bacilli;o__Lactobacillales;f__Lactobacillaceae;g__Lacticaseibacillus;s__Lacticaseibacillus rhamnosus
BackhedF_2015_ERR525755_bin.5	100	1.075	0.599	20128	2177047	154	0	1	1	19	50.32	169.46	0.00442	0.36	True	5504_58	d__Bacteria;p__Actinobacteriota;c__Coriobacteriia;o__Coriobacteriales;f__Coriobacteriaceae;g__Collinsella;s__Collinsella sp902363125	d__Bacteria;p__Actinobacteria;c__Coriobacteriia;o__Coriobacteriales;f__Coriobacteriaceae;g__;s__
BackhedF_2015_ERR525755_bin.6	99.62	1.31	0.374	55472	2871240	81				17	23.17	71.85	0.00109	0	True	12585_10	d__Bacteria;p__Firmicutes;c__Bacilli;o__Lactobacillales;f__Enterococcaceae;g__Enterococcus;s__Enterococcus faecalis	d__Bacteria;p__Firmicutes;c__Bacilli;o__Lactobacillales;f__Enterococcaceae;g__Enterococcus;s__Enterococcus faecalis
BackhedF_2015_ERR525756_bin.2	94.87	0.78	0.446	13982	4487750	482	2	1	0	18	10.97	14.2	0.00698	0.4	True	1070_4	d__Bacteria;p__Bacteroidota;c__Bacteroidia;o__Bacteroidales;f__Tannerellaceae;g__Parabacteroides;s__Parabacteroides distasonis	d__Bacteria;p__Bacteroidetes;c__Bacteroidia;o__Bacteroidales;f__Tannerellaceae;g__Parabacteroides;s__Parabacteroides distasonis
BackhedF_2015_ERR525758_bin.1	92.94	2.022	0.563	47350	2084311	76	3	0	0	18	47.58	377.98	0.02019	0	True	1455_5	d__Bacteria;p__Actinobacteriota;c__Actinomycetia;o__Actinomycetales;f__Bifidobacteriaceae;g__Bifidobacterium;s__Bifidobacterium pseudocatenulatum	d__Bacteria;p__Actinobacteria;c__Actinomycetia;o__Bifidobacteriales;f__Bifidobacteriaceae;g__Bifidobacterium;s__Bifidobacterium pseudocatenulatum
BackhedF_2015_ERR525758_bin.10	90.44	2.179	0.451	5458	4087189	1014				18	7.42	61.95	0.01165	0.35	True	1070_4	d__Bacteria;p__Bacteroidota;c__Bacteroidia;o__Bacteroidales;f__Tannerellaceae;g__Parabacteroides;s__Parabacteroides distasonis	d__Bacteria;p__Bacteroidetes;c__Bacteroidia;o__Bacteroidales;f__Tannerellaceae;g__Parabacteroides;s__Parabacteroides distasonis
BackhedF_2015_ERR525758_bin.11	93.26	1.958	0.603	20673	1934594	141	2	0	1	19	32.81	277.35	0.01399	0	True	1466_5	d__Bacteria;p__Actinobacteriota;c__Actinomycetia;o__Actinomycetales;f__Bifidobacteriaceae;g__Bifidobacterium;s__Bifidobacterium longum	d__Bacteria;p__Actinobacteria;c__Actinomycetia;o__Bifidobacteriales;f__Bifidobacteriaceae;g__Bifidobacterium;s__Bifidobacterium longum
BackhedF_2015_ERR525758_bin.2	98.83	0	0.43	55089	3359035	101	0	1	1	17	15.58	119.04	0.00161	0.31	True	12735_2	d__Bacteria;p__Firmicutes_A;c__Clostridia;o__Lachnospirales;f__Lachnospiraceae;g__Ruminococcus_B;s__Ruminococcus_B gnavus	d__Bacteria;p__Firmicutes;c__Clostridia;o__Eubacteriales;f__Lachnospiraceae;g__Mediterraneibacter;s__[Ruminococcus] gnavus
BackhedF_2015_ERR525758_bin.3	98.43	0.185	0.416	176927	6655277	64	5	0	1	19	47.24	355.71	0.00094	0	True	1084_2	d__Bacteria;p__Bacteroidota;c__Bacteroidia;o__Bacteroidales;f__Bacteroidaceae;g__Bacteroides;s__Bacteroides ovatus	d__Bacteria;p__Bacteroidetes;c__Bacteroidia;o__Bacteroidales;f__Bacteroidaceae;g__Bacteroides;s__Bacteroides ovatus
BackhedF_2015_ERR525758_bin.4	99.18	0.185	0.433	180878	4916423	62	4	0	1	19	392.58	2855.44	0.00095	0	True	1081_1	d__Bacteria;p__Bacteroidota;c__Bacteroidia;o__Bacteroidales;f__Bacteroidaceae;g__Bacteroides;s__Bacteroides fragilis	d__Bacteria;p__Bacteroidetes;c__Bacteroidia;o__Bacteroidales;f__Bacteroidaceae;g__Bacteroides;s__Bacteroides fragilis
BackhedF_2015_ERR525758_bin.5	88.2	1.115	0.474	7778	3534075	611	1	0	0	16	8.68	70.9	0.01231	0	True	1092_1	d__Bacteria;p__Bacteroidota;c__Bacteroidia;o__Bacteroidales;f__Bacteroidaceae;g__Bacteroides;s__Bacteroides uniformis	d__Bacteria;p__Bacteroidetes;c__Bacteroidia;o__Bacteroidales;f__Bacteroidaceae;g__Bacteroides;s__Bacteroides uniformis
BackhedF_2015_ERR525758_bin.6	100	0.806	0.6	24783	2037884	126	2	0	0	20	38.74	315.73	0.00255	0.19	True	5504_100	d__Bacteria;p__Actinobacteriota;c__Coriobacteriia;o__Coriobacteriales;f__Coriobacteriaceae;g__Collinsella;s__Collinsella sp900542235	d__Bacteria;p__Actinobacteria;c__Coriobacteriia;o__Coriobacteriales;f__Coriobacteriaceae;g__Collinsella;s__
BackhedF_2015_ERR525758_bin.8	99.96	0.385	0.505	57409	4984317	157	6	0	1	18	57	422.03	0.00224	0.05	True	3833_35	d__Bacteria;p__Proteobacteria;c__Gammaproteobacteria;o__Enterobacterales;f__Enterobacteriaceae;g__Escherichia;s__Escherichia coli	d__Bacteria;p__Proteobacteria;c__Gammaproteobacteria;o__Enterobacterales;f__Enterobacteriaceae;g__Escherichia;s__Escherichia coli
BackhedF_2015_ERR525758_bin.9	99.24	1.127	0.416	147741	5944772	116	0	1	0	19	57.94	589.61	0.00135	0.33	True	1105_3	d__Bacteria;p__Bacteroidota;c__Bacteroidia;o__Bacteroidales;f__Bacteroidaceae;g__Phocaeicola;s__Phocaeicola dorei	d__Bacteria;p__Bacteroidetes;c__Bacteroidia;o__Bacteroidales;f__;g__Phocaeicola;s__Phocaeicola dorei
BackhedF_2015_ERR525760_bin.1	97.88	0.512	0.45	117638	4760899	71	5	0	0	19	54.75	215.1	0.00277	0.18	True	1070_4	d__Bacteria;p__Bacteroidota;c__Bacteroidia;o__Bacteroidales;f__Tannerellaceae;g__Parabacteroides;s__Parabacteroides distasonis	d__Bacteria;p__Bacteroidetes;c__Bacteroidia;o__Bacteroidales;f__Tannerellaceae;g__Parabacteroides;s__Parabacteroides distasonis
BackhedF_2015_ERR525760_bin.2	96.88	3.725	0.6	18407	2467881	203	2	0	2	20	58.49	262.47	0.04024	0	True	1466_4	d__Bacteria;p__Actinobacteriota;c__Actinomycetia;o__Actinomycetales;f__Bifidobacteriaceae;g__Bifidobacterium;s__Bifidobacterium infantis	d__Bacteria;p__Actinobacteria;c__Actinomycetia;o__Bifidobacteriales;f__Bifidobacteriaceae;g__Bifidobacterium;s__Bifidobacterium longum
BackhedF_2015_ERR525760_bin.3	98.14	0	0.465	125288	4220191	65	1	0	1	19	53.8	220.48	0.00264	0.41	True	1092_1	d__Bacteria;p__Bacteroidota;c__Bacteroidia;o__Bacteroidales;f__Bacteroidaceae;g__Bacteroides;s__Bacteroides uniformis	d__Bacteria;p__Bacteroidetes;c__Bacteroidia;o__Bacteroidales;f__Bacteroidaceae;g__Bacteroides;s__Bacteroides uniformis
BackhedF_2015_ERR525760_bin.5	66.55	1.724	0.423	14994	3555323	299	1	0	0	16	97.45	412.27	0.12834	0	True	1084_2	d__Bacteria;p__Bacteroidota;c__Bacteroidia;o__Bacteroidales;f__Bacteroidaceae;g__Bacteroides;s__Bacteroides ovatus	d__Bacteria;p__Bacteroidetes;c__Bacteroidia;o__Bacteroidales;f__Bacteroidaceae;g__Bacteroides;s__Bacteroides ovatus
BackhedF_2015_ERR525760_bin.6	74.05	0.46	0.629	3840	1493273	430				18	13.29	65.2	0.08972	0	True	1486_1	d__Bacteria;p__Actinobacteriota;c__Actinomycetia;o__Actinomycetales;f__Bifidobacteriaceae;g__Bifidobacterium;s__Bifidobacterium bifidum	d__Bacteria;p__Actinobacteria;c__Actinomycetia;o__Bifidobacteriales;f__Bifidobacteriaceae;g__Bifidobacterium;s__Bifidobacterium bifidum
BackhedF_2015_ERR525760_bin.7	99.84	1.242	0.552	18789	2709592	189	2	0	0	19	42.49	190.06	0.00324	0	True	3442_7	d__Bacteria;p__Proteobacteria;c__Gammaproteobacteria;o__Burkholderiales;f__Burkholderiaceae;g__Sutterella;s__Sutterella wadsworthensis	d__Bacteria;p__Proteobacteria;c__Betaproteobacteria;o__Burkholderiales;f__Sutterellaceae;g__Sutterella;s__Sutterella wadsworthensis
BackhedF_2015_ERR525760_bin.8	78.79	0	0.428	41572	5372215	186	2	0	0	19	20.49	82.73	0.00851	0	True	1082_2	d__Bacteria;p__Bacteroidota;c__Bacteroidia;o__Bacteroidales;f__Bacteroidaceae;g__Bacteroides;s__Bacteroides thetaiotaomicron	d__Bacteria;p__Bacteroidetes;c__Bacteroidia;o__Bacteroidales;f__Bacteroidaceae;g__Bacteroides;s__Bacteroides thetaiotaomicron
BackhedF_2015_ERR525761_bin.1	99.22	2.173	0.551	17267	2866125	240	2	1	0	18	33.25	134.02	0.00344	0	True	3442_7	d__Bacteria;p__Proteobacteria;c__Gammaproteobacteria;o__Burkholderiales;f__Burkholderiaceae;g__Sutterella;s__Sutterella wadsworthensis	d__Bacteria;p__Proteobacteria;c__Betaproteobacteria;o__Burkholderiales;f__Sutterellaceae;g__Sutterella;s__Sutterella wadsworthensis
BackhedF_2015_ERR525761_bin.2	82.02	2.171	0.51	7030	3667293	612	1	0	0	16	64.21	285.76	0.23929	0.04	True	3833_35	d__Bacteria;p__Proteobacteria;c__Gammaproteobacteria;o__Enterobacterales;f__Enterobacteriaceae;g__Escherichia;s__Escherichia coli	d__Bacteria;p__Proteobacteria;c__Gammaproteobacteria;o__Enterobacterales;f__Enterobacteriaceae;g__Escherichia;s__Escherichia coli
BackhedF_2015_ERR525761_bin.3	100	0	0.387	155161	2078086	23	2	1	1	18	80.55	306.74	0.00126	0	True	11841_1	d__Bacteria;p__Firmicutes_C;c__Negativicutes;o__Veillonellales;f__Veillonellaceae;g__Veillonella;s__Veillonella parvula_A	d__Bacteria;p__Firmicutes;c__Negativicutes;o__Veillonellales;f__Veillonellaceae;g__Veillonella;s__Veillonella parvula
BackhedF_2015_ERR525761_bin.4	83.97	1.843	0.598	53536	1974799	64				14	274.14	1069.64	0.0106	0	True	1466_5	d__Bacteria;p__Actinobacteriota;c__Actinomycetia;o__Actinomycetales;f__Bifidobacteriaceae;g__Bifidobacterium;s__Bifidobacterium longum	d__Bacteria;p__Actinobacteria;c__Actinomycetia;o__Bifidobacteriales;f__Bifidobacteriaceae;g__Bifidobacterium;s__Bifidobacterium longum
BackhedF_2015_ERR525761_bin.5	99.13	0.681	0.431	129653	5188299	65	1	0	0	19	56.2	213.03	0.00169	0	True	1081_1	d__Bacteria;p__Bacteroidota;c__Bacteroidia;o__Bacteroidales;f__Bacteroidaceae;g__Bacteroides;s__Bacteroides fragilis	d__Bacteria;p__Bacteroidetes;c__Bacteroidia;o__Bacteroidales;f__Bacteroidaceae;g__Bacteroides;s__Bacteroides fragilis
BackhedF_2015_ERR525761_bin.6	80.19	2.336	0.465	3273	2400224	844	2	0	0	10	7.11	33.19	0.14606	0	True	15275_1	d__Bacteria;p__Firmicutes;c__Bacilli;o__Lactobacillales;f__Lactobacillaceae;g__Lacticaseibacillus;s__Lacticaseibacillus rhamnosus	d__Bacteria;p__Firmicutes;c__Bacilli;o__Lactobacillales;f__Lactobacillaceae;g__Lacticaseibacillus;s__Lacticaseibacillus rhamnosus
BackhedF_2015_ERR525761_bin.7	94.04	1.31	0.396	14335	1975441	221				17	29.03	123.2	0.19419	0	True	15001_1	d__Bacteria;p__Firmicutes;c__Bacilli;o__Lactobacillales;f__Streptococcaceae;g__Streptococcus;s__Streptococcus sp000187445	d__Bacteria;p__Firmicutes;c__Bacilli;o__Lactobacillales;f__Streptococcaceae;g__Streptococcus;s__
BackhedF_2015_ERR525762_bin.1	99.42	0	0.451	115871	4843623	72	3	0	1	19	146.44	1010.31	0.00266	0.25	True	1070_4	d__Bacteria;p__Bacteroidota;c__Bacteroidia;o__Bacteroidales;f__Tannerellaceae;g__Parabacteroides;s__Parabacteroides distasonis	d__Bacteria;p__Bacteroidetes;c__Bacteroidia;o__Bacteroidales;f__Tannerellaceae;g__Parabacteroides;s__Parabacteroides distasonis
BackhedF_2015_ERR525762_bin.2	98.75	0.187	0.398	33461	1991507	94				15	13.89	114.23	0.05027	0	True	15001_1	d__Bacteria;p__Firmicutes;c__Bacilli;o__Lactobacillales;f__Streptococcaceae;g__Streptococcus;s__Streptococcus sp000187445	d__Bacteria;p__Firmicutes;c__Bacilli;o__Lactobacillales;f__Streptococcaceae;g__Streptococcus;s__
BackhedF_2015_ERR525762_bin.3	98.73	0.681	0.431	84569	5161235	81				19	52.73	376.86	0.00207	0	True	1081_1	d__Bacteria;p__Bacteroidota;c__Bacteroidia;o__Bacteroidales;f__Bacteroidaceae;g__Bacteroides;s__Bacteroides fragilis	d__Bacteria;p__Bacteroidetes;c__Bacteroidia;o__Bacteroidales;f__Bacteroidaceae;g__Bacteroides;s__Bacteroides fragilis
BackhedF_2015_ERR525762_bin.5	100	0	0.562	142693	1960920	24	1	0	0	20	343.15	2599.01	0.00167	0	True	1455_7	d__Bacteria;p__Actinobacteriota;c__Actinomycetia;o__Actinomycetales;f__Bifidobacteriaceae;g__Bifidobacterium;s__Bifidobacterium kashiwanohense	d__Bacteria;p__Actinobacteria;c__Actinomycetia;o__Bifidobacteriales;f__Bifidobacteriaceae;g__Bifidobacterium;s__Bifidobacterium catenulatum
BackhedF_2015_ERR525762_bin.7	99.06	0	0.42	71390	4469754	99	1	0	1	19	142.08	1014.27	0.00216	0	True	1105_3	d__Bacteria;p__Bacteroidota;c__Bacteroidia;o__Bacteroidales;f__Bacteroidaceae;g__Phocaeicola;s__Phocaeicola dorei	d__Bacteria;p__Bacteroidetes;c__Bacteroidia;o__Bacteroidales;f__;g__Phocaeicola;s__Phocaeicola dorei
BackhedF_2015_ERR525762_bin.8	96.37	0.806	0.599	9660	1961726	310	1	0	0	19	16.95	133.92	0.01148	0	True	5504_67	d__Bacteria;p__Actinobacteriota;c__Coriobacteriia;o__Coriobacteriales;f__Coriobacteriaceae;g__Collinsella;s__Collinsella sp905209455	d__Bacteria;p__Actinobacteria;c__Coriobacteriia;o__Coriobacteriales;f__Coriobacteriaceae;g__Collinsella;s__
BackhedF_2015_ERR525764_bin.1	98.42	0.185	0.431	90108	4751686	72	1	1	0	19	36.1	351.91	0.00206	0	True	1081_1	d__Bacteria;p__Bacteroidota;c__Bacteroidia;o__Bacteroidales;f__Bacteroidaceae;g__Bacteroides;s__Bacteroides fragilis	d__Bacteria;p__Bacteroidetes;c__Bacteroidia;o__Bacteroidales;f__Bacteroidaceae;g__Bacteroides;s__Bacteroides fragilis
BackhedF_2015_ERR525764_bin.2	99.25	0.557	0.415	142015	6561661	106	7	3	3	20	223.38	2204.21	0.00241	0	True	1084_2	d__Bacteria;p__Bacteroidota;c__Bacteroidia;o__Bacteroidales;f__Bacteroidaceae;g__Bacteroides;s__Bacteroides ovatus	d__Bacteria;p__Bacteroidetes;c__Bacteroidia;o__Bacteroidales;f__Bacteroidaceae;g__Bacteroides;s__Bacteroides ovatus
BackhedF_2015_ERR525764_bin.3	90.74	3.061	0.568	7945	2489268	389	2	0	0	18	17.6	191.19	0.01008	0.3	True	11875_5	d__Bacteria;p__Firmicutes_A;c__Clostridia;o__Oscillospirales;f__Ruminococcaceae;g__Faecalibacterium;s__Faecalibacterium sp900539885	d__Bacteria;p__Firmicutes;c__Clostridia;o__Eubacteriales;f__Oscillospiraceae;g__Faecalibacterium;s__Faecalibacterium prausnitzii
BackhedF_2015_ERR525764_bin.5	99.24	1.265	0.41	34284	4233127	190	0	1	2	17	24.93	242.54	0.00742	0.18	True	12692_4	d__Bacteria;p__Firmicutes_A;c__Clostridia;o__Lachnospirales;f__Lachnospiraceae;g__Blautia_A;s__Blautia_A wexlerae	d__Bacteria;p__Firmicutes;c__Clostridia;o__Eubacteriales;f__Lachnospiraceae;g__Blautia;s__Blautia wexlerae
BackhedF_2015_ERR525765_bin.1	99.62	0	0.374	85186	2766798	54	1	0	0	18	29.26	357.55	0.0012	0	True	12585_10	d__Bacteria;p__Firmicutes;c__Bacilli;o__Lactobacillales;f__Enterococcaceae;g__Enterococcus;s__Enterococcus faecalis	d__Bacteria;p__Firmicutes;c__Bacilli;o__Lactobacillales;f__Enterococcaceae;g__Enterococcus;s__Enterococcus faecalis
BackhedF_2015_ERR525765_bin.3	100	0	0.389	63426	2129261	58	1	3	0	18	30.37	386.05	0.00461	0	True	11839_2	d__Bacteria;p__Firmicutes_C;c__Negativicutes;o__Veillonellales;f__Veillonellaceae;g__Veillonella;s__Veillonella atypica	d__Bacteria;p__Firmicutes;c__Negativicutes;o__Veillonellales;f__Veillonellaceae;g__Veillonella;s__
BackhedF_2015_ERR525765_bin.4	97.66	0.249	0.414	29316	1987568	100	2	0	0	15	16.22	205.28	0.0201	0	True	15006_1	d__Bacteria;p__Firmicutes;c__Bacilli;o__Lactobacillales;f__Streptococcaceae;g__Streptococcus;s__Streptococcus lactarius	d__Bacteria;p__Firmicutes;c__Bacilli;o__Lactobacillales;f__Streptococcaceae;g__Streptococcus;s__
BackhedF_2015_ERR525765_bin.5	99.76	0.46	0.594	95605	2591540	57	0	1	0	20	724.39	9626.32	0.00449	0.23	True	1466_4	d__Bacteria;p__Actinobacteriota;c__Actinomycetia;o__Actinomycetales;f__Bifidobacteriaceae;g__Bifidobacterium;s__Bifidobacterium infantis	d__Bacteria;p__Actinobacteria;c__Actinomycetia;o__Bifidobacteriales;f__Bifidobacteriaceae;g__Bifidobacterium;s__Bifidobacterium longum
BackhedF_2015_ERR525766_bin.2	99.62	0	0.374	111450	2897708	47				20	237.53	3211.92	0.00063	0	True	12585_10	d__Bacteria;p__Firmicutes;c__Bacilli;o__Lactobacillales;f__Enterococcaceae;g__Enterococcus;s__Enterococcus faecalis	d__Bacteria;p__Firmicutes;c__Bacilli;o__Lactobacillales;f__Enterococcaceae;g__Enterococcus;s__Enterococcus faecalis
BackhedF_2015_ERR525766_bin.3	100	0	0.374	115983	2338938	35				17	122.54	1664.24	0.00133	0.31	True	14987_1	d__Bacteria;p__Firmicutes;c__Bacilli;o__Lactobacillales;f__Streptococcaceae;g__Streptococcus;s__Streptococcus gallolyticus	d__Bacteria;p__Firmicutes;c__Bacilli;o__Lactobacillales;f__Streptococcaceae;g__Streptococcus;s__Streptococcus gallolyticus
BackhedF_2015_ERR525766_bin.4	98.34	0.552	0.336	55181	2496837	82	1	3	0	9	16.58	250.81	0.01015	0	True	12842_2	d__Bacteria;p__Firmicutes;c__Bacilli;o__Staphylococcales;f__Staphylococcaceae;g__Staphylococcus;s__Staphylococcus lugdunensis	d__Bacteria;p__Firmicutes;c__Bacilli;o__Bacillales;f__Staphylococcaceae;g__Staphylococcus;s__Staphylococcus lugdunensis
BackhedF_2015_ERR525768_bin.1	99.42	0.128	0.45	68556	4835060	125	3	2	1	20	36.07	143.87	0.00309	0.26	True	1070_4	d__Bacteria;p__Bacteroidota;c__Bacteroidia;o__Bacteroidales;f__Tannerellaceae;g__Parabacteroides;s__Parabacteroides distasonis	d__Bacteria;p__Bacteroidetes;c__Bacteroidia;o__Bacteroidales;f__Tannerellaceae;g__Parabacteroides;s__Parabacteroides distasonis
BackhedF_2015_ERR525768_bin.10	98.53	0.818	0.428	43710	3367915	135	0	1	3	19	19.25	78.15	0.0029	0.35	True	12735_2	d__Bacteria;p__Firmicutes_A;c__Clostridia;o__Lachnospirales;f__Lachnospiraceae;g__Ruminococcus_B;s__Ruminococcus_B gnavus	d__Bacteria;p__Firmicutes;c__Clostridia;o__Eubacteriales;f__Lachnospiraceae;g__Mediterraneibacter;s__[Ruminococcus] gnavus
BackhedF_2015_ERR525768_bin.3	70.63	0	0.422	158430	4042961	102	4	3	3	19	354.92	1185.12	0.00555	0	True	1084_2	d__Bacteria;p__Bacteroidota;c__Bacteroidia;o__Bacteroidales;f__Bacteroidaceae;g__Bacteroides;s__Bacteroides ovatus	d__Bacteria;p__Bacteroidetes;c__Bacteroidia;o__Bacteroidales;f__Bacteroidaceae;g__Bacteroides;s__Bacteroides ovatus
BackhedF_2015_ERR525768_bin.5	89.89	1.596	0.502	6982	4103821	743	5	2	0	18	10.37	46.48	0.0123	0.04	True	3833_35	d__Bacteria;p__Proteobacteria;c__Gammaproteobacteria;o__Enterobacterales;f__Enterobacteriaceae;g__Escherichia;s__Escherichia coli	d__Bacteria;p__Proteobacteria;c__Gammaproteobacteria;o__Enterobacterales;f__Enterobacteriaceae;g__Escherichia;s__Escherichia coli
BackhedF_2015_ERR525768_bin.6	82.03	1.946	0.386	6129	1673351	321	2	0	0	13	74.54	305.8	0.0493	0	True	11842_13	d__Bacteria;p__Firmicutes_C;c__Negativicutes;o__Veillonellales;f__Veillonellaceae;g__Veillonella;s__Veillonella nakazawae	d__Bacteria;p__Firmicutes;c__Negativicutes;o__Veillonellales;f__Veillonellaceae;g__Veillonella;s__
BackhedF_2015_ERR525768_bin.7	74.14	0.68	0.593	3324	1753524	610	3	0	0	17	15.83	66.54	0.01534	0	True	11882_8	d__Bacteria;p__Firmicutes_A;c__Clostridia;o__Oscillospirales;f__Ruminococcaceae;g__Faecalibacterium;s__Faecalibacterium prausnitzii_G	d__Bacteria;p__Firmicutes;c__Clostridia;o__Eubacteriales;f__Oscillospiraceae;g__Faecalibacterium;s__Faecalibacterium prausnitzii
BackhedF_2015_ERR525768_bin.8	59.79	1.382	0.399	1798	1016889	567				6	4.67	29.05	0.20198	0.18	True	15547_2	d__Bacteria;p__Proteobacteria;c__Gammaproteobacteria;o__Enterobacterales;f__Pasteurellaceae;g__Haemophilus_D;s__Haemophilus_D sp900764435	d__Bacteria;p__Proteobacteria;c__Gammaproteobacteria;o__Pasteurellales;f__Pasteurellaceae;g__Haemophilus;s__Haemophilus parainfluenzae
BackhedF_2015_ERR525768_bin.9	86.76	2.551	0.553	3798	2291311	757				18	9.02	43.54	0.01149	0	True	3432_9	d__Bacteria;p__Verrucomicrobiota;c__Verrucomicrobiae;o__Verrucomicrobiales;f__Akkermansiaceae;g__Akkermansia;s__Akkermansia muciniphila	d__Bacteria;p__Verrucomicrobia;c__Verrucomicrobiae;o__Verrucomicrobiales;f__Akkermansiaceae;g__Akkermansia;s__Akkermansia muciniphila
BackhedF_2015_ERR525769_bin.1	97.88	0.256	0.448	34955	4653289	196	3	1	0	19	18.9	125.75	0.00065	0.31	True	1070_4	d__Bacteria;p__Bacteroidota;c__Bacteroidia;o__Bacteroidales;f__Tannerellaceae;g__Parabacteroides;s__Parabacteroides distasonis	d__Bacteria;p__Bacteroidetes;c__Bacteroidia;o__Bacteroidales;f__Tannerellaceae;g__Parabacteroides;s__Parabacteroides distasonis
BackhedF_2015_ERR525769_bin.2	87.01	1.585	0.5	7337	4081146	690	4	0	1	18	10.38	75.49	0.0852	0.05	True	3833_35	d__Bacteria;p__Proteobacteria;c__Gammaproteobacteria;o__Enterobacterales;f__Enterobacteriaceae;g__Escherichia;s__Escherichia coli	d__Bacteria;p__Proteobacteria;c__Gammaproteobacteria;o__Enterobacterales;f__Enterobacteriaceae;g__Escherichia;s__Escherichia coli
BackhedF_2015_ERR525769_bin.3	99.06	0.751	0.415	120758	5118798	85				19	295.51	1767.01	0.00185	0.14	True	1105_3	d__Bacteria;p__Bacteroidota;c__Bacteroidia;o__Bacteroidales;f__Bacteroidaceae;g__Phocaeicola;s__Phocaeicola dorei	d__Bacteria;p__Bacteroidetes;c__Bacteroidia;o__Bacteroidales;f__;g__Phocaeicola;s__Phocaeicola dorei
BackhedF_2015_ERR525769_bin.4	97.66	0.449	0.387	14206	2078004	228	0	3	0	16	10.06	70.26	0.00276	0	True	11841_1	d__Bacteria;p__Firmicutes_C;c__Negativicutes;o__Veillonellales;f__Veillonellaceae;g__Veillonella;s__Veillonella parvula_A	d__Bacteria;p__Firmicutes;c__Negativicutes;o__Veillonellales;f__Veillonellaceae;g__Veillonella;s__Veillonella parvula
BackhedF_2015_ERR525769_bin.5	99.62	0.012	0.372	82777	2982033	60				18	101.55	606.16	0.00107	0	True	12585_10	d__Bacteria;p__Firmicutes;c__Bacilli;o__Lactobacillales;f__Enterococcaceae;g__Enterococcus;s__Enterococcus faecalis	d__Bacteria;p__Firmicutes;c__Bacilli;o__Lactobacillales;f__Enterococcaceae;g__Enterococcus;s__Enterococcus faecalis
BackhedF_2015_ERR525769_bin.6	99.03	0.115	0.597	44923	2423621	91	2	0	1	20	195.77	1428.92	0.00475	0.23	True	1466_4	d__Bacteria;p__Actinobacteriota;c__Actinomycetia;o__Actinomycetales;f__Bifidobacteriaceae;g__Bifidobacterium;s__Bifidobacterium infantis	d__Bacteria;p__Actinobacteria;c__Actinomycetia;o__Bifidobacteriales;f__Bifidobacteriaceae;g__Bifidobacterium;s__Bifidobacterium longum
BackhedF_2015_ERR525770_bin.1	99.96	0.077	0.506	156253	4635301	46	6	0	1	18	469.6	4164.4	0.00158	0.02	True	3833_35	d__Bacteria;p__Proteobacteria;c__Gammaproteobacteria;o__Enterobacterales;f__Enterobacteriaceae;g__Escherichia;s__Escherichia coli	d__Bacteria;p__Proteobacteria;c__Gammaproteobacteria;o__Enterobacterales;f__Enterobacteriaceae;g__Escherichia;s__Escherichia coli
BackhedF_2015_ERR525770_bin.2	96.8	0	0.416	51935	6009725	167	4	0	0	19	20.08	180.83	0.00102	0	True	1084_2	d__Bacteria;p__Bacteroidota;c__Bacteroidia;o__Bacteroidales;f__Bacteroidaceae;g__Bacteroides;s__Bacteroides ovatus	d__Bacteria;p__Bacteroidetes;c__Bacteroidia;o__Bacteroidales;f__Bacteroidaceae;g__Bacteroides;s__Bacteroides ovatus
BackhedF_2015_ERR525772_bin.11	93.5	0.998	0.389	9673	1771995	227	2	1	0	17	9.62	32.67	0.0711	0	True	11839_2	d__Bacteria;p__Firmicutes_C;c__Negativicutes;o__Veillonellales;f__Veillonellaceae;g__Veillonella;s__Veillonella atypica	d__Bacteria;p__Firmicutes;c__Negativicutes;o__Veillonellales;f__Veillonellaceae;g__Veillonella;s__
BackhedF_2015_ERR525772_bin.13	98.11	1.257	0.44	24499	3908959	287	3	1	0	20	14.72	51.07	0.00538	0.34	True	15894_3	d__Bacteria;p__Firmicutes;c__Bacilli;o__Erysipelotrichales;f__Erysipelotrichaceae;g__Clostridium_AQ;s__Clostridium_AQ innocuum	d__Bacteria;p__Firmicutes;c__Erysipelotrichia;o__Erysipelotrichales;f__Erysipelotrichaceae;g__Erysipelatoclostridium;s__[Clostridium] innocuum
BackhedF_2015_ERR525772_bin.15	98.04	1.053	0.415	58404	3639892	111	0	2	2	18	44.43	116.42	0.00428	0.37	True	12044_1	d__Bacteria;p__Firmicutes_A;c__Clostridia;o__Lachnospirales;f__Lachnospiraceae;g__COE1;s__COE1 sp001916965	d__Bacteria;p__Firmicutes;c__Clostridia;o__Eubacteriales;f__Lachnospiraceae;g__Roseburia;s__
BackhedF_2015_ERR525772_bin.17	99.41	0.389	0.423	56358	3540765	116	0	2	5	20	204.92	634.83	0.0095	0.39	True	12735_2	d__Bacteria;p__Firmicutes_A;c__Clostridia;o__Lachnospirales;f__Lachnospiraceae;g__Ruminococcus_B;s__Ruminococcus_B gnavus	d__Bacteria;p__Firmicutes;c__Clostridia;o__Eubacteriales;f__Lachnospiraceae;g__Mediterraneibacter;s__[Ruminococcus] gnavus
BackhedF_2015_ERR525772_bin.18	95.57	1.979	0.486	17103	2497754	210	3	1	2	19	18.5	61.65	0.00531	0.09	True	11297_1	d__Bacteria;p__Proteobacteria;c__Gammaproteobacteria;o__Burkholderiales;f__Burkholderiaceae;g__Parasutterella;s__Parasutterella excrementihominis	d__Bacteria;p__Proteobacteria;c__Betaproteobacteria;o__Burkholderiales;f__Sutterellaceae;g__Parasutterella;s__Parasutterella excrementihominis
BackhedF_2015_ERR525772_bin.19	89.78	0	0.274	6555	2588144	500	4	1	1	8	10.53	34.4	0.05127	0	True	12300_1	d__Bacteria;p__Firmicutes_A;c__Clostridia;o__Peptostreptococcales;f__Peptostreptococcaceae;g__Romboutsia;s__Romboutsia timonensis	d__Bacteria;p__Firmicutes;c__Clostridia;o__Eubacteriales;f__Peptostreptococcaceae;g__Romboutsia;s__
BackhedF_2015_ERR525772_bin.2	97.27	0.632	0.489	33394	3289381	162	0	1	1	18	28.41	92.04	0.00537	0.25	True	12158_1	d__Bacteria;p__Firmicutes_A;c__Clostridia;o__Lachnospirales;f__Lachnospiraceae;g__Enterocloster;s__Enterocloster sp900538485	d__Bacteria;p__Firmicutes;c__Clostridia;o__Eubacteriales;f__Clostridiaceae;g__Clostridium;s__
BackhedF_2015_ERR525772_bin.20	88.28	4.294	0.342	19015	2592385	202				12	10.42	31.11	0.01082	0.37	True	15904_0	d__Bacteria;p__Firmicutes;c__Bacilli;o__Haloplasmatales_A;f__Turicibacteraceae;g__Turicibacter;s__Turicibacter sp001543345	d__Bacteria;p__Firmicutes;c__Erysipelotrichia;o__Erysipelotrichales;f__Turicibacteraceae;g__Turicibacter;s__
BackhedF_2015_ERR525772_bin.21	91.13	2.848	0.471	35525	5340754	232	0	0	2	16	21.32	72.16	0.00238	0.33	True	12059_2	d__Bacteria;p__Firmicutes_A;c__Clostridia;o__Lachnospirales;f__Lachnospiraceae;g__Blautia;s__Blautia sp001304935	d__Bacteria;p__Firmicutes;c__Clostridia;o__Eubacteriales;f__Lachnospiraceae;g__Blautia;s__
BackhedF_2015_ERR525772_bin.22	99.32	4.026	0.443	100035	3122145	54				18	29.23	93.91	0.0017	0.05	True	12191_3	d__Bacteria;p__Firmicutes_A;c__Clostridia;o__Lachnospirales;f__Lachnospiraceae;g__Anaerostipes;s__Anaerostipes caccae	d__Bacteria;p__Firmicutes;c__Clostridia;o__Eubacteriales;f__Lachnospiraceae;g__Anaerostipes;s__Anaerostipes caccae
BackhedF_2015_ERR525772_bin.4	72.29	1.107	0.392	3449	1130064	358				4	6.06	25.31	0.79287	0	True	15000_1	d__Bacteria;p__Firmicutes;c__Bacilli;o__Lactobacillales;f__Streptococcaceae;g__Streptococcus;s__Streptococcus thermophilus	d__Bacteria;p__Firmicutes;c__Bacilli;o__Lactobacillales;f__Streptococcaceae;g__Streptococcus;s__Streptococcus thermophilus
BackhedF_2015_ERR525772_bin.5	93.42	0.632	0.495	11774	2540320	302	0	1	1	15	14.2	48.54	0.00843	0.15	True	12153_1	d__Bacteria;p__Firmicutes_A;c__Clostridia;o__Lachnospirales;f__Lachnospiraceae;g__Clostridium_Q;s__Clostridium_Q sp000435655	d__Bacteria;p__Firmicutes;c__Clostridia;o__Eubacteriales;f__Clostridiaceae;g__Clostridium;s__
BackhedF_2015_ERR525772_bin.7	90.73	1.612	0.598	7325	2033864	342	1	0	1	20	23.09	86.24	0.03196	0	True	1466_5	d__Bacteria;p__Actinobacteriota;c__Actinomycetia;o__Actinomycetales;f__Bifidobacteriaceae;g__Bifidobacterium;s__Bifidobacterium longum	d__Bacteria;p__Actinobacteria;c__Actinomycetia;o__Bifidobacteriales;f__Bifidobacteriaceae;g__Bifidobacterium;s__Bifidobacterium longum
BackhedF_2015_ERR525772_bin.8	95.16	0.161	0.268	19439	2700919	220	2	3	1	18	122.89	387.14	0.15918	0	True	16640_2	d__Bacteria;p__Firmicutes_A;c__Clostridia;o__Clostridiales;f__Clostridiaceae;g__Clostridium;s__Clostridium sp900540255	d__Bacteria;p__Firmicutes;c__Clostridia;o__Eubacteriales;f__Clostridiaceae;g__Clostridium;s__
BackhedF_2015_ERR525772_bin.9	96.88	1.415	0.313	25877	3164283	177				18	11.39	36.84	0.04789	0	True	15927_1	d__Bacteria;p__Firmicutes;c__Bacilli;o__Erysipelotrichales;f__Coprobacillaceae;g__Erysipelatoclostridium;s__Erysipelatoclostridium ramosum	d__Bacteria;p__Firmicutes;c__Erysipelotrichia;o__Erysipelotrichales;f__Erysipelotrichaceae;g__Erysipelatoclostridium;s__Erysipelatoclostridium ramosum
BackhedF_2015_ERR525773_bin.2	94.35	1.612	0.629	35183	1994902	97				19	208.75	1110.56	0.00685	0	True	1486_1	d__Bacteria;p__Actinobacteriota;c__Actinomycetia;o__Actinomycetales;f__Bifidobacteriaceae;g__Bifidobacterium;s__Bifidobacterium bifidum	d__Bacteria;p__Actinobacteria;c__Actinomycetia;o__Bifidobacteriales;f__Bifidobacteriaceae;g__Bifidobacterium;s__Bifidobacterium bifidum
BackhedF_2015_ERR525773_bin.3	99.53	0	0.372	86970	2872504	57	3	1	0	18	23.46	110.14	0.0009	0	True	12585_10	d__Bacteria;p__Firmicutes;c__Bacilli;o__Lactobacillales;f__Enterococcaceae;g__Enterococcus;s__Enterococcus faecalis	d__Bacteria;p__Firmicutes;c__Bacilli;o__Lactobacillales;f__Enterococcaceae;g__Enterococcus;s__Enterococcus faecalis
BackhedF_2015_ERR525773_bin.4	86.32	0.844	0.603	8413	2094049	366	0	2	2	19	52.31	273.62	0.01649	0	True	1466_5	d__Bacteria;p__Actinobacteriota;c__Actinomycetia;o__Actinomycetales;f__Bifidobacteriaceae;g__Bifidobacterium;s__Bifidobacterium longum	d__Bacteria;p__Actinobacteria;c__Actinomycetia;o__Bifidobacteriales;f__Bifidobacteriaceae;g__Bifidobacterium;s__Bifidobacterium longum
BackhedF_2015_ERR525773_bin.6	91.69	0.898	0.385	15793	1912720	183				13	15.51	72.03	0.00874	0	True	11842_13	d__Bacteria;p__Firmicutes_C;c__Negativicutes;o__Veillonellales;f__Veillonellaceae;g__Veillonella;s__Veillonella nakazawae	d__Bacteria;p__Firmicutes;c__Negativicutes;o__Veillonellales;f__Veillonellaceae;g__Veillonella;s__
BackhedF_2015_ERR525773_bin.7	99.96	0.617	0.505	96005	4792425	97	6	0	0	18	152.35	661.9	0.0029	0.04	True	3833_35	d__Bacteria;p__Proteobacteria;c__Gammaproteobacteria;o__Enterobacterales;f__Enterobacteriaceae;g__Escherichia;s__Escherichia coli	d__Bacteria;p__Proteobacteria;c__Gammaproteobacteria;o__Enterobacterales;f__Enterobacteriaceae;g__Escherichia;s__Escherichia coli
BackhedF_2015_ERR525773_bin.9	68.7	0.592	0.591	3679	1476852	439	1	0	1	19	8.58	49.59	0.03093	0	True	3520_1	d__Bacteria;p__Actinobacteriota;c__Actinomycetia;o__Actinomycetales;f__Actinomycetaceae;g__Pauljensenia;s__Pauljensenia radingae_A	d__Bacteria;p__Actinobacteria;c__Actinomycetia;o__Actinomycetales;f__Actinomycetaceae;g__;s__
BackhedF_2015_ERR525774_bin.1	99.96	0.617	0.506	170928	4738317	67	6	0	0	18	468.46	3708.99	0.00386	0.03	True	3833_35	d__Bacteria;p__Proteobacteria;c__Gammaproteobacteria;o__Enterobacterales;f__Enterobacteriaceae;g__Escherichia;s__Escherichia coli	d__Bacteria;p__Proteobacteria;c__Gammaproteobacteria;o__Enterobacterales;f__Enterobacteriaceae;g__Escherichia;s__Escherichia coli
BackhedF_2015_ERR525774_bin.2	97.39	0.371	0.437	63405	5282679	175	1	1	3	20	51.68	243.47	0.00693	0.45	True	1081_1	d__Bacteria;p__Bacteroidota;c__Bacteroidia;o__Bacteroidales;f__Bacteroidaceae;g__Bacteroides;s__Bacteroides fragilis	d__Bacteria;p__Bacteroidetes;c__Bacteroidia;o__Bacteroidales;f__Bacteroidaceae;g__Bacteroides;s__Bacteroides fragilis
BackhedF_2015_ERR525774_bin.3	63.21	0.748	0.627	3408	1312097	418				16	12.69	131.74	0.26889	0	True	1486_3	d__Bacteria;p__Actinobacteriota;c__Actinomycetia;o__Actinomycetales;f__Bifidobacteriaceae;g__Bifidobacterium;s__Bifidobacterium bifidum	d__Bacteria;p__Actinobacteria;c__Actinomycetia;o__Bifidobacteriales;f__Bifidobacteriaceae;g__Bifidobacterium;s__Bifidobacterium bifidum
BackhedF_2015_ERR525774_bin.4	99.53	0	0.372	132359	2867196	33	0	1	0	18	108.59	872.84	0.00111	0	True	12585_10	d__Bacteria;p__Firmicutes;c__Bacilli;o__Lactobacillales;f__Enterococcaceae;g__Enterococcus;s__Enterococcus faecalis	d__Bacteria;p__Firmicutes;c__Bacilli;o__Lactobacillales;f__Enterococcaceae;g__Enterococcus;s__Enterococcus faecalis
BackhedF_2015_ERR525774_bin.5	90.92	3.07	0.413	7818	4499240	739				17	8.81	78.66	0.04735	0	True	1105_3	d__Bacteria;p__Bacteroidota;c__Bacteroidia;o__Bacteroidales;f__Bacteroidaceae;g__Phocaeicola;s__Phocaeicola dorei	d__Bacteria;p__Bacteroidetes;c__Bacteroidia;o__Bacteroidales;f__;g__Phocaeicola;s__Phocaeicola dorei
BackhedF_2015_ERR525774_bin.6	98.21	0.643	0.594	17379	2099915	190	3	0	0	20	35.35	331.19	0.06355	0	True	1457_1	d__Bacteria;p__Actinobacteriota;c__Actinomycetia;o__Actinomycetales;f__Bifidobacteriaceae;g__Bifidobacterium;s__Bifidobacterium adolescentis	d__Bacteria;p__Actinobacteria;c__Actinomycetia;o__Bifidobacteriales;f__Bifidobacteriaceae;g__Bifidobacterium;s__Bifidobacterium adolescentis
BackhedF_2015_ERR525776_bin.1	82.34	3.688	0.414	4315	3143553	833	0	0	1	12	6.93	71.17	0.10822	0.27	True	12692_4	d__Bacteria;p__Firmicutes_A;c__Clostridia;o__Lachnospirales;f__Lachnospiraceae;g__Blautia_A;s__Blautia_A wexlerae	d__Bacteria;p__Firmicutes;c__Clostridia;o__Eubacteriales;f__Lachnospiraceae;g__Blautia;s__Blautia wexlerae
BackhedF_2015_ERR525776_bin.3	95.32	0	0.427	73104	3121624	87	0	2	3	20	34.01	316.58	0.00481	0.21	True	12735_2	d__Bacteria;p__Firmicutes_A;c__Clostridia;o__Lachnospirales;f__Lachnospiraceae;g__Ruminococcus_B;s__Ruminococcus_B gnavus	d__Bacteria;p__Firmicutes;c__Clostridia;o__Eubacteriales;f__Lachnospiraceae;g__Mediterraneibacter;s__[Ruminococcus] gnavus
BackhedF_2015_ERR525776_bin.4	96.91	0.68	0.59	12791	2537694	330	4	0	0	19	33.4	355.76	0.00516	0.33	True	11882_5	d__Bacteria;p__Firmicutes_A;c__Clostridia;o__Oscillospirales;f__Ruminococcaceae;g__Faecalibacterium;s__Faecalibacterium prausnitzii_G	d__Bacteria;p__Firmicutes;c__Clostridia;o__Eubacteriales;f__Oscillospiraceae;g__Faecalibacterium;s__Faecalibacterium prausnitzii
BackhedF_2015_ERR525776_bin.7	98.79	0.371	0.418	120549	6198956	92	5	1	1	19	142.02	1298.18	0.00159	0	True	1084_2	d__Bacteria;p__Bacteroidota;c__Bacteroidia;o__Bacteroidales;f__Bacteroidaceae;g__Bacteroides;s__Bacteroides ovatus	d__Bacteria;p__Bacteroidetes;c__Bacteroidia;o__Bacteroidales;f__Bacteroidaceae;g__Bacteroides;s__Bacteroides ovatus
BackhedF_2015_ERR525776_bin.8	96.64	0.557	0.431	116940	4911816	73	1	0	0	19	45.09	432.44	0.00245	0.37	True	1081_1	d__Bacteria;p__Bacteroidota;c__Bacteroidia;o__Bacteroidales;f__Bacteroidaceae;g__Bacteroides;s__Bacteroides fragilis	d__Bacteria;p__Bacteroidetes;c__Bacteroidia;o__Bacteroidales;f__Bacteroidaceae;g__Bacteroides;s__Bacteroides fragilis
BackhedF_2015_ERR525777_bin.1	100	4.191	0.385	236579	2345162	18	4	2	1	20	141.26	519.62	0.00346	0	True	11841_1	d__Bacteria;p__Firmicutes_C;c__Negativicutes;o__Veillonellales;f__Veillonellaceae;g__Veillonella;s__Veillonella parvula_A	d__Bacteria;p__Firmicutes;c__Negativicutes;o__Veillonellales;f__Veillonellaceae;g__Veillonella;s__Veillonella parvula
BackhedF_2015_ERR525777_bin.5	96.01	0.749	0.419	26622	1877887	102	0	1	0	16	18.33	72.99	0.05047	0	True	15006_1	d__Bacteria;p__Firmicutes;c__Bacilli;o__Lactobacillales;f__Streptococcaceae;g__Streptococcus;s__Streptococcus lactarius	d__Bacteria;p__Firmicutes;c__Bacilli;o__Lactobacillales;f__Streptococcaceae;g__Streptococcus;s__
BackhedF_2015_ERR525777_bin.6	99.45	0.036	0.463	35446	3005468	168	2	2	3	16	22.14	83.39	0.00173	0	True	15274_1	d__Bacteria;p__Firmicutes;c__Bacilli;o__Lactobacillales;f__Lactobacillaceae;g__Lacticaseibacillus;s__Lacticaseibacillus paracasei	d__Bacteria;p__Firmicutes;c__Bacilli;o__Lactobacillales;f__Lactobacillaceae;g__Lacticaseibacillus;s__Lacticaseibacillus paracasei
BackhedF_2015_ERR525778_bin.1	99.25	0	0.434	181764	5348560	79	4	2	2	20	571.04	8837.37	0.00219	0.28	True	1081_1	d__Bacteria;p__Bacteroidota;c__Bacteroidia;o__Bacteroidales;f__Bacteroidaceae;g__Bacteroides;s__Bacteroides fragilis	d__Bacteria;p__Bacteroidetes;c__Bacteroidia;o__Bacteroidales;f__Bacteroidaceae;g__Bacteroides;s__Bacteroides fragilis
BackhedF_2015_ERR525778_bin.2	99.62	0	0.376	50988	2945014	155	4	0	0	19	65.44	828.55	0.00475	0	True	12591_1	d__Bacteria;p__Firmicutes;c__Bacilli;o__Lactobacillales;f__Enterococcaceae;g__Enterococcus_B;s__Enterococcus_B faecium	d__Bacteria;p__Firmicutes;c__Bacilli;o__Lactobacillales;f__Enterococcaceae;g__Enterococcus;s__Enterococcus faecium
BackhedF_2015_ERR525780_bin.1	97.65	1.342	0.371	21607	2738228	210	0	1	1	14	11.49	80.01	0.004	0.29	True	12193_4	d__Bacteria;p__Firmicutes_A;c__Clostridia;o__Lachnospirales;f__Lachnospiraceae;g__Anaerostipes;s__Anaerostipes hadrus	d__Bacteria;p__Firmicutes;c__Clostridia;o__Eubacteriales;f__Lachnospiraceae;g__Anaerostipes;s__Anaerostipes hadrus
BackhedF_2015_ERR525780_bin.11	100	0.403	0.624	14414	1825220	199	3	1	1	20	24.37	183.84	0.00244	0	True	5490_1	d__Bacteria;p__Actinobacteriota;c__Coriobacteriia;o__Coriobacteriales;f__Coriobacteriaceae;g__Collinsella;s__Collinsella intestinalis	d__Bacteria;p__Actinobacteria;c__Coriobacteriia;o__Coriobacteriales;f__Coriobacteriaceae;g__Collinsella;s__Collinsella intestinalis
BackhedF_2015_ERR525780_bin.12	75.11	1.923	0.422	2498	2015148	881				11	6.37	48.44	0.01979	0.42	True	12008_2	d__Bacteria;p__Firmicutes_A;c__Clostridia;o__Lachnospirales;f__Lachnospiraceae;g__Lachnospira;s__Lachnospira sp000437735	d__Bacteria;p__Firmicutes;c__Clostridia;o__Eubacteriales;f__Eubacteriaceae;g__Eubacterium;s__
BackhedF_2015_ERR525780_bin.13	99.02	0.909	0.594	23303	2033873	137	3	0	0	20	46.52	335.91	0.04594	0	True	1457_1	d__Bacteria;p__Actinobacteriota;c__Actinomycetia;o__Actinomycetales;f__Bifidobacteriaceae;g__Bifidobacterium;s__Bifidobacterium adolescentis	d__Bacteria;p__Actinobacteria;c__Actinomycetia;o__Bifidobacteriales;f__Bifidobacteriaceae;g__Bifidobacterium;s__Bifidobacterium adolescentis
BackhedF_2015_ERR525780_bin.14	98.73	0	0.414	44651	3432418	131	0	2	2	17	33.14	207.6	0.00637	0.13	True	12692_4	d__Bacteria;p__Firmicutes_A;c__Clostridia;o__Lachnospirales;f__Lachnospiraceae;g__Blautia_A;s__Blautia_A wexlerae	d__Bacteria;p__Firmicutes;c__Clostridia;o__Eubacteriales;f__Lachnospiraceae;g__Blautia;s__Blautia wexlerae
BackhedF_2015_ERR525780_bin.15	95.41	1.759	0.435	84358	2831265	56	0	0	2	18	38.13	243.83	0.00313	0.1	True	12079_1	d__Bacteria;p__Firmicutes_A;c__Clostridia;o__Lachnospirales;f__Lachnospiraceae;g__Agathobacter;s__Agathobacter faecis	d__Bacteria;p__Firmicutes;c__Clostridia;o__Eubacteriales;f__Lachnospiraceae;g__Roseburia;s__
BackhedF_2015_ERR525780_bin.2	98.26	0.192	0.45	76921	4753269	97	4	0	0	19	32.49	210.54	0.00235	0.22	True	1070_4	d__Bacteria;p__Bacteroidota;c__Bacteroidia;o__Bacteroidales;f__Tannerellaceae;g__Parabacteroides;s__Parabacteroides distasonis	d__Bacteria;p__Bacteroidetes;c__Bacteroidia;o__Bacteroidales;f__Tannerellaceae;g__Parabacteroides;s__Parabacteroides distasonis
BackhedF_2015_ERR525780_bin.3	84.49	0.527	0.487	6141	2346829	472	0	0	3	15	8.66	62.83	0.00867	0	True	11864_1	d__Bacteria;p__Firmicutes_A;c__Clostridia;o__Lachnospirales;f__Lachnospiraceae;g__Fusicatenibacter;s__Fusicatenibacter saccharivorans	d__Bacteria;p__Firmicutes;c__Clostridia;o__Eubacteriales;f__Lachnospiraceae;g__Fusicatenibacter;s__Fusicatenibacter saccharivorans
BackhedF_2015_ERR525780_bin.6	98.83	1.072	0.434	28296	2780289	152	0	0	1	16	12.84	86.3	0.02239	0.44	True	12735_2	d__Bacteria;p__Firmicutes_A;c__Clostridia;o__Lachnospirales;f__Lachnospiraceae;g__Ruminococcus_B;s__Ruminococcus_B gnavus	d__Bacteria;p__Firmicutes;c__Clostridia;o__Eubacteriales;f__Lachnospiraceae;g__Mediterraneibacter;s__[Ruminococcus] gnavus
BackhedF_2015_ERR525780_bin.7	99.13	0.371	0.416	127523	6253669	76	6	1	1	19	43.68	263.59	0.00247	0	True	1084_2	d__Bacteria;p__Bacteroidota;c__Bacteroidia;o__Bacteroidales;f__Bacteroidaceae;g__Bacteroides;s__Bacteroides ovatus	d__Bacteria;p__Bacteroidetes;c__Bacteroidia;o__Bacteroidales;f__Bacteroidaceae;g__Bacteroides;s__Bacteroides ovatus
BackhedF_2015_ERR525780_bin.9	97.27	0.742	0.588	11636	2393507	316	4	0	0	19	28.06	213.15	0.0293	0.24	True	11882_5	d__Bacteria;p__Firmicutes_A;c__Clostridia;o__Oscillospirales;f__Ruminococcaceae;g__Faecalibacterium;s__Faecalibacterium prausnitzii_G	d__Bacteria;p__Firmicutes;c__Clostridia;o__Eubacteriales;f__Oscillospiraceae;g__Faecalibacterium;s__Faecalibacterium prausnitzii
BackhedF_2015_ERR525781_bin.2	99.3	0.23	0.6	36461	2343934	133	1	1	3	20	93.48	735.84	0.00512	0	True	1466_5	d__Bacteria;p__Actinobacteriota;c__Actinomycetia;o__Actinomycetales;f__Bifidobacteriaceae;g__Bifidobacterium;s__Bifidobacterium longum	d__Bacteria;p__Actinobacteria;c__Actinomycetia;o__Bifidobacteriales;f__Bifidobacteriaceae;g__Bifidobacterium;s__Bifidobacterium longum
BackhedF_2015_ERR525781_bin.3	98.94	0	0.416	50173	6033010	186	4	1	0	19	15.8	125.73	0.00088	0	True	1084_2	d__Bacteria;p__Bacteroidota;c__Bacteroidia;o__Bacteroidales;f__Bacteroidaceae;g__Bacteroides;s__Bacteroides ovatus	d__Bacteria;p__Bacteroidetes;c__Bacteroidia;o__Bacteroidales;f__Bacteroidaceae;g__Bacteroides;s__Bacteroides ovatus
BackhedF_2015_ERR525781_bin.4	98.84	0.192	0.45	75307	4858588	101	5	0	0	19	41.34	316.57	0.00235	0.21	True	1070_4	d__Bacteria;p__Bacteroidota;c__Bacteroidia;o__Bacteroidales;f__Tannerellaceae;g__Parabacteroides;s__Parabacteroides distasonis	d__Bacteria;p__Bacteroidetes;c__Bacteroidia;o__Bacteroidales;f__Tannerellaceae;g__Parabacteroides;s__Parabacteroides distasonis
BackhedF_2015_ERR525781_bin.5	97.12	1.632	0.508	14695	4594633	452	5	0	0	18	58.18	489.36	0.06175	0.04	True	3833_35	d__Bacteria;p__Proteobacteria;c__Gammaproteobacteria;o__Enterobacterales;f__Enterobacteriaceae;g__Escherichia;s__Escherichia coli	d__Bacteria;p__Proteobacteria;c__Gammaproteobacteria;o__Enterobacterales;f__Enterobacteriaceae;g__Escherichia;s__Escherichia coli
BackhedF_2015_ERR525781_bin.6	99.41	0	0.43	89954	2927516	61	0	0	4	20	49.4	378.18	0.00132	0.33	True	12735_2	d__Bacteria;p__Firmicutes_A;c__Clostridia;o__Lachnospirales;f__Lachnospiraceae;g__Ruminococcus_B;s__Ruminococcus_B gnavus	d__Bacteria;p__Firmicutes;c__Clostridia;o__Eubacteriales;f__Lachnospiraceae;g__Mediterraneibacter;s__[Ruminococcus] gnavus
BackhedF_2015_ERR525782_bin.1	99.65	0.111	0.507	82448	4697054	103	6	0	0	18	280.35	3797.17	0.00204	0.02	True	3833_35	d__Bacteria;p__Proteobacteria;c__Gammaproteobacteria;o__Enterobacterales;f__Enterobacteriaceae;g__Escherichia;s__Escherichia coli	d__Bacteria;p__Proteobacteria;c__Gammaproteobacteria;o__Enterobacterales;f__Enterobacteriaceae;g__Escherichia;s__Escherichia coli
BackhedF_2015_ERR525784_bin.1	98.65	1.342	0.409	44975	2039610	76	2	0	0	18	16.56	34.52	0.0042	0.13	True	11105_6	d__Bacteria;p__Firmicutes_A;c__Clostridia;o__Oscillospirales;f__Acutalibacteraceae;g__Ruminococcus_E;s__Ruminococcus_E bromii_B	d__Bacteria;p__Firmicutes;c__Clostridia;o__Eubacteriales;f__Oscillospiraceae;g__Ruminococcus;s__Ruminococcus bromii
BackhedF_2015_ERR525784_bin.11	93.67	0.316	0.416	47502	3378650	121	0	1	2	15	47.41	92.25	0.00609	0.18	True	12692_4	d__Bacteria;p__Firmicutes_A;c__Clostridia;o__Lachnospirales;f__Lachnospiraceae;g__Blautia_A;s__Blautia_A wexlerae	d__Bacteria;p__Firmicutes;c__Clostridia;o__Eubacteriales;f__Lachnospiraceae;g__Blautia;s__Blautia wexlerae
BackhedF_2015_ERR525784_bin.12	85.14	2.118	0.478	4542	2240303	600				18	8.51	19.25	0.01518	0.27	True	1038_0	d__Bacteria;p__Bacteroidota;c__Bacteroidia;o__Bacteroidales;f__Bacteroidaceae;g__Alloprevotella;s__Alloprevotella sp000437675	d__Bacteria;p__Bacteroidetes;c__Bacteroidia;o__Bacteroidales;f__Prevotellaceae;g__Prevotella;s__
BackhedF_2015_ERR525784_bin.13	89.94	0.662	0.472	11367	3649612	431	1	0	1	18	11.21	24.68	0.04865	0	True	1092_1	d__Bacteria;p__Bacteroidota;c__Bacteroidia;o__Bacteroidales;f__Bacteroidaceae;g__Bacteroides;s__Bacteroides uniformis	d__Bacteria;p__Bacteroidetes;c__Bacteroidia;o__Bacteroidales;f__Bacteroidaceae;g__Bacteroides;s__Bacteroides uniformis
BackhedF_2015_ERR525784_bin.15	99.25	2.395	0.397	25879	1783335	114	2	0	1	17	18.48	37.4	0.00267	0.23	True	11789_0	d__Bacteria;p__Firmicutes_C;c__Negativicutes;o__Acidaminococcales;f__Acidaminococcaceae;g__Phascolarctobacterium_A;s__Phascolarctobacterium_A sp900544885	d__Bacteria;p__Firmicutes;c__Negativicutes;o__Acidaminococcales;f__Acidaminococcaceae;g__Phascolarctobacterium;s__
BackhedF_2015_ERR525784_bin.2	98.79	0	0.416	56288	2780697	83	0	0	1	19	40.98	84.11	0.0046	0.22	True	12082_6	d__Bacteria;p__Firmicutes_A;c__Clostridia;o__Lachnospirales;f__Lachnospiraceae;g__Agathobacter;s__Agathobacter rectalis	d__Bacteria;p__Firmicutes;c__Clostridia;o__Eubacteriales;f__Lachnospiraceae;g__;s__[Eubacterium] rectale
BackhedF_2015_ERR525784_bin.4	98.87	0	0.413	37783	3372773	146	0	1	3	17	19.67	39.85	0.01384	0.43	True	12046_1	d__Bacteria;p__Firmicutes_A;c__Clostridia;o__Lachnospirales;f__Lachnospiraceae;g__Roseburia;s__Roseburia inulinivorans	d__Bacteria;p__Firmicutes;c__Clostridia;o__Eubacteriales;f__Lachnospiraceae;g__Roseburia;s__Roseburia inulinivorans
BackhedF_2015_ERR525784_bin.5	93.26	0.128	0.452	62883	4270086	107	3	1	0	19	27.31	57.74	0.00167	0.23	True	1070_4	d__Bacteria;p__Bacteroidota;c__Bacteroidia;o__Bacteroidales;f__Tannerellaceae;g__Parabacteroides;s__Parabacteroides distasonis	d__Bacteria;p__Bacteroidetes;c__Bacteroidia;o__Bacteroidales;f__Tannerellaceae;g__Parabacteroides;s__Parabacteroides distasonis
BackhedF_2015_ERR525784_bin.7	91.55	0.844	0.462	12864	2193812	236	3	1	1	15	323.79	730.49	0.17383	0	True	1044_1	d__Bacteria;p__Bacteroidota;c__Bacteroidia;o__Bacteroidales;f__Bacteroidaceae;g__Prevotella;s__Prevotella sp015074785	d__Bacteria;p__Bacteroidetes;c__Bacteroidia;o__Bacteroidales;f__Prevotellaceae;g__Prevotella;s__Prevotella copri
BackhedF_2015_ERR525784_bin.8	72.49	1.703	0.417	12838	4235043	442	1	1	0	15	20.07	38.19	0.09636	0	True	1084_2	d__Bacteria;p__Bacteroidota;c__Bacteroidia;o__Bacteroidales;f__Bacteroidaceae;g__Bacteroides;s__Bacteroides ovatus	d__Bacteria;p__Bacteroidetes;c__Bacteroidia;o__Bacteroidales;f__Bacteroidaceae;g__Bacteroides;s__Bacteroides ovatus
BackhedF_2015_ERR525785_bin.1	99.41	0.097	0.43	71850	2956295	57	0	0	3	18	132.7	692.97	0.00142	0.28	True	12735_2	d__Bacteria;p__Firmicutes_A;c__Clostridia;o__Lachnospirales;f__Lachnospiraceae;g__Ruminococcus_B;s__Ruminococcus_B gnavus	d__Bacteria;p__Firmicutes;c__Clostridia;o__Eubacteriales;f__Lachnospiraceae;g__Mediterraneibacter;s__[Ruminococcus] gnavus
BackhedF_2015_ERR525785_bin.10	87.62	1.794	0.453	5236	3656648	848	3	0	0	16	8.07	49	0.10543	0.41	True	1070_4	d__Bacteria;p__Bacteroidota;c__Bacteroidia;o__Bacteroidales;f__Tannerellaceae;g__Parabacteroides;s__Parabacteroides distasonis	d__Bacteria;p__Bacteroidetes;c__Bacteroidia;o__Bacteroidales;f__Tannerellaceae;g__Parabacteroides;s__Parabacteroides distasonis
BackhedF_2015_ERR525785_bin.12	100	0	0.311	47819	3562853	146				17	21.56	116.69	0.00445	0.38	True	15927_1	d__Bacteria;p__Firmicutes;c__Bacilli;o__Erysipelotrichales;f__Coprobacillaceae;g__Erysipelatoclostridium;s__Erysipelatoclostridium ramosum	d__Bacteria;p__Firmicutes;c__Erysipelotrichia;o__Erysipelotrichales;f__Erysipelotrichaceae;g__Erysipelatoclostridium;s__Erysipelatoclostridium ramosum
BackhedF_2015_ERR525785_bin.5	75.21	1.328	0.516	3609	3215823	1013	1	0	0	15	7.48	48.18	0.05654	0.17	True	3840_1	d__Bacteria;p__Proteobacteria;c__Gammaproteobacteria;o__Enterobacterales;f__Enterobacteriaceae;g__Citrobacter;s__Citrobacter portucalensis	d__Bacteria;p__Proteobacteria;c__Gammaproteobacteria;o__Enterobacterales;f__Enterobacteriaceae;g__Citrobacter;s__
BackhedF_2015_ERR525785_bin.6	85.79	2.369	0.535	5743	2612907	576	3	0	0	19	11.36	70.56	0.00463	0.24	True	11165_5	d__Bacteria;p__Firmicutes_A;c__Clostridia;o__Oscillospirales;f__Acutalibacteraceae;g__Clostridium_E;s__Clostridium_E sporosphaeroides	d__Bacteria;p__Firmicutes;c__Clostridia;o__Eubacteriales;f__Oscillospiraceae;g__;s__[Clostridium] sporosphaeroides
BackhedF_2015_ERR525785_bin.7	79.82	0.862	0.424	38725	5908726	258	4	0	1	19	18.99	103.27	0.00363	0	True	1082_2	d__Bacteria;p__Bacteroidota;c__Bacteroidia;o__Bacteroidales;f__Bacteroidaceae;g__Bacteroides;s__Bacteroides thetaiotaomicron	d__Bacteria;p__Bacteroidetes;c__Bacteroidia;o__Bacteroidales;f__Bacteroidaceae;g__Bacteroides;s__Bacteroides thetaiotaomicron
BackhedF_2015_ERR525785_bin.8	98.93	4.369	0.389	44937	4356176	161	3	2	0	17	19.32	108.06	0.00228	0	True	12527_1	d__Bacteria;p__Firmicutes;c__Bacilli;o__Lactobacillales;f__Enterococcaceae;g__Enterococcus_A;s__Enterococcus_A avium	d__Bacteria;p__Firmicutes;c__Bacilli;o__Lactobacillales;f__Enterococcaceae;g__Enterococcus;s__Enterococcus avium
BackhedF_2015_ERR525785_bin.9	97.95	0.68	0.558	45916	2575746	75				19	60.23	353.78	0.0019	0	True	3432_9	d__Bacteria;p__Verrucomicrobiota;c__Verrucomicrobiae;o__Verrucomicrobiales;f__Akkermansiaceae;g__Akkermansia;s__Akkermansia muciniphila	d__Bacteria;p__Verrucomicrobia;c__Verrucomicrobiae;o__Verrucomicrobiales;f__Akkermansiaceae;g__Akkermansia;s__Akkermansia muciniphila
BackhedF_2015_ERR525786_bin.1	95.56	0.836	0.459	14349	3544248	389	2	0	0	18	13.21	137.05	0.01674	0	True	1099_1	d__Bacteria;p__Bacteroidota;c__Bacteroidia;o__Bacteroidales;f__Bacteroidaceae;g__Bacteroides;s__Bacteroides stercoris	d__Bacteria;p__Bacteroidetes;c__Bacteroidia;o__Bacteroidales;f__Bacteroidaceae;g__Bacteroides;s__Bacteroides stercoris
BackhedF_2015_ERR525786_bin.3	99.41	0.097	0.428	71850	3130270	69	0	0	3	19	276.32	2536.12	0.00067	0.35	True	12735_2	d__Bacteria;p__Firmicutes_A;c__Clostridia;o__Lachnospirales;f__Lachnospiraceae;g__Ruminococcus_B;s__Ruminococcus_B gnavus	d__Bacteria;p__Firmicutes;c__Clostridia;o__Eubacteriales;f__Lachnospiraceae;g__Mediterraneibacter;s__[Ruminococcus] gnavus
BackhedF_2015_ERR525786_bin.4	99.2	0	0.418	75175	4686629	105	1	0	0	19	53.27	505.16	0.00239	0.35	True	1105_3	d__Bacteria;p__Bacteroidota;c__Bacteroidia;o__Bacteroidales;f__Bacteroidaceae;g__Phocaeicola;s__Phocaeicola dorei	d__Bacteria;p__Bacteroidetes;c__Bacteroidia;o__Bacteroidales;f__;g__Phocaeicola;s__Phocaeicola dorei
BackhedF_2015_ERR525786_bin.5	99.96	0.823	0.519	224264	4778022	38	7	0	1	18	273.97	2390.28	0.00185	0.06	True	3840_1	d__Bacteria;p__Proteobacteria;c__Gammaproteobacteria;o__Enterobacterales;f__Enterobacteriaceae;g__Citrobacter;s__Citrobacter portucalensis	d__Bacteria;p__Proteobacteria;c__Gammaproteobacteria;o__Enterobacterales;f__Enterobacteriaceae;g__Citrobacter;s__
BackhedF_2015_ERR525788_bin.1	99.24	0	0.415	49087	3397438	126	0	0	1	17	31.05	59.21	0.01008	0.12	True	12692_4	d__Bacteria;p__Firmicutes_A;c__Clostridia;o__Lachnospirales;f__Lachnospiraceae;g__Blautia_A;s__Blautia_A wexlerae	d__Bacteria;p__Firmicutes;c__Clostridia;o__Eubacteriales;f__Lachnospiraceae;g__Blautia;s__Blautia wexlerae
BackhedF_2015_ERR525788_bin.11	87.25	0.343	0.436	13470	5164321	534	2	1	0	19	10.4	20.36	0.00782	0.26	True	1074_1	d__Bacteria;p__Bacteroidota;c__Bacteroidia;o__Bacteroidales;f__Tannerellaceae;g__Parabacteroides;s__Parabacteroides goldsteinii	d__Bacteria;p__Bacteroidetes;c__Bacteroidia;o__Bacteroidales;f__Tannerellaceae;g__Parabacteroides;s__Parabacteroides goldsteinii
BackhedF_2015_ERR525788_bin.12	81.14	2.463	0.482	7357	2239101	375				13	9.83	19.44	0.03075	0.44	True	11800_3	d__Bacteria;p__Firmicutes_A;c__Clostridia;o__Lachnospirales;f__Lachnospiraceae;g__Acetatifactor;s__Acetatifactor sp900066565	d__Bacteria;p__Firmicutes;c__Clostridia;o__Eubacteriales;f__Lachnospiraceae;g__;s__
BackhedF_2015_ERR525788_bin.13	90.89	3.367	0.417	8811	4504734	682	4	0	0	18	78.39	158.66	0.07108	0	True	1105_3	d__Bacteria;p__Bacteroidota;c__Bacteroidia;o__Bacteroidales;f__Bacteroidaceae;g__Phocaeicola;s__Phocaeicola dorei	d__Bacteria;p__Bacteroidetes;c__Bacteroidia;o__Bacteroidales;f__;g__Phocaeicola;s__Phocaeicola dorei
BackhedF_2015_ERR525788_bin.15	85.91	0	0.452	14097	2338482	207	0	1	2	15	10.96	22.01	0.02721	0.08	True	12699_3	d__Bacteria;p__Firmicutes_A;c__Clostridia;o__Lachnospirales;f__Lachnospiraceae;g__Blautia_A;s__Blautia_A massiliensis	d__Bacteria;p__Firmicutes;c__Clostridia;o__Eubacteriales;f__Lachnospiraceae;g__Blautia;s__
BackhedF_2015_ERR525788_bin.16	89.86	0.705	0.45	8822	3999017	586	1	0	0	18	9.21	17.98	0.00406	0.33	True	1070_4	d__Bacteria;p__Bacteroidota;c__Bacteroidia;o__Bacteroidales;f__Tannerellaceae;g__Parabacteroides;s__Parabacteroides distasonis	d__Bacteria;p__Bacteroidetes;c__Bacteroidia;o__Bacteroidales;f__Tannerellaceae;g__Parabacteroides;s__Parabacteroides distasonis
BackhedF_2015_ERR525788_bin.2	97.95	0	0.573	25472	2456942	179	5	1	1	19	49.49	103.81	0.00755	0.28	True	11875_4	d__Bacteria;p__Firmicutes_A;c__Clostridia;o__Oscillospirales;f__Ruminococcaceae;g__Faecalibacterium;s__Faecalibacterium prausnitzii_D	d__Bacteria;p__Firmicutes;c__Clostridia;o__Eubacteriales;f__Oscillospiraceae;g__Faecalibacterium;s__Faecalibacterium prausnitzii
BackhedF_2015_ERR525788_bin.20	96.28	0.576	0.456	50335	3724244	127	1	2	0	18	22.2	42.31	0.00588	0.45	True	1076_1	d__Bacteria;p__Bacteroidota;c__Bacteroidia;o__Bacteroidales;f__Tannerellaceae;g__Parabacteroides;s__Parabacteroides merdae	d__Bacteria;p__Bacteroidetes;c__Bacteroidia;o__Bacteroidales;f__Tannerellaceae;g__Parabacteroides;s__Parabacteroides merdae
BackhedF_2015_ERR525788_bin.21	90.46	0.806	0.598	6554	1829341	336	2	1	1	19	15.05	34.2	0.08203	0	True	5504_58	d__Bacteria;p__Actinobacteriota;c__Coriobacteriia;o__Coriobacteriales;f__Coriobacteriaceae;g__Collinsella;s__Collinsella sp902363125	d__Bacteria;p__Actinobacteria;c__Coriobacteriia;o__Coriobacteriales;f__Coriobacteriaceae;g__;s__
BackhedF_2015_ERR525788_bin.23	99.43	0	0.433	72871	3176670	86	1	1	1	19	30.98	57.45	0.00511	0.34	True	968_1	d__Bacteria;p__Bacteroidota;c__Bacteroidia;o__Bacteroidales;f__Barnesiellaceae;g__Barnesiella;s__Barnesiella intestinihominis	d__Bacteria;p__Bacteroidetes;c__Bacteroidia;o__Bacteroidales;f__Barnesiellaceae;g__Barnesiella;s__Barnesiella intestinihominis
BackhedF_2015_ERR525788_bin.24	98.1	0.632	0.52	19072	2188923	190	2	1	1	16	34.47	64.92	0.00364	0.19	True	11852_2	d__Bacteria;p__Firmicutes_C;c__Negativicutes;o__Veillonellales;f__Dialisteraceae;g__Dialister;s__Dialister sp900543165	d__Bacteria;p__Firmicutes;c__Negativicutes;o__Veillonellales;f__Veillonellaceae;g__Dialister;s__
BackhedF_2015_ERR525788_bin.25	86.12	0	0.336	19859	2140579	160	5	1	0	17	13.92	25.88	0.01528	0.28	True	15921_1	d__Bacteria;p__Firmicutes;c__Bacilli;o__Erysipelotrichales;f__Coprobacillaceae;g__Catenibacterium;s__Catenibacterium sp000437715	d__Bacteria;p__Firmicutes;c__Erysipelotrichia;o__Erysipelotrichales;f__Coprobacillaceae;g__Catenibacterium;s__Catenibacterium mitsuokai
BackhedF_2015_ERR525788_bin.27	97.66	0.584	0.418	34527	2437060	122				15	15.2	27.82	0.02447	0.1	True	11980_2	d__Bacteria;p__Firmicutes_A;c__Clostridia;o__Lachnospirales;f__Lachnospiraceae;g__Mediterraneibacter;s__Mediterraneibacter torques	d__Bacteria;p__Firmicutes;c__Clostridia;o__Eubacteriales;f__Lachnospiraceae;g__Mediterraneibacter;s__[Ruminococcus] torques
BackhedF_2015_ERR525788_bin.28	91.22	0.867	0.398	5409	1392065	339				9	6.94	15.35	0.33409	0	True	15000_2	d__Bacteria;p__Firmicutes;c__Bacilli;o__Lactobacillales;f__Streptococcaceae;g__Streptococcus;s__Streptococcus thermophilus	d__Bacteria;p__Firmicutes;c__Bacilli;o__Lactobacillales;f__Streptococcaceae;g__Streptococcus;s__Streptococcus thermophilus
BackhedF_2015_ERR525788_bin.30	54.76	0	0.331	2745	1073652	443				5	6.02	13.21	0.06535	0	True	12752_2	d__Bacteria;p__Firmicutes_C;c__Negativicutes;o__Selenomonadales;f__Selenomonadaceae;g__Megamonas;s__Megamonas funiformis	d__Bacteria;p__Firmicutes;c__Negativicutes;o__Selenomonadales;f__Selenomonadaceae;g__Megamonas;s__Megamonas funiformis
BackhedF_2015_ERR525788_bin.5	89.97	2.044	0.468	22379	4102127	268				19	19.14	37.83	0.08379	0	True	1092_1	d__Bacteria;p__Bacteroidota;c__Bacteroidia;o__Bacteroidales;f__Bacteroidaceae;g__Bacteroides;s__Bacteroides uniformis	d__Bacteria;p__Bacteroidetes;c__Bacteroidia;o__Bacteroidales;f__Bacteroidaceae;g__Bacteroides;s__Bacteroides uniformis
BackhedF_2015_ERR525788_bin.8	97.98	0.223	0.357	32474	1744543	90	0	1	0	17	20.78	38.92	0.00136	0.05	True	11095_1	d__Bacteria;p__Firmicutes_A;c__Clostridia;o__Oscillospirales;f__Acutalibacteraceae;g__Scybalenecus;s__Scybalenecus sp900540085	d__Bacteria;p__Firmicutes;c__Clostridia;o__Eubacteriales;f__;g__;s__
BackhedF_2015_ERR525788_bin.9	79.52	1.789	0.269	21868	1631211	133	2	0	0	13	25.38	49.59	0.02896	0	True	16537_1	d__Bacteria;p__Firmicutes_A;c__Clostridia;o__TANB77;f__CAG-508;g__Merdicola;s__Merdicola sp900552655	d__Bacteria;p__Firmicutes;c__Clostridia;o__Eubacteriales;f__Clostridiaceae;g__Clostridium;s__
BackhedF_2015_ERR525789_bin.1	88.09	1.681	0.596	5557	1882543	482	2	0	0	19	13.8	78.21	0.00959	0	True	1457_1	d__Bacteria;p__Actinobacteriota;c__Actinomycetia;o__Actinomycetales;f__Bifidobacteriaceae;g__Bifidobacterium;s__Bifidobacterium adolescentis	d__Bacteria;p__Actinobacteria;c__Actinomycetia;o__Bifidobacteriales;f__Bifidobacteriaceae;g__Bifidobacterium;s__Bifidobacterium adolescentis
BackhedF_2015_ERR525789_bin.10	97.08	0.307	0.6	71000	2230490	59				19	341.99	1679.17	0.01208	0	True	1466_5	d__Bacteria;p__Actinobacteriota;c__Actinomycetia;o__Actinomycetales;f__Bifidobacteriaceae;g__Bifidobacterium;s__Bifidobacterium longum	d__Bacteria;p__Actinobacteria;c__Actinomycetia;o__Bifidobacteriales;f__Bifidobacteriaceae;g__Bifidobacterium;s__Bifidobacterium longum
BackhedF_2015_ERR525789_bin.2	99.4	0.598	0.387	20076	1975372	142	1	1	0	17	15.52	74.4	0.00306	0	True	11841_1	d__Bacteria;p__Firmicutes_C;c__Negativicutes;o__Veillonellales;f__Veillonellaceae;g__Veillonella;s__Veillonella parvula_A	d__Bacteria;p__Firmicutes;c__Negativicutes;o__Veillonellales;f__Veillonellaceae;g__Veillonella;s__Veillonella parvula
BackhedF_2015_ERR525789_bin.4	86.66	3.021	0.464	9513	2467947	367	0	0	1	13	9.34	46.43	0.00965	0.44	True	12009_1	d__Bacteria;p__Firmicutes_A;c__Clostridia;o__Lachnospirales;f__Lachnospiraceae;g__Sellimonas;s__Sellimonas intestinalis	d__Bacteria;p__Firmicutes;c__Clostridia;o__Eubacteriales;f__Lachnospiraceae;g__Sellimonas;s__Sellimonas intestinalis
BackhedF_2015_ERR525789_bin.5	97	1.363	0.629	16386	2025000	191	0	1	0	19	50.79	258.78	0.01292	0	True	1486_1	d__Bacteria;p__Actinobacteriota;c__Actinomycetia;o__Actinomycetales;f__Bifidobacteriaceae;g__Bifidobacterium;s__Bifidobacterium bifidum	d__Bacteria;p__Actinobacteria;c__Actinomycetia;o__Bifidobacteriales;f__Bifidobacteriaceae;g__Bifidobacterium;s__Bifidobacterium bifidum
BackhedF_2015_ERR525789_bin.6	100	0.806	0.597	42622	2290119	100	5	5	13	20	163.67	753.17	0.00173	0.28	True	5504_58	d__Bacteria;p__Actinobacteriota;c__Coriobacteriia;o__Coriobacteriales;f__Coriobacteriaceae;g__Collinsella;s__Collinsella sp902363125	d__Bacteria;p__Actinobacteria;c__Coriobacteriia;o__Coriobacteriales;f__Coriobacteriaceae;g__;s__
BackhedF_2015_ERR525789_bin.7	100	0	0.442	95426	3853132	72	3	1	0	20	50.98	239.52	0.00385	0.19	True	15894_3	d__Bacteria;p__Firmicutes;c__Bacilli;o__Erysipelotrichales;f__Erysipelotrichaceae;g__Clostridium_AQ;s__Clostridium_AQ innocuum	d__Bacteria;p__Firmicutes;c__Erysipelotrichia;o__Erysipelotrichales;f__Erysipelotrichaceae;g__Erysipelatoclostridium;s__[Clostridium] innocuum
BackhedF_2015_ERR525789_bin.8	99.41	0.389	0.429	58200	3229989	84	0	1	2	20	27.91	130.95	0.00458	0.38	True	12735_2	d__Bacteria;p__Firmicutes_A;c__Clostridia;o__Lachnospirales;f__Lachnospiraceae;g__Ruminococcus_B;s__Ruminococcus_B gnavus	d__Bacteria;p__Firmicutes;c__Clostridia;o__Eubacteriales;f__Lachnospiraceae;g__Mediterraneibacter;s__[Ruminococcus] gnavus
BackhedF_2015_ERR525789_bin.9	77.92	1.638	0.502	2807	3545976	1429	4	0	0	16	6.89	38.58	0.04756	0.03	True	3833_24	d__Bacteria;p__Proteobacteria;c__Gammaproteobacteria;o__Enterobacterales;f__Enterobacteriaceae;g__Escherichia;s__Escherichia coli	d__Bacteria;p__Proteobacteria;c__Gammaproteobacteria;o__Enterobacterales;f__Enterobacteriaceae;g__Escherichia;s__Escherichia coli
BackhedF_2015_ERR525790_bin.1	99.96	0.128	0.504	156360	4968329	78	4	0	0	18	257.05	686.31	0.00411	0.04	True	3833_35	d__Bacteria;p__Proteobacteria;c__Gammaproteobacteria;o__Enterobacterales;f__Enterobacteriaceae;g__Escherichia;s__Escherichia coli	d__Bacteria;p__Proteobacteria;c__Gammaproteobacteria;o__Enterobacterales;f__Enterobacteriaceae;g__Escherichia;s__Escherichia coli
BackhedF_2015_ERR525790_bin.2	84.38	2.953	0.597	5920	1878874	369	1	0	1	17	14.83	49.48	0.20514	0	True	1466_5	d__Bacteria;p__Actinobacteriota;c__Actinomycetia;o__Actinomycetales;f__Bifidobacteriaceae;g__Bifidobacterium;s__Bifidobacterium longum	d__Bacteria;p__Actinobacteria;c__Actinomycetia;o__Bifidobacteriales;f__Bifidobacteriaceae;g__Bifidobacterium;s__Bifidobacterium longum
BackhedF_2015_ERR525790_bin.3	99.42	0.961	0.45	41571	4483993	178	2	2	0	19	19.43	56.65	0.03579	0	True	1070_4	d__Bacteria;p__Bacteroidota;c__Bacteroidia;o__Bacteroidales;f__Tannerellaceae;g__Parabacteroides;s__Parabacteroides distasonis	d__Bacteria;p__Bacteroidetes;c__Bacteroidia;o__Bacteroidales;f__Tannerellaceae;g__Parabacteroides;s__Parabacteroides distasonis
BackhedF_2015_ERR525790_bin.4	99.41	0.473	0.428	57189	3341541	94	0	1	1	20	40.87	108.35	0.00329	0.38	True	12735_2	d__Bacteria;p__Firmicutes_A;c__Clostridia;o__Lachnospirales;f__Lachnospiraceae;g__Ruminococcus_B;s__Ruminococcus_B gnavus	d__Bacteria;p__Firmicutes;c__Clostridia;o__Eubacteriales;f__Lachnospiraceae;g__Mediterraneibacter;s__[Ruminococcus] gnavus
BackhedF_2015_ERR525790_bin.5	98.87	0.124	0.376	16407	2716961	241	1	0	0	18	11.87	33.34	0.00161	0	True	12585_10	d__Bacteria;p__Firmicutes;c__Bacilli;o__Lactobacillales;f__Enterococcaceae;g__Enterococcus;s__Enterococcus faecalis	d__Bacteria;p__Firmicutes;c__Bacilli;o__Lactobacillales;f__Enterococcaceae;g__Enterococcus;s__Enterococcus faecalis
BackhedF_2015_ERR525790_bin.7	62.78	1.378	0.419	6897	3533637	560	2	0	1	17	147.73	451.29	0.16356	0.21	True	1105_3	d__Bacteria;p__Bacteroidota;c__Bacteroidia;o__Bacteroidales;f__Bacteroidaceae;g__Phocaeicola;s__Phocaeicola dorei	d__Bacteria;p__Bacteroidetes;c__Bacteroidia;o__Bacteroidales;f__;g__Phocaeicola;s__Phocaeicola dorei
BackhedF_2015_ERR525792_bin.1	93.96	0	0.504	29515	2943601	154				18	348.76	701.05	0.00377	0	True	1164_1	d__Bacteria;p__Bacteroidota;c__Bacteroidia;o__Bacteroidales;f__Bacteroidaceae;g__Prevotella;s__Prevotella buccae	d__Bacteria;p__Bacteroidetes;c__Bacteroidia;o__Bacteroidales;f__Prevotellaceae;g__Prevotella;s__Prevotella buccae
BackhedF_2015_ERR525792_bin.13	94.66	1.097	0.455	9711	1593091	244	4	0	2	17	12.13	24.85	0.00183	0	True	11811_1	d__Bacteria;p__Firmicutes_C;c__Negativicutes;o__Veillonellales;f__Megasphaeraceae;g__Anaeroglobus;s__Anaeroglobus micronuciformis	d__Bacteria;p__Firmicutes;c__Negativicutes;o__Veillonellales;f__Veillonellaceae;g__Megasphaera;s__Megasphaera micronuciformis
BackhedF_2015_ERR525792_bin.15	99.28	0.632	0.439	95224	2919699	55	0	1	2	18	60.89	108.65	0.00409	0.14	True	12064_1	d__Bacteria;p__Firmicutes_A;c__Clostridia;o__Lachnospirales;f__Lachnospiraceae;g__Blautia;s__Blautia sp900541955	d__Bacteria;p__Firmicutes;c__Clostridia;o__Eubacteriales;f__Lachnospiraceae;g__Blautia;s__
BackhedF_2015_ERR525792_bin.16	96.59	2.259	0.4	10404	1930664	250	2	0	0	12	10.12	23.65	0.3349	0	True	15002_10	d__Bacteria;p__Firmicutes;c__Bacilli;o__Lactobacillales;f__Streptococcaceae;g__Streptococcus;s__Streptococcus salivarius	d__Bacteria;p__Firmicutes;c__Bacilli;o__Lactobacillales;f__Streptococcaceae;g__Streptococcus;s__
BackhedF_2015_ERR525792_bin.2	97.5	0.625	0.486	26756	2526104	161	1	1	0	19	46.42	90.58	0.00443	0.16	True	11297_1	d__Bacteria;p__Proteobacteria;c__Gammaproteobacteria;o__Burkholderiales;f__Burkholderiaceae;g__Parasutterella;s__Parasutterella excrementihominis	d__Bacteria;p__Proteobacteria;c__Betaproteobacteria;o__Burkholderiales;f__Sutterellaceae;g__Parasutterella;s__Parasutterella excrementihominis
BackhedF_2015_ERR525792_bin.5	100	0	0.442	64288	3861891	93	3	2	1	18	41.38	81.45	0.00382	0.15	True	15894_3	d__Bacteria;p__Firmicutes;c__Bacilli;o__Erysipelotrichales;f__Erysipelotrichaceae;g__Clostridium_AQ;s__Clostridium_AQ innocuum	d__Bacteria;p__Firmicutes;c__Erysipelotrichia;o__Erysipelotrichales;f__Erysipelotrichaceae;g__Erysipelatoclostridium;s__[Clostridium] innocuum
BackhedF_2015_ERR525792_bin.6	81.13	2.864	0.498	3392	3771226	1318	4	0	0	17	7.61	18.19	0.0768	0.11	True	3833_24	d__Bacteria;p__Proteobacteria;c__Gammaproteobacteria;o__Enterobacterales;f__Enterobacteriaceae;g__Escherichia;s__Escherichia coli	d__Bacteria;p__Proteobacteria;c__Gammaproteobacteria;o__Enterobacterales;f__Enterobacteriaceae;g__Escherichia;s__Escherichia coli
BackhedF_2015_ERR525792_bin.7	98.3	3.013	0.385	20015	2039558	169	1	1	0	16	69.69	136.55	0.01584	0	True	11841_1	d__Bacteria;p__Firmicutes_C;c__Negativicutes;o__Veillonellales;f__Veillonellaceae;g__Veillonella;s__Veillonella parvula_A	d__Bacteria;p__Firmicutes;c__Negativicutes;o__Veillonellales;f__Veillonellaceae;g__Veillonella;s__Veillonella parvula
BackhedF_2015_ERR525792_bin.8	98.24	0.097	0.432	48560	3045786	91	0	1	4	20	59.2	112.67	0.00208	0.28	True	12735_2	d__Bacteria;p__Firmicutes_A;c__Clostridia;o__Lachnospirales;f__Lachnospiraceae;g__Ruminococcus_B;s__Ruminococcus_B gnavus	d__Bacteria;p__Firmicutes;c__Clostridia;o__Eubacteriales;f__Lachnospiraceae;g__Mediterraneibacter;s__[Ruminococcus] gnavus
BackhedF_2015_ERR525793_bin.1	99.85	0.447	0.506	93279	4773593	79	8	0	0	18	120.83	247.61	0.00368	0.05	True	3833_35	d__Bacteria;p__Proteobacteria;c__Gammaproteobacteria;o__Enterobacterales;f__Enterobacteriaceae;g__Escherichia;s__Escherichia coli	d__Bacteria;p__Proteobacteria;c__Gammaproteobacteria;o__Enterobacterales;f__Enterobacteriaceae;g__Escherichia;s__Escherichia coli
BackhedF_2015_ERR525793_bin.4	99.4	0.598	0.386	38392	2056169	77	3	3	1	18	15.23	31.71	0.05238	0	True	11841_1	d__Bacteria;p__Firmicutes_C;c__Negativicutes;o__Veillonellales;f__Veillonellaceae;g__Veillonella;s__Veillonella parvula_A	d__Bacteria;p__Firmicutes;c__Negativicutes;o__Veillonellales;f__Veillonellaceae;g__Veillonella;s__Veillonella parvula
BackhedF_2015_ERR525793_bin.5	100	0	0.373	74400	1864448	45				13	174.02	301.24	0.0016	0.24	True	14989_3	d__Bacteria;p__Firmicutes;c__Bacilli;o__Lactobacillales;f__Streptococcaceae;g__Streptococcus;s__Streptococcus lutetiensis	d__Bacteria;p__Firmicutes;c__Bacilli;o__Lactobacillales;f__Streptococcaceae;g__Streptococcus;s__Streptococcus lutetiensis
BackhedF_2015_ERR525794_bin.1	94.15	1.094	0.594	12677	2269416	264				20	313.63	1993.4	0.00404	0	True	1466_5	d__Bacteria;p__Actinobacteriota;c__Actinomycetia;o__Actinomycetales;f__Bifidobacteriaceae;g__Bifidobacterium;s__Bifidobacterium longum	d__Bacteria;p__Actinobacteria;c__Actinomycetia;o__Bifidobacteriales;f__Bifidobacteriaceae;g__Bifidobacterium;s__Bifidobacterium longum
BackhedF_2015_ERR525794_bin.2	100	1.747	0.394	45566	1970200	104	1	0	0	10	68.38	450.3	0.00523	0	True	15002_12	d__Bacteria;p__Firmicutes;c__Bacilli;o__Lactobacillales;f__Streptococcaceae;g__Streptococcus;s__Streptococcus vestibularis	d__Bacteria;p__Firmicutes;c__Bacilli;o__Lactobacillales;f__Streptococcaceae;g__Streptococcus;s__Streptococcus vestibularis
BackhedF_2015_ERR525794_bin.3	99.96	0.447	0.505	175896	4805829	56	8	0	1	18	264.84	1372.24	0.00346	0.05	True	3833_35	d__Bacteria;p__Proteobacteria;c__Gammaproteobacteria;o__Enterobacterales;f__Enterobacteriaceae;g__Escherichia;s__Escherichia coli	d__Bacteria;p__Proteobacteria;c__Gammaproteobacteria;o__Enterobacterales;f__Enterobacteriaceae;g__Escherichia;s__Escherichia coli
BackhedF_2015_ERR525796_bin.1	95.16	0.845	0.426	66659	3456724	98	0	0	1	14	34.26	86.12	0.00434	0	True	12042_2	d__Bacteria;p__Firmicutes_A;c__Clostridia;o__Lachnospirales;f__Lachnospiraceae;g__Roseburia;s__Roseburia intestinalis	d__Bacteria;p__Firmicutes;c__Clostridia;o__Eubacteriales;f__Lachnospiraceae;g__Roseburia;s__Roseburia intestinalis
BackhedF_2015_ERR525796_bin.11	97.65	2.013	0.371	18279	2620480	236	0	1	1	18	9.37	25.99	0.01126	0.26	True	12193_4	d__Bacteria;p__Firmicutes_A;c__Clostridia;o__Lachnospirales;f__Lachnospiraceae;g__Anaerostipes;s__Anaerostipes hadrus	d__Bacteria;p__Firmicutes;c__Clostridia;o__Eubacteriales;f__Lachnospiraceae;g__Anaerostipes;s__Anaerostipes hadrus
BackhedF_2015_ERR525796_bin.12	97.46	0.316	0.445	94531	3074982	48	0	1	2	18	76.86	197.25	0.0017	0.05	True	12699_3	d__Bacteria;p__Firmicutes_A;c__Clostridia;o__Lachnospirales;f__Lachnospiraceae;g__Blautia_A;s__Blautia_A massiliensis	d__Bacteria;p__Firmicutes;c__Clostridia;o__Eubacteriales;f__Lachnospiraceae;g__Blautia;s__
BackhedF_2015_ERR525796_bin.13	95.33	0.632	0.448	22650	1648814	97				19	18.77	47.05	0.00786	0.15	True	11850_1	d__Bacteria;p__Firmicutes_C;c__Negativicutes;o__Veillonellales;f__Dialisteraceae;g__Dialister;s__Dialister invisus	d__Bacteria;p__Firmicutes;c__Negativicutes;o__Veillonellales;f__Veillonellaceae;g__Dialister;s__Dialister invisus
BackhedF_2015_ERR525796_bin.14	60.38	0.124	0.603	2658	1265051	533	1	1	0	19	22.62	78.66	0.03285	0	True	3444_1	d__Bacteria;p__Proteobacteria;c__Gammaproteobacteria;o__Burkholderiales;f__Burkholderiaceae;g__Sutterella;s__Sutterella wadsworthensis_A	d__Bacteria;p__Proteobacteria;c__Betaproteobacteria;o__Burkholderiales;f__Sutterellaceae;g__Sutterella;s__
BackhedF_2015_ERR525796_bin.2	96.6	3.475	0.394	8272	1912885	304	5	0	0	18	8.97	32.09	0.40926	0.22	True	15547_50	d__Bacteria;p__Proteobacteria;c__Gammaproteobacteria;o__Enterobacterales;f__Pasteurellaceae;g__Haemophilus_D;s__Haemophilus_D sp900755445	d__Bacteria;p__Proteobacteria;c__Gammaproteobacteria;o__Pasteurellales;f__Pasteurellaceae;g__Haemophilus;s__Haemophilus parainfluenzae
BackhedF_2015_ERR525796_bin.4	93.42	1.171	0.422	7342	2436122	435	0	0	1	18	8.59	22.72	0.03471	0.43	True	12082_6	d__Bacteria;p__Firmicutes_A;c__Clostridia;o__Lachnospirales;f__Lachnospiraceae;g__Agathobacter;s__Agathobacter rectalis	d__Bacteria;p__Firmicutes;c__Clostridia;o__Eubacteriales;f__Lachnospiraceae;g__;s__[Eubacterium] rectale
BackhedF_2015_ERR525796_bin.5	98.65	0.335	0.38	43842	1957581	89	2	0	1	17	18.15	44.78	0.00188	0.31	True	11086_1	d__Bacteria;p__Firmicutes_A;c__Clostridia;o__Oscillospirales;f__Acutalibacteraceae;g__Eubacterium_R;s__Eubacterium_R sp000436835	d__Bacteria;p__Firmicutes;c__Clostridia;o__Eubacteriales;f__Eubacteriaceae;g__Eubacterium;s__
BackhedF_2015_ERR525796_bin.9	94.05	0.975	0.421	53233	4390956	154	1	0	0	19	16.51	44.06	0.00076	0	True	1085_1	d__Bacteria;p__Bacteroidota;c__Bacteroidia;o__Bacteroidales;f__Bacteroidaceae;g__Bacteroides;s__Bacteroides caccae	d__Bacteria;p__Bacteroidetes;c__Bacteroidia;o__Bacteroidales;f__Bacteroidaceae;g__Bacteroides;s__Bacteroides caccae
BackhedF_2015_ERR525797_bin.1	94.86	4	0.395	9145	1824133	258	2	0	1	17	10.53	76.29	0.30477	0.1	True	15547_49	d__Bacteria;p__Proteobacteria;c__Gammaproteobacteria;o__Enterobacterales;f__Pasteurellaceae;g__Haemophilus_D;s__Haemophilus_D sp900755445	d__Bacteria;p__Proteobacteria;c__Gammaproteobacteria;o__Pasteurellales;f__Pasteurellaceae;g__Haemophilus;s__Haemophilus parainfluenzae
BackhedF_2015_ERR525797_bin.2	100	0	0.387	52843	2104970	62	4	1	1	20	73.79	438.58	0.00242	0	True	11841_1	d__Bacteria;p__Firmicutes_C;c__Negativicutes;o__Veillonellales;f__Veillonellaceae;g__Veillonella;s__Veillonella parvula_A	d__Bacteria;p__Firmicutes;c__Negativicutes;o__Veillonellales;f__Veillonellaceae;g__Veillonella;s__Veillonella parvula
BackhedF_2015_ERR525797_bin.3	99.65	0.128	0.506	88811	4976656	102	6	0	0	18	255.22	1370.47	0.00274	0.03	True	3833_35	d__Bacteria;p__Proteobacteria;c__Gammaproteobacteria;o__Enterobacterales;f__Enterobacteriaceae;g__Escherichia;s__Escherichia coli	d__Bacteria;p__Proteobacteria;c__Gammaproteobacteria;o__Enterobacterales;f__Enterobacteriaceae;g__Escherichia;s__Escherichia coli
BackhedF_2015_ERR525797_bin.4	99.25	0.743	0.419	117802	4887754	78	1	1	0	19	104.63	627.83	0.00144	0	True	1085_1	d__Bacteria;p__Bacteroidota;c__Bacteroidia;o__Bacteroidales;f__Bacteroidaceae;g__Bacteroides;s__Bacteroides caccae	d__Bacteria;p__Bacteroidetes;c__Bacteroidia;o__Bacteroidales;f__Bacteroidaceae;g__Bacteroides;s__Bacteroides caccae
BackhedF_2015_ERR525797_bin.6	99.41	0	0.43	68546	3258376	86	0	1	2	19	325.66	1889.53	0.00112	0.28	True	12735_2	d__Bacteria;p__Firmicutes_A;c__Clostridia;o__Lachnospirales;f__Lachnospiraceae;g__Ruminococcus_B;s__Ruminococcus_B gnavus	d__Bacteria;p__Firmicutes;c__Clostridia;o__Eubacteriales;f__Lachnospiraceae;g__Mediterraneibacter;s__[Ruminococcus] gnavus
BackhedF_2015_ERR525798_bin.1	99.96	0.128	0.505	114692	4997145	93	6	0	0	18	506.75	5052.51	0.00269	0.19	True	3833_35	d__Bacteria;p__Proteobacteria;c__Gammaproteobacteria;o__Enterobacterales;f__Enterobacteriaceae;g__Escherichia;s__Escherichia coli	d__Bacteria;p__Proteobacteria;c__Gammaproteobacteria;o__Enterobacterales;f__Enterobacteriaceae;g__Escherichia;s__Escherichia coli
BackhedF_2015_ERR525800_bin.1	99.32	1.342	0.369	49269	2694312	97	0	0	1	18	22.32	71.44	0.00453	0.18	True	12193_4	d__Bacteria;p__Firmicutes_A;c__Clostridia;o__Lachnospirales;f__Lachnospiraceae;g__Anaerostipes;s__Anaerostipes hadrus	d__Bacteria;p__Firmicutes;c__Clostridia;o__Eubacteriales;f__Lachnospiraceae;g__Anaerostipes;s__Anaerostipes hadrus
BackhedF_2015_ERR525800_bin.10	94.82	3.105	0.546	5225	2568726	668	2	0	0	18	9.34	36.92	0.00794	0	True	3442_7	d__Bacteria;p__Proteobacteria;c__Gammaproteobacteria;o__Burkholderiales;f__Burkholderiaceae;g__Sutterella;s__Sutterella wadsworthensis	d__Bacteria;p__Proteobacteria;c__Betaproteobacteria;o__Burkholderiales;f__Sutterellaceae;g__Sutterella;s__Sutterella wadsworthensis
BackhedF_2015_ERR525800_bin.12	98.94	1.265	0.48	74979	3008175	60	1	1	3	18	41.5	134.34	0.00387	0	True	11864_1	d__Bacteria;p__Firmicutes_A;c__Clostridia;o__Lachnospirales;f__Lachnospiraceae;g__Fusicatenibacter;s__Fusicatenibacter saccharivorans	d__Bacteria;p__Firmicutes;c__Clostridia;o__Eubacteriales;f__Lachnospiraceae;g__Fusicatenibacter;s__Fusicatenibacter saccharivorans
BackhedF_2015_ERR525800_bin.13	95.05	1.323	0.498	8681	2479847	397	0	1	1	17	10	35.6	0.01919	0.12	True	12153_1	d__Bacteria;p__Firmicutes_A;c__Clostridia;o__Lachnospirales;f__Lachnospiraceae;g__Clostridium_Q;s__Clostridium_Q sp000435655	d__Bacteria;p__Firmicutes;c__Clostridia;o__Eubacteriales;f__Clostridiaceae;g__Clostridium;s__
BackhedF_2015_ERR525800_bin.14	51.09	0	0.534	1893	949363	511	0	1	0	16	5.77	24.88	0.06094	0	True	11143_5	d__Bacteria;p__Firmicutes_A;c__Clostridia;o__Oscillospirales;f__Acutalibacteraceae;g__CAG-217;s__CAG-217 sp000436335	d__Bacteria;p__Firmicutes;c__Clostridia;o__Eubacteriales;f__;g__;s__
BackhedF_2015_ERR525800_bin.15	97.98	0	0.454	43395	2441754	111	2	0	1	18	29.18	86.99	0.00916	0	True	11013_3	d__Bacteria;p__Firmicutes_A;c__Clostridia;o__Oscillospirales;f__Ruminococcaceae;g__Ruminococcus_C;s__Ruminococcus_C sp000433635	d__Bacteria;p__Firmicutes;c__Clostridia;o__Eubacteriales;f__Oscillospiraceae;g__Ruminococcus;s__
BackhedF_2015_ERR525800_bin.16	64.34	1.59	0.604	7464	1170015	192	1	0	0	17	14.38	54.7	0.13165	0	True	1457_1	d__Bacteria;p__Actinobacteriota;c__Actinomycetia;o__Actinomycetales;f__Bifidobacteriaceae;g__Bifidobacterium;s__Bifidobacterium adolescentis	d__Bacteria;p__Actinobacteria;c__Actinomycetia;o__Bifidobacteriales;f__Bifidobacteriaceae;g__Bifidobacterium;s__Bifidobacterium adolescentis
BackhedF_2015_ERR525800_bin.17	75.57	2.631	0.443	10813	1717404	216				7	8.49	29.52	0.03769	0	True	12735_2	d__Bacteria;p__Firmicutes_A;c__Clostridia;o__Lachnospirales;f__Lachnospiraceae;g__Ruminococcus_B;s__Ruminococcus_B gnavus	d__Bacteria;p__Firmicutes;c__Clostridia;o__Eubacteriales;f__Lachnospiraceae;g__Mediterraneibacter;s__[Ruminococcus] gnavus
BackhedF_2015_ERR525800_bin.18	97.64	0.309	0.417	87082	5515004	99	3	0	0	19	51.13	169.99	0.00203	0	True	1084_5	d__Bacteria;p__Bacteroidota;c__Bacteroidia;o__Bacteroidales;f__Bacteroidaceae;g__Bacteroides;s__Bacteroides xylanisolvens	d__Bacteria;p__Bacteroidetes;c__Bacteroidia;o__Bacteroidales;f__Bacteroidaceae;g__Bacteroides;s__Bacteroides xylanisolvens
BackhedF_2015_ERR525800_bin.19	97.35	0.961	0.547	59440	2235718	58	0	2	0	19	72.64	254.84	0.00375	0.24	True	1864_1	d__Bacteria;p__Bacteroidota;c__Bacteroidia;o__Bacteroidales;f__Rikenellaceae;g__Alistipes;s__Alistipes putredinis	d__Bacteria;p__Bacteroidetes;c__Bacteroidia;o__Bacteroidales;f__Rikenellaceae;g__Alistipes;s__Alistipes putredinis
BackhedF_2015_ERR525800_bin.21	98.99	0.223	0.443	45364	2766208	94				15	14.14	47	0.00401	0.15	True	11994_3	d__Bacteria;p__Firmicutes_A;c__Clostridia;o__Lachnospirales;f__Lachnospiraceae;g__Coprococcus;s__Coprococcus eutactus_A	d__Bacteria;p__Firmicutes;c__Clostridia;o__Eubacteriales;f__Lachnospiraceae;g__Coprococcus;s__
BackhedF_2015_ERR525800_bin.22	87.7	1.682	0.599	7815	2468783	416	0	2	0	17	16.25	64.3	0.0047	0	True	1865_1	d__Bacteria;p__Bacteroidota;c__Bacteroidia;o__Bacteroidales;f__Rikenellaceae;g__Alistipes;s__Alistipes communis	d__Bacteria;p__Bacteroidetes;c__Bacteroidia;o__Bacteroidales;f__Rikenellaceae;g__Alistipes;s__Alistipes communis
BackhedF_2015_ERR525800_bin.23	99.21	1.69	0.434	90807	2926313	55	0	0	1	18	40.51	132.31	0.00392	0.12	True	12079_1	d__Bacteria;p__Firmicutes_A;c__Clostridia;o__Lachnospirales;f__Lachnospiraceae;g__Agathobacter;s__Agathobacter faecis	d__Bacteria;p__Firmicutes;c__Clostridia;o__Eubacteriales;f__Lachnospiraceae;g__Roseburia;s__
BackhedF_2015_ERR525800_bin.27	97.95	0	0.554	94627	2725518	41	1	1	1	20	130.43	464.77	0.0025	0	True	3432_9	d__Bacteria;p__Verrucomicrobiota;c__Verrucomicrobiae;o__Verrucomicrobiales;f__Akkermansiaceae;g__Akkermansia;s__Akkermansia muciniphila	d__Bacteria;p__Verrucomicrobia;c__Verrucomicrobiae;o__Verrucomicrobiales;f__Akkermansiaceae;g__Akkermansia;s__Akkermansia muciniphila
BackhedF_2015_ERR525800_bin.28	99.36	0	0.412	38623	3745960	154	0	1	1	18	46.54	146.03	0.0091	0.19	True	12692_4	d__Bacteria;p__Firmicutes_A;c__Clostridia;o__Lachnospirales;f__Lachnospiraceae;g__Blautia_A;s__Blautia_A wexlerae	d__Bacteria;p__Firmicutes;c__Clostridia;o__Eubacteriales;f__Lachnospiraceae;g__Blautia;s__Blautia wexlerae
BackhedF_2015_ERR525800_bin.3	94.32	0	0.599	6527	1814728	344	1	0	0	19	11.99	47.24	0.02055	0	True	5504_108	d__Bacteria;p__Actinobacteriota;c__Coriobacteriia;o__Coriobacteriales;f__Coriobacteriaceae;g__Collinsella;s__Collinsella sp003459245	d__Bacteria;p__Actinobacteria;c__Coriobacteriia;o__Coriobacteriales;f__Coriobacteriaceae;g__Collinsella;s__
BackhedF_2015_ERR525800_bin.30	96.93	0.68	0.585	17281	2549406	241	5	1	0	18	29.27	112.98	0.0135	0.14	True	11882_5	d__Bacteria;p__Firmicutes_A;c__Clostridia;o__Oscillospirales;f__Ruminococcaceae;g__Faecalibacterium;s__Faecalibacterium prausnitzii_G	d__Bacteria;p__Firmicutes;c__Clostridia;o__Eubacteriales;f__Oscillospiraceae;g__Faecalibacterium;s__Faecalibacterium prausnitzii
BackhedF_2015_ERR525800_bin.31	97.98	0.671	0.378	55581	2381010	63				16	15.48	50.59	0.00677	0.38	True	12001_3	d__Bacteria;p__Firmicutes_A;c__Clostridia;o__Lachnospirales;f__Lachnospiraceae;g__Lachnospira;s__Lachnospira sp003451515	d__Bacteria;p__Firmicutes;c__Clostridia;o__Eubacteriales;f__;g__;s__
BackhedF_2015_ERR525800_bin.32	72.61	1.075	0.287	2729	1707825	713	2	0	1	13	7.14	26.67	0.0275	0	True	16640_1	d__Bacteria;p__Firmicutes_A;c__Clostridia;o__Clostridiales;f__Clostridiaceae;g__Clostridium;s__Clostridium sp900540255	d__Bacteria;p__Firmicutes;c__Clostridia;o__Eubacteriales;f__Clostridiaceae;g__Clostridium;s__
BackhedF_2015_ERR525800_bin.33	68.01	1.53	0.562	7030	1258492	222	2	0	0	17	11.11	40.54	0.10789	0	True	1455_7	d__Bacteria;p__Actinobacteriota;c__Actinomycetia;o__Actinomycetales;f__Bifidobacteriaceae;g__Bifidobacterium;s__Bifidobacterium kashiwanohense	d__Bacteria;p__Actinobacteria;c__Actinomycetia;o__Bifidobacteriales;f__Bifidobacteriaceae;g__Bifidobacterium;s__Bifidobacterium catenulatum
BackhedF_2015_ERR525800_bin.34	97.69	0.128	0.452	118346	4434352	53	1	1	0	19	66.11	222.15	0.00154	0.14	True	1070_4	d__Bacteria;p__Bacteroidota;c__Bacteroidia;o__Bacteroidales;f__Tannerellaceae;g__Parabacteroides;s__Parabacteroides distasonis	d__Bacteria;p__Bacteroidetes;c__Bacteroidia;o__Bacteroidales;f__Tannerellaceae;g__Parabacteroides;s__Parabacteroides distasonis
BackhedF_2015_ERR525800_bin.35	66.59	0	0.441	10264	1622707	202				7	8.84	30.45	0.01167	0.32	True	12721_1	d__Bacteria;p__Firmicutes_A;c__Clostridia;o__Lachnospirales;f__Lachnospiraceae;g__Eubacterium_I;s__Eubacterium_I ramulus	d__Bacteria;p__Firmicutes;c__Clostridia;o__Eubacteriales;f__Eubacteriaceae;g__Eubacterium;s__Eubacterium ramulus
BackhedF_2015_ERR525800_bin.4	86.94	3.5	0.477	11362	2769027	373				15	17.97	59.31	0.08293	0.36	True	11800_3	d__Bacteria;p__Firmicutes_A;c__Clostridia;o__Lachnospirales;f__Lachnospiraceae;g__Acetatifactor;s__Acetatifactor sp900066565	d__Bacteria;p__Firmicutes;c__Clostridia;o__Eubacteriales;f__Lachnospiraceae;g__;s__
BackhedF_2015_ERR525800_bin.6	99.32	0.671	0.41	78008	2073588	42	3	0	2	17	19.61	63.66	0.00368	0.13	True	11105_6	d__Bacteria;p__Firmicutes_A;c__Clostridia;o__Oscillospirales;f__Acutalibacteraceae;g__Ruminococcus_E;s__Ruminococcus_E bromii_B	d__Bacteria;p__Firmicutes;c__Clostridia;o__Eubacteriales;f__Oscillospiraceae;g__Ruminococcus;s__Ruminococcus bromii
BackhedF_2015_ERR525800_bin.7	98.63	0	0.425	54633	2862882	100	2	1	0	17	29.51	98.42	0.00518	0.24	True	11032_10	d__Bacteria;p__Firmicutes_A;c__Clostridia;o__Oscillospirales;f__Ruminococcaceae;g__Ruminococcus_D;s__Ruminococcus_D bicirculans	d__Bacteria;p__Firmicutes;c__Clostridia;o__Eubacteriales;f__Oscillospiraceae;g__Ruminococcus;s__
BackhedF_2015_ERR525800_bin.8	83.38	1.555	0.392	2787	1551767	624	1	0	0	9	5.77	26.2	0.2621	0	True	11842_31	d__Bacteria;p__Firmicutes_C;c__Negativicutes;o__Veillonellales;f__Veillonellaceae;g__Veillonella;s__Veillonella nakazawae	d__Bacteria;p__Firmicutes;c__Negativicutes;o__Veillonellales;f__Veillonellaceae;g__Veillonella;s__
BackhedF_2015_ERR525800_bin.9	97.36	0.313	0.42	76840	4372213	98	3	1	2	19	99.43	334.79	0.00232	0	True	1105_3	d__Bacteria;p__Bacteroidota;c__Bacteroidia;o__Bacteroidales;f__Bacteroidaceae;g__Phocaeicola;s__Phocaeicola dorei	d__Bacteria;p__Bacteroidetes;c__Bacteroidia;o__Bacteroidales;f__;g__Phocaeicola;s__Phocaeicola dorei
BackhedF_2015_ERR525801_bin.1	94.29	1.594	0.428	9968	2036581	308	0	1	1	17	56.4	122.88	0.15545	0.22	True	12082_6	d__Bacteria;p__Firmicutes_A;c__Clostridia;o__Lachnospirales;f__Lachnospiraceae;g__Agathobacter;s__Agathobacter rectalis	d__Bacteria;p__Firmicutes;c__Clostridia;o__Eubacteriales;f__Lachnospiraceae;g__;s__[Eubacterium] rectale
BackhedF_2015_ERR525801_bin.10	93.88	0.548	0.413	103951	4877357	87	2	1	0	18	40.06	78.38	0.00219	0.27	True	1105_3	d__Bacteria;p__Bacteroidota;c__Bacteroidia;o__Bacteroidales;f__Bacteroidaceae;g__Phocaeicola;s__Phocaeicola dorei	d__Bacteria;p__Bacteroidetes;c__Bacteroidia;o__Bacteroidales;f__;g__Phocaeicola;s__Phocaeicola dorei
BackhedF_2015_ERR525801_bin.14	96.34	0.128	0.447	35687	4640997	197	2	1	1	19	19.36	40.17	0.0017	0.27	True	1070_4	d__Bacteria;p__Bacteroidota;c__Bacteroidia;o__Bacteroidales;f__Tannerellaceae;g__Parabacteroides;s__Parabacteroides distasonis	d__Bacteria;p__Bacteroidetes;c__Bacteroidia;o__Bacteroidales;f__Tannerellaceae;g__Parabacteroides;s__Parabacteroides distasonis
BackhedF_2015_ERR525801_bin.16	90.49	1.677	0.464	7975	2041944	342	2	1	0	17	11.09	24.44	0.02427	0	True	11013_3	d__Bacteria;p__Firmicutes_A;c__Clostridia;o__Oscillospirales;f__Ruminococcaceae;g__Ruminococcus_C;s__Ruminococcus_C sp000433635	d__Bacteria;p__Firmicutes;c__Clostridia;o__Eubacteriales;f__Oscillospiraceae;g__Ruminococcus;s__
BackhedF_2015_ERR525801_bin.18	94.44	0.537	0.431	11043	3677496	436	2	0	0	18	10.14	20.94	0.00361	0.39	True	784_1	d__Bacteria;p__Bacteroidota;c__Bacteroidia;o__Bacteroidales;f__Marinifilaceae;g__Odoribacter;s__Odoribacter splanchnicus	d__Bacteria;p__Bacteroidetes;c__Bacteroidia;o__Bacteroidales;f__Odoribacteraceae;g__Odoribacter;s__Odoribacter splanchnicus
BackhedF_2015_ERR525801_bin.19	85.47	2.013	0.369	2682	1392513	573	1	0	0	10	6.09	13.43	0.0531	0.32	True	11085_2	d__Bacteria;p__Firmicutes_A;c__Clostridia;o__Oscillospirales;f__Acutalibacteraceae;g__Eubacterium_R;s__Eubacterium_R sp000434995	d__Bacteria;p__Firmicutes;c__Clostridia;o__Eubacteriales;f__;g__;s__
BackhedF_2015_ERR525801_bin.2	99.32	2.684	0.373	27253	2412000	132	0	0	2	18	24.88	47.65	0.11027	0.22	True	12193_4	d__Bacteria;p__Firmicutes_A;c__Clostridia;o__Lachnospirales;f__Lachnospiraceae;g__Anaerostipes;s__Anaerostipes hadrus	d__Bacteria;p__Firmicutes;c__Clostridia;o__Eubacteriales;f__Lachnospiraceae;g__Anaerostipes;s__Anaerostipes hadrus
BackhedF_2015_ERR525801_bin.20	95.98	0.092	0.43	32442	5571036	251	2	1	0	19	15.16	32.21	0.04434	0	True	1082_2	d__Bacteria;p__Bacteroidota;c__Bacteroidia;o__Bacteroidales;f__Bacteroidaceae;g__Bacteroides;s__Bacteroides thetaiotaomicron	d__Bacteria;p__Bacteroidetes;c__Bacteroidia;o__Bacteroidales;f__Bacteroidaceae;g__Bacteroides;s__Bacteroides thetaiotaomicron
BackhedF_2015_ERR525801_bin.4	96.53	0.893	0.429	39626	3290897	135	0	1	1	15	19.67	38.63	0.01462	0	True	12042_2	d__Bacteria;p__Firmicutes_A;c__Clostridia;o__Lachnospirales;f__Lachnospiraceae;g__Roseburia;s__Roseburia intestinalis	d__Bacteria;p__Firmicutes;c__Clostridia;o__Eubacteriales;f__Lachnospiraceae;g__Roseburia;s__Roseburia intestinalis
BackhedF_2015_ERR525801_bin.5	86.74	2.012	0.476	13580	2505924	245	0	0	1	14	12.18	25.97	0.01339	0.24	True	11800_3	d__Bacteria;p__Firmicutes_A;c__Clostridia;o__Lachnospirales;f__Lachnospiraceae;g__Acetatifactor;s__Acetatifactor sp900066565	d__Bacteria;p__Firmicutes;c__Clostridia;o__Eubacteriales;f__Lachnospiraceae;g__;s__
BackhedF_2015_ERR525801_bin.7	94.04	3.164	0.487	12672	2588710	295	0	1	2	18	19.9	43.57	0.18297	0	True	11864_2	d__Bacteria;p__Firmicutes_A;c__Clostridia;o__Lachnospirales;f__Lachnospiraceae;g__Fusicatenibacter;s__Fusicatenibacter saccharivorans	d__Bacteria;p__Firmicutes;c__Clostridia;o__Eubacteriales;f__Lachnospiraceae;g__Fusicatenibacter;s__Fusicatenibacter saccharivorans
BackhedF_2015_ERR525801_bin.8	98.65	0.335	0.387	46414	2176566	89	2	0	0	16	35.25	68.24	0.00598	0.39	True	11106_1	d__Bacteria;p__Firmicutes_A;c__Clostridia;o__Oscillospirales;f__Acutalibacteraceae;g__Ruminococcus_E;s__Ruminococcus_E sp003526955	d__Bacteria;p__Firmicutes;c__Clostridia;o__Eubacteriales;f__Oscillospiraceae;g__Ruminococcus;s__
BackhedF_2015_ERR525801_bin.9	98.63	0	0.428	66803	2552210	66	1	0	0	17	43.72	83.9	0.0055	0	True	11032_10	d__Bacteria;p__Firmicutes_A;c__Clostridia;o__Oscillospirales;f__Ruminococcaceae;g__Ruminococcus_D;s__Ruminococcus_D bicirculans	d__Bacteria;p__Firmicutes;c__Clostridia;o__Eubacteriales;f__Oscillospiraceae;g__Ruminococcus;s__
BackhedF_2015_ERR525802_bin.1	94.08	0.643	0.413	14509	2369413	263				16	8.72	25.22	0.02351	0.2	True	12741_1	d__Bacteria;p__Firmicutes_A;c__Clostridia;o__Lachnospirales;f__Lachnospiraceae;g__Mediterraneibacter;s__Mediterraneibacter faecis	d__Bacteria;p__Firmicutes;c__Clostridia;o__Eubacteriales;f__Oscillospiraceae;g__Ruminococcus;s__
BackhedF_2015_ERR525802_bin.10	92.66	2.013	0.375	14918	2200594	219				14	8.55	23.38	0.00504	0.22	True	12193_4	d__Bacteria;p__Firmicutes_A;c__Clostridia;o__Lachnospirales;f__Lachnospiraceae;g__Anaerostipes;s__Anaerostipes hadrus	d__Bacteria;p__Firmicutes;c__Clostridia;o__Eubacteriales;f__Lachnospiraceae;g__Anaerostipes;s__Anaerostipes hadrus
BackhedF_2015_ERR525802_bin.11	96.2	0.316	0.448	46504	2796059	92	0	1	3	18	26.84	68.66	0.00576	0.04	True	12699_3	d__Bacteria;p__Firmicutes_A;c__Clostridia;o__Lachnospirales;f__Lachnospiraceae;g__Blautia_A;s__Blautia_A massiliensis	d__Bacteria;p__Firmicutes;c__Clostridia;o__Eubacteriales;f__Lachnospiraceae;g__Blautia;s__
BackhedF_2015_ERR525802_bin.13	97.44	1.115	0.43	16064	5627296	542	2	0	0	18	12.35	36.88	0.14327	0	True	1082_2	d__Bacteria;p__Bacteroidota;c__Bacteroidia;o__Bacteroidales;f__Bacteroidaceae;g__Bacteroides;s__Bacteroides thetaiotaomicron	d__Bacteria;p__Bacteroidetes;c__Bacteroidia;o__Bacteroidales;f__Bacteroidaceae;g__Bacteroides;s__Bacteroides thetaiotaomicron
BackhedF_2015_ERR525802_bin.14	69.44	0.894	0.53	7293	2375756	440	2	0	2	19	19.83	62.1	0.00995	0.32	True	12673_1	d__Bacteria;p__Firmicutes_A;c__Clostridia;o__Oscillospirales;f__Acutalibacteraceae;g__Caproicibacterium;s__Caproicibacterium sp900554535	d__Bacteria;p__Firmicutes;c__Clostridia;o__;f__;g__;s__
BackhedF_2015_ERR525802_bin.2	95.64	1.346	0.448	25053	4668928	282	3	1	1	17	14.99	41.19	0.00249	0.24	True	1070_4	d__Bacteria;p__Bacteroidota;c__Bacteroidia;o__Bacteroidales;f__Tannerellaceae;g__Parabacteroides;s__Parabacteroides distasonis	d__Bacteria;p__Bacteroidetes;c__Bacteroidia;o__Bacteroidales;f__Tannerellaceae;g__Parabacteroides;s__Parabacteroides distasonis
BackhedF_2015_ERR525802_bin.4	99.23	0.104	0.465	63626	2950070	74	2	0	0	18	47.75	131.93	0.00231	0	True	15275_1	d__Bacteria;p__Firmicutes;c__Bacilli;o__Lactobacillales;f__Lactobacillaceae;g__Lacticaseibacillus;s__Lacticaseibacillus rhamnosus	d__Bacteria;p__Firmicutes;c__Bacilli;o__Lactobacillales;f__Lactobacillaceae;g__Lacticaseibacillus;s__Lacticaseibacillus rhamnosus
BackhedF_2015_ERR525802_bin.6	96.21	1.14	0.508	12945	4240214	448	5	0	0	17	16.21	47.49	0.00323	0.03	True	3833_35	d__Bacteria;p__Proteobacteria;c__Gammaproteobacteria;o__Enterobacterales;f__Enterobacteriaceae;g__Escherichia;s__Escherichia coli	d__Bacteria;p__Proteobacteria;c__Gammaproteobacteria;o__Enterobacterales;f__Enterobacteriaceae;g__Escherichia;s__Escherichia coli
BackhedF_2015_ERR525802_bin.7	99.06	1.174	0.414	141900	5187772	75	2	1	0	19	172.4	455.59	0.00139	0.2	True	1105_3	d__Bacteria;p__Bacteroidota;c__Bacteroidia;o__Bacteroidales;f__Bacteroidaceae;g__Phocaeicola;s__Phocaeicola dorei	d__Bacteria;p__Bacteroidetes;c__Bacteroidia;o__Bacteroidales;f__;g__Phocaeicola;s__Phocaeicola dorei
BackhedF_2015_ERR525802_bin.9	90.34	2.62	0.593	9286	1675760	262				20	212.28	730.87	0.00345	0.36	True	5504_2	d__Bacteria;p__Actinobacteriota;c__Coriobacteriia;o__Coriobacteriales;f__Coriobacteriaceae;g__Collinsella;s__Collinsella sp002391315	d__Bacteria;p__Actinobacteria;c__Coriobacteriia;o__Coriobacteriales;f__Coriobacteriaceae;g__Collinsella;s__
BackhedF_2015_ERR525803_bin.1	99.06	0.375	0.414	115183	4909319	79	2	1	0	19	76.93	303.62	0.00099	0.22	True	1105_3	d__Bacteria;p__Bacteroidota;c__Bacteroidia;o__Bacteroidales;f__Bacteroidaceae;g__Phocaeicola;s__Phocaeicola dorei	d__Bacteria;p__Bacteroidetes;c__Bacteroidia;o__Bacteroidales;f__;g__Phocaeicola;s__Phocaeicola dorei
BackhedF_2015_ERR525803_bin.2	61.41	0.268	0.576	3021	1157491	446	1	0	2	18	140.07	759.02	0.00712	0.35	True	5504_131	d__Bacteria;p__Actinobacteriota;c__Coriobacteriia;o__Coriobacteriales;f__Coriobacteriaceae;g__Collinsella;s__Collinsella sp002391315	d__Bacteria;p__Actinobacteria;c__Coriobacteriia;o__Coriobacteriales;f__Coriobacteriaceae;g__Collinsella;s__
BackhedF_2015_ERR525803_bin.3	97.79	1.104	0.315	14238	2063143	224	2	0	0	14	14.9	64.11	0.13461	0	True	12852_2	d__Bacteria;p__Firmicutes;c__Bacilli;o__Staphylococcales;f__Staphylococcaceae;g__Staphylococcus;s__Staphylococcus hominis	d__Bacteria;p__Firmicutes;c__Bacilli;o__Bacillales;f__Staphylococcaceae;g__Staphylococcus;s__Staphylococcus hominis
BackhedF_2015_ERR525803_bin.4	98.65	0.128	0.449	110684	4799055	73	1	2	1	18	114.17	472.9	0.00117	0.18	True	1070_4	d__Bacteria;p__Bacteroidota;c__Bacteroidia;o__Bacteroidales;f__Tannerellaceae;g__Parabacteroides;s__Parabacteroides distasonis	d__Bacteria;p__Bacteroidetes;c__Bacteroidia;o__Bacteroidales;f__Tannerellaceae;g__Parabacteroides;s__Parabacteroides distasonis
BackhedF_2015_ERR525803_bin.5	99.08	0.745	0.503	29129	4781544	262	6	0	0	18	89.89	372.89	0.00415	0.06	True	3833_35	d__Bacteria;p__Proteobacteria;c__Gammaproteobacteria;o__Enterobacterales;f__Enterobacteriaceae;g__Escherichia;s__Escherichia coli	d__Bacteria;p__Proteobacteria;c__Gammaproteobacteria;o__Enterobacterales;f__Enterobacteriaceae;g__Escherichia;s__Escherichia coli
BackhedF_2015_ERR525803_bin.7	97.02	0.495	0.424	125038	6316727	104	6	1	0	18	148.82	584.11	0.0014	0	True	1082_2	d__Bacteria;p__Bacteroidota;c__Bacteroidia;o__Bacteroidales;f__Bacteroidaceae;g__Bacteroides;s__Bacteroides thetaiotaomicron	d__Bacteria;p__Bacteroidetes;c__Bacteroidia;o__Bacteroidales;f__Bacteroidaceae;g__Bacteroides;s__Bacteroides thetaiotaomicron
BackhedF_2015_ERR525803_bin.8	90.31	1.394	0.426	8444	6052000	928	1	0	0	19	8.68	37.93	0.00328	0	True	1089_3	d__Bacteria;p__Bacteroidota;c__Bacteroidia;o__Bacteroidales;f__Bacteroidaceae;g__Bacteroides;s__Bacteroides cellulosilyticus	d__Bacteria;p__Bacteroidetes;c__Bacteroidia;o__Bacteroidales;f__Bacteroidaceae;g__Bacteroides;s__Bacteroides cellulosilyticus
BackhedF_2015_ERR525803_bin.9	94.98	2.745	0.371	5471	2454389	546				11	6.75	28.34	0.01754	0.45	True	12193_4	d__Bacteria;p__Firmicutes_A;c__Clostridia;o__Lachnospirales;f__Lachnospiraceae;g__Anaerostipes;s__Anaerostipes hadrus	d__Bacteria;p__Firmicutes;c__Clostridia;o__Eubacteriales;f__Lachnospiraceae;g__Anaerostipes;s__Anaerostipes hadrus
BackhedF_2015_ERR525805_bin.1	99.96	0.231	0.506	116527	4714885	66	6	2	0	18	53.99	371.47	0.00224	0.02	True	3833_35	d__Bacteria;p__Proteobacteria;c__Gammaproteobacteria;o__Enterobacterales;f__Enterobacteriaceae;g__Escherichia;s__Escherichia coli	d__Bacteria;p__Proteobacteria;c__Gammaproteobacteria;o__Enterobacterales;f__Enterobacteriaceae;g__Escherichia;s__Escherichia coli
BackhedF_2015_ERR525805_bin.2	98.91	0	0.462	61207	3007404	97	1	1	0	18	51.37	293.74	0.00268	0	True	15274_1	d__Bacteria;p__Firmicutes;c__Bacilli;o__Lactobacillales;f__Lactobacillaceae;g__Lacticaseibacillus;s__Lacticaseibacillus paracasei	d__Bacteria;p__Firmicutes;c__Bacilli;o__Lactobacillales;f__Lactobacillaceae;g__Lacticaseibacillus;s__Lacticaseibacillus paracasei
BackhedF_2015_ERR525805_bin.3	84.78	1.14	0.63	6519	2472794	487	1	0	0	17	18.21	148.87	0.00933	0	True	11939_7	d__Bacteria;p__Firmicutes_A;c__Clostridia;o__Oscillospirales;f__Oscillospiraceae;g__Flavonifractor;s__Flavonifractor plautii	d__Bacteria;p__Firmicutes;c__Clostridia;o__Eubacteriales;f__Oscillospiraceae;g__Flavonifractor;s__Flavonifractor plautii
BackhedF_2015_ERR525805_bin.4	98.31	1.843	0.598	66846	2171032	64	1	0	0	19	209.28	1523.93	0.00589	0	True	1466_5	d__Bacteria;p__Actinobacteriota;c__Actinomycetia;o__Actinomycetales;f__Bifidobacteriaceae;g__Bifidobacterium;s__Bifidobacterium longum	d__Bacteria;p__Actinobacteria;c__Actinomycetia;o__Bifidobacteriales;f__Bifidobacteriaceae;g__Bifidobacterium;s__Bifidobacterium longum
BackhedF_2015_ERR525805_bin.5	95.53	0.43	0.375	6795	2588910	518	2	0	0	11	7.52	53.08	0.00881	0	True	12585_10	d__Bacteria;p__Firmicutes;c__Bacilli;o__Lactobacillales;f__Enterococcaceae;g__Enterococcus;s__Enterococcus faecalis	d__Bacteria;p__Firmicutes;c__Bacilli;o__Lactobacillales;f__Enterococcaceae;g__Enterococcus;s__Enterococcus faecalis
BackhedF_2015_ERR525805_bin.6	77.06	2.191	0.684	3055	1910618	728				18	11.85	105.17	0.01296	0	True	6138_2	d__Bacteria;p__Actinobacteriota;c__Actinomycetia;o__Actinomycetales;f__Actinomycetaceae;g__Actinomyces;s__Actinomyces urogenitalis	d__Bacteria;p__Actinobacteria;c__Actinomycetia;o__Actinomycetales;f__Actinomycetaceae;g__Actinomyces;s__Actinomyces urogenitalis
BackhedF_2015_ERR525805_bin.7	97.35	0.46	0.629	93528	2077778	33				20	652.32	4698.86	0.00259	0	True	1486_1	d__Bacteria;p__Actinobacteriota;c__Actinomycetia;o__Actinomycetales;f__Bifidobacteriaceae;g__Bifidobacterium;s__Bifidobacterium bifidum	d__Bacteria;p__Actinobacteria;c__Actinomycetia;o__Bifidobacteriales;f__Bifidobacteriaceae;g__Bifidobacterium;s__Bifidobacterium bifidum
BackhedF_2015_ERR525806_bin.10	90.49	0.894	0.433	4513	2737084	754				13	7.75	37.19	0.01469	0.15	True	12030_1	d__Bacteria;p__Firmicutes_A;c__Clostridia;o__Lachnospirales;f__Lachnospiraceae;g__CAG-882;s__CAG-882 sp003486385	d__Bacteria;p__Firmicutes;c__Clostridia;o__Eubacteriales;f__Eubacteriaceae;g__Eubacterium;s__
BackhedF_2015_ERR525806_bin.12	63.9	0.268	0.584	3102	1334862	531				20	13.97	83.84	0.0107	0	True	5504_128	d__Bacteria;p__Actinobacteriota;c__Coriobacteriia;o__Coriobacteriales;f__Coriobacteriaceae;g__Collinsella;s__	d__Bacteria;p__Actinobacteria;c__Coriobacteriia;o__Coriobacteriales;f__Coriobacteriaceae;g__Collinsella;s__
BackhedF_2015_ERR525806_bin.13	99.36	0	0.416	40721	3441223	135	0	1	3	17	25.57	109.08	0.01252	0.15	True	12692_4	d__Bacteria;p__Firmicutes_A;c__Clostridia;o__Lachnospirales;f__Lachnospiraceae;g__Blautia_A;s__Blautia_A wexlerae	d__Bacteria;p__Firmicutes;c__Clostridia;o__Eubacteriales;f__Lachnospiraceae;g__Blautia;s__Blautia wexlerae
BackhedF_2015_ERR525806_bin.16	71.89	2.064	0.397	2229	1302348	637	1	0	0	10	5.02	33.96	0.21558	0.23	True	15547_7	d__Bacteria;p__Proteobacteria;c__Gammaproteobacteria;o__Enterobacterales;f__Pasteurellaceae;g__Haemophilus_D;s__Haemophilus_D sp900764435	d__Bacteria;p__Proteobacteria;c__Gammaproteobacteria;o__Pasteurellales;f__Pasteurellaceae;g__Haemophilus;s__Haemophilus parainfluenzae
BackhedF_2015_ERR525806_bin.17	89.27	2.987	0.504	3666	4000110	1307	3	0	0	17	8.03	46.32	0.13972	0.04	True	3833_35	d__Bacteria;p__Proteobacteria;c__Gammaproteobacteria;o__Enterobacterales;f__Enterobacteriaceae;g__Escherichia;s__Escherichia coli	d__Bacteria;p__Proteobacteria;c__Gammaproteobacteria;o__Enterobacterales;f__Enterobacteriaceae;g__Escherichia;s__Escherichia coli
BackhedF_2015_ERR525806_bin.5	64.76	0.671	0.375	37147	1930206	76	0	0	1	17	15.72	70.41	0.00398	0.32	True	12193_4	d__Bacteria;p__Firmicutes_A;c__Clostridia;o__Lachnospirales;f__Lachnospiraceae;g__Anaerostipes;s__Anaerostipes hadrus	d__Bacteria;p__Firmicutes;c__Clostridia;o__Eubacteriales;f__Lachnospiraceae;g__Anaerostipes;s__Anaerostipes hadrus
BackhedF_2015_ERR525806_bin.8	76.5	0.375	0.415	66064	3428167	83	1	1	1	17	181.3	789.86	0.00104	0.31	True	1105_3	d__Bacteria;p__Bacteroidota;c__Bacteroidia;o__Bacteroidales;f__Bacteroidaceae;g__Phocaeicola;s__Phocaeicola dorei	d__Bacteria;p__Bacteroidetes;c__Bacteroidia;o__Bacteroidales;f__;g__Phocaeicola;s__Phocaeicola dorei
BackhedF_2015_ERR525806_bin.9	77.77	3.375	0.491	2866	2291079	907				13	7.13	38.15	0.05843	0.4	True	12158_2	d__Bacteria;p__Firmicutes_A;c__Clostridia;o__Lachnospirales;f__Lachnospiraceae;g__Enterocloster;s__Enterocloster sp900538485	d__Bacteria;p__Firmicutes;c__Clostridia;o__Eubacteriales;f__Clostridiaceae;g__Clostridium;s__
BackhedF_2015_ERR525807_bin.2	99.85	0.651	0.505	109757	4675630	80	6	0	0	18	114.82	463.97	0.00218	0.03	True	3833_35	d__Bacteria;p__Proteobacteria;c__Gammaproteobacteria;o__Enterobacterales;f__Enterobacteriaceae;g__Escherichia;s__Escherichia coli	d__Bacteria;p__Proteobacteria;c__Gammaproteobacteria;o__Enterobacterales;f__Enterobacteriaceae;g__Escherichia;s__Escherichia coli
BackhedF_2015_ERR525807_bin.3	98.79	0.374	0.416	38514	2010108	74	1	0	0	13	25.39	97.04	0.01312	0	True	15006_1	d__Bacteria;p__Firmicutes;c__Bacilli;o__Lactobacillales;f__Streptococcaceae;g__Streptococcus;s__Streptococcus lactarius	d__Bacteria;p__Firmicutes;c__Bacilli;o__Lactobacillales;f__Streptococcaceae;g__Streptococcus;s__
BackhedF_2015_ERR525807_bin.4	75.27	1.248	0.376	4770	2181344	523	1	0	0	8	6.89	28.57	0.01308	0	True	12585_10	d__Bacteria;p__Firmicutes;c__Bacilli;o__Lactobacillales;f__Enterococcaceae;g__Enterococcus;s__Enterococcus faecalis	d__Bacteria;p__Firmicutes;c__Bacilli;o__Lactobacillales;f__Enterococcaceae;g__Enterococcus;s__Enterococcus faecalis
BackhedF_2015_ERR525807_bin.5	98.69	1.305	0.594	21588	2476911	180	0	2	0	20	834.89	3709.56	0.00697	0.32	True	1466_4	d__Bacteria;p__Actinobacteriota;c__Actinomycetia;o__Actinomycetales;f__Bifidobacteriaceae;g__Bifidobacterium;s__Bifidobacterium infantis	d__Bacteria;p__Actinobacteria;c__Actinomycetia;o__Bifidobacteriales;f__Bifidobacteriaceae;g__Bifidobacterium;s__Bifidobacterium longum
BackhedF_2015_ERR525808_bin.1	89.56	1.916	0.394	5774	1906076	435	5	1	1	13	234.18	947.48	0.03441	0.13	True	15547_41	d__Bacteria;p__Proteobacteria;c__Gammaproteobacteria;o__Enterobacterales;f__Pasteurellaceae;g__Haemophilus_D;s__	d__Bacteria;p__Proteobacteria;c__Gammaproteobacteria;o__Pasteurellales;f__Pasteurellaceae;g__Haemophilus;s__
BackhedF_2015_ERR525808_bin.10	94.89	1.032	0.42	34560	1978829	100	1	1	0	14	18.7	68.61	0.0015	0	True	15006_7	d__Bacteria;p__Firmicutes;c__Bacilli;o__Lactobacillales;f__Streptococcaceae;g__Streptococcus;s__Streptococcus sp900766505	d__Bacteria;p__Firmicutes;c__Bacilli;o__Lactobacillales;f__Streptococcaceae;g__Streptococcus;s__Streptococcus parasanguinis
BackhedF_2015_ERR525808_bin.11	99.81	0	0.319	70645	2399125	55	4	2	0	16	69.53	269.68	0.0035	0	True	12848_3	d__Bacteria;p__Firmicutes;c__Bacilli;o__Staphylococcales;f__Staphylococcaceae;g__Staphylococcus;s__Staphylococcus epidermidis	d__Bacteria;p__Firmicutes;c__Bacilli;o__Bacillales;f__Staphylococcaceae;g__Staphylococcus;s__Staphylococcus epidermidis
BackhedF_2015_ERR525808_bin.2	99.62	0	0.375	161081	2761090	43	1	1	0	19	38.15	147.28	0.00218	0	True	12585_10	d__Bacteria;p__Firmicutes;c__Bacilli;o__Lactobacillales;f__Enterococcaceae;g__Enterococcus;s__Enterococcus faecalis	d__Bacteria;p__Firmicutes;c__Bacilli;o__Lactobacillales;f__Enterococcaceae;g__Enterococcus;s__Enterococcus faecalis
BackhedF_2015_ERR525808_bin.3	100	0.374	0.399	110347	2101091	29				17	154.86	634.56	0.00169	0	True	15002_10	d__Bacteria;p__Firmicutes;c__Bacilli;o__Lactobacillales;f__Streptococcaceae;g__Streptococcus;s__Streptococcus salivarius	d__Bacteria;p__Firmicutes;c__Bacilli;o__Lactobacillales;f__Streptococcaceae;g__Streptococcus;s__
BackhedF_2015_ERR525808_bin.4	75.01	0.598	0.389	3639	1194239	396	1	0	1	10	6.21	28.74	0.08866	0	True	11845_4	d__Bacteria;p__Firmicutes_C;c__Negativicutes;o__Veillonellales;f__Veillonellaceae;g__F0422;s__F0422 sp001553345	d__Bacteria;p__Firmicutes;c__Negativicutes;o__Veillonellales;f__Veillonellaceae;g__Veillonella;s__
BackhedF_2015_ERR525808_bin.5	100	0.598	0.386	149818	2053553	25	4	4	1	18	394.55	1498.41	0.00334	0	True	11841_1	d__Bacteria;p__Firmicutes_C;c__Negativicutes;o__Veillonellales;f__Veillonellaceae;g__Veillonella;s__Veillonella parvula_A	d__Bacteria;p__Firmicutes;c__Negativicutes;o__Veillonellales;f__Veillonellaceae;g__Veillonella;s__Veillonella parvula
BackhedF_2015_ERR525808_bin.6	100	0	0.36	80527	1802759	38	3	0	1	16	33.68	129.8	0.00318	0.27	True	11796_3	d__Bacteria;p__Firmicutes_A;c__Clostridia;o__Peptostreptococcales;f__Peptostreptococcaceae;g__Peptostreptococcus;s__Peptostreptococcus anaerobius	d__Bacteria;p__Firmicutes;c__Clostridia;o__Eubacteriales;f__Peptostreptococcaceae;g__Peptostreptococcus;s__Peptostreptococcus anaerobius
BackhedF_2015_ERR525808_bin.7	100	0.806	0.277	314930	3799234	40	7	3	3	19	212.58	749.08	0.00074	0	True	16628_1	d__Bacteria;p__Firmicutes_A;c__Clostridia;o__Clostridiales;f__Clostridiaceae;g__Clostridium;s__Clostridium tertium	d__Bacteria;p__Firmicutes;c__Clostridia;o__Eubacteriales;f__Clostridiaceae;g__Clostridium;s__Clostridium tertium
BackhedF_2015_ERR525808_bin.8	98.19	0.499	0.388	64860	1852323	50	1	0	1	12	63.73	249.18	0.00155	0	True	15004_8	d__Bacteria;p__Firmicutes;c__Bacilli;o__Lactobacillales;f__Streptococcaceae;g__Streptococcus;s__Streptococcus anginosus	d__Bacteria;p__Firmicutes;c__Bacilli;o__Lactobacillales;f__Streptococcaceae;g__Streptococcus;s__Streptococcus anginosus
BackhedF_2015_ERR525808_bin.9	61.31	0	0.389	17297	1668640	131	1	0	0	11	23.07	94.28	0.00264	0	True	11842_3	d__Bacteria;p__Firmicutes_C;c__Negativicutes;o__Veillonellales;f__Veillonellaceae;g__Veillonella;s__Veillonella rogosae	d__Bacteria;p__Firmicutes;c__Negativicutes;o__Veillonellales;f__Veillonellaceae;g__Veillonella;s__
BackhedF_2015_ERR525810_bin.1	99.32	1.342	0.371	46939	2623029	81	0	1	1	17	28.53	50.2	0.00585	0.19	True	12193_4	d__Bacteria;p__Firmicutes_A;c__Clostridia;o__Lachnospirales;f__Lachnospiraceae;g__Anaerostipes;s__Anaerostipes hadrus	d__Bacteria;p__Firmicutes;c__Clostridia;o__Eubacteriales;f__Lachnospiraceae;g__Anaerostipes;s__Anaerostipes hadrus
BackhedF_2015_ERR525810_bin.10	58.86	0	0.454	68643	2007027	49				18	22.42	43.54	0.01633	0.02	True	12699_3	d__Bacteria;p__Firmicutes_A;c__Clostridia;o__Lachnospirales;f__Lachnospiraceae;g__Blautia_A;s__Blautia_A massiliensis	d__Bacteria;p__Firmicutes;c__Clostridia;o__Eubacteriales;f__Lachnospiraceae;g__Blautia;s__
BackhedF_2015_ERR525810_bin.11	89.55	2.953	0.419	20912	2858202	181	0	0	2	13	15.12	29.59	0.11016	0.26	True	12692_4	d__Bacteria;p__Firmicutes_A;c__Clostridia;o__Lachnospirales;f__Lachnospiraceae;g__Blautia_A;s__Blautia_A wexlerae	d__Bacteria;p__Firmicutes;c__Clostridia;o__Eubacteriales;f__Lachnospiraceae;g__Blautia;s__Blautia wexlerae
BackhedF_2015_ERR525810_bin.12	96.35	0.751	0.419	44599	4493000	204	5	0	0	19	269.19	506.66	0.05706	0.43	True	1105_3	d__Bacteria;p__Bacteroidota;c__Bacteroidia;o__Bacteroidales;f__Bacteroidaceae;g__Phocaeicola;s__Phocaeicola dorei	d__Bacteria;p__Bacteroidetes;c__Bacteroidia;o__Bacteroidales;f__;g__Phocaeicola;s__Phocaeicola dorei
BackhedF_2015_ERR525810_bin.13	72.27	1.931	0.59	5316	1540564	355	3	0	0	17	13.93	31.14	0.33901	0	True	1457_1	d__Bacteria;p__Actinobacteriota;c__Actinomycetia;o__Actinomycetales;f__Bifidobacteriaceae;g__Bifidobacterium;s__Bifidobacterium adolescentis	d__Bacteria;p__Actinobacteria;c__Actinomycetia;o__Bifidobacteriales;f__Bifidobacteriaceae;g__Bifidobacterium;s__Bifidobacterium adolescentis
BackhedF_2015_ERR525810_bin.14	68.55	3.298	0.599	4633	1571636	383	4	0	0	17	40.19	89.02	0.31263	0	True	11882_5	d__Bacteria;p__Firmicutes_A;c__Clostridia;o__Oscillospirales;f__Ruminococcaceae;g__Faecalibacterium;s__Faecalibacterium prausnitzii_G	d__Bacteria;p__Firmicutes;c__Clostridia;o__Eubacteriales;f__Oscillospiraceae;g__Faecalibacterium;s__Faecalibacterium prausnitzii
BackhedF_2015_ERR525810_bin.15	98.65	0.128	0.453	14578	4434604	428	2	0	0	18	9.74	18.89	0.00271	0.41	True	1070_4	d__Bacteria;p__Bacteroidota;c__Bacteroidia;o__Bacteroidales;f__Tannerellaceae;g__Parabacteroides;s__Parabacteroides distasonis	d__Bacteria;p__Bacteroidetes;c__Bacteroidia;o__Bacteroidales;f__Tannerellaceae;g__Parabacteroides;s__Parabacteroides distasonis
BackhedF_2015_ERR525810_bin.16	97.31	0	0.361	50644	2643253	89	0	1	1	18	23.13	43.26	0.00411	0	True	11998_3	d__Bacteria;p__Firmicutes_A;c__Clostridia;o__Lachnospirales;f__Lachnospiraceae;g__Lachnospira;s__Lachnospira rogosae_A	d__Bacteria;p__Firmicutes;c__Clostridia;o__Eubacteriales;f__;g__;s__
BackhedF_2015_ERR525810_bin.17	98.1	1.582	0.412	28734	3370244	192	0	0	5	18	13.24	25.44	0.01767	0.29	True	11862_1	d__Bacteria;p__Firmicutes_A;c__Clostridia;o__Lachnospirales;f__Lachnospiraceae;g__KLE1615;s__KLE1615 sp900066985	d__Bacteria;p__Firmicutes;c__Clostridia;o__Eubacteriales;f__Lachnospiraceae;g__;s__
BackhedF_2015_ERR525810_bin.18	91.84	1.115	0.439	54779	2937521	82				17	30.1	55.21	0.00255	0	True	1112_1	d__Bacteria;p__Bacteroidota;c__Bacteroidia;o__Bacteroidales;f__Bacteroidaceae;g__Phocaeicola;s__Phocaeicola sp000432735	d__Bacteria;p__Bacteroidetes;c__Bacteroidia;o__Bacteroidales;f__Bacteroidaceae;g__Bacteroides;s__
BackhedF_2015_ERR525810_bin.19	96.27	0.384	0.456	61777	3988099	101	1	0	0	19	17.53	33.15	0.00205	0.32	True	1076_1	d__Bacteria;p__Bacteroidota;c__Bacteroidia;o__Bacteroidales;f__Tannerellaceae;g__Parabacteroides;s__Parabacteroides merdae	d__Bacteria;p__Bacteroidetes;c__Bacteroidia;o__Bacteroidales;f__Tannerellaceae;g__Parabacteroides;s__Parabacteroides merdae
BackhedF_2015_ERR525810_bin.2	99.03	1.61	0.468	48305	3392794	101	0	1	0	15	38.66	72.19	0.00402	0.24	True	11800_3	d__Bacteria;p__Firmicutes_A;c__Clostridia;o__Lachnospirales;f__Lachnospiraceae;g__Acetatifactor;s__Acetatifactor sp900066565	d__Bacteria;p__Firmicutes;c__Clostridia;o__Eubacteriales;f__Lachnospiraceae;g__;s__
BackhedF_2015_ERR525810_bin.20	80.24	2.004	0.498	5968	1999622	394	0	1	0	9	7.73	15.87	0.05189	0.2	True	12172_3	d__Bacteria;p__Firmicutes_A;c__Clostridia;o__Lachnospirales;f__Lachnospiraceae;g__Copromonas;s__Copromonas sp900066535	d__Bacteria;p__Firmicutes;c__Clostridia;o__Eubacteriales;f__Clostridiaceae;g__;s__
BackhedF_2015_ERR525810_bin.21	71.13	3.926	0.397	3060	1234989	424	2	0	0	15	5.81	17.33	0.37811	0.22	True	15547_71	d__Bacteria;p__Proteobacteria;c__Gammaproteobacteria;o__Enterobacterales;f__Pasteurellaceae;g__Haemophilus_D;s__Haemophilus_D sp001815355	d__Bacteria;p__Proteobacteria;c__Gammaproteobacteria;o__Pasteurellales;f__Pasteurellaceae;g__Haemophilus;s__Haemophilus parainfluenzae
BackhedF_2015_ERR525810_bin.23	78.57	1.672	0.48	19767	3401020	255				17	39.99	81.68	0.13574	0	True	1092_1	d__Bacteria;p__Bacteroidota;c__Bacteroidia;o__Bacteroidales;f__Bacteroidaceae;g__Bacteroides;s__Bacteroides uniformis	d__Bacteria;p__Bacteroidetes;c__Bacteroidia;o__Bacteroidales;f__Bacteroidaceae;g__Bacteroides;s__Bacteroides uniformis
BackhedF_2015_ERR525810_bin.26	55.06	0	0.465	45846	1243418	34	1	3	1	20	32.92	61.86	0.0035	0	True	11850_1	d__Bacteria;p__Firmicutes_C;c__Negativicutes;o__Veillonellales;f__Dialisteraceae;g__Dialister;s__Dialister invisus	d__Bacteria;p__Firmicutes;c__Negativicutes;o__Veillonellales;f__Veillonellaceae;g__Dialister;s__Dialister invisus
BackhedF_2015_ERR525810_bin.5	77.28	2.104	0.586	3895	2268699	732	2	1	0	19	11.55	23.95	0.01556	0.36	True	3443_3	d__Bacteria;p__Proteobacteria;c__Gammaproteobacteria;o__Burkholderiales;f__Burkholderiaceae;g__Sutterella;s__Sutterella seckii_A	d__Bacteria;p__Proteobacteria;c__Betaproteobacteria;o__Burkholderiales;f__Sutterellaceae;g__Sutterella;s__
BackhedF_2015_ERR525810_bin.6	96.37	1.765	0.415	55891	6197460	249	3	0	1	19	137.34	257.47	0.00967	0	True	1084_2	d__Bacteria;p__Bacteroidota;c__Bacteroidia;o__Bacteroidales;f__Bacteroidaceae;g__Bacteroides;s__Bacteroides ovatus	d__Bacteria;p__Bacteroidetes;c__Bacteroidia;o__Bacteroidales;f__Bacteroidaceae;g__Bacteroides;s__Bacteroides ovatus
BackhedF_2015_ERR525810_bin.9	99.32	0.671	0.408	67631	2126492	52	1	1	0	18	17.09	30.83	0.00472	0.08	True	11105_6	d__Bacteria;p__Firmicutes_A;c__Clostridia;o__Oscillospirales;f__Acutalibacteraceae;g__Ruminococcus_E;s__Ruminococcus_E bromii_B	d__Bacteria;p__Firmicutes;c__Clostridia;o__Eubacteriales;f__Oscillospiraceae;g__Ruminococcus;s__Ruminococcus bromii
BackhedF_2015_ERR525811_bin.1	98.26	0.256	0.451	72277	4605380	109	3	1	1	19	21.13	29.71	0.00248	0.24	True	1070_4	d__Bacteria;p__Bacteroidota;c__Bacteroidia;o__Bacteroidales;f__Tannerellaceae;g__Parabacteroides;s__Parabacteroides distasonis	d__Bacteria;p__Bacteroidetes;c__Bacteroidia;o__Bacteroidales;f__Tannerellaceae;g__Parabacteroides;s__Parabacteroides distasonis
BackhedF_2015_ERR525811_bin.11	96.44	1.42	0.586	23471	2133351	138	1	0	0	20	230.32	355.38	0.00573	0	True	1465_3	d__Bacteria;p__Actinobacteriota;c__Actinomycetia;o__Actinomycetales;f__Bifidobacteriaceae;g__Bifidobacterium;s__Bifidobacterium breve	d__Bacteria;p__Actinobacteria;c__Actinomycetia;o__Bifidobacteriales;f__Bifidobacteriaceae;g__Bifidobacterium;s__Bifidobacterium breve
BackhedF_2015_ERR525811_bin.12	98.88	3.192	0.425	30701	4932581	349	5	0	2	19	43.28	59.64	0.01821	0.36	True	1083_1	d__Bacteria;p__Bacteroidota;c__Bacteroidia;o__Bacteroidales;f__Bacteroidaceae;g__Bacteroides;s__Bacteroides zhangwenhongi	d__Bacteria;p__Bacteroidetes;c__Bacteroidia;o__Bacteroidales;f__Bacteroidaceae;g__Bacteroides;s__Bacteroides finegoldii
BackhedF_2015_ERR525811_bin.13	68.18	0	0.43	5478	1153989	256				5	6.91	10.54	0.09589	0	True	15006_1	d__Bacteria;p__Firmicutes;c__Bacilli;o__Lactobacillales;f__Streptococcaceae;g__Streptococcus;s__Streptococcus lactarius	d__Bacteria;p__Firmicutes;c__Bacilli;o__Lactobacillales;f__Streptococcaceae;g__Streptococcus;s__
BackhedF_2015_ERR525811_bin.14	75.4	3.844	0.592	9630	1680805	240	3	0	0	19	32.48	51.07	0.02213	0	True	1457_1	d__Bacteria;p__Actinobacteriota;c__Actinomycetia;o__Actinomycetales;f__Bifidobacteriaceae;g__Bifidobacterium;s__Bifidobacterium adolescentis	d__Bacteria;p__Actinobacteria;c__Actinomycetia;o__Bifidobacteriales;f__Bifidobacteriaceae;g__Bifidobacterium;s__Bifidobacterium adolescentis
BackhedF_2015_ERR525811_bin.2	74.48	0	0.418	25825	5512473	363	1	0	0	17	11.96	18.03	0.00329	0	True	1084_2	d__Bacteria;p__Bacteroidota;c__Bacteroidia;o__Bacteroidales;f__Bacteroidaceae;g__Bacteroides;s__Bacteroides ovatus	d__Bacteria;p__Bacteroidetes;c__Bacteroidia;o__Bacteroidales;f__Bacteroidaceae;g__Bacteroides;s__Bacteroides ovatus
BackhedF_2015_ERR525811_bin.3	61.27	0	0.581	2670	1754389	731	2	0	0	16	7.73	13.29	0.03831	0.39	True	3443_1	d__Bacteria;p__Proteobacteria;c__Gammaproteobacteria;o__Burkholderiales;f__Burkholderiaceae;g__Sutterella;s__Sutterella seckii_A	d__Bacteria;p__Proteobacteria;c__Betaproteobacteria;o__Burkholderiales;f__Sutterellaceae;g__Sutterella;s__
BackhedF_2015_ERR525811_bin.4	94.42	1.115	0.464	79887	4196604	73				19	23.1	33.66	0.00288	0	True	1092_1	d__Bacteria;p__Bacteroidota;c__Bacteroidia;o__Bacteroidales;f__Bacteroidaceae;g__Bacteroides;s__Bacteroides uniformis	d__Bacteria;p__Bacteroidetes;c__Bacteroidia;o__Bacteroidales;f__Bacteroidaceae;g__Bacteroides;s__Bacteroides uniformis
BackhedF_2015_ERR525811_bin.5	99.36	0	0.414	34815	3480834	157	0	0	1	18	42.58	56.54	0.00426	0.17	True	12692_4	d__Bacteria;p__Firmicutes_A;c__Clostridia;o__Lachnospirales;f__Lachnospiraceae;g__Blautia_A;s__Blautia_A wexlerae	d__Bacteria;p__Firmicutes;c__Clostridia;o__Eubacteriales;f__Lachnospiraceae;g__Blautia;s__Blautia wexlerae
BackhedF_2015_ERR525811_bin.6	99.96	0.077	0.507	133890	4647311	61	6	1	0	18	60.52	86.94	0.0035	0.01	True	3833_35	d__Bacteria;p__Proteobacteria;c__Gammaproteobacteria;o__Enterobacterales;f__Enterobacteriaceae;g__Escherichia;s__Escherichia coli	d__Bacteria;p__Proteobacteria;c__Gammaproteobacteria;o__Enterobacterales;f__Enterobacteriaceae;g__Escherichia;s__Escherichia coli
BackhedF_2015_ERR525812_bin.1	98.71	0	0.313	14823	2158783	211	1	1	0	11	26.43	50.31	0.00581	0	True	12852_2	d__Bacteria;p__Firmicutes;c__Bacilli;o__Staphylococcales;f__Staphylococcaceae;g__Staphylococcus;s__Staphylococcus hominis	d__Bacteria;p__Firmicutes;c__Bacilli;o__Bacillales;f__Staphylococcaceae;g__Staphylococcus;s__Staphylococcus hominis
BackhedF_2015_ERR525812_bin.2	98.08	0.993	0.393	22355	1913569	118	1	1	0	17	14.29	25.88	0.00475	0.43	True	11845_1	d__Bacteria;p__Firmicutes_C;c__Negativicutes;o__Veillonellales;f__Veillonellaceae;g__F0422;s__F0422 sp900544365	d__Bacteria;p__Firmicutes;c__Negativicutes;o__Veillonellales;f__Veillonellaceae;g__Veillonella;s__
BackhedF_2015_ERR525812_bin.3	99.62	0	0.373	72080	2815883	56	2	0	0	18	73.96	130.73	0.00121	0	True	12585_10	d__Bacteria;p__Firmicutes;c__Bacilli;o__Lactobacillales;f__Enterococcaceae;g__Enterococcus;s__Enterococcus faecalis	d__Bacteria;p__Firmicutes;c__Bacilli;o__Lactobacillales;f__Enterococcaceae;g__Enterococcus;s__Enterococcus faecalis
BackhedF_2015_ERR525812_bin.4	88.89	0.361	0.322	6558	2096601	425	0	1	0	3	7.98	15.95	0.04922	0	True	12848_3	d__Bacteria;p__Firmicutes;c__Bacilli;o__Staphylococcales;f__Staphylococcaceae;g__Staphylococcus;s__Staphylococcus epidermidis	d__Bacteria;p__Firmicutes;c__Bacilli;o__Bacillales;f__Staphylococcaceae;g__Staphylococcus;s__Staphylococcus epidermidis
BackhedF_2015_ERR525812_bin.5	99.43	0.561	0.399	177426	2059598	29				15	154.85	283.04	0.00088	0	True	15002_10	d__Bacteria;p__Firmicutes;c__Bacilli;o__Lactobacillales;f__Streptococcaceae;g__Streptococcus;s__Streptococcus salivarius	d__Bacteria;p__Firmicutes;c__Bacilli;o__Lactobacillales;f__Streptococcaceae;g__Streptococcus;s__
BackhedF_2015_ERR525812_bin.6	88.16	1.925	0.447	4961	3888859	1046	1	1	0	18	7.72	16.63	0.01333	0.43	True	1070_4	d__Bacteria;p__Bacteroidota;c__Bacteroidia;o__Bacteroidales;f__Tannerellaceae;g__Parabacteroides;s__Parabacteroides distasonis	d__Bacteria;p__Bacteroidetes;c__Bacteroidia;o__Bacteroidales;f__Tannerellaceae;g__Parabacteroides;s__Parabacteroides distasonis
BackhedF_2015_ERR525812_bin.7	97.63	0.625	0.505	34501	4430748	222	4	0	0	18	285.03	585.71	0.00239	0.03	True	3833_35	d__Bacteria;p__Proteobacteria;c__Gammaproteobacteria;o__Enterobacterales;f__Enterobacteriaceae;g__Escherichia;s__Escherichia coli	d__Bacteria;p__Proteobacteria;c__Gammaproteobacteria;o__Enterobacterales;f__Enterobacteriaceae;g__Escherichia;s__Escherichia coli
BackhedF_2015_ERR525812_bin.8	57.41	1.328	0.432	2094	1700422	860				17	5.77	12.33	0.10343	0	True	1112_3	d__Bacteria;p__Bacteroidota;c__Bacteroidia;o__Bacteroidales;f__Bacteroidaceae;g__Phocaeicola;s__Phocaeicola sp000432735	d__Bacteria;p__Bacteroidetes;c__Bacteroidia;o__Bacteroidales;f__Bacteroidaceae;g__Bacteroides;s__
BackhedF_2015_ERR525814_bin.2	99.81	0.227	0.394	91974	2039321	40	4	1	0	18	51.94	69.66	0.00175	0.03	True	15547_43	d__Bacteria;p__Proteobacteria;c__Gammaproteobacteria;o__Enterobacterales;f__Pasteurellaceae;g__Haemophilus_D;s__Haemophilus_D parainfluenzae	d__Bacteria;p__Proteobacteria;c__Gammaproteobacteria;o__Pasteurellales;f__Pasteurellaceae;g__Haemophilus;s__Haemophilus parainfluenzae
BackhedF_2015_ERR525814_bin.3	88.01	0.561	0.318	74176	2063521	48	3	2	0	14	373.06	487.92	0.00475	0	True	12848_3	d__Bacteria;p__Firmicutes;c__Bacilli;o__Staphylococcales;f__Staphylococcaceae;g__Staphylococcus;s__Staphylococcus epidermidis	d__Bacteria;p__Firmicutes;c__Bacilli;o__Bacillales;f__Staphylococcaceae;g__Staphylococcus;s__Staphylococcus epidermidis
BackhedF_2015_ERR525814_bin.4	85.2	1.685	0.396	8577	1518394	218	1	1	1	11	897.05	1178.35	0.00538	0	True	15014_29	d__Bacteria;p__Firmicutes;c__Bacilli;o__Lactobacillales;f__Streptococcaceae;g__Streptococcus;s__	d__Bacteria;p__Firmicutes;c__Bacilli;o__Lactobacillales;f__Streptococcaceae;g__Streptococcus;s__
BackhedF_2015_ERR525814_bin.5	96.31	0.552	0.313	74993	1893185	34	1	1	0	13	94.94	115.74	0.00465	0	True	12852_2	d__Bacteria;p__Firmicutes;c__Bacilli;o__Staphylococcales;f__Staphylococcaceae;g__Staphylococcus;s__Staphylococcus hominis	d__Bacteria;p__Firmicutes;c__Bacilli;o__Bacillales;f__Staphylococcaceae;g__Staphylococcus;s__Staphylococcus hominis
BackhedF_2015_ERR525814_bin.6	65.3	2.843	0.403	5956	1348402	258				8	253.84	354.12	0.11103	0	True	15002_10	d__Bacteria;p__Firmicutes;c__Bacilli;o__Lactobacillales;f__Streptococcaceae;g__Streptococcus;s__Streptococcus salivarius	d__Bacteria;p__Firmicutes;c__Bacilli;o__Lactobacillales;f__Streptococcaceae;g__Streptococcus;s__
BackhedF_2015_ERR525816_bin.10	99.36	1.265	0.415	32882	3841101	174	1	1	3	19	100.7	244.45	0.00549	0.29	True	12692_4	d__Bacteria;p__Firmicutes_A;c__Clostridia;o__Lachnospirales;f__Lachnospiraceae;g__Blautia_A;s__Blautia_A wexlerae	d__Bacteria;p__Firmicutes;c__Clostridia;o__Eubacteriales;f__Lachnospiraceae;g__Blautia;s__Blautia wexlerae
BackhedF_2015_ERR525816_bin.13	99.32	0.671	0.407	99644	2121917	40	3	2	0	17	18.03	45.98	0.00237	0.06	True	11105_6	d__Bacteria;p__Firmicutes_A;c__Clostridia;o__Oscillospirales;f__Acutalibacteraceae;g__Ruminococcus_E;s__Ruminococcus_E bromii_B	d__Bacteria;p__Firmicutes;c__Clostridia;o__Eubacteriales;f__Oscillospiraceae;g__Ruminococcus;s__Ruminococcus bromii
BackhedF_2015_ERR525816_bin.14	99.03	2.133	0.427	80725	3563689	74	0	0	2	17	80.77	191.78	0.00243	0	True	12042_2	d__Bacteria;p__Firmicutes_A;c__Clostridia;o__Lachnospirales;f__Lachnospiraceae;g__Roseburia;s__Roseburia intestinalis	d__Bacteria;p__Firmicutes;c__Clostridia;o__Eubacteriales;f__Lachnospiraceae;g__Roseburia;s__Roseburia intestinalis
BackhedF_2015_ERR525816_bin.16	97.24	1.242	0.551	22192	2700229	182	1	0	0	19	31.5	85.65	0.00389	0	True	3442_7	d__Bacteria;p__Proteobacteria;c__Gammaproteobacteria;o__Burkholderiales;f__Burkholderiaceae;g__Sutterella;s__Sutterella wadsworthensis	d__Bacteria;p__Proteobacteria;c__Betaproteobacteria;o__Burkholderiales;f__Sutterellaceae;g__Sutterella;s__Sutterella wadsworthensis
BackhedF_2015_ERR525816_bin.17	99.32	1.342	0.372	28074	2615120	133				18	13.27	34.44	0.00431	0.34	True	12193_4	d__Bacteria;p__Firmicutes_A;c__Clostridia;o__Lachnospirales;f__Lachnospiraceae;g__Anaerostipes;s__Anaerostipes hadrus	d__Bacteria;p__Firmicutes;c__Clostridia;o__Eubacteriales;f__Lachnospiraceae;g__Anaerostipes;s__Anaerostipes hadrus
BackhedF_2015_ERR525816_bin.2	94.09	0.652	0.49	13519	2573594	285	0	2	1	18	9.94	26.86	0.00724	0.2	True	12172_3	d__Bacteria;p__Firmicutes_A;c__Clostridia;o__Lachnospirales;f__Lachnospiraceae;g__Copromonas;s__Copromonas sp900066535	d__Bacteria;p__Firmicutes;c__Clostridia;o__Eubacteriales;f__Clostridiaceae;g__;s__
BackhedF_2015_ERR525816_bin.3	97.98	0	0.521	23444	3102084	205	1	0	1	18	22.81	56.25	0.0081	0.39	True	11021_0	d__Bacteria;p__Firmicutes_A;c__Clostridia;o__Oscillospirales;f__Ruminococcaceae;g__CAG-115;s__CAG-115 sp003531585	d__Bacteria;p__Firmicutes;c__Clostridia;o__Eubacteriales;f__Oscillospiraceae;g__;s__
BackhedF_2015_ERR525816_bin.5	98.65	0	0.374	120322	2875352	38	0	1	0	18	119.86	288.92	0.00089	0.29	True	12001_2	d__Bacteria;p__Firmicutes_A;c__Clostridia;o__Lachnospirales;f__Lachnospiraceae;g__Lachnospira;s__Lachnospira eligens_A	d__Bacteria;p__Firmicutes;c__Clostridia;o__Eubacteriales;f__Lachnospiraceae;g__Lachnospira;s__Lachnospira eligens
BackhedF_2015_ERR525816_bin.7	98.26	0.256	0.451	77960	4501266	91	3	2	1	18	20.56	50.86	0.00167	0.27	True	1070_4	d__Bacteria;p__Bacteroidota;c__Bacteroidia;o__Bacteroidales;f__Tannerellaceae;g__Parabacteroides;s__Parabacteroides distasonis	d__Bacteria;p__Bacteroidetes;c__Bacteroidia;o__Bacteroidales;f__Tannerellaceae;g__Parabacteroides;s__Parabacteroides distasonis
BackhedF_2015_ERR525816_bin.8	91.44	3.414	0.415	119027	5277623	122				18	125.25	315.77	0.01544	0.21	True	1105_3	d__Bacteria;p__Bacteroidota;c__Bacteroidia;o__Bacteroidales;f__Bacteroidaceae;g__Phocaeicola;s__Phocaeicola dorei	d__Bacteria;p__Bacteroidetes;c__Bacteroidia;o__Bacteroidales;f__;g__Phocaeicola;s__Phocaeicola dorei
BackhedF_2015_ERR525816_bin.9	65.86	0	0.419	20176	4326009	346	1	0	0	17	11.81	30.42	0.0159	0	True	1085_1	d__Bacteria;p__Bacteroidota;c__Bacteroidia;o__Bacteroidales;f__Bacteroidaceae;g__Bacteroides;s__Bacteroides caccae	d__Bacteria;p__Bacteroidetes;c__Bacteroidia;o__Bacteroidales;f__Bacteroidaceae;g__Bacteroides;s__Bacteroides caccae
BackhedF_2015_ERR525817_bin.1	95.86	0	0.415	126348	4926972	61				19	448.46	1732.3	0.00074	0.2	True	1105_3	d__Bacteria;p__Bacteroidota;c__Bacteroidia;o__Bacteroidales;f__Bacteroidaceae;g__Phocaeicola;s__Phocaeicola dorei	d__Bacteria;p__Bacteroidetes;c__Bacteroidia;o__Bacteroidales;f__;g__Phocaeicola;s__Phocaeicola dorei
BackhedF_2015_ERR525817_bin.10	99.42	0.641	0.45	104773	4737766	70	3	2	1	19	56.98	221.35	0.00181	0.19	True	1070_4	d__Bacteria;p__Bacteroidota;c__Bacteroidia;o__Bacteroidales;f__Tannerellaceae;g__Parabacteroides;s__Parabacteroides distasonis	d__Bacteria;p__Bacteroidetes;c__Bacteroidia;o__Bacteroidales;f__Tannerellaceae;g__Parabacteroides;s__Parabacteroides distasonis
BackhedF_2015_ERR525817_bin.2	90.72	3.518	0.509	12546	4206442	466	3	0	0	17	14.11	65.32	0.21527	0.05	True	3833_35	d__Bacteria;p__Proteobacteria;c__Gammaproteobacteria;o__Enterobacterales;f__Enterobacteriaceae;g__Escherichia;s__Escherichia coli	d__Bacteria;p__Proteobacteria;c__Gammaproteobacteria;o__Enterobacterales;f__Enterobacteriaceae;g__Escherichia;s__Escherichia coli
BackhedF_2015_ERR525817_bin.3	91.71	0.844	0.6	13063	1919123	197	1	0	0	19	36.94	162.03	0.07934	0	True	1466_5	d__Bacteria;p__Actinobacteriota;c__Actinomycetia;o__Actinomycetales;f__Bifidobacteriaceae;g__Bifidobacterium;s__Bifidobacterium longum	d__Bacteria;p__Actinobacteria;c__Actinomycetia;o__Bifidobacteriales;f__Bifidobacteriaceae;g__Bifidobacterium;s__Bifidobacterium longum
BackhedF_2015_ERR525817_bin.4	86.16	2.215	0.593	7636	1811102	309	2	1	0	20	13.25	57.44	0.03005	0	True	1457_1	d__Bacteria;p__Actinobacteriota;c__Actinomycetia;o__Actinomycetales;f__Bifidobacteriaceae;g__Bifidobacterium;s__Bifidobacterium adolescentis	d__Bacteria;p__Actinobacteria;c__Actinomycetia;o__Bifidobacteriales;f__Bifidobacteriaceae;g__Bifidobacterium;s__Bifidobacterium adolescentis
BackhedF_2015_ERR525817_bin.5	99.37	2.484	0.55	20354	2760264	193	1	1	1	20	19.61	80.51	0.00569	0	True	3442_7	d__Bacteria;p__Proteobacteria;c__Gammaproteobacteria;o__Burkholderiales;f__Burkholderiaceae;g__Sutterella;s__Sutterella wadsworthensis	d__Bacteria;p__Proteobacteria;c__Betaproteobacteria;o__Burkholderiales;f__Sutterellaceae;g__Sutterella;s__Sutterella wadsworthensis
BackhedF_2015_ERR525817_bin.6	93.83	0.806	0.594	11820	1980562	243	1	1	2	20	25.74	111.36	0.00301	0.4	True	5504_67	d__Bacteria;p__Actinobacteriota;c__Coriobacteriia;o__Coriobacteriales;f__Coriobacteriaceae;g__Collinsella;s__Collinsella sp905209455	d__Bacteria;p__Actinobacteria;c__Coriobacteriia;o__Coriobacteriales;f__Coriobacteriaceae;g__Collinsella;s__
BackhedF_2015_ERR525817_bin.7	99.05	1.352	0.424	67225	6058433	232	5	3	1	19	224.02	849.85	0.00377	0.34	True	1082_1	d__Bacteria;p__Bacteroidota;c__Bacteroidia;o__Bacteroidales;f__Bacteroidaceae;g__Bacteroides;s__Bacteroides faecis	d__Bacteria;p__Bacteroidetes;c__Bacteroidia;o__Bacteroidales;f__Bacteroidaceae;g__Bacteroides;s__Bacteroides faecis
BackhedF_2015_ERR525817_bin.9	96.55	0.371	0.434	80606	4688025	96	2	0	0	19	23.65	95.11	0.00208	0	True	1081_1	d__Bacteria;p__Bacteroidota;c__Bacteroidia;o__Bacteroidales;f__Bacteroidaceae;g__Bacteroides;s__Bacteroides fragilis	d__Bacteria;p__Bacteroidetes;c__Bacteroidia;o__Bacteroidales;f__Bacteroidaceae;g__Bacteroides;s__Bacteroides fragilis
BackhedF_2015_ERR525818_bin.1	99.96	0.077	0.508	83195	4669070	86	5	0	1	18	140.77	1191.95	0.00135	0.1	True	3833_35	d__Bacteria;p__Proteobacteria;c__Gammaproteobacteria;o__Enterobacterales;f__Enterobacteriaceae;g__Escherichia;s__Escherichia coli	d__Bacteria;p__Proteobacteria;c__Gammaproteobacteria;o__Enterobacterales;f__Enterobacteriaceae;g__Escherichia;s__Escherichia coli
BackhedF_2015_ERR525818_bin.3	99.25	0	0.436	184094	5207165	64	2	0	1	19	238.28	2058.83	0.00262	0.31	True	1081_1	d__Bacteria;p__Bacteroidota;c__Bacteroidia;o__Bacteroidales;f__Bacteroidaceae;g__Bacteroides;s__Bacteroides fragilis	d__Bacteria;p__Bacteroidetes;c__Bacteroidia;o__Bacteroidales;f__Bacteroidaceae;g__Bacteroides;s__Bacteroides fragilis
BackhedF_2015_ERR525818_bin.4	99.24	0.877	0.416	116374	5624182	158	0	1	0	19	85.72	685.1	0.00509	0.35	True	1105_3	d__Bacteria;p__Bacteroidota;c__Bacteroidia;o__Bacteroidales;f__Bacteroidaceae;g__Phocaeicola;s__Phocaeicola dorei	d__Bacteria;p__Bacteroidetes;c__Bacteroidia;o__Bacteroidales;f__;g__Phocaeicola;s__Phocaeicola dorei
BackhedF_2015_ERR525818_bin.5	97.62	0.128	0.45	71426	4675546	101	2	1	0	19	23.42	193.13	0.00167	0.25	True	1070_4	d__Bacteria;p__Bacteroidota;c__Bacteroidia;o__Bacteroidales;f__Tannerellaceae;g__Parabacteroides;s__Parabacteroides distasonis	d__Bacteria;p__Bacteroidetes;c__Bacteroidia;o__Bacteroidales;f__Tannerellaceae;g__Parabacteroides;s__Parabacteroides distasonis
BackhedF_2015_ERR525820_bin.2	99.24	0.751	0.417	109592	5151614	70				19	142.46	871.22	0.00069	0.24	True	1105_3	d__Bacteria;p__Bacteroidota;c__Bacteroidia;o__Bacteroidales;f__Bacteroidaceae;g__Phocaeicola;s__Phocaeicola dorei	d__Bacteria;p__Bacteroidetes;c__Bacteroidia;o__Bacteroidales;f__;g__Phocaeicola;s__Phocaeicola dorei
BackhedF_2015_ERR525820_bin.3	58.62	0	0.439	29972	3803112	190	2	0	0	17	11.06	67.22	0.00749	0	True	1082_2	d__Bacteria;p__Bacteroidota;c__Bacteroidia;o__Bacteroidales;f__Bacteroidaceae;g__Bacteroides;s__Bacteroides thetaiotaomicron	d__Bacteria;p__Bacteroidetes;c__Bacteroidia;o__Bacteroidales;f__Bacteroidaceae;g__Bacteroides;s__Bacteroides thetaiotaomicron
BackhedF_2015_ERR525820_bin.4	76.08	0.755	0.422	42243	3429015	130	1	0	0	18	14.42	88.55	0.00765	0	True	1085_1	d__Bacteria;p__Bacteroidota;c__Bacteroidia;o__Bacteroidales;f__Bacteroidaceae;g__Bacteroides;s__Bacteroides caccae	d__Bacteria;p__Bacteroidetes;c__Bacteroidia;o__Bacteroidales;f__Bacteroidaceae;g__Bacteroides;s__Bacteroides caccae
BackhedF_2015_ERR525820_bin.5	98.14	1.703	0.459	98690	3826439	56	1	0	0	18	573.43	3584.65	0.00176	0	True	1099_1	d__Bacteria;p__Bacteroidota;c__Bacteroidia;o__Bacteroidales;f__Bacteroidaceae;g__Bacteroides;s__Bacteroides stercoris	d__Bacteria;p__Bacteroidetes;c__Bacteroidia;o__Bacteroidales;f__Bacteroidaceae;g__Bacteroides;s__Bacteroides stercoris
BackhedF_2015_ERR525820_bin.9	99.42	0.512	0.448	105226	4866300	72	5	0	0	19	27.5	173.13	0.00148	0.16	True	1070_4	d__Bacteria;p__Bacteroidota;c__Bacteroidia;o__Bacteroidales;f__Tannerellaceae;g__Parabacteroides;s__Parabacteroides distasonis	d__Bacteria;p__Bacteroidetes;c__Bacteroidia;o__Bacteroidales;f__Tannerellaceae;g__Parabacteroides;s__Parabacteroides distasonis
BackhedF_2015_ERR525821_bin.1	99.29	0.142	0.507	49140	4793625	152	6	0	1	18	78.88	411.62	0.00188	0.02	True	3833_35	d__Bacteria;p__Proteobacteria;c__Gammaproteobacteria;o__Enterobacterales;f__Enterobacteriaceae;g__Escherichia;s__Escherichia coli	d__Bacteria;p__Proteobacteria;c__Gammaproteobacteria;o__Enterobacterales;f__Enterobacteriaceae;g__Escherichia;s__Escherichia coli
BackhedF_2015_ERR525821_bin.11	97.63	1.132	0.382	22487	3294486	202				18	11.07	55.81	0.00124	0.4	True	1002_1	d__Bacteria;p__Bacteroidota;c__Bacteroidia;o__Bacteroidales;f__Coprobacteraceae;g__Coprobacter;s__Coprobacter fastidiosus	d__Bacteria;p__Bacteroidetes;c__Bacteroidia;o__Bacteroidales;f__Barnesiellaceae;g__Coprobacter;s__Coprobacter fastidiosus
BackhedF_2015_ERR525821_bin.2	99.06	0.751	0.416	104283	5125179	79				19	300.92	1478.05	0.0005	0.2	True	1105_3	d__Bacteria;p__Bacteroidota;c__Bacteroidia;o__Bacteroidales;f__Bacteroidaceae;g__Phocaeicola;s__Phocaeicola dorei	d__Bacteria;p__Bacteroidetes;c__Bacteroidia;o__Bacteroidales;f__;g__Phocaeicola;s__Phocaeicola dorei
BackhedF_2015_ERR525821_bin.4	95.06	0.897	0.447	18052	4573239	391	4	0	0	18	14.83	78.64	0.00213	0.29	True	1070_4	d__Bacteria;p__Bacteroidota;c__Bacteroidia;o__Bacteroidales;f__Tannerellaceae;g__Parabacteroides;s__Parabacteroides distasonis	d__Bacteria;p__Bacteroidetes;c__Bacteroidia;o__Bacteroidales;f__Tannerellaceae;g__Parabacteroides;s__Parabacteroides distasonis
BackhedF_2015_ERR525821_bin.5	88.92	2.351	0.417	13566	4242020	409				18	11.29	58.36	0.00432	0	True	1085_1	d__Bacteria;p__Bacteroidota;c__Bacteroidia;o__Bacteroidales;f__Bacteroidaceae;g__Bacteroides;s__Bacteroides caccae	d__Bacteria;p__Bacteroidetes;c__Bacteroidia;o__Bacteroidales;f__Bacteroidaceae;g__Bacteroides;s__Bacteroides caccae
BackhedF_2015_ERR525821_bin.6	91.11	1.481	0.565	8671	1906059	295	2	0	0	20	20.7	117.39	0.01398	0	True	1455_5	d__Bacteria;p__Actinobacteriota;c__Actinomycetia;o__Actinomycetales;f__Bifidobacteriaceae;g__Bifidobacterium;s__Bifidobacterium pseudocatenulatum	d__Bacteria;p__Actinobacteria;c__Actinomycetia;o__Bifidobacteriales;f__Bifidobacteriaceae;g__Bifidobacterium;s__Bifidobacterium pseudocatenulatum
BackhedF_2015_ERR525821_bin.9	93.1	1.254	0.461	15132	3336737	320	2	0	0	18	19.02	102.07	0.00365	0	True	1099_1	d__Bacteria;p__Bacteroidota;c__Bacteroidia;o__Bacteroidales;f__Bacteroidaceae;g__Bacteroides;s__Bacteroides stercoris	d__Bacteria;p__Bacteroidetes;c__Bacteroidia;o__Bacteroidales;f__Bacteroidaceae;g__Bacteroides;s__Bacteroides stercoris
BackhedF_2015_ERR525822_bin.1	99.96	0.128	0.508	146627	4809293	58	6	0	0	18	527.01	4891.35	0.00143	0.02	True	3833_35	d__Bacteria;p__Proteobacteria;c__Gammaproteobacteria;o__Enterobacterales;f__Enterobacteriaceae;g__Escherichia;s__Escherichia coli	d__Bacteria;p__Proteobacteria;c__Gammaproteobacteria;o__Enterobacterales;f__Enterobacteriaceae;g__Escherichia;s__Escherichia coli
BackhedF_2015_ERR525824_bin.1	99.36	0	0.49	30767	3284172	169	0	0	2	19	17.95	93.43	0.00648	0.22	True	12158_1	d__Bacteria;p__Firmicutes_A;c__Clostridia;o__Lachnospirales;f__Lachnospiraceae;g__Enterocloster;s__Enterocloster sp900538485	d__Bacteria;p__Firmicutes;c__Clostridia;o__Eubacteriales;f__Clostridiaceae;g__Clostridium;s__
BackhedF_2015_ERR525824_bin.12	96.61	2.898	0.464	55864	3874523	165	0	1	6	18	294.03	1475.49	0.00772	0.37	True	11800_3	d__Bacteria;p__Firmicutes_A;c__Clostridia;o__Lachnospirales;f__Lachnospiraceae;g__Acetatifactor;s__Acetatifactor sp900066565	d__Bacteria;p__Firmicutes;c__Clostridia;o__Eubacteriales;f__Lachnospiraceae;g__;s__
BackhedF_2015_ERR525824_bin.13	96.61	0.112	0.515	88407	3046577	61	1	1	0	18	64.32	336.34	0.00162	0	True	1164_1	d__Bacteria;p__Bacteroidota;c__Bacteroidia;o__Bacteroidales;f__Bacteroidaceae;g__Prevotella;s__Prevotella buccae	d__Bacteria;p__Bacteroidetes;c__Bacteroidia;o__Bacteroidales;f__Prevotellaceae;g__Prevotella;s__Prevotella buccae
BackhedF_2015_ERR525824_bin.14	97.85	0.194	0.433	38092	2805030	138	0	1	3	17	16.69	85.27	0.05849	0.35	True	12735_2	d__Bacteria;p__Firmicutes_A;c__Clostridia;o__Lachnospirales;f__Lachnospiraceae;g__Ruminococcus_B;s__Ruminococcus_B gnavus	d__Bacteria;p__Firmicutes;c__Clostridia;o__Eubacteriales;f__Lachnospiraceae;g__Mediterraneibacter;s__[Ruminococcus] gnavus
BackhedF_2015_ERR525824_bin.2	99.71	0.482	0.395	24727	1891236	134	6	0	1	18	9.57	58.92	0.11201	0.08	True	15547_26	d__Bacteria;p__Proteobacteria;c__Gammaproteobacteria;o__Enterobacterales;f__Pasteurellaceae;g__Haemophilus_D;s__Haemophilus_D parainfluenzae_K	d__Bacteria;p__Proteobacteria;c__Gammaproteobacteria;o__Pasteurellales;f__Pasteurellaceae;g__Haemophilus;s__Haemophilus parainfluenzae
BackhedF_2015_ERR525824_bin.3	99.31	0	0.56	34584	2775840	133	6	1	1	19	46.91	245.98	0.00435	0.33	True	11875_4	d__Bacteria;p__Firmicutes_A;c__Clostridia;o__Oscillospirales;f__Ruminococcaceae;g__Faecalibacterium;s__Faecalibacterium prausnitzii_D	d__Bacteria;p__Firmicutes;c__Clostridia;o__Eubacteriales;f__Oscillospiraceae;g__Faecalibacterium;s__Faecalibacterium prausnitzii
BackhedF_2015_ERR525824_bin.5	97.98	0.441	0.597	9897	2281448	329				20	16.18	96.93	0.00358	0	True	1466_5	d__Bacteria;p__Actinobacteriota;c__Actinomycetia;o__Actinomycetales;f__Bifidobacteriaceae;g__Bifidobacterium;s__Bifidobacterium longum	d__Bacteria;p__Actinobacteria;c__Actinomycetia;o__Bifidobacteriales;f__Bifidobacteriaceae;g__Bifidobacterium;s__Bifidobacterium longum
BackhedF_2015_ERR525824_bin.6	99.32	2.013	0.369	57573	2790224	70	0	2	2	19	33.68	153.93	0.00186	0.12	True	12193_4	d__Bacteria;p__Firmicutes_A;c__Clostridia;o__Lachnospirales;f__Lachnospiraceae;g__Anaerostipes;s__Anaerostipes hadrus	d__Bacteria;p__Firmicutes;c__Clostridia;o__Eubacteriales;f__Lachnospiraceae;g__Anaerostipes;s__Anaerostipes hadrus
BackhedF_2015_ERR525824_bin.7	99.11	0.316	0.413	24525	3752220	219	0	1	2	17	15.03	77.49	0.02239	0.19	True	12692_4	d__Bacteria;p__Firmicutes_A;c__Clostridia;o__Lachnospirales;f__Lachnospiraceae;g__Blautia_A;s__Blautia_A wexlerae	d__Bacteria;p__Firmicutes;c__Clostridia;o__Eubacteriales;f__Lachnospiraceae;g__Blautia;s__Blautia wexlerae
BackhedF_2015_ERR525824_bin.8	95.16	0.99	0.27	11878	2792192	364	4	0	1	19	30.31	157.11	0.00369	0	True	16640_2	d__Bacteria;p__Firmicutes_A;c__Clostridia;o__Clostridiales;f__Clostridiaceae;g__Clostridium;s__Clostridium sp900540255	d__Bacteria;p__Firmicutes;c__Clostridia;o__Eubacteriales;f__Clostridiaceae;g__Clostridium;s__
BackhedF_2015_ERR525825_bin.1	99.96	0.077	0.507	67226	4706814	111	4	1	0	18	44.46	662.24	0.00349	0.02	True	3833_35	d__Bacteria;p__Proteobacteria;c__Gammaproteobacteria;o__Enterobacterales;f__Enterobacteriaceae;g__Escherichia;s__Escherichia coli	d__Bacteria;p__Proteobacteria;c__Gammaproteobacteria;o__Enterobacterales;f__Enterobacteriaceae;g__Escherichia;s__Escherichia coli
BackhedF_2015_ERR525825_bin.2	96.43	0.749	0.424	16116	1822953	165	0	1	0	14	22.67	339.34	0.00266	0	True	15006_1	d__Bacteria;p__Firmicutes;c__Bacilli;o__Lactobacillales;f__Streptococcaceae;g__Streptococcus;s__Streptococcus lactarius	d__Bacteria;p__Firmicutes;c__Bacilli;o__Lactobacillales;f__Streptococcaceae;g__Streptococcus;s__
BackhedF_2015_ERR525825_bin.3	100	0.46	0.599	140755	2508596	39	1	2	1	20	842.58	12590.4	0.00474	0.11	True	1466_4	d__Bacteria;p__Actinobacteriota;c__Actinomycetia;o__Actinomycetales;f__Bifidobacteriaceae;g__Bifidobacterium;s__Bifidobacterium infantis	d__Bacteria;p__Actinobacteria;c__Actinomycetia;o__Bifidobacteriales;f__Bifidobacteriaceae;g__Bifidobacterium;s__Bifidobacterium longum
BackhedF_2015_ERR525826_bin.2	71.55	0	0.436	5998	4740372	963	0	1	0	14	10.22	113.27	0.05811	0	True	1082_2	d__Bacteria;p__Bacteroidota;c__Bacteroidia;o__Bacteroidales;f__Bacteroidaceae;g__Bacteroides;s__Bacteroides thetaiotaomicron	d__Bacteria;p__Bacteroidetes;c__Bacteroidia;o__Bacteroidales;f__Bacteroidaceae;g__Bacteroides;s__Bacteroides thetaiotaomicron
BackhedF_2015_ERR525826_bin.4	98.65	0.897	0.453	28737	4486849	241	0	1	0	19	22.31	238.55	0.00207	0.38	True	1070_4	d__Bacteria;p__Bacteroidota;c__Bacteroidia;o__Bacteroidales;f__Tannerellaceae;g__Parabacteroides;s__Parabacteroides distasonis	d__Bacteria;p__Bacteroidetes;c__Bacteroidia;o__Bacteroidales;f__Tannerellaceae;g__Parabacteroides;s__Parabacteroides distasonis
BackhedF_2015_ERR525828_bin.10	97.98	3.467	0.375	16011	2332289	215				15	10.21	19.84	0.1255	0.24	True	12193_4	d__Bacteria;p__Firmicutes_A;c__Clostridia;o__Lachnospirales;f__Lachnospiraceae;g__Anaerostipes;s__Anaerostipes hadrus	d__Bacteria;p__Firmicutes;c__Clostridia;o__Eubacteriales;f__Lachnospiraceae;g__Anaerostipes;s__Anaerostipes hadrus
BackhedF_2015_ERR525828_bin.11	97.98	0.335	0.444	112376	1927563	25	3	0	0	19	71.16	127.59	0.00265	0.17	True	11075_1	d__Bacteria;p__Firmicutes_A;c__Clostridia;o__Oscillospirales;f__Acutalibacteraceae;g__Fimenecus;s__Fimenecus sp000432435	d__Bacteria;p__Firmicutes;c__Clostridia;o__Eubacteriales;f__;g__;s__
BackhedF_2015_ERR525828_bin.13	80.17	3.448	0.421	27394	4372463	290	1	0	0	19	11.85	22.37	0.02285	0	True	1085_1	d__Bacteria;p__Bacteroidota;c__Bacteroidia;o__Bacteroidales;f__Bacteroidaceae;g__Bacteroides;s__Bacteroides caccae	d__Bacteria;p__Bacteroidetes;c__Bacteroidia;o__Bacteroidales;f__Bacteroidaceae;g__Bacteroides;s__Bacteroides caccae
BackhedF_2015_ERR525828_bin.14	97.98	0	0.463	26772	2246763	185	2	1	0	18	14.93	27.57	0.0141	0	True	11013_3	d__Bacteria;p__Firmicutes_A;c__Clostridia;o__Oscillospirales;f__Ruminococcaceae;g__Ruminococcus_C;s__Ruminococcus_C sp000433635	d__Bacteria;p__Firmicutes;c__Clostridia;o__Eubacteriales;f__Oscillospiraceae;g__Ruminococcus;s__
BackhedF_2015_ERR525828_bin.15	65.75	0	0.591	4363	1277113	340				18	8.96	19.71	0.1589	0	True	5504_12	d__Bacteria;p__Actinobacteriota;c__Coriobacteriia;o__Coriobacteriales;f__Coriobacteriaceae;g__Collinsella;s__Collinsella sp900540945	d__Bacteria;p__Actinobacteria;c__Coriobacteriia;o__Coriobacteriales;f__Coriobacteriaceae;g__Collinsella;s__
BackhedF_2015_ERR525828_bin.18	95.97	0.671	0.383	23889	2863706	176	0	1	2	18	16.03	28.77	0.00833	0.42	True	14675_1	d__Bacteria;p__Firmicutes_A;c__Clostridia;o__Lachnospirales;f__Lachnospiraceae;g__Anaerobutyricum;s__Anaerobutyricum hallii	d__Bacteria;p__Firmicutes;c__Clostridia;o__Eubacteriales;f__Lachnospiraceae;g__Anaerobutyricum;s__Anaerobutyricum hallii
BackhedF_2015_ERR525828_bin.19	97.1	1.932	0.472	45696	3104047	99	0	0	2	17	75.18	135.26	0.00286	0.25	True	11800_3	d__Bacteria;p__Firmicutes_A;c__Clostridia;o__Lachnospirales;f__Lachnospiraceae;g__Acetatifactor;s__Acetatifactor sp900066565	d__Bacteria;p__Firmicutes;c__Clostridia;o__Eubacteriales;f__Lachnospiraceae;g__;s__
BackhedF_2015_ERR525828_bin.20	91.15	1.301	0.465	92447	4698443	90	1	0	1	18	61.5	112.26	0.00283	0	True	1092_1	d__Bacteria;p__Bacteroidota;c__Bacteroidia;o__Bacteroidales;f__Bacteroidaceae;g__Bacteroides;s__Bacteroides uniformis	d__Bacteria;p__Bacteroidetes;c__Bacteroidia;o__Bacteroidales;f__Bacteroidaceae;g__Bacteroides;s__Bacteroides uniformis
BackhedF_2015_ERR525828_bin.21	84.22	0	0.596	9887	1817952	245				19	19.5	39.09	0.04389	0	True	1466_5	d__Bacteria;p__Actinobacteriota;c__Actinomycetia;o__Actinomycetales;f__Bifidobacteriaceae;g__Bifidobacterium;s__Bifidobacterium longum	d__Bacteria;p__Actinobacteria;c__Actinomycetia;o__Bifidobacteriales;f__Bifidobacteriaceae;g__Bifidobacterium;s__Bifidobacterium longum
BackhedF_2015_ERR525828_bin.23	99.32	0	0.443	35828	2778578	125	0	1	0	17	11.87	21.7	0.00689	0.29	True	11994_3	d__Bacteria;p__Firmicutes_A;c__Clostridia;o__Lachnospirales;f__Lachnospiraceae;g__Coprococcus;s__Coprococcus eutactus_A	d__Bacteria;p__Firmicutes;c__Clostridia;o__Eubacteriales;f__Lachnospiraceae;g__Coprococcus;s__
BackhedF_2015_ERR525828_bin.25	95.53	1.376	0.431	44418	3170150	105	0	0	1	15	13.74	25.01	0.0074	0	True	12042_2	d__Bacteria;p__Firmicutes_A;c__Clostridia;o__Lachnospirales;f__Lachnospiraceae;g__Roseburia;s__Roseburia intestinalis	d__Bacteria;p__Firmicutes;c__Clostridia;o__Eubacteriales;f__Lachnospiraceae;g__Roseburia;s__Roseburia intestinalis
BackhedF_2015_ERR525828_bin.26	88.43	1.36	0.595	17004	2061583	213	5	1	1	19	86.55	184.06	0.01151	0.19	True	11882_5	d__Bacteria;p__Firmicutes_A;c__Clostridia;o__Oscillospirales;f__Ruminococcaceae;g__Faecalibacterium;s__Faecalibacterium prausnitzii_G	d__Bacteria;p__Firmicutes;c__Clostridia;o__Eubacteriales;f__Oscillospiraceae;g__Faecalibacterium;s__Faecalibacterium prausnitzii
BackhedF_2015_ERR525828_bin.27	80.38	0	0.474	2814	2158368	870	0	1	0	14	6.05	12.46	0.09164	0.24	True	11027_3	d__Bacteria;p__Firmicutes_A;c__Clostridia;o__Oscillospirales;f__Ruminococcaceae;g__CAG-353;s__CAG-353 sp900066885	d__Bacteria;p__Firmicutes;c__Clostridia;o__Eubacteriales;f__Oscillospiraceae;g__Ruminococcus;s__
BackhedF_2015_ERR525828_bin.28	98.3	0.12	0.42	31229	2590206	113	0	1	0	19	16.19	28.4	0.01046	0.21	True	12082_6	d__Bacteria;p__Firmicutes_A;c__Clostridia;o__Lachnospirales;f__Lachnospiraceae;g__Agathobacter;s__Agathobacter rectalis	d__Bacteria;p__Firmicutes;c__Clostridia;o__Eubacteriales;f__Lachnospiraceae;g__;s__[Eubacterium] rectale
BackhedF_2015_ERR525828_bin.3	65.89	1.469	0.597	3267	1673737	624	2	0	0	18	11.24	22.57	0.06777	0.45	True	3444_1	d__Bacteria;p__Proteobacteria;c__Gammaproteobacteria;o__Burkholderiales;f__Burkholderiaceae;g__Sutterella;s__Sutterella wadsworthensis_A	d__Bacteria;p__Proteobacteria;c__Betaproteobacteria;o__Burkholderiales;f__Sutterellaceae;g__Sutterella;s__
BackhedF_2015_ERR525828_bin.5	92.35	0.576	0.454	7883	4220219	682	1	0	0	17	8.06	15.07	0.01087	0.22	True	1070_4	d__Bacteria;p__Bacteroidota;c__Bacteroidia;o__Bacteroidales;f__Tannerellaceae;g__Parabacteroides;s__Parabacteroides distasonis	d__Bacteria;p__Bacteroidetes;c__Bacteroidia;o__Bacteroidales;f__Tannerellaceae;g__Parabacteroides;s__Parabacteroides distasonis
BackhedF_2015_ERR525828_bin.6	81.34	0.862	0.424	92726	5902715	99	2	0	0	19	24.25	44	0.00274	0	True	1089_3	d__Bacteria;p__Bacteroidota;c__Bacteroidia;o__Bacteroidales;f__Bacteroidaceae;g__Bacteroides;s__Bacteroides cellulosilyticus	d__Bacteria;p__Bacteroidetes;c__Bacteroidia;o__Bacteroidales;f__Bacteroidaceae;g__Bacteroides;s__Bacteroides cellulosilyticus
BackhedF_2015_ERR525828_bin.8	92.19	1.53	0.564	12437	1918294	210	3	0	0	20	11.47	22.87	0.02738	0	True	1455_5	d__Bacteria;p__Actinobacteriota;c__Actinomycetia;o__Actinomycetales;f__Bifidobacteriaceae;g__Bifidobacterium;s__Bifidobacterium pseudocatenulatum	d__Bacteria;p__Actinobacteria;c__Actinomycetia;o__Bifidobacteriales;f__Bifidobacteriaceae;g__Bifidobacterium;s__Bifidobacterium pseudocatenulatum
BackhedF_2015_ERR525829_bin.1	62.8	0.454	0.56	108040	1357971	23	2	0	0	13	172.61	733.98	0.00599	0	True	1455_5	d__Bacteria;p__Actinobacteriota;c__Actinomycetia;o__Actinomycetales;f__Bifidobacteriaceae;g__Bifidobacterium;s__Bifidobacterium pseudocatenulatum	d__Bacteria;p__Actinobacteria;c__Actinomycetia;o__Bifidobacteriales;f__Bifidobacteriaceae;g__Bifidobacterium;s__Bifidobacterium pseudocatenulatum
BackhedF_2015_ERR525829_bin.10	98.49	1.879	0.415	85555	5270496	104				19	74.55	290.25	0.00372	0.4	True	1105_3	d__Bacteria;p__Bacteroidota;c__Bacteroidia;o__Bacteroidales;f__Bacteroidaceae;g__Phocaeicola;s__Phocaeicola dorei	d__Bacteria;p__Bacteroidetes;c__Bacteroidia;o__Bacteroidales;f__;g__Phocaeicola;s__Phocaeicola dorei
BackhedF_2015_ERR525829_bin.11	83.15	0.576	0.599	9738	1772919	260				19	47.64	204.36	0.01195	0	True	1466_5	d__Bacteria;p__Actinobacteriota;c__Actinomycetia;o__Actinomycetales;f__Bifidobacteriaceae;g__Bifidobacterium;s__Bifidobacterium longum	d__Bacteria;p__Actinobacteria;c__Actinomycetia;o__Bifidobacteriales;f__Bifidobacteriaceae;g__Bifidobacterium;s__Bifidobacterium longum
BackhedF_2015_ERR525829_bin.2	98.26	0	0.45	87926	4655152	73	6	0	0	19	66.62	249.31	0.00224	0.09	True	1070_4	d__Bacteria;p__Bacteroidota;c__Bacteroidia;o__Bacteroidales;f__Tannerellaceae;g__Parabacteroides;s__Parabacteroides distasonis	d__Bacteria;p__Bacteroidetes;c__Bacteroidia;o__Bacteroidales;f__Tannerellaceae;g__Parabacteroides;s__Parabacteroides distasonis
BackhedF_2015_ERR525829_bin.3	99.96	0.385	0.506	127942	4873188	69	4	0	1	18	104.55	377.44	0.00266	0.02	True	3833_35	d__Bacteria;p__Proteobacteria;c__Gammaproteobacteria;o__Enterobacterales;f__Enterobacteriaceae;g__Escherichia;s__Escherichia coli	d__Bacteria;p__Proteobacteria;c__Gammaproteobacteria;o__Enterobacterales;f__Enterobacteriaceae;g__Escherichia;s__Escherichia coli
BackhedF_2015_ERR525829_bin.4	97.14	2.492	0.586	21051	2150796	169	1	1	0	19	258.34	1089.37	0.02323	0	True	1465_3	d__Bacteria;p__Actinobacteriota;c__Actinomycetia;o__Actinomycetales;f__Bifidobacteriaceae;g__Bifidobacterium;s__Bifidobacterium breve	d__Bacteria;p__Actinobacteria;c__Actinomycetia;o__Bifidobacteriales;f__Bifidobacteriaceae;g__Bifidobacterium;s__Bifidobacterium breve
BackhedF_2015_ERR525829_bin.5	97.99	2.447	0.427	74306	5974896	159	3	1	2	19	23.05	89.17	0.00884	0	True	1082_2	d__Bacteria;p__Bacteroidota;c__Bacteroidia;o__Bacteroidales;f__Bacteroidaceae;g__Bacteroides;s__Bacteroides thetaiotaomicron	d__Bacteria;p__Bacteroidetes;c__Bacteroidia;o__Bacteroidales;f__Bacteroidaceae;g__Bacteroides;s__Bacteroides thetaiotaomicron
BackhedF_2015_ERR525829_bin.7	84.29	3.744	0.595	4779	1646174	399	1	0	1	19	21.42	98.49	0.35839	0	True	5504_12	d__Bacteria;p__Actinobacteriota;c__Coriobacteriia;o__Coriobacteriales;f__Coriobacteriaceae;g__Collinsella;s__Collinsella sp900540945	d__Bacteria;p__Actinobacteria;c__Coriobacteriia;o__Coriobacteriales;f__Coriobacteriaceae;g__Collinsella;s__
BackhedF_2015_ERR525829_bin.9	88.73	1.935	0.38	4751	2262816	579	1	0	0	8	6.79	28.05	0.01171	0	True	12585_10	d__Bacteria;p__Firmicutes;c__Bacilli;o__Lactobacillales;f__Enterococcaceae;g__Enterococcus;s__Enterococcus faecalis	d__Bacteria;p__Firmicutes;c__Bacilli;o__Lactobacillales;f__Enterococcaceae;g__Enterococcus;s__Enterococcus faecalis
BackhedF_2015_ERR525830_bin.2	93.95	0	0.417	14074	2606942	297				18	13.82	88.69	0.00581	0.16	True	11980_2	d__Bacteria;p__Firmicutes_A;c__Clostridia;o__Lachnospirales;f__Lachnospiraceae;g__Mediterraneibacter;s__Mediterraneibacter torques	d__Bacteria;p__Firmicutes;c__Clostridia;o__Eubacteriales;f__Lachnospiraceae;g__Mediterraneibacter;s__[Ruminococcus] torques
BackhedF_2015_ERR525830_bin.3	99.96	0.077	0.506	166969	4805937	54	4	2	1	18	129.8	745.78	0.00152	0.01	True	3833_35	d__Bacteria;p__Proteobacteria;c__Gammaproteobacteria;o__Enterobacterales;f__Enterobacteriaceae;g__Escherichia;s__Escherichia coli	d__Bacteria;p__Proteobacteria;c__Gammaproteobacteria;o__Enterobacterales;f__Enterobacteriaceae;g__Escherichia;s__Escherichia coli
BackhedF_2015_ERR525830_bin.4	98.96	3.159	0.566	15791	2330307	258	4	2	2	20	86.68	528.89	0.02359	0	True	1455_5	d__Bacteria;p__Actinobacteriota;c__Actinomycetia;o__Actinomycetales;f__Bifidobacteriaceae;g__Bifidobacterium;s__Bifidobacterium pseudocatenulatum	d__Bacteria;p__Actinobacteria;c__Actinomycetia;o__Bifidobacteriales;f__Bifidobacteriaceae;g__Bifidobacterium;s__Bifidobacterium pseudocatenulatum
BackhedF_2015_ERR525830_bin.5	98.87	0.499	0.6	31769	2192147	105	1	0	0	20	41.53	256.31	0.03133	0	True	1466_5	d__Bacteria;p__Actinobacteriota;c__Actinomycetia;o__Actinomycetales;f__Bifidobacteriaceae;g__Bifidobacterium;s__Bifidobacterium longum	d__Bacteria;p__Actinobacteria;c__Actinomycetia;o__Bifidobacteriales;f__Bifidobacteriaceae;g__Bifidobacterium;s__Bifidobacterium longum
BackhedF_2015_ERR525830_bin.6	98.87	1.879	0.418	119284	4916485	82	4	1	0	19	253.43	1511.01	0.00241	0.32	True	1105_3	d__Bacteria;p__Bacteroidota;c__Bacteroidia;o__Bacteroidales;f__Bacteroidaceae;g__Phocaeicola;s__Phocaeicola dorei	d__Bacteria;p__Bacteroidetes;c__Bacteroidia;o__Bacteroidales;f__;g__Phocaeicola;s__Phocaeicola dorei
BackhedF_2015_ERR525830_bin.7	94.64	0.096	0.457	11346	4251998	530	4	0	0	16	11.41	71.49	0.00976	0.31	True	1070_4	d__Bacteria;p__Bacteroidota;c__Bacteroidia;o__Bacteroidales;f__Tannerellaceae;g__Parabacteroides;s__Parabacteroides distasonis	d__Bacteria;p__Bacteroidetes;c__Bacteroidia;o__Bacteroidales;f__Tannerellaceae;g__Parabacteroides;s__Parabacteroides distasonis
BackhedF_2015_ERR525830_bin.8	97.58	1.728	0.601	13901	1989443	200				20	18.55	125.21	0.15509	0.29	True	5504_12	d__Bacteria;p__Actinobacteriota;c__Coriobacteriia;o__Coriobacteriales;f__Coriobacteriaceae;g__Collinsella;s__Collinsella sp900540945	d__Bacteria;p__Actinobacteria;c__Coriobacteriia;o__Coriobacteriales;f__Coriobacteriaceae;g__Collinsella;s__
BackhedF_2015_ERR525830_bin.9	97.39	0.929	0.462	188443	3394850	35	2	0	1	18	122.25	712.15	0.00157	0	True	1099_1	d__Bacteria;p__Bacteroidota;c__Bacteroidia;o__Bacteroidales;f__Bacteroidaceae;g__Bacteroides;s__Bacteroides stercoris	d__Bacteria;p__Bacteroidetes;c__Bacteroidia;o__Bacteroidales;f__Bacteroidaceae;g__Bacteroides;s__Bacteroides stercoris
BackhedF_2015_ERR525832_bin.1	97.11	0.32	0.454	15686	4195006	379	4	0	0	19	12.78	45.54	0.00613	0.27	True	1070_4	d__Bacteria;p__Bacteroidota;c__Bacteroidia;o__Bacteroidales;f__Tannerellaceae;g__Parabacteroides;s__Parabacteroides distasonis	d__Bacteria;p__Bacteroidetes;c__Bacteroidia;o__Bacteroidales;f__Tannerellaceae;g__Parabacteroides;s__Parabacteroides distasonis
BackhedF_2015_ERR525832_bin.12	98.8	1.497	0.441	13623	2266143	256	3	1	0	17	15.42	55.38	0.00262	0	True	11783_1	d__Bacteria;p__Firmicutes_C;c__Negativicutes;o__Acidaminococcales;f__Acidaminococcaceae;g__Phascolarctobacterium;s__Phascolarctobacterium faecium	d__Bacteria;p__Firmicutes;c__Negativicutes;o__Acidaminococcales;f__Acidaminococcaceae;g__Phascolarctobacterium;s__Phascolarctobacterium faecium
BackhedF_2015_ERR525832_bin.13	97.78	0	0.403	27671	2523476	136	0	2	0	15	14.89	51.41	0.00362	0.44	True	11977_1	d__Bacteria;p__Firmicutes_A;c__Clostridia;o__Lachnospirales;f__Lachnospiraceae;g__Faecalimonas;s__Faecalimonas phoceensis	d__Bacteria;p__Firmicutes;c__Clostridia;o__Eubacteriales;f__Lachnospiraceae;g__Tyzzerella;s__Tyzzerella nexilis
BackhedF_2015_ERR525832_bin.14	98.83	0	0.431	60709	3038293	75	0	1	0	18	38.52	131.53	0.00193	0.32	True	12735_2	d__Bacteria;p__Firmicutes_A;c__Clostridia;o__Lachnospirales;f__Lachnospiraceae;g__Ruminococcus_B;s__Ruminococcus_B gnavus	d__Bacteria;p__Firmicutes;c__Clostridia;o__Eubacteriales;f__Lachnospiraceae;g__Mediterraneibacter;s__[Ruminococcus] gnavus
BackhedF_2015_ERR525832_bin.15	64.29	0	0.419	25169	4647720	234				17	28.28	96.81	0.02319	0	True	1084_2	d__Bacteria;p__Bacteroidota;c__Bacteroidia;o__Bacteroidales;f__Bacteroidaceae;g__Bacteroides;s__Bacteroides ovatus	d__Bacteria;p__Bacteroidetes;c__Bacteroidia;o__Bacteroidales;f__Bacteroidaceae;g__Bacteroides;s__Bacteroides ovatus
BackhedF_2015_ERR525832_bin.2	95.51	0.527	0.491	13869	3097116	307	0	0	1	16	12.34	45.13	0.00851	0.33	True	12158_1	d__Bacteria;p__Firmicutes_A;c__Clostridia;o__Lachnospirales;f__Lachnospiraceae;g__Enterocloster;s__Enterocloster sp900538485	d__Bacteria;p__Firmicutes;c__Clostridia;o__Eubacteriales;f__Clostridiaceae;g__Clostridium;s__
BackhedF_2015_ERR525832_bin.4	98.19	0	0.465	159930	4269193	51				19	237.71	798.1	0.00167	0	True	1092_1	d__Bacteria;p__Bacteroidota;c__Bacteroidia;o__Bacteroidales;f__Bacteroidaceae;g__Bacteroides;s__Bacteroides uniformis	d__Bacteria;p__Bacteroidetes;c__Bacteroidia;o__Bacteroidales;f__Bacteroidaceae;g__Bacteroides;s__Bacteroides uniformis
BackhedF_2015_ERR525832_bin.5	94.34	0	0.495	17966	5638103	428	0	0	2	18	14.29	50.67	0.02433	0.32	True	12161_3	d__Bacteria;p__Firmicutes_A;c__Clostridia;o__Lachnospirales;f__Lachnospiraceae;g__Enterocloster;s__Enterocloster bolteae	d__Bacteria;p__Firmicutes;c__Clostridia;o__Eubacteriales;f__Lachnospiraceae;g__Enterocloster;s__Enterocloster bolteae
BackhedF_2015_ERR525832_bin.6	82.88	0.831	0.614	3103	1689197	650	1	0	2	18	8.88	40.19	0.04651	0	True	3444_2	d__Bacteria;p__Proteobacteria;c__Gammaproteobacteria;o__Burkholderiales;f__Burkholderiaceae;g__Sutterella;s__Sutterella wadsworthensis_A	d__Bacteria;p__Proteobacteria;c__Betaproteobacteria;o__Burkholderiales;f__Sutterellaceae;g__Sutterella;s__
BackhedF_2015_ERR525832_bin.7	75	0	0.45	90992	3199394	53				16	109.01	374.36	0.00176	0	True	1102_1	d__Bacteria;p__Bacteroidota;c__Bacteroidia;o__Bacteroidales;f__Bacteroidaceae;g__Bacteroides;s__Bacteroides clarus	d__Bacteria;p__Bacteroidetes;c__Bacteroidia;o__Bacteroidales;f__Bacteroidaceae;g__Bacteroides;s__Bacteroides clarus
BackhedF_2015_ERR525832_bin.8	66.95	0	0.379	2679	1337428	566	1	0	0	6	6.31	24.68	0.001	0	True	15769_2	d__Bacteria;p__Cyanobacteria;c__Vampirovibrionia;o__Gastranaerophilales;f__Gastranaerophilaceae;g__Limenecus;s__Limenecus avicola	d__Bacteria;p__Firmicutes;c__Clostridia;o__Eubacteriales;f__Clostridiaceae;g__Clostridium;s__
BackhedF_2015_ERR525832_bin.9	93.79	3.355	0.448	17392	2871853	235				13	11.98	41.98	0.00317	0.19	True	12191_3	d__Bacteria;p__Firmicutes_A;c__Clostridia;o__Lachnospirales;f__Lachnospiraceae;g__Anaerostipes;s__Anaerostipes caccae	d__Bacteria;p__Firmicutes;c__Clostridia;o__Eubacteriales;f__Lachnospiraceae;g__Anaerostipes;s__Anaerostipes caccae
BackhedF_2015_ERR525833_bin.10	94.25	0.28	0.427	7856	1697548	298				7	8.81	32.21	0.00911	0	True	15006_1	d__Bacteria;p__Firmicutes;c__Bacilli;o__Lactobacillales;f__Streptococcaceae;g__Streptococcus;s__Streptococcus lactarius	d__Bacteria;p__Firmicutes;c__Bacilli;o__Lactobacillales;f__Streptococcaceae;g__Streptococcus;s__
BackhedF_2015_ERR525833_bin.11	100	0	0.389	28144	2060349	101	2	3	0	18	34.73	127.51	0.00287	0	True	11841_1	d__Bacteria;p__Firmicutes_C;c__Negativicutes;o__Veillonellales;f__Veillonellaceae;g__Veillonella;s__Veillonella parvula_A	d__Bacteria;p__Firmicutes;c__Negativicutes;o__Veillonellales;f__Veillonellaceae;g__Veillonella;s__Veillonella parvula
BackhedF_2015_ERR525833_bin.12	97.9	0.598	0.507	12750	1579516	187	0	2	0	17	11.19	41.83	0.00126	0	True	11812_1	d__Bacteria;p__Firmicutes_C;c__Negativicutes;o__Veillonellales;f__Megasphaeraceae;g__Anaeroglobus;s__Anaeroglobus massiliensis	d__Bacteria;p__Firmicutes;c__Negativicutes;o__Veillonellales;f__Veillonellaceae;g__Colibacter;s__Colibacter massiliensis
BackhedF_2015_ERR525833_bin.13	98.61	1.02	0.466	14195	2849547	270	3	0	1	19	26.45	99.49	0.13346	0	True	15275_1	d__Bacteria;p__Firmicutes;c__Bacilli;o__Lactobacillales;f__Lactobacillaceae;g__Lacticaseibacillus;s__Lacticaseibacillus rhamnosus	d__Bacteria;p__Firmicutes;c__Bacilli;o__Lactobacillales;f__Lactobacillaceae;g__Lacticaseibacillus;s__Lacticaseibacillus rhamnosus
BackhedF_2015_ERR525833_bin.14	97.46	0	0.417	12261	3551568	436	0	0	3	16	13.1	48.76	0.0102	0.2	True	12692_4	d__Bacteria;p__Firmicutes_A;c__Clostridia;o__Lachnospirales;f__Lachnospiraceae;g__Blautia_A;s__Blautia_A wexlerae	d__Bacteria;p__Firmicutes;c__Clostridia;o__Eubacteriales;f__Lachnospiraceae;g__Blautia;s__Blautia wexlerae
BackhedF_2015_ERR525833_bin.15	69.58	3.225	0.604	40201	1369125	69				12	262.3	1029.37	0.03851	0	True	1466_5	d__Bacteria;p__Actinobacteriota;c__Actinomycetia;o__Actinomycetales;f__Bifidobacteriaceae;g__Bifidobacterium;s__Bifidobacterium longum	d__Bacteria;p__Actinobacteria;c__Actinomycetia;o__Bifidobacteriales;f__Bifidobacteriaceae;g__Bifidobacterium;s__Bifidobacterium longum
BackhedF_2015_ERR525833_bin.2	99.41	0.097	0.43	86199	3670001	112	0	2	1	20	51.7	165.85	0.00573	0.34	True	12735_2	d__Bacteria;p__Firmicutes_A;c__Clostridia;o__Lachnospirales;f__Lachnospiraceae;g__Ruminococcus_B;s__Ruminococcus_B gnavus	d__Bacteria;p__Firmicutes;c__Clostridia;o__Eubacteriales;f__Lachnospiraceae;g__Mediterraneibacter;s__[Ruminococcus] gnavus
BackhedF_2015_ERR525833_bin.3	97.9	0.464	0.468	63542	4291202	101				19	28.55	105.82	0.00791	0	True	1092_1	d__Bacteria;p__Bacteroidota;c__Bacteroidia;o__Bacteroidales;f__Bacteroidaceae;g__Bacteroides;s__Bacteroides uniformis	d__Bacteria;p__Bacteroidetes;c__Bacteroidia;o__Bacteroidales;f__Bacteroidaceae;g__Bacteroides;s__Bacteroides uniformis
BackhedF_2015_ERR525833_bin.4	87.39	1.172	0.511	6470	3805194	714	3	0	0	17	7.91	29.98	0.02664	0.03	True	3833_35	d__Bacteria;p__Proteobacteria;c__Gammaproteobacteria;o__Enterobacterales;f__Enterobacteriaceae;g__Escherichia;s__Escherichia coli	d__Bacteria;p__Proteobacteria;c__Gammaproteobacteria;o__Enterobacterales;f__Enterobacteriaceae;g__Escherichia;s__Escherichia coli
BackhedF_2015_ERR525833_bin.5	100	0.887	0.598	40450	2209521	95	2	2	3	20	79.09	295.34	0.00911	0.34	True	5504_58	d__Bacteria;p__Actinobacteriota;c__Coriobacteriia;o__Coriobacteriales;f__Coriobacteriaceae;g__Collinsella;s__Collinsella sp902363125	d__Bacteria;p__Actinobacteria;c__Coriobacteriia;o__Coriobacteriales;f__Coriobacteriaceae;g__;s__
BackhedF_2015_ERR525833_bin.6	99.03	0	0.454	37200	4186401	175	3	2	2	19	19.56	72.66	0.00253	0.21	True	1070_4	d__Bacteria;p__Bacteroidota;c__Bacteroidia;o__Bacteroidales;f__Tannerellaceae;g__Parabacteroides;s__Parabacteroides distasonis	d__Bacteria;p__Bacteroidetes;c__Bacteroidia;o__Bacteroidales;f__Tannerellaceae;g__Parabacteroides;s__Parabacteroides distasonis
BackhedF_2015_ERR525833_bin.8	97.98	1.242	0.626	18042	2324455	210	1	1	0	19	16.85	69.61	0.01328	0	True	3444_2	d__Bacteria;p__Proteobacteria;c__Gammaproteobacteria;o__Burkholderiales;f__Burkholderiaceae;g__Sutterella;s__Sutterella wadsworthensis_A	d__Bacteria;p__Proteobacteria;c__Betaproteobacteria;o__Burkholderiales;f__Sutterellaceae;g__Sutterella;s__
BackhedF_2015_ERR525834_bin.1	99.65	0.231	0.509	79295	4785705	127	6	0	0	18	43.19	208.26	0.0078	0.02	True	3833_35	d__Bacteria;p__Proteobacteria;c__Gammaproteobacteria;o__Enterobacterales;f__Enterobacteriaceae;g__Escherichia;s__Escherichia coli	d__Bacteria;p__Proteobacteria;c__Gammaproteobacteria;o__Enterobacterales;f__Enterobacteriaceae;g__Escherichia;s__Escherichia coli
BackhedF_2015_ERR525834_bin.3	99.54	0.681	0.563	84791	2277126	44	1	0	0	20	186	1083	0.00485	0	True	1455_5	d__Bacteria;p__Actinobacteriota;c__Actinomycetia;o__Actinomycetales;f__Bifidobacteriaceae;g__Bifidobacterium;s__Bifidobacterium pseudocatenulatum	d__Bacteria;p__Actinobacteria;c__Actinomycetia;o__Bifidobacteriales;f__Bifidobacteriaceae;g__Bifidobacterium;s__Bifidobacterium pseudocatenulatum
BackhedF_2015_ERR525834_bin.4	94.08	0.691	0.601	16746	1922424	186	1	0	0	18	128.31	807.85	0.05298	0	True	1466_5	d__Bacteria;p__Actinobacteriota;c__Actinomycetia;o__Actinomycetales;f__Bifidobacteriaceae;g__Bifidobacterium;s__Bifidobacterium longum	d__Bacteria;p__Actinobacteria;c__Actinomycetia;o__Bifidobacteriales;f__Bifidobacteriaceae;g__Bifidobacterium;s__Bifidobacterium longum
BackhedF_2015_ERR525834_bin.5	94.86	0.769	0.455	11457	3767854	494	3	1	0	19	8.32	51.58	0.02242	0.21	True	1070_4	d__Bacteria;p__Bacteroidota;c__Bacteroidia;o__Bacteroidales;f__Tannerellaceae;g__Parabacteroides;s__Parabacteroides distasonis	d__Bacteria;p__Bacteroidetes;c__Bacteroidia;o__Bacteroidales;f__Tannerellaceae;g__Parabacteroides;s__Parabacteroides distasonis
BackhedF_2015_ERR525834_bin.6	93.43	0.806	0.596	9940	1932391	272	1	0	1	20	18.86	120.36	0.01659	0	True	5504_67	d__Bacteria;p__Actinobacteriota;c__Coriobacteriia;o__Coriobacteriales;f__Coriobacteriaceae;g__Collinsella;s__Collinsella sp905209455	d__Bacteria;p__Actinobacteria;c__Coriobacteriia;o__Coriobacteriales;f__Coriobacteriaceae;g__Collinsella;s__
BackhedF_2015_ERR525834_bin.7	96.28	0.371	0.468	114842	3978083	57				19	21.89	125.63	0.00227	0	True	1092_1	d__Bacteria;p__Bacteroidota;c__Bacteroidia;o__Bacteroidales;f__Bacteroidaceae;g__Bacteroides;s__Bacteroides uniformis	d__Bacteria;p__Bacteroidetes;c__Bacteroidia;o__Bacteroidales;f__Bacteroidaceae;g__Bacteroides;s__Bacteroides uniformis
BackhedF_2015_ERR525834_bin.9	96.88	0.966	0.417	48937	6122576	183	2	0	0	18	16.78	98.35	0.02694	0	True	1084_2	d__Bacteria;p__Bacteroidota;c__Bacteroidia;o__Bacteroidales;f__Bacteroidaceae;g__Bacteroides;s__Bacteroides ovatus	d__Bacteria;p__Bacteroidetes;c__Bacteroidia;o__Bacteroidales;f__Bacteroidaceae;g__Bacteroides;s__Bacteroides ovatus
BackhedF_2015_ERR525836_bin.1	97.78	0.632	0.49	57865	3101041	88	0	1	0	15	20.59	90.97	0.00148	0.16	True	12158_1	d__Bacteria;p__Firmicutes_A;c__Clostridia;o__Lachnospirales;f__Lachnospiraceae;g__Enterocloster;s__Enterocloster sp900538485	d__Bacteria;p__Firmicutes;c__Clostridia;o__Eubacteriales;f__Clostridiaceae;g__Clostridium;s__
BackhedF_2015_ERR525836_bin.10	99.41	0	0.427	57036	3044176	85	0	0	2	19	66.11	285.87	0.00748	0.18	True	12735_2	d__Bacteria;p__Firmicutes_A;c__Clostridia;o__Lachnospirales;f__Lachnospiraceae;g__Ruminococcus_B;s__Ruminococcus_B gnavus	d__Bacteria;p__Firmicutes;c__Clostridia;o__Eubacteriales;f__Lachnospiraceae;g__Mediterraneibacter;s__[Ruminococcus] gnavus
BackhedF_2015_ERR525836_bin.13	59.64	0.949	0.512	8495	3014196	423				10	8.7	41.47	0.00371	0	True	12050_1	d__Bacteria;p__Firmicutes_A;c__Clostridia;o__Lachnospirales;f__Lachnospiraceae;g__Hungatella;s__Hungatella effluvii	d__Bacteria;p__Firmicutes;c__Clostridia;o__Eubacteriales;f__Clostridiaceae;g__Hungatella;s__Hungatella hathewayi
BackhedF_2015_ERR525836_bin.2	98.87	0.185	0.434	87856	4712304	77	1	0	0	19	21.48	98.72	0.001	0	True	1081_1	d__Bacteria;p__Bacteroidota;c__Bacteroidia;o__Bacteroidales;f__Bacteroidaceae;g__Bacteroides;s__Bacteroides fragilis	d__Bacteria;p__Bacteroidetes;c__Bacteroidia;o__Bacteroidales;f__Bacteroidaceae;g__Bacteroides;s__Bacteroides fragilis
BackhedF_2015_ERR525836_bin.4	98.91	0	0.497	85064	5538522	102	0	0	2	16	36.94	169	0.00177	0.24	True	12161_3	d__Bacteria;p__Firmicutes_A;c__Clostridia;o__Lachnospirales;f__Lachnospiraceae;g__Enterocloster;s__Enterocloster bolteae	d__Bacteria;p__Firmicutes;c__Clostridia;o__Eubacteriales;f__Lachnospiraceae;g__Enterocloster;s__Enterocloster bolteae
BackhedF_2015_ERR525836_bin.5	97.95	0	0.555	54401	2754454	73				19	54.73	268.64	0.00418	0	True	3432_9	d__Bacteria;p__Verrucomicrobiota;c__Verrucomicrobiae;o__Verrucomicrobiales;f__Akkermansiaceae;g__Akkermansia;s__Akkermansia muciniphila	d__Bacteria;p__Verrucomicrobia;c__Verrucomicrobiae;o__Verrucomicrobiales;f__Akkermansiaceae;g__Akkermansia;s__Akkermansia muciniphila
BackhedF_2015_ERR525836_bin.6	73.03	0.786	0.447	2943	2861218	1092	2	0	0	11	6.01	30.89	0.05838	0.4	True	15894_1	d__Bacteria;p__Firmicutes;c__Bacilli;o__Erysipelotrichales;f__Erysipelotrichaceae;g__Clostridium_AQ;s__Clostridium_AQ innocuum	d__Bacteria;p__Firmicutes;c__Erysipelotrichia;o__Erysipelotrichales;f__Erysipelotrichaceae;g__Erysipelatoclostridium;s__[Clostridium] innocuum
BackhedF_2015_ERR525836_bin.7	93.95	1.846	0.386	21005	2039784	163	1	2	0	16	34.22	156.12	0.04473	0	True	11841_1	d__Bacteria;p__Firmicutes_C;c__Negativicutes;o__Veillonellales;f__Veillonellaceae;g__Veillonella;s__Veillonella parvula_A	d__Bacteria;p__Firmicutes;c__Negativicutes;o__Veillonellales;f__Veillonellaceae;g__Veillonella;s__Veillonella parvula
BackhedF_2015_ERR525836_bin.8	71.89	0	0.389	12090	1943534	202	0	1	0	10	17.49	79.7	0.03104	0	True	11842_3	d__Bacteria;p__Firmicutes_C;c__Negativicutes;o__Veillonellales;f__Veillonellaceae;g__Veillonella;s__Veillonella rogosae	d__Bacteria;p__Firmicutes;c__Negativicutes;o__Veillonellales;f__Veillonellaceae;g__Veillonella;s__
BackhedF_2015_ERR525836_bin.9	88.17	0.299	0.393	12585	1640012	191	1	1	0	11	11.1	51.03	0.0235	0	True	11839_2	d__Bacteria;p__Firmicutes_C;c__Negativicutes;o__Veillonellales;f__Veillonellaceae;g__Veillonella;s__Veillonella atypica	d__Bacteria;p__Firmicutes;c__Negativicutes;o__Veillonellales;f__Veillonellaceae;g__Veillonella;s__
BackhedF_2015_ERR525837_bin.1	96.13	0	0.6	20653	2141582	153	4	0	0	20	29.11	75.23	0.00161	0	True	11434_4	d__Bacteria;p__Actinobacteriota;c__Actinomycetia;o__Actinomycetales;f__Micrococcaceae;g__Rothia;s__Rothia sp902373285	d__Bacteria;p__Actinobacteria;c__Actinomycetia;o__Micrococcales;f__Micrococcaceae;g__Rothia;s__Rothia mucilaginosa
BackhedF_2015_ERR525837_bin.3	98.18	0.473	0.557	24294	1882910	111				20	14.18	34.89	0.00228	0.18	True	3542_1	d__Bacteria;p__Actinobacteriota;c__Actinomycetia;o__Actinomycetales;f__Actinomycetaceae;g__Pauljensenia;s__Pauljensenia sp900541895	d__Bacteria;p__Actinobacteria;c__Actinomycetia;o__Actinomycetales;f__Actinomycetaceae;g__Actinomyces;s__
BackhedF_2015_ERR525837_bin.4	92.38	0.783	0.626	9601	1953852	292	1	0	1	19	22.34	61.01	0.01603	0	True	1486_1	d__Bacteria;p__Actinobacteriota;c__Actinomycetia;o__Actinomycetales;f__Bifidobacteriaceae;g__Bifidobacterium;s__Bifidobacterium bifidum	d__Bacteria;p__Actinobacteria;c__Actinomycetia;o__Bifidobacteriales;f__Bifidobacteriaceae;g__Bifidobacterium;s__Bifidobacterium bifidum
BackhedF_2015_ERR525837_bin.5	100	0.374	0.416	36642	2131308	86	1	2	0	16	55.67	118.53	0.002	0	True	15006_1	d__Bacteria;p__Firmicutes;c__Bacilli;o__Lactobacillales;f__Streptococcaceae;g__Streptococcus;s__Streptococcus lactarius	d__Bacteria;p__Firmicutes;c__Bacilli;o__Lactobacillales;f__Streptococcaceae;g__Streptococcus;s__
BackhedF_2015_ERR525837_bin.7	93.56	0	0.605	13920	1964077	202	2	0	0	19	739.45	2028.24	0.27518	0.35	True	1466_4	d__Bacteria;p__Actinobacteriota;c__Actinomycetia;o__Actinomycetales;f__Bifidobacteriaceae;g__Bifidobacterium;s__Bifidobacterium infantis	d__Bacteria;p__Actinobacteria;c__Actinomycetia;o__Bifidobacteriales;f__Bifidobacteriaceae;g__Bifidobacterium;s__Bifidobacterium longum
BackhedF_2015_ERR525837_bin.8	98.88	0.371	0.421	117315	6608628	92	4	1	0	19	49.29	120.42	0.00087	0.4	True	1084_2	d__Bacteria;p__Bacteroidota;c__Bacteroidia;o__Bacteroidales;f__Bacteroidaceae;g__Bacteroides;s__Bacteroides ovatus	d__Bacteria;p__Bacteroidetes;c__Bacteroidia;o__Bacteroidales;f__Bacteroidaceae;g__Bacteroides;s__Bacteroides ovatus
BackhedF_2015_ERR525838_bin.1	98.29	0.114	0.422	62674	5100797	200	3	1	5	20	123.13	631.49	0.00652	0.43	True	1105_3	d__Bacteria;p__Bacteroidota;c__Bacteroidia;o__Bacteroidales;f__Bacteroidaceae;g__Phocaeicola;s__Phocaeicola dorei	d__Bacteria;p__Bacteroidetes;c__Bacteroidia;o__Bacteroidales;f__;g__Phocaeicola;s__Phocaeicola dorei
BackhedF_2015_ERR525838_bin.2	98	0.96	0.397	22056	2035465	153	2	0	0	19	9.63	66.53	0.09091	0	True	15002_10	d__Bacteria;p__Firmicutes;c__Bacilli;o__Lactobacillales;f__Streptococcaceae;g__Streptococcus;s__Streptococcus salivarius	d__Bacteria;p__Firmicutes;c__Bacilli;o__Lactobacillales;f__Streptococcaceae;g__Streptococcus;s__
BackhedF_2015_ERR525838_bin.3	98.65	0.128	0.451	109541	4695021	74	3	0	0	19	31.87	196.67	0.00244	0.18	True	1070_4	d__Bacteria;p__Bacteroidota;c__Bacteroidia;o__Bacteroidales;f__Tannerellaceae;g__Parabacteroides;s__Parabacteroides distasonis	d__Bacteria;p__Bacteroidetes;c__Bacteroidia;o__Bacteroidales;f__Tannerellaceae;g__Parabacteroides;s__Parabacteroides distasonis
BackhedF_2015_ERR525838_bin.4	86.84	1.474	0.625	6418	1924547	458	1	0	1	19	48.79	372.51	0.00917	0	True	1486_1	d__Bacteria;p__Actinobacteriota;c__Actinomycetia;o__Actinomycetales;f__Bifidobacteriaceae;g__Bifidobacterium;s__Bifidobacterium bifidum	d__Bacteria;p__Actinobacteria;c__Actinomycetia;o__Bifidobacteriales;f__Bifidobacteriaceae;g__Bifidobacterium;s__Bifidobacterium bifidum
BackhedF_2015_ERR525838_bin.5	93.78	1.344	0.598	16155	1953939	170				20	37.61	256.58	0.01875	0	True	1466_5	d__Bacteria;p__Actinobacteriota;c__Actinomycetia;o__Actinomycetales;f__Bifidobacteriaceae;g__Bifidobacterium;s__Bifidobacterium longum	d__Bacteria;p__Actinobacteria;c__Actinomycetia;o__Bifidobacteriales;f__Bifidobacteriaceae;g__Bifidobacterium;s__Bifidobacterium longum
BackhedF_2015_ERR525838_bin.7	99.96	0.138	0.505	125234	5129046	104	4	0	0	18	284.72	1733.96	0.00309	0.02	True	3833_35	d__Bacteria;p__Proteobacteria;c__Gammaproteobacteria;o__Enterobacterales;f__Enterobacteriaceae;g__Escherichia;s__Escherichia coli	d__Bacteria;p__Proteobacteria;c__Gammaproteobacteria;o__Enterobacterales;f__Enterobacteriaceae;g__Escherichia;s__Escherichia coli
BackhedF_2015_ERR525838_bin.8	93.14	0.185	0.421	46826	3617503	112	6	1	0	19	19.4	120.85	0.0029	0.38	True	1103_1	d__Bacteria;p__Bacteroidota;c__Bacteroidia;o__Bacteroidales;f__Bacteroidaceae;g__Phocaeicola;s__Phocaeicola massiliensis	d__Bacteria;p__Bacteroidetes;c__Bacteroidia;o__Bacteroidales;f__;g__Phocaeicola;s__Phocaeicola massiliensis
BackhedF_2015_ERR525844_bin.10	59.46	1.515	0.595	2125	1146201	561	1	0	0	17	6.7	28.47	0.0435	0	True	1457_4	d__Bacteria;p__Actinobacteriota;c__Actinomycetia;o__Actinomycetales;f__Bifidobacteriaceae;g__Bifidobacterium;s__Bifidobacterium adolescentis	d__Bacteria;p__Actinobacteria;c__Actinomycetia;o__Bifidobacteriales;f__Bifidobacteriaceae;g__Bifidobacterium;s__Bifidobacterium adolescentis
BackhedF_2015_ERR525844_bin.11	85.38	1.677	0.55	6548	1981444	414	5	0	0	19	11.2	41.32	0.01422	0.21	True	11822_3	d__Bacteria;p__Firmicutes_A;c__Clostridia;o__Oscillospirales;f__Butyricicoccaceae;g__Agathobaculum;s__Agathobaculum butyriciproducens	d__Bacteria;p__Firmicutes;c__Clostridia;o__Eubacteriales;f__Clostridiaceae;g__Butyricicoccus;s__
BackhedF_2015_ERR525844_bin.12	87.19	4.658	0.439	76005	2559761	54	0	0	1	16	43.16	134.88	0.00207	0	True	12079_1	d__Bacteria;p__Firmicutes_A;c__Clostridia;o__Lachnospirales;f__Lachnospiraceae;g__Agathobacter;s__Agathobacter faecis	d__Bacteria;p__Firmicutes;c__Clostridia;o__Eubacteriales;f__Lachnospiraceae;g__Roseburia;s__
BackhedF_2015_ERR525844_bin.14	100	0.632	0.49	36166	2799916	120	0	2	3	20	26.37	86.44	0.00301	0.12	True	12172_3	d__Bacteria;p__Firmicutes_A;c__Clostridia;o__Lachnospirales;f__Lachnospiraceae;g__Copromonas;s__Copromonas sp900066535	d__Bacteria;p__Firmicutes;c__Clostridia;o__Eubacteriales;f__Clostridiaceae;g__;s__
BackhedF_2015_ERR525844_bin.15	99.46	0	0.428	104598	5154380	88	4	1	1	19	16.33	54.27	0.00209	0.21	True	777_3	d__Bacteria;p__Bacteroidota;c__Bacteroidia;o__Bacteroidales;f__Marinifilaceae;g__Butyricimonas;s__Butyricimonas paravirosa	d__Bacteria;p__Bacteroidetes;c__Bacteroidia;o__Bacteroidales;f__Odoribacteraceae;g__Butyricimonas;s__
BackhedF_2015_ERR525844_bin.16	93.62	1.054	0.493	16877	2939421	230	0	0	1	19	12.37	42.12	0.05753	0.26	True	12158_1	d__Bacteria;p__Firmicutes_A;c__Clostridia;o__Lachnospirales;f__Lachnospiraceae;g__Enterocloster;s__Enterocloster sp900538485	d__Bacteria;p__Firmicutes;c__Clostridia;o__Eubacteriales;f__Clostridiaceae;g__Clostridium;s__
BackhedF_2015_ERR525844_bin.17	93.17	1.677	0.449	7259	1683331	324	2	0	0	18	8.32	27.94	0.01329	0	True	11075_1	d__Bacteria;p__Firmicutes_A;c__Clostridia;o__Oscillospirales;f__Acutalibacteraceae;g__Fimenecus;s__Fimenecus sp000432435	d__Bacteria;p__Firmicutes;c__Clostridia;o__Eubacteriales;f__;g__;s__
BackhedF_2015_ERR525844_bin.2	83.1	1.075	0.599	4185	1707004	515	2	1	1	19	9.56	37.67	0.00816	0	True	5504_67	d__Bacteria;p__Actinobacteriota;c__Coriobacteriia;o__Coriobacteriales;f__Coriobacteriaceae;g__Collinsella;s__Collinsella sp905209455	d__Bacteria;p__Actinobacteria;c__Coriobacteriia;o__Coriobacteriales;f__Coriobacteriaceae;g__Collinsella;s__
BackhedF_2015_ERR525844_bin.20	99.23	2.095	0.435	24137	2329297	153	4	2	1	20	14.41	48.37	0.00165	0	True	11783_1	d__Bacteria;p__Firmicutes_C;c__Negativicutes;o__Acidaminococcales;f__Acidaminococcaceae;g__Phascolarctobacterium;s__Phascolarctobacterium faecium	d__Bacteria;p__Firmicutes;c__Negativicutes;o__Acidaminococcales;f__Acidaminococcaceae;g__Phascolarctobacterium;s__Phascolarctobacterium faecium
BackhedF_2015_ERR525844_bin.22	97.36	0.632	0.483	61441	2817478	67	0	0	4	18	29.21	90.91	0.01121	0	True	11864_1	d__Bacteria;p__Firmicutes_A;c__Clostridia;o__Lachnospirales;f__Lachnospiraceae;g__Fusicatenibacter;s__Fusicatenibacter saccharivorans	d__Bacteria;p__Firmicutes;c__Clostridia;o__Eubacteriales;f__Lachnospiraceae;g__Fusicatenibacter;s__Fusicatenibacter saccharivorans
BackhedF_2015_ERR525844_bin.3	99.32	2.013	0.367	44737	2917349	100	1	3	2	18	50.92	154.73	0.00367	0.22	True	12193_4	d__Bacteria;p__Firmicutes_A;c__Clostridia;o__Lachnospirales;f__Lachnospiraceae;g__Anaerostipes;s__Anaerostipes hadrus	d__Bacteria;p__Firmicutes;c__Clostridia;o__Eubacteriales;f__Lachnospiraceae;g__Anaerostipes;s__Anaerostipes hadrus
BackhedF_2015_ERR525844_bin.5	93.32	0.859	0.407	8839	1904079	284	1	0	0	16	8.13	27.23	0.01411	0.26	True	11105_6	d__Bacteria;p__Firmicutes_A;c__Clostridia;o__Oscillospirales;f__Acutalibacteraceae;g__Ruminococcus_E;s__Ruminococcus_E bromii_B	d__Bacteria;p__Firmicutes;c__Clostridia;o__Eubacteriales;f__Oscillospiraceae;g__Ruminococcus;s__Ruminococcus bromii
BackhedF_2015_ERR525844_bin.6	86.28	1.055	0.628	3977	1870593	597	2	1	0	16	10.37	44.35	0.03345	0	True	3444_2	d__Bacteria;p__Proteobacteria;c__Gammaproteobacteria;o__Burkholderiales;f__Burkholderiaceae;g__Sutterella;s__Sutterella wadsworthensis_A	d__Bacteria;p__Proteobacteria;c__Betaproteobacteria;o__Burkholderiales;f__Sutterellaceae;g__Sutterella;s__
BackhedF_2015_ERR525844_bin.8	94.11	0.557	0.42	45659	4094256	142				19	12.53	41.31	0.02281	0	True	1085_1	d__Bacteria;p__Bacteroidota;c__Bacteroidia;o__Bacteroidales;f__Bacteroidaceae;g__Bacteroides;s__Bacteroides caccae	d__Bacteria;p__Bacteroidetes;c__Bacteroidia;o__Bacteroidales;f__Bacteroidaceae;g__Bacteroides;s__Bacteroides caccae
BackhedF_2015_ERR525844_bin.9	95.22	2.013	0.418	11412	2612722	327				15	8.97	31.93	0.03339	0.15	True	12008_1	d__Bacteria;p__Firmicutes_A;c__Clostridia;o__Lachnospirales;f__Lachnospiraceae;g__Lachnospira;s__Lachnospira sp000437735	d__Bacteria;p__Firmicutes;c__Clostridia;o__Eubacteriales;f__Eubacteriaceae;g__Eubacterium;s__
BackhedF_2015_ERR525845_bin.1	82.49	2.48	0.59	5309	1856510	413				16	8.29	47.87	0.00366	0	True	3520_2	d__Bacteria;p__Actinobacteriota;c__Actinomycetia;o__Actinomycetales;f__Actinomycetaceae;g__Pauljensenia;s__Pauljensenia radingae_A	d__Bacteria;p__Actinobacteria;c__Actinomycetia;o__Actinomycetales;f__Actinomycetaceae;g__;s__
BackhedF_2015_ERR525845_bin.10	99.46	0	0.428	182539	5140963	60	4	0	0	19	57.39	290.46	0.00088	0.14	True	777_3	d__Bacteria;p__Bacteroidota;c__Bacteroidia;o__Bacteroidales;f__Marinifilaceae;g__Butyricimonas;s__Butyricimonas paravirosa	d__Bacteria;p__Bacteroidetes;c__Bacteroidia;o__Bacteroidales;f__Odoribacteraceae;g__Butyricimonas;s__
BackhedF_2015_ERR525845_bin.12	70.5	0.928	0.574	2616	2136052	917				16	8.09	49.24	0.05975	0	True	10836_2	d__Bacteria;p__Firmicutes_A;c__Clostridia;o__Oscillospirales;f__Ruminococcaceae;g__Ruthenibacterium;s__Ruthenibacterium lactatiformans	d__Bacteria;p__Firmicutes;c__Clostridia;o__Eubacteriales;f__Oscillospiraceae;g__Ruthenibacterium;s__Ruthenibacterium lactatiformans
BackhedF_2015_ERR525845_bin.13	91.7	0.454	0.596	82719	1929636	36	3	0	0	18	127.91	676.85	0.00313	0	True	1457_1	d__Bacteria;p__Actinobacteriota;c__Actinomycetia;o__Actinomycetales;f__Bifidobacteriaceae;g__Bifidobacterium;s__Bifidobacterium adolescentis	d__Bacteria;p__Actinobacteria;c__Actinomycetia;o__Bifidobacteriales;f__Bifidobacteriaceae;g__Bifidobacterium;s__Bifidobacterium adolescentis
BackhedF_2015_ERR525845_bin.16	99.05	0.687	0.526	53515	2102075	68	2	0	0	20	31.73	167.92	0.00137	0.17	True	3526_1	d__Bacteria;p__Actinobacteriota;c__Actinomycetia;o__Actinomycetales;f__Actinomycetaceae;g__Varibaculum;s__Varibaculum cambriense_A	d__Bacteria;p__Actinobacteria;c__Actinomycetia;o__Actinomycetales;f__Actinomycetaceae;g__Varibaculum;s__Varibaculum cambriense
BackhedF_2015_ERR525845_bin.3	98.33	1.516	0.436	20305	2261829	186	3	1	0	19	12	62.77	0.0014	0	True	11783_1	d__Bacteria;p__Firmicutes_C;c__Negativicutes;o__Acidaminococcales;f__Acidaminococcaceae;g__Phascolarctobacterium;s__Phascolarctobacterium faecium	d__Bacteria;p__Firmicutes;c__Negativicutes;o__Acidaminococcales;f__Acidaminococcaceae;g__Phascolarctobacterium;s__Phascolarctobacterium faecium
BackhedF_2015_ERR525845_bin.4	88.87	0.743	0.471	42772	4022150	150				18	17.32	84.74	0.00349	0	True	1092_1	d__Bacteria;p__Bacteroidota;c__Bacteroidia;o__Bacteroidales;f__Bacteroidaceae;g__Bacteroides;s__Bacteroides uniformis	d__Bacteria;p__Bacteroidetes;c__Bacteroidia;o__Bacteroidales;f__Bacteroidaceae;g__Bacteroides;s__Bacteroides uniformis
BackhedF_2015_ERR525845_bin.5	98.83	0	0.432	119033	2696906	31				19	67.9	324.45	0.00065	0.14	True	12735_2	d__Bacteria;p__Firmicutes_A;c__Clostridia;o__Lachnospirales;f__Lachnospiraceae;g__Ruminococcus_B;s__Ruminococcus_B gnavus	d__Bacteria;p__Firmicutes;c__Clostridia;o__Eubacteriales;f__Lachnospiraceae;g__Mediterraneibacter;s__[Ruminococcus] gnavus
BackhedF_2015_ERR525845_bin.6	99.46	0	0.433	107161	4169464	62	1	1	0	18	22.51	113.35	0.00102	0.16	True	784_1	d__Bacteria;p__Bacteroidota;c__Bacteroidia;o__Bacteroidales;f__Marinifilaceae;g__Odoribacter;s__Odoribacter splanchnicus	d__Bacteria;p__Bacteroidetes;c__Bacteroidia;o__Bacteroidales;f__Odoribacteraceae;g__Odoribacter;s__Odoribacter splanchnicus
BackhedF_2015_ERR525845_bin.7	86.17	0	0.603	60815	1879441	48	1	0	0	17	93.25	494.56	0.00377	0	True	1466_5	d__Bacteria;p__Actinobacteriota;c__Actinomycetia;o__Actinomycetales;f__Bifidobacteriaceae;g__Bifidobacterium;s__Bifidobacterium longum	d__Bacteria;p__Actinobacteria;c__Actinomycetia;o__Bifidobacteriales;f__Bifidobacteriaceae;g__Bifidobacterium;s__Bifidobacterium longum
BackhedF_2015_ERR525845_bin.8	98.84	0	0.454	83977	4008894	79	1	0	0	19	82.88	389.58	0.00261	0.43	True	1076_1	d__Bacteria;p__Bacteroidota;c__Bacteroidia;o__Bacteroidales;f__Tannerellaceae;g__Parabacteroides;s__Parabacteroides merdae	d__Bacteria;p__Bacteroidetes;c__Bacteroidia;o__Bacteroidales;f__Tannerellaceae;g__Parabacteroides;s__Parabacteroides merdae
BackhedF_2015_ERR525846_bin.10	97.31	0.353	0.465	63269	4146931	105	1	0	1	19	23.69	112.19	0.00075	0	True	1092_1	d__Bacteria;p__Bacteroidota;c__Bacteroidia;o__Bacteroidales;f__Bacteroidaceae;g__Bacteroides;s__Bacteroides uniformis	d__Bacteria;p__Bacteroidetes;c__Bacteroidia;o__Bacteroidales;f__Bacteroidaceae;g__Bacteroides;s__Bacteroides uniformis
BackhedF_2015_ERR525846_bin.2	99.18	0.375	0.419	61412	5411192	203	2	2	3	20	344.39	1339.65	0.00329	0.43	True	1105_3	d__Bacteria;p__Bacteroidota;c__Bacteroidia;o__Bacteroidales;f__Bacteroidaceae;g__Phocaeicola;s__Phocaeicola dorei	d__Bacteria;p__Bacteroidetes;c__Bacteroidia;o__Bacteroidales;f__;g__Phocaeicola;s__Phocaeicola dorei
BackhedF_2015_ERR525846_bin.3	96.25	0	0.602	12483	1900413	241				19	16.23	89.59	0.00111	0	True	5504_65	d__Bacteria;p__Actinobacteriota;c__Coriobacteriia;o__Coriobacteriales;f__Coriobacteriaceae;g__Collinsella;s__	d__Bacteria;p__Actinobacteria;c__Coriobacteriia;o__Coriobacteriales;f__Coriobacteriaceae;g__Collinsella;s__
BackhedF_2015_ERR525846_bin.4	97.94	0	0.495	15514	4579582	395	0	0	1	18	12.39	61.07	0.00329	0.3	True	12162_1	d__Bacteria;p__Firmicutes_A;c__Clostridia;o__Lachnospirales;f__Lachnospiraceae;g__Enterocloster;s__Enterocloster clostridioformis	d__Bacteria;p__Firmicutes;c__Clostridia;o__Eubacteriales;f__Lachnospiraceae;g__Enterocloster;s__Enterocloster clostridioformis
BackhedF_2015_ERR525846_bin.5	93.3	0.309	0.423	89838	5629429	100	2	0	0	20	84.06	402.5	0.00154	0	True	1082_1	d__Bacteria;p__Bacteroidota;c__Bacteroidia;o__Bacteroidales;f__Bacteroidaceae;g__Bacteroides;s__Bacteroides faecis	d__Bacteria;p__Bacteroidetes;c__Bacteroidia;o__Bacteroidales;f__Bacteroidaceae;g__Bacteroides;s__Bacteroides faecis
BackhedF_2015_ERR525846_bin.6	96.95	0.46	0.6	24904	2159730	116	1	0	0	19	38.38	199.11	0.00699	0	True	1466_5	d__Bacteria;p__Actinobacteriota;c__Actinomycetia;o__Actinomycetales;f__Bifidobacteriaceae;g__Bifidobacterium;s__Bifidobacterium longum	d__Bacteria;p__Actinobacteria;c__Actinomycetia;o__Bifidobacteriales;f__Bifidobacteriaceae;g__Bifidobacterium;s__Bifidobacterium longum
BackhedF_2015_ERR525846_bin.8	95.02	0.21	0.413	12743	3458996	375	0	1	4	16	9.04	45.66	0.01054	0.18	True	12692_4	d__Bacteria;p__Firmicutes_A;c__Clostridia;o__Lachnospirales;f__Lachnospiraceae;g__Blautia_A;s__Blautia_A wexlerae	d__Bacteria;p__Firmicutes;c__Clostridia;o__Eubacteriales;f__Lachnospiraceae;g__Blautia;s__Blautia wexlerae
BackhedF_2015_ERR525846_bin.9	96.08	2.015	0.599	15405	1791271	168	2	0	0	19	21.25	113.61	0.09379	0	True	1457_1	d__Bacteria;p__Actinobacteriota;c__Actinomycetia;o__Actinomycetales;f__Bifidobacteriaceae;g__Bifidobacterium;s__Bifidobacterium adolescentis	d__Bacteria;p__Actinobacteria;c__Actinomycetia;o__Bifidobacteriales;f__Bifidobacteriaceae;g__Bifidobacterium;s__Bifidobacterium adolescentis
BackhedF_2015_ERR525848_bin.10	99.25	0	0.427	104069	5996488	93	4	1	0	19	73.56	334.75	0.00093	0	True	1082_2	d__Bacteria;p__Bacteroidota;c__Bacteroidia;o__Bacteroidales;f__Bacteroidaceae;g__Bacteroides;s__Bacteroides thetaiotaomicron	d__Bacteria;p__Bacteroidetes;c__Bacteroidia;o__Bacteroidales;f__Bacteroidaceae;g__Bacteroides;s__Bacteroides thetaiotaomicron
BackhedF_2015_ERR525848_bin.11	86.24	2.315	0.391	7550	1642010	273	0	1	0	11	12.3	60.4	0.14763	0	True	11841_1	d__Bacteria;p__Firmicutes_C;c__Negativicutes;o__Veillonellales;f__Veillonellaceae;g__Veillonella;s__Veillonella parvula_A	d__Bacteria;p__Firmicutes;c__Negativicutes;o__Veillonellales;f__Veillonellaceae;g__Veillonella;s__Veillonella parvula
BackhedF_2015_ERR525848_bin.12	88.56	1.823	0.512	4414	3936595	1169	5	3	3	18	10.8	37.23	0.05055	0.05	True	3833_35	d__Bacteria;p__Proteobacteria;c__Gammaproteobacteria;o__Enterobacterales;f__Enterobacteriaceae;g__Escherichia;s__Escherichia coli	d__Bacteria;p__Proteobacteria;c__Gammaproteobacteria;o__Enterobacterales;f__Enterobacteriaceae;g__Escherichia;s__Escherichia coli
BackhedF_2015_ERR525848_bin.13	98.1	0.21	0.497	25093	2748237	176	0	1	1	17	12.52	58.74	0.00252	0.11	True	12172_1	d__Bacteria;p__Firmicutes_A;c__Clostridia;o__Lachnospirales;f__Lachnospiraceae;g__Copromonas;s__Copromonas sp900066785	d__Bacteria;p__Firmicutes;c__Clostridia;o__Eubacteriales;f__Clostridiaceae;g__Clostridium;s__
BackhedF_2015_ERR525848_bin.2	99.41	0	0.431	96616	2700024	60	0	1	1	17	21.78	104.34	0.00106	0.2	True	12735_2	d__Bacteria;p__Firmicutes_A;c__Clostridia;o__Lachnospirales;f__Lachnospiraceae;g__Ruminococcus_B;s__Ruminococcus_B gnavus	d__Bacteria;p__Firmicutes;c__Clostridia;o__Eubacteriales;f__Lachnospiraceae;g__Mediterraneibacter;s__[Ruminococcus] gnavus
BackhedF_2015_ERR525848_bin.3	97.98	1.342	0.374	13098	2467127	260	0	0	2	16	12.21	56.44	0.002	0.38	True	12193_4	d__Bacteria;p__Firmicutes_A;c__Clostridia;o__Lachnospirales;f__Lachnospiraceae;g__Anaerostipes;s__Anaerostipes hadrus	d__Bacteria;p__Firmicutes;c__Clostridia;o__Eubacteriales;f__Lachnospiraceae;g__Anaerostipes;s__Anaerostipes hadrus
BackhedF_2015_ERR525848_bin.5	96.1	1.835	0.391	19573	1892487	153	1	2	1	16	22.66	106.98	0.03299	0	True	11839_2	d__Bacteria;p__Firmicutes_C;c__Negativicutes;o__Veillonellales;f__Veillonellaceae;g__Veillonella;s__Veillonella atypica	d__Bacteria;p__Firmicutes;c__Negativicutes;o__Veillonellales;f__Veillonellaceae;g__Veillonella;s__
BackhedF_2015_ERR525848_bin.6	92.19	0.618	0.458	6974	1487999	256				15	9.14	45.41	0.02882	0	True	11811_1	d__Bacteria;p__Firmicutes_C;c__Negativicutes;o__Veillonellales;f__Megasphaeraceae;g__Anaeroglobus;s__Anaeroglobus micronuciformis	d__Bacteria;p__Firmicutes;c__Negativicutes;o__Veillonellales;f__Veillonellaceae;g__Megasphaera;s__Megasphaera micronuciformis
BackhedF_2015_ERR525848_bin.7	98.65	0	0.362	12408	2449927	284				15	17.64	86.28	0.00076	0	True	11998_3	d__Bacteria;p__Firmicutes_A;c__Clostridia;o__Lachnospirales;f__Lachnospiraceae;g__Lachnospira;s__Lachnospira rogosae_A	d__Bacteria;p__Firmicutes;c__Clostridia;o__Eubacteriales;f__;g__;s__
BackhedF_2015_ERR525848_bin.8	99.36	0	0.409	31964	4441037	201	0	0	5	18	149.79	667.05	0.00249	0.21	True	12692_4	d__Bacteria;p__Firmicutes_A;c__Clostridia;o__Lachnospirales;f__Lachnospiraceae;g__Blautia_A;s__Blautia_A wexlerae	d__Bacteria;p__Firmicutes;c__Clostridia;o__Eubacteriales;f__Lachnospiraceae;g__Blautia;s__Blautia wexlerae
BackhedF_2015_ERR525848_bin.9	99.84	0.115	0.587	45607	2317400	73	2	0	0	20	35.31	176.71	0.00061	0	True	1465_3	d__Bacteria;p__Actinobacteriota;c__Actinomycetia;o__Actinomycetales;f__Bifidobacteriaceae;g__Bifidobacterium;s__Bifidobacterium breve	d__Bacteria;p__Actinobacteria;c__Actinomycetia;o__Bifidobacteriales;f__Bifidobacteriaceae;g__Bifidobacterium;s__Bifidobacterium breve
BackhedF_2015_ERR525849_bin.1	98.88	0.557	0.469	73573	4431854	107				19	28.55	165.95	0.0025	0	True	1092_1	d__Bacteria;p__Bacteroidota;c__Bacteroidia;o__Bacteroidales;f__Bacteroidaceae;g__Bacteroides;s__Bacteroides uniformis	d__Bacteria;p__Bacteroidetes;c__Bacteroidia;o__Bacteroidales;f__Bacteroidaceae;g__Bacteroides;s__Bacteroides uniformis
BackhedF_2015_ERR525849_bin.10	55.17	0	0.395	7123	1329685	228				3	15.94	90.28	0.00902	0	True	11841_1	d__Bacteria;p__Firmicutes_C;c__Negativicutes;o__Veillonellales;f__Veillonellaceae;g__Veillonella;s__Veillonella parvula_A	d__Bacteria;p__Firmicutes;c__Negativicutes;o__Veillonellales;f__Veillonellaceae;g__Veillonella;s__Veillonella parvula
BackhedF_2015_ERR525849_bin.13	99.53	0.576	0.627	102617	2163216	41				20	443.66	2272.3	0.00475	0	True	1486_1	d__Bacteria;p__Actinobacteriota;c__Actinomycetia;o__Actinomycetales;f__Bifidobacteriaceae;g__Bifidobacterium;s__Bifidobacterium bifidum	d__Bacteria;p__Actinobacteria;c__Actinomycetia;o__Bifidobacteriales;f__Bifidobacteriaceae;g__Bifidobacterium;s__Bifidobacterium bifidum
BackhedF_2015_ERR525849_bin.14	99.54	0.909	0.597	61320	2422219	80	5	0	1	20	81.42	321.01	0.00271	0	True	1457_1	d__Bacteria;p__Actinobacteriota;c__Actinomycetia;o__Actinomycetales;f__Bifidobacteriaceae;g__Bifidobacterium;s__Bifidobacterium adolescentis	d__Bacteria;p__Actinobacteria;c__Actinomycetia;o__Bifidobacteriales;f__Bifidobacteriaceae;g__Bifidobacterium;s__Bifidobacterium adolescentis
BackhedF_2015_ERR525849_bin.2	96.57	0.634	0.556	26452	4329826	231	5	1	0	18	17.57	97.93	0.01962	0	True	3881_5	d__Bacteria;p__Proteobacteria;c__Gammaproteobacteria;o__Enterobacterales;f__Enterobacteriaceae;g__Enterobacter;s__Enterobacter hormaechei_A	d__Bacteria;p__Proteobacteria;c__Gammaproteobacteria;o__Enterobacterales;f__Enterobacteriaceae;g__Enterobacter;s__Enterobacter cloacae
BackhedF_2015_ERR525849_bin.3	86.89	1.704	0.399	5599	1526856	342	2	0	0	16	7.5	46.81	0.03197	0.14	True	15547_21	d__Bacteria;p__Proteobacteria;c__Gammaproteobacteria;o__Enterobacterales;f__Pasteurellaceae;g__Haemophilus_D;s__Haemophilus_D parainfluenzae_L	d__Bacteria;p__Proteobacteria;c__Gammaproteobacteria;o__Pasteurellales;f__Pasteurellaceae;g__Haemophilus;s__Haemophilus parainfluenzae
BackhedF_2015_ERR525849_bin.5	99.38	0.576	0.599	69960	2198689	59	2	0	0	20	123.72	715.67	0.00206	0	True	1466_5	d__Bacteria;p__Actinobacteriota;c__Actinomycetia;o__Actinomycetales;f__Bifidobacteriaceae;g__Bifidobacterium;s__Bifidobacterium longum	d__Bacteria;p__Actinobacteria;c__Actinomycetia;o__Bifidobacteriales;f__Bifidobacteriaceae;g__Bifidobacterium;s__Bifidobacterium longum
BackhedF_2015_ERR525849_bin.8	86.53	1.4	0.406	5796	1667404	340				9	8.25	50.48	0.06522	0	True	15001_1	d__Bacteria;p__Firmicutes;c__Bacilli;o__Lactobacillales;f__Streptococcaceae;g__Streptococcus;s__Streptococcus sp000187445	d__Bacteria;p__Firmicutes;c__Bacilli;o__Lactobacillales;f__Streptococcaceae;g__Streptococcus;s__
BackhedF_2015_ERR525849_bin.9	79.36	1.858	0.431	5066	3405200	803	1	1	0	14	8.3	49.48	0.00133	0	True	1085_1	d__Bacteria;p__Bacteroidota;c__Bacteroidia;o__Bacteroidales;f__Bacteroidaceae;g__Bacteroides;s__Bacteroides caccae	d__Bacteria;p__Bacteroidetes;c__Bacteroidia;o__Bacteroidales;f__Bacteroidaceae;g__Bacteroides;s__Bacteroides caccae
BackhedF_2015_ERR525850_bin.1	98.12	0.751	0.415	96922	5128639	95	1	0	0	19	431	3247.46	0.00132	0.35	True	1105_3	d__Bacteria;p__Bacteroidota;c__Bacteroidia;o__Bacteroidales;f__Bacteroidaceae;g__Phocaeicola;s__Phocaeicola dorei	d__Bacteria;p__Bacteroidetes;c__Bacteroidia;o__Bacteroidales;f__;g__Phocaeicola;s__Phocaeicola dorei
BackhedF_2015_ERR525850_bin.2	87.44	1.152	0.597	6102	1956755	396				20	9.26	82.67	0.02367	0	True	1466_5	d__Bacteria;p__Actinobacteriota;c__Actinomycetia;o__Actinomycetales;f__Bifidobacteriaceae;g__Bifidobacterium;s__Bifidobacterium longum	d__Bacteria;p__Actinobacteria;c__Actinomycetia;o__Bifidobacteriales;f__Bifidobacteriaceae;g__Bifidobacterium;s__Bifidobacterium longum
BackhedF_2015_ERR525850_bin.4	99.62	0.187	0.375	25560	2754229	159				18	18.58	147.6	0.00151	0	True	12585_10	d__Bacteria;p__Firmicutes;c__Bacilli;o__Lactobacillales;f__Enterococcaceae;g__Enterococcus;s__Enterococcus faecalis	d__Bacteria;p__Firmicutes;c__Bacilli;o__Lactobacillales;f__Enterococcaceae;g__Enterococcus;s__Enterococcus faecalis
BackhedF_2015_ERR525850_bin.7	99.96	0.617	0.506	186689	5195239	74	6	0	1	18	97.72	664.08	0.00465	0.06	True	3833_35	d__Bacteria;p__Proteobacteria;c__Gammaproteobacteria;o__Enterobacterales;f__Enterobacteriaceae;g__Escherichia;s__Escherichia coli	d__Bacteria;p__Proteobacteria;c__Gammaproteobacteria;o__Enterobacterales;f__Enterobacteriaceae;g__Escherichia;s__Escherichia coli
BackhedF_2015_ERR525852_bin.1	95.56	0.21	0.483	30640	2834721	136	0	0	4	18	15.14	35.66	0.01256	0	True	11864_1	d__Bacteria;p__Firmicutes_A;c__Clostridia;o__Lachnospirales;f__Lachnospiraceae;g__Fusicatenibacter;s__Fusicatenibacter saccharivorans	d__Bacteria;p__Firmicutes;c__Clostridia;o__Eubacteriales;f__Lachnospiraceae;g__Fusicatenibacter;s__Fusicatenibacter saccharivorans
BackhedF_2015_ERR525852_bin.10	58.72	1.247	0.601	4339	1350050	356	2	0	0	15	14.3	44.19	1.01009	0	True	11882_8	d__Bacteria;p__Firmicutes_A;c__Clostridia;o__Oscillospirales;f__Ruminococcaceae;g__Faecalibacterium;s__Faecalibacterium prausnitzii_G	d__Bacteria;p__Firmicutes;c__Clostridia;o__Eubacteriales;f__Oscillospiraceae;g__Faecalibacterium;s__Faecalibacterium prausnitzii
BackhedF_2015_ERR525852_bin.11	98.65	0.671	0.373	76836	2692857	64				18	86.59	188.75	0.00194	0.41	True	12001_2	d__Bacteria;p__Firmicutes_A;c__Clostridia;o__Lachnospirales;f__Lachnospiraceae;g__Lachnospira;s__Lachnospira eligens_A	d__Bacteria;p__Firmicutes;c__Clostridia;o__Eubacteriales;f__Lachnospiraceae;g__Lachnospira;s__Lachnospira eligens
BackhedF_2015_ERR525852_bin.14	97.58	0	0.417	39455	3092200	121	0	0	1	17	21.75	49.46	0.00815	0.34	True	12046_1	d__Bacteria;p__Firmicutes_A;c__Clostridia;o__Lachnospirales;f__Lachnospiraceae;g__Roseburia;s__Roseburia inulinivorans	d__Bacteria;p__Firmicutes;c__Clostridia;o__Eubacteriales;f__Lachnospiraceae;g__Roseburia;s__Roseburia inulinivorans
BackhedF_2015_ERR525852_bin.15	97.5	0	0.448	20182	4609025	374				19	10.74	26.14	0.00444	0.22	True	1070_4	d__Bacteria;p__Bacteroidota;c__Bacteroidia;o__Bacteroidales;f__Tannerellaceae;g__Parabacteroides;s__Parabacteroides distasonis	d__Bacteria;p__Bacteroidetes;c__Bacteroidia;o__Bacteroidales;f__Tannerellaceae;g__Parabacteroides;s__Parabacteroides distasonis
BackhedF_2015_ERR525852_bin.16	95.25	4.324	0.421	13003	3194466	375	0	1	1	13	17.62	42.33	0.21296	0.44	True	12692_4	d__Bacteria;p__Firmicutes_A;c__Clostridia;o__Lachnospirales;f__Lachnospiraceae;g__Blautia_A;s__Blautia_A wexlerae	d__Bacteria;p__Firmicutes;c__Clostridia;o__Eubacteriales;f__Lachnospiraceae;g__Blautia;s__Blautia wexlerae
BackhedF_2015_ERR525852_bin.17	61.32	1.754	0.475	10959	2104039	262				13	16.84	40.16	0.00488	0.33	True	11800_2	d__Bacteria;p__Firmicutes_A;c__Clostridia;o__Lachnospirales;f__Lachnospiraceae;g__Acetatifactor;s__Acetatifactor sp003447295	d__Bacteria;p__Firmicutes;c__Clostridia;o__Eubacteriales;f__Lachnospiraceae;g__;s__
BackhedF_2015_ERR525852_bin.19	95.3	1.454	0.471	6627	2462533	464				17	8.96	21.84	0.01016	0.19	True	11027_1	d__Bacteria;p__Firmicutes_A;c__Clostridia;o__Oscillospirales;f__Ruminococcaceae;g__CAG-353;s__CAG-353 sp900066885	d__Bacteria;p__Firmicutes;c__Clostridia;o__Eubacteriales;f__Oscillospiraceae;g__Ruminococcus;s__
BackhedF_2015_ERR525852_bin.2	98.32	0.671	0.407	104499	2016650	33	2	1	0	17	35.85	81.95	0.00423	0.07	True	11105_6	d__Bacteria;p__Firmicutes_A;c__Clostridia;o__Oscillospirales;f__Acutalibacteraceae;g__Ruminococcus_E;s__Ruminococcus_E bromii_B	d__Bacteria;p__Firmicutes;c__Clostridia;o__Eubacteriales;f__Oscillospiraceae;g__Ruminococcus;s__Ruminococcus bromii
BackhedF_2015_ERR525852_bin.3	97.1	1.384	0.409	71383	2587314	59	0	0	1	16	23.15	53.2	0.00342	0.07	True	12073_1	d__Bacteria;p__Firmicutes_A;c__Clostridia;o__Lachnospirales;f__Lachnospiraceae;g__RUG115;s__RUG115 sp900066395	d__Bacteria;p__Firmicutes;c__Clostridia;o__Eubacteriales;f__Lachnospiraceae;g__Roseburia;s__
BackhedF_2015_ERR525852_bin.4	93.5	0.559	0.423	8825	2469399	370	0	0	1	15	8.79	21.27	0.00976	0.17	True	12008_1	d__Bacteria;p__Firmicutes_A;c__Clostridia;o__Lachnospirales;f__Lachnospiraceae;g__Lachnospira;s__Lachnospira sp000437735	d__Bacteria;p__Firmicutes;c__Clostridia;o__Eubacteriales;f__Eubacteriaceae;g__Eubacterium;s__
BackhedF_2015_ERR525852_bin.5	97.69	1.127	0.425	19050	2161211	159	0	1	1	16	11.7	28.03	0.01421	0.14	True	12082_6	d__Bacteria;p__Firmicutes_A;c__Clostridia;o__Lachnospirales;f__Lachnospiraceae;g__Agathobacter;s__Agathobacter rectalis	d__Bacteria;p__Firmicutes;c__Clostridia;o__Eubacteriales;f__Lachnospiraceae;g__;s__[Eubacterium] rectale
BackhedF_2015_ERR525852_bin.7	98.99	0	0.448	33666	2747963	125	0	1	0	17	20.95	48.59	0.00159	0.33	True	11018_2	d__Bacteria;p__Firmicutes_A;c__Clostridia;o__Oscillospirales;f__Ruminococcaceae;g__Ruminiclostridium_E;s__Ruminiclostridium_E siraeum	d__Bacteria;p__Firmicutes;c__Clostridia;o__Eubacteriales;f__Oscillospiraceae;g__;s__[Eubacterium] siraeum
BackhedF_2015_ERR525852_bin.9	96.77	2.854	0.471	17882	3112344	256	0	1	0	13	110.14	257.5	0.00526	0.29	True	11800_3	d__Bacteria;p__Firmicutes_A;c__Clostridia;o__Lachnospirales;f__Lachnospiraceae;g__Acetatifactor;s__Acetatifactor sp900066565	d__Bacteria;p__Firmicutes;c__Clostridia;o__Eubacteriales;f__Lachnospiraceae;g__;s__
BackhedF_2015_ERR525853_bin.1	91.58	0.967	0.404	6337	1617773	322				7	8.24	109.54	0.0943	0	True	15001_1	d__Bacteria;p__Firmicutes;c__Bacilli;o__Lactobacillales;f__Streptococcaceae;g__Streptococcus;s__Streptococcus sp000187445	d__Bacteria;p__Firmicutes;c__Bacilli;o__Lactobacillales;f__Streptococcaceae;g__Streptococcus;s__
BackhedF_2015_ERR525853_bin.3	100	0	0.597	106005	2568783	41	1	2	1	20	506.74	6325.8	0.0027	0.16	True	1466_4	d__Bacteria;p__Actinobacteriota;c__Actinomycetia;o__Actinomycetales;f__Bifidobacteriaceae;g__Bifidobacterium;s__Bifidobacterium infantis	d__Bacteria;p__Actinobacteria;c__Actinomycetia;o__Bifidobacteriales;f__Bifidobacteriaceae;g__Bifidobacterium;s__Bifidobacterium longum
BackhedF_2015_ERR525853_bin.4	99.25	0	0.431	178217	4831379	45	2	0	1	19	153.62	1882.57	0.00106	0	True	1081_1	d__Bacteria;p__Bacteroidota;c__Bacteroidia;o__Bacteroidales;f__Bacteroidaceae;g__Bacteroides;s__Bacteroides fragilis	d__Bacteria;p__Bacteroidetes;c__Bacteroidia;o__Bacteroidales;f__Bacteroidaceae;g__Bacteroides;s__Bacteroides fragilis
BackhedF_2015_ERR525853_bin.5	99.71	0.36	0.505	94980	4683700	86	6	0	0	18	33.67	406.93	0.00157	0.03	True	3833_35	d__Bacteria;p__Proteobacteria;c__Gammaproteobacteria;o__Enterobacterales;f__Enterobacteriaceae;g__Escherichia;s__Escherichia coli	d__Bacteria;p__Proteobacteria;c__Gammaproteobacteria;o__Enterobacterales;f__Enterobacteriaceae;g__Escherichia;s__Escherichia coli
BackhedF_2015_ERR525854_bin.1	99.25	0	0.432	207200	4895324	38	2	1	1	20	245.6	2800.03	0.00096	0	True	1081_1	d__Bacteria;p__Bacteroidota;c__Bacteroidia;o__Bacteroidales;f__Bacteroidaceae;g__Bacteroides;s__Bacteroides fragilis	d__Bacteria;p__Bacteroidetes;c__Bacteroidia;o__Bacteroidales;f__Bacteroidaceae;g__Bacteroides;s__Bacteroides fragilis
BackhedF_2015_ERR525854_bin.2	99.96	0.617	0.505	186291	4988913	52	6	0	0	18	370.52	3991.11	0.00131	0.06	True	3833_35	d__Bacteria;p__Proteobacteria;c__Gammaproteobacteria;o__Enterobacterales;f__Enterobacteriaceae;g__Escherichia;s__Escherichia coli	d__Bacteria;p__Proteobacteria;c__Gammaproteobacteria;o__Enterobacterales;f__Enterobacteriaceae;g__Escherichia;s__Escherichia coli
BackhedF_2015_ERR525854_bin.3	96.95	0.134	0.598	17929	2322748	186	1	1	1	20	19.51	202.46	0.00464	0	True	1466_5	d__Bacteria;p__Actinobacteriota;c__Actinomycetia;o__Actinomycetales;f__Bifidobacteriaceae;g__Bifidobacterium;s__Bifidobacterium longum	d__Bacteria;p__Actinobacteria;c__Actinomycetia;o__Bifidobacteriales;f__Bifidobacteriaceae;g__Bifidobacterium;s__Bifidobacterium longum
BackhedF_2015_ERR525856_bin.1	97.96	0.671	0.376	64846	2761513	69	0	0	1	17	22.51	46.43	0.00807	0.34	True	12001_2	d__Bacteria;p__Firmicutes_A;c__Clostridia;o__Lachnospirales;f__Lachnospiraceae;g__Lachnospira;s__Lachnospira eligens_A	d__Bacteria;p__Firmicutes;c__Clostridia;o__Eubacteriales;f__Lachnospiraceae;g__Lachnospira;s__Lachnospira eligens
BackhedF_2015_ERR525856_bin.11	88.66	1.424	0.495	6992	2374263	425				13	8.99	21.6	0.25223	0.28	True	12172_3	d__Bacteria;p__Firmicutes_A;c__Clostridia;o__Lachnospirales;f__Lachnospiraceae;g__Copromonas;s__Copromonas sp900066535	d__Bacteria;p__Firmicutes;c__Clostridia;o__Eubacteriales;f__Clostridiaceae;g__;s__
BackhedF_2015_ERR525856_bin.12	98.46	0.309	0.433	110530	5210628	71	4	0	0	19	85.47	176.68	0.00231	0	True	1081_1	d__Bacteria;p__Bacteroidota;c__Bacteroidia;o__Bacteroidales;f__Bacteroidaceae;g__Bacteroides;s__Bacteroides fragilis	d__Bacteria;p__Bacteroidetes;c__Bacteroidia;o__Bacteroidales;f__Bacteroidaceae;g__Bacteroides;s__Bacteroides fragilis
BackhedF_2015_ERR525856_bin.13	98.55	0	0.418	82918	2693468	57	0	0	3	17	72.34	150.02	0.00254	0.3	True	12082_6	d__Bacteria;p__Firmicutes_A;c__Clostridia;o__Lachnospirales;f__Lachnospiraceae;g__Agathobacter;s__Agathobacter rectalis	d__Bacteria;p__Firmicutes;c__Clostridia;o__Eubacteriales;f__Lachnospiraceae;g__;s__[Eubacterium] rectale
BackhedF_2015_ERR525856_bin.14	92	0.456	0.431	6683	2188905	412				12	7.89	16.87	0.00971	0	True	11032_10	d__Bacteria;p__Firmicutes_A;c__Clostridia;o__Oscillospirales;f__Ruminococcaceae;g__Ruminococcus_D;s__Ruminococcus_D bicirculans	d__Bacteria;p__Firmicutes;c__Clostridia;o__Eubacteriales;f__Oscillospiraceae;g__Ruminococcus;s__
BackhedF_2015_ERR525856_bin.15	78.53	0.742	0.581	7397	2049872	376	3	1	0	17	19.74	45.19	0.03281	0.23	True	11876_1	d__Bacteria;p__Firmicutes_A;c__Clostridia;o__Oscillospirales;f__Ruminococcaceae;g__Faecalibacterium;s__Faecalibacterium prausnitzii_J	d__Bacteria;p__Firmicutes;c__Clostridia;o__Eubacteriales;f__Oscillospiraceae;g__Faecalibacterium;s__
BackhedF_2015_ERR525856_bin.2	98	0	0.422	19052	2647665	203	0	1	0	17	11.98	25.51	0.0135	0.24	True	12008_1	d__Bacteria;p__Firmicutes_A;c__Clostridia;o__Lachnospirales;f__Lachnospiraceae;g__Lachnospira;s__Lachnospira sp000437735	d__Bacteria;p__Firmicutes;c__Clostridia;o__Eubacteriales;f__Eubacteriaceae;g__Eubacterium;s__
BackhedF_2015_ERR525856_bin.3	89.59	1.615	0.574	13750	2404306	246	4	0	1	19	37	82.29	0.03367	0.27	True	11875_5	d__Bacteria;p__Firmicutes_A;c__Clostridia;o__Oscillospirales;f__Ruminococcaceae;g__Faecalibacterium;s__Faecalibacterium sp900539885	d__Bacteria;p__Firmicutes;c__Clostridia;o__Eubacteriales;f__Oscillospiraceae;g__Faecalibacterium;s__Faecalibacterium prausnitzii
BackhedF_2015_ERR525856_bin.4	98.65	0.335	0.389	33248	2081339	96	4	2	1	18	27.06	52.34	0.0051	0.28	True	11106_1	d__Bacteria;p__Firmicutes_A;c__Clostridia;o__Oscillospirales;f__Acutalibacteraceae;g__Ruminococcus_E;s__Ruminococcus_E sp003526955	d__Bacteria;p__Firmicutes;c__Clostridia;o__Eubacteriales;f__Oscillospiraceae;g__Ruminococcus;s__
BackhedF_2015_ERR525856_bin.5	84.42	2.111	0.616	3604	1851001	640	2	0	0	18	11.48	30.64	0.03293	0	True	3444_1	d__Bacteria;p__Proteobacteria;c__Gammaproteobacteria;o__Burkholderiales;f__Burkholderiaceae;g__Sutterella;s__Sutterella wadsworthensis_A	d__Bacteria;p__Proteobacteria;c__Betaproteobacteria;o__Burkholderiales;f__Sutterellaceae;g__Sutterella;s__
BackhedF_2015_ERR525856_bin.6	81.85	0.316	0.42	18721	2629417	235	0	1	3	18	11.34	24.02	0.08812	0.25	True	12692_4	d__Bacteria;p__Firmicutes_A;c__Clostridia;o__Lachnospirales;f__Lachnospiraceae;g__Blautia_A;s__Blautia_A wexlerae	d__Bacteria;p__Firmicutes;c__Clostridia;o__Eubacteriales;f__Lachnospiraceae;g__Blautia;s__Blautia wexlerae
BackhedF_2015_ERR525856_bin.7	92.87	0.743	0.415	46666	5731939	242	4	0	2	19	426.67	849.72	0.00917	0	True	1084_2	d__Bacteria;p__Bacteroidota;c__Bacteroidia;o__Bacteroidales;f__Bacteroidaceae;g__Bacteroides;s__Bacteroides ovatus	d__Bacteria;p__Bacteroidetes;c__Bacteroidia;o__Bacteroidales;f__Bacteroidaceae;g__Bacteroides;s__Bacteroides ovatus
BackhedF_2015_ERR525856_bin.8	98.07	0.428	0.392	15483	1680012	170	3	1	2	19	10.95	21.51	0.07642	0	True	15000_2	d__Bacteria;p__Firmicutes;c__Bacilli;o__Lactobacillales;f__Streptococcaceae;g__Streptococcus;s__Streptococcus thermophilus	d__Bacteria;p__Firmicutes;c__Bacilli;o__Lactobacillales;f__Streptococcaceae;g__Streptococcus;s__Streptococcus thermophilus
BackhedF_2015_ERR525856_bin.9	69.95	2.953	0.498	2464	4051274	1813				15	6.03	15.08	0.22326	0.45	True	12161_1	d__Bacteria;p__Firmicutes_A;c__Clostridia;o__Lachnospirales;f__Lachnospiraceae;g__Enterocloster;s__Enterocloster bolteae	d__Bacteria;p__Firmicutes;c__Clostridia;o__Eubacteriales;f__Lachnospiraceae;g__Enterocloster;s__Enterocloster bolteae
BackhedF_2015_ERR525857_bin.10	99.4	0	0.387	17929	2021754	174	2	1	0	17	29.67	147.7	0.00522	0	True	11841_1	d__Bacteria;p__Firmicutes_C;c__Negativicutes;o__Veillonellales;f__Veillonellaceae;g__Veillonella;s__Veillonella parvula_A	d__Bacteria;p__Firmicutes;c__Negativicutes;o__Veillonellales;f__Veillonellaceae;g__Veillonella;s__Veillonella parvula
BackhedF_2015_ERR525857_bin.3	98.32	0.844	0.588	29358	2063817	114	1	0	0	19	65.56	319.68	0.0134	0	True	1465_3	d__Bacteria;p__Actinobacteriota;c__Actinomycetia;o__Actinomycetales;f__Bifidobacteriaceae;g__Bifidobacterium;s__Bifidobacterium breve	d__Bacteria;p__Actinobacteria;c__Actinomycetia;o__Bifidobacteriales;f__Bifidobacteriaceae;g__Bifidobacterium;s__Bifidobacterium breve
BackhedF_2015_ERR525857_bin.4	59.77	0	0.566	124496	1132502	19	1	0	0	15	62.72	289.27	0.00594	0	True	1455_5	d__Bacteria;p__Actinobacteriota;c__Actinomycetia;o__Actinomycetales;f__Bifidobacteriaceae;g__Bifidobacterium;s__Bifidobacterium pseudocatenulatum	d__Bacteria;p__Actinobacteria;c__Actinomycetia;o__Bifidobacteriales;f__Bifidobacteriaceae;g__Bifidobacterium;s__Bifidobacterium pseudocatenulatum
BackhedF_2015_ERR525857_bin.5	99.8	0.231	0.508	39693	4455064	164	4	0	0	18	21.45	100.53	0.00191	0.03	True	3833_35	d__Bacteria;p__Proteobacteria;c__Gammaproteobacteria;o__Enterobacterales;f__Enterobacteriaceae;g__Escherichia;s__Escherichia coli	d__Bacteria;p__Proteobacteria;c__Gammaproteobacteria;o__Enterobacterales;f__Enterobacteriaceae;g__Escherichia;s__Escherichia coli
BackhedF_2015_ERR525857_bin.7	65.05	0	0.441	129435	2790784	37	2	0	0	17	205.34	901.92	0.00428	0.45	True	1081_1	d__Bacteria;p__Bacteroidota;c__Bacteroidia;o__Bacteroidales;f__Bacteroidaceae;g__Bacteroides;s__Bacteroides fragilis	d__Bacteria;p__Bacteroidetes;c__Bacteroidia;o__Bacteroidales;f__Bacteroidaceae;g__Bacteroides;s__Bacteroides fragilis
BackhedF_2015_ERR525857_bin.8	67.05	1.911	0.529	2164	1337176	663	0	1	0	16	6.04	33.37	0.05193	0.3	True	3527_1	d__Bacteria;p__Actinobacteriota;c__Actinomycetia;o__Actinomycetales;f__Actinomycetaceae;g__Varibaculum;s__Varibaculum cambriense	d__Bacteria;p__Actinobacteria;c__Actinomycetia;o__Actinomycetales;f__Actinomycetaceae;g__Varibaculum;s__Varibaculum cambriense
BackhedF_2015_ERR525857_bin.9	96.37	1.612	0.599	11904	1977844	247	3	1	1	19	15.77	78.83	0.00364	0.18	True	5504_40	d__Bacteria;p__Actinobacteriota;c__Coriobacteriia;o__Coriobacteriales;f__Coriobacteriaceae;g__Collinsella;s__Collinsella sp900540095	d__Bacteria;p__Actinobacteria;c__Coriobacteriia;o__Coriobacteriales;f__Coriobacteriaceae;g__Collinsella;s__
BackhedF_2015_ERR525858_bin.10	99.13	0.205	0.503	50296	4641206	140	3	2	0	18	30.01	117.66	0.00321	0.02	True	3833_35	d__Bacteria;p__Proteobacteria;c__Gammaproteobacteria;o__Enterobacterales;f__Enterobacteriaceae;g__Escherichia;s__Escherichia coli	d__Bacteria;p__Proteobacteria;c__Gammaproteobacteria;o__Enterobacterales;f__Enterobacteriaceae;g__Escherichia;s__Escherichia coli
BackhedF_2015_ERR525858_bin.12	96.96	0	0.599	30221	2087869	123	1	0	0	20	89.61	398.91	0.00393	0	True	1466_5	d__Bacteria;p__Actinobacteriota;c__Actinomycetia;o__Actinomycetales;f__Bifidobacteriaceae;g__Bifidobacterium;s__Bifidobacterium longum	d__Bacteria;p__Actinobacteria;c__Actinomycetia;o__Bifidobacteriales;f__Bifidobacteriaceae;g__Bifidobacterium;s__Bifidobacterium longum
BackhedF_2015_ERR525858_bin.13	99.91	0.806	0.6	20595	1960824	147	1	1	1	20	61.17	272.04	0.00354	0	True	5504_40	d__Bacteria;p__Actinobacteriota;c__Coriobacteriia;o__Coriobacteriales;f__Coriobacteriaceae;g__Collinsella;s__Collinsella sp900540095	d__Bacteria;p__Actinobacteria;c__Coriobacteriia;o__Coriobacteriales;f__Coriobacteriaceae;g__Collinsella;s__
BackhedF_2015_ERR525858_bin.2	97.88	0	0.449	104250	4619029	82	3	3	0	19	43.9	182.42	0.00246	0.13	True	1070_4	d__Bacteria;p__Bacteroidota;c__Bacteroidia;o__Bacteroidales;f__Tannerellaceae;g__Parabacteroides;s__Parabacteroides distasonis	d__Bacteria;p__Bacteroidetes;c__Bacteroidia;o__Bacteroidales;f__Tannerellaceae;g__Parabacteroides;s__Parabacteroides distasonis
BackhedF_2015_ERR525858_bin.3	96.68	0.309	0.433	50949	4662309	142	4	0	0	19	20.21	85.21	0.00327	0	True	1081_1	d__Bacteria;p__Bacteroidota;c__Bacteroidia;o__Bacteroidales;f__Bacteroidaceae;g__Bacteroides;s__Bacteroides fragilis	d__Bacteria;p__Bacteroidetes;c__Bacteroidia;o__Bacteroidales;f__Bacteroidaceae;g__Bacteroides;s__Bacteroides fragilis
BackhedF_2015_ERR525858_bin.5	81.52	0.356	0.393	3814	1468384	443				9	6.88	29.38	0.00412	0.12	True	15464_2	d__Bacteria;p__Firmicutes_A;c__Clostridia;o__Oscillospirales;f__Acutalibacteraceae;g__UMGS1071;s__UMGS1071 sp900541905	d__Bacteria;p__Firmicutes;c__Clostridia;o__Eubacteriales;f__Clostridiaceae;g__;s__
BackhedF_2015_ERR525858_bin.6	93.2	0.642	0.563	26095	5011714	288	0	1	0	18	37.76	168.66	0.00124	0	True	3847_6	d__Bacteria;p__Proteobacteria;c__Gammaproteobacteria;o__Enterobacterales;f__Enterobacteriaceae;g__Klebsiella;s__Klebsiella michiganensis	d__Bacteria;p__Proteobacteria;c__Gammaproteobacteria;o__Enterobacterales;f__Enterobacteriaceae;g__Klebsiella;s__Klebsiella michiganensis
BackhedF_2015_ERR525858_bin.7	100	1.136	0.56	87931	2368445	58	3	0	1	20	183.15	595.68	0.00814	0.33	True	1455_5	d__Bacteria;p__Actinobacteriota;c__Actinomycetia;o__Actinomycetales;f__Bifidobacteriaceae;g__Bifidobacterium;s__Bifidobacterium pseudocatenulatum	d__Bacteria;p__Actinobacteria;c__Actinomycetia;o__Bifidobacteriales;f__Bifidobacteriaceae;g__Bifidobacterium;s__Bifidobacterium pseudocatenulatum
BackhedF_2015_ERR525858_bin.9	97.73	0.496	0.491	16893	2210039	209				19	15.35	67.01	0.01545	0.29	True	11724_2	d__Bacteria;p__Proteobacteria;c__Gammaproteobacteria;o__Burkholderiales;f__Neisseriaceae;g__Neisseria;s__Neisseria subflava_C	d__Bacteria;p__Proteobacteria;c__Betaproteobacteria;o__Neisseriales;f__Neisseriaceae;g__Neisseria;s__
BackhedF_2015_ERR525860_bin.1	93.68	1.022	0.416	147868	6169336	72	3	1	1	19	311.51	1778.28	0.00068	0	True	1084_2	d__Bacteria;p__Bacteroidota;c__Bacteroidia;o__Bacteroidales;f__Bacteroidaceae;g__Bacteroides;s__Bacteroides ovatus	d__Bacteria;p__Bacteroidetes;c__Bacteroidia;o__Bacteroidales;f__Bacteroidaceae;g__Bacteroides;s__Bacteroides ovatus
BackhedF_2015_ERR525860_bin.10	98.88	0.309	0.464	215329	4411221	36	2	1	2	20	156.38	826.9	0.00092	0	True	1092_1	d__Bacteria;p__Bacteroidota;c__Bacteroidia;o__Bacteroidales;f__Bacteroidaceae;g__Bacteroides;s__Bacteroides uniformis	d__Bacteria;p__Bacteroidetes;c__Bacteroidia;o__Bacteroidales;f__Bacteroidaceae;g__Bacteroides;s__Bacteroides uniformis
BackhedF_2015_ERR525860_bin.12	57.8	0.246	0.402	1930	766910	413	0	1	1	5	4.96	33.35	0.55961	0	True	15000_3	d__Bacteria;p__Firmicutes;c__Bacilli;o__Lactobacillales;f__Streptococcaceae;g__Streptococcus;s__Streptococcus thermophilus	d__Bacteria;p__Firmicutes;c__Bacilli;o__Lactobacillales;f__Streptococcaceae;g__Streptococcus;s__Streptococcus thermophilus
BackhedF_2015_ERR525860_bin.2	77.45	3.02	0.457	11559	1598049	164				10	8.62	48.05	0.003	0.17	True	12191_4	d__Bacteria;p__Firmicutes_A;c__Clostridia;o__Lachnospirales;f__Lachnospiraceae;g__Anaerostipes;s__Anaerostipes sp000508985	d__Bacteria;p__Firmicutes;c__Clostridia;o__Eubacteriales;f__Lachnospiraceae;g__;s__
BackhedF_2015_ERR525860_bin.4	79.42	1.133	0.589	8138	2099051	352	2	0	0	18	17.91	115.24	0.01297	0.2	True	11882_5	d__Bacteria;p__Firmicutes_A;c__Clostridia;o__Oscillospirales;f__Ruminococcaceae;g__Faecalibacterium;s__Faecalibacterium prausnitzii_G	d__Bacteria;p__Firmicutes;c__Clostridia;o__Eubacteriales;f__Oscillospiraceae;g__Faecalibacterium;s__Faecalibacterium prausnitzii
BackhedF_2015_ERR525860_bin.5	98.49	0	0.415	147727	4825768	56				19	122.32	664.63	0.00055	0.24	True	1105_3	d__Bacteria;p__Bacteroidota;c__Bacteroidia;o__Bacteroidales;f__Bacteroidaceae;g__Phocaeicola;s__Phocaeicola dorei	d__Bacteria;p__Bacteroidetes;c__Bacteroidia;o__Bacteroidales;f__;g__Phocaeicola;s__Phocaeicola dorei
BackhedF_2015_ERR525860_bin.7	99.22	0.097	0.427	45738	3380696	132	0	1	4	20	55.55	315.93	0.02492	0.38	True	12735_2	d__Bacteria;p__Firmicutes_A;c__Clostridia;o__Lachnospirales;f__Lachnospiraceae;g__Ruminococcus_B;s__Ruminococcus_B gnavus	d__Bacteria;p__Firmicutes;c__Clostridia;o__Eubacteriales;f__Lachnospiraceae;g__Mediterraneibacter;s__[Ruminococcus] gnavus
BackhedF_2015_ERR525860_bin.9	97.27	0.632	0.489	36117	3254647	157	0	1	2	17	14.52	82.05	0.00636	0.25	True	12158_1	d__Bacteria;p__Firmicutes_A;c__Clostridia;o__Lachnospirales;f__Lachnospiraceae;g__Enterocloster;s__Enterocloster sp900538485	d__Bacteria;p__Firmicutes;c__Clostridia;o__Eubacteriales;f__Clostridiaceae;g__Clostridium;s__
BackhedF_2015_ERR525861_bin.1	94.8	0.81	0.555	12699	5041107	620	3	0	0	18	27.43	188.99	0.00227	0.15	True	3847_7	d__Bacteria;p__Proteobacteria;c__Gammaproteobacteria;o__Enterobacterales;f__Enterobacteriaceae;g__Klebsiella;s__Klebsiella grimontii	d__Bacteria;p__Proteobacteria;c__Gammaproteobacteria;o__Enterobacterales;f__Enterobacteriaceae;g__Klebsiella;s__Klebsiella grimontii
BackhedF_2015_ERR525861_bin.2	96.46	0.113	0.466	37789	4157884	178	1	0	1	18	14.52	86.28	0.00233	0	True	1092_1	d__Bacteria;p__Bacteroidota;c__Bacteroidia;o__Bacteroidales;f__Bacteroidaceae;g__Bacteroides;s__Bacteroides uniformis	d__Bacteria;p__Bacteroidetes;c__Bacteroidia;o__Bacteroidales;f__Bacteroidaceae;g__Bacteroides;s__Bacteroides uniformis
BackhedF_2015_ERR525861_bin.3	99.24	0.375	0.418	147104	5107302	63				19	574.07	3229.77	0.0008	0.32	True	1105_3	d__Bacteria;p__Bacteroidota;c__Bacteroidia;o__Bacteroidales;f__Bacteroidaceae;g__Phocaeicola;s__Phocaeicola dorei	d__Bacteria;p__Bacteroidetes;c__Bacteroidia;o__Bacteroidales;f__;g__Phocaeicola;s__Phocaeicola dorei
BackhedF_2015_ERR525861_bin.4	100	0.299	0.387	70452	2035679	43	4	4	1	18	26.97	159.54	0.01727	0	True	11841_1	d__Bacteria;p__Firmicutes_C;c__Negativicutes;o__Veillonellales;f__Veillonellaceae;g__Veillonella;s__Veillonella parvula_A	d__Bacteria;p__Firmicutes;c__Negativicutes;o__Veillonellales;f__Veillonellaceae;g__Veillonella;s__Veillonella parvula
BackhedF_2015_ERR525861_bin.6	89.21	2.664	0.417	9685	5448252	699	3	0	0	17	8.2	50.68	0.00748	0	True	1084_2	d__Bacteria;p__Bacteroidota;c__Bacteroidia;o__Bacteroidales;f__Bacteroidaceae;g__Bacteroides;s__Bacteroides ovatus	d__Bacteria;p__Bacteroidetes;c__Bacteroidia;o__Bacteroidales;f__Bacteroidaceae;g__Bacteroides;s__Bacteroides ovatus
BackhedF_2015_ERR525862_bin.1	99.53	0	0.32	36017	2443012	104	5	2	0	14	36.33	268.34	0.00158	0	True	12848_3	d__Bacteria;p__Firmicutes;c__Bacilli;o__Staphylococcales;f__Staphylococcaceae;g__Staphylococcus;s__Staphylococcus epidermidis	d__Bacteria;p__Firmicutes;c__Bacilli;o__Bacillales;f__Staphylococcaceae;g__Staphylococcus;s__Staphylococcus epidermidis
BackhedF_2015_ERR525862_bin.2	99.84	0	0.597	57852	2267814	68				20	880.53	7929.75	0.00167	0	True	1466_5	d__Bacteria;p__Actinobacteriota;c__Actinomycetia;o__Actinomycetales;f__Bifidobacteriaceae;g__Bifidobacterium;s__Bifidobacterium longum	d__Bacteria;p__Actinobacteria;c__Actinomycetia;o__Bifidobacteriales;f__Bifidobacteriaceae;g__Bifidobacterium;s__Bifidobacterium longum
BackhedF_2015_ERR525862_bin.3	99.06	0	0.417	76945	4949393	109				19	20.22	152.42	0.00106	0.41	True	1105_3	d__Bacteria;p__Bacteroidota;c__Bacteroidia;o__Bacteroidales;f__Bacteroidaceae;g__Phocaeicola;s__Phocaeicola dorei	d__Bacteria;p__Bacteroidetes;c__Bacteroidia;o__Bacteroidales;f__;g__Phocaeicola;s__Phocaeicola dorei
BackhedF_2015_ERR525864_bin.10	83.95	0.241	0.426	12005	2269049	261				16	9.32	34.36	0.05419	0	True	12046_1	d__Bacteria;p__Firmicutes_A;c__Clostridia;o__Lachnospirales;f__Lachnospiraceae;g__Roseburia;s__Roseburia inulinivorans	d__Bacteria;p__Firmicutes;c__Clostridia;o__Eubacteriales;f__Lachnospiraceae;g__Roseburia;s__Roseburia inulinivorans
BackhedF_2015_ERR525864_bin.2	96.72	2.215	0.418	12097	3276182	389	0	0	1	15	9.08	36.03	0.07916	0.28	True	12692_4	d__Bacteria;p__Firmicutes_A;c__Clostridia;o__Lachnospirales;f__Lachnospiraceae;g__Blautia_A;s__Blautia_A wexlerae	d__Bacteria;p__Firmicutes;c__Clostridia;o__Eubacteriales;f__Lachnospiraceae;g__Blautia;s__Blautia wexlerae
BackhedF_2015_ERR525864_bin.3	78.99	2.19	0.391	4235	1459171	391	0	1	0	10	7	33.42	0.41643	0	True	11842_13	d__Bacteria;p__Firmicutes_C;c__Negativicutes;o__Veillonellales;f__Veillonellaceae;g__Veillonella;s__Veillonella nakazawae	d__Bacteria;p__Firmicutes;c__Negativicutes;o__Veillonellales;f__Veillonellaceae;g__Veillonella;s__
BackhedF_2015_ERR525864_bin.5	99.03	0.837	0.409	71461	2776369	70	0	1	0	16	19.49	69.16	0.01444	0.1	True	12073_1	d__Bacteria;p__Firmicutes_A;c__Clostridia;o__Lachnospirales;f__Lachnospiraceae;g__RUG115;s__RUG115 sp900066395	d__Bacteria;p__Firmicutes;c__Clostridia;o__Eubacteriales;f__Lachnospiraceae;g__Roseburia;s__
BackhedF_2015_ERR525864_bin.8	99.27	0.161	0.419	31416	2632945	132				16	13.98	50.5	0.01428	0.23	True	12082_6	d__Bacteria;p__Firmicutes_A;c__Clostridia;o__Lachnospirales;f__Lachnospiraceae;g__Agathobacter;s__Agathobacter rectalis	d__Bacteria;p__Firmicutes;c__Clostridia;o__Eubacteriales;f__Lachnospiraceae;g__;s__[Eubacterium] rectale
BackhedF_2015_ERR525865_bin.1	96.92	0.076	0.454	15926	4373491	385	4	0	0	19	12.94	48.6	0.00266	0.17	True	1070_4	d__Bacteria;p__Bacteroidota;c__Bacteroidia;o__Bacteroidales;f__Tannerellaceae;g__Parabacteroides;s__Parabacteroides distasonis	d__Bacteria;p__Bacteroidetes;c__Bacteroidia;o__Bacteroidales;f__Tannerellaceae;g__Parabacteroides;s__Parabacteroides distasonis
BackhedF_2015_ERR525865_bin.10	98.73	0.21	0.44	58698	3035031	93	0	1	2	18	55.81	206.69	0.00169	0.27	True	12111_0	d__Bacteria;p__Firmicutes_A;c__Clostridia;o__Lachnospirales;f__Lachnospiraceae;g__Blautia_A;s__Blautia_A sp900541985	d__Bacteria;p__Firmicutes;c__Clostridia;o__Eubacteriales;f__Lachnospiraceae;g__Blautia;s__
BackhedF_2015_ERR525865_bin.11	76.35	2.921	0.502	6356	3905404	818	0	1	0	15	8.37	34.46	0.01635	0.38	True	12124_1	d__Bacteria;p__Firmicutes_A;c__Clostridia;o__Lachnospirales;f__Lachnospiraceae;g__Eisenbergiella;s__Eisenbergiella porci	d__Bacteria;p__Firmicutes;c__Clostridia;o__Eubacteriales;f__Lachnospiraceae;g__;s__
BackhedF_2015_ERR525865_bin.14	87.65	0.848	0.508	8175	4415889	712	0	0	1	13	9.64	38.79	0.03597	0.35	True	12161_3	d__Bacteria;p__Firmicutes_A;c__Clostridia;o__Lachnospirales;f__Lachnospiraceae;g__Enterocloster;s__Enterocloster bolteae	d__Bacteria;p__Firmicutes;c__Clostridia;o__Eubacteriales;f__Lachnospiraceae;g__Enterocloster;s__Enterocloster bolteae
BackhedF_2015_ERR525865_bin.15	96.69	3.245	0.394	15769	3826245	328	2	2	0	12	14	53.17	0.00187	0	True	12527_1	d__Bacteria;p__Firmicutes;c__Bacilli;o__Lactobacillales;f__Enterococcaceae;g__Enterococcus_A;s__Enterococcus_A avium	d__Bacteria;p__Firmicutes;c__Bacilli;o__Lactobacillales;f__Enterococcaceae;g__Enterococcus;s__Enterococcus avium
BackhedF_2015_ERR525865_bin.17	85.38	2.511	0.587	24519	1773280	117	1	0	0	19	140.41	557.5	0.02131	0	True	1465_3	d__Bacteria;p__Actinobacteriota;c__Actinomycetia;o__Actinomycetales;f__Bifidobacteriaceae;g__Bifidobacterium;s__Bifidobacterium breve	d__Bacteria;p__Actinobacteria;c__Actinomycetia;o__Bifidobacteriales;f__Bifidobacteriaceae;g__Bifidobacterium;s__Bifidobacterium breve
BackhedF_2015_ERR525865_bin.19	100	1.136	0.562	108448	2217504	38	2	0	0	20	234.45	860.93	0.00562	0	True	1455_5	d__Bacteria;p__Actinobacteriota;c__Actinomycetia;o__Actinomycetales;f__Bifidobacteriaceae;g__Bifidobacterium;s__Bifidobacterium pseudocatenulatum	d__Bacteria;p__Actinobacteria;c__Actinomycetia;o__Bifidobacteriales;f__Bifidobacteriaceae;g__Bifidobacterium;s__Bifidobacterium pseudocatenulatum
BackhedF_2015_ERR525865_bin.2	84.02	0.115	0.601	14765	1877774	198	1	0	0	19	41	170.33	0.01253	0	True	1466_5	d__Bacteria;p__Actinobacteriota;c__Actinomycetia;o__Actinomycetales;f__Bifidobacteriaceae;g__Bifidobacterium;s__Bifidobacterium longum	d__Bacteria;p__Actinobacteria;c__Actinomycetia;o__Bifidobacteriales;f__Bifidobacteriaceae;g__Bifidobacterium;s__Bifidobacterium longum
BackhedF_2015_ERR525865_bin.3	97.95	0	0.58	56437	3033616	89				19	32.77	125.53	0.00228	0	True	3433_3	d__Bacteria;p__Verrucomicrobiota;c__Verrucomicrobiae;o__Verrucomicrobiales;f__Akkermansiaceae;g__Akkermansia;s__Akkermansia muciniphila_B	d__Bacteria;p__Verrucomicrobia;c__Verrucomicrobiae;o__Verrucomicrobiales;f__Akkermansiaceae;g__Akkermansia;s__Akkermansia muciniphila
BackhedF_2015_ERR525865_bin.4	98.6	0	0.395	12385	1811319	195	1	2	0	17	18.21	68.87	0.00117	0	True	11839_2	d__Bacteria;p__Firmicutes_C;c__Negativicutes;o__Veillonellales;f__Veillonellaceae;g__Veillonella;s__Veillonella atypica	d__Bacteria;p__Firmicutes;c__Negativicutes;o__Veillonellales;f__Veillonellaceae;g__Veillonella;s__
BackhedF_2015_ERR525865_bin.5	96.16	0	0.421	43256	4520843	166	1	0	0	18	24.92	93.44	0.00674	0.45	True	1105_3	d__Bacteria;p__Bacteroidota;c__Bacteroidia;o__Bacteroidales;f__Bacteroidaceae;g__Phocaeicola;s__Phocaeicola dorei	d__Bacteria;p__Bacteroidetes;c__Bacteroidia;o__Bacteroidales;f__;g__Phocaeicola;s__Phocaeicola dorei
BackhedF_2015_ERR525865_bin.6	72.84	0.464	0.47	4639	2554520	626				13	7.84	31.07	0.0323	0	True	1099_1	d__Bacteria;p__Bacteroidota;c__Bacteroidia;o__Bacteroidales;f__Bacteroidaceae;g__Bacteroides;s__Bacteroides stercoris	d__Bacteria;p__Bacteroidetes;c__Bacteroidia;o__Bacteroidales;f__Bacteroidaceae;g__Bacteroides;s__Bacteroides stercoris
BackhedF_2015_ERR525865_bin.7	94.7	0.614	0.631	65480	2035722	60				19	127.99	517.01	0.00787	0	True	1486_1	d__Bacteria;p__Actinobacteriota;c__Actinomycetia;o__Actinomycetales;f__Bifidobacteriaceae;g__Bifidobacterium;s__Bifidobacterium bifidum	d__Bacteria;p__Actinobacteria;c__Actinomycetia;o__Bifidobacteriales;f__Bifidobacteriaceae;g__Bifidobacterium;s__Bifidobacterium bifidum
BackhedF_2015_ERR525865_bin.8	100	0.806	0.601	49200	2156269	53	1	0	0	20	346.8	1331.04	0.00053	0.18	True	5504_35	d__Bacteria;p__Actinobacteriota;c__Coriobacteriia;o__Coriobacteriales;f__Coriobacteriaceae;g__Collinsella;s__Collinsella sp900540905	d__Bacteria;p__Actinobacteria;c__Coriobacteriia;o__Coriobacteriales;f__Coriobacteriaceae;g__Collinsella;s__
BackhedF_2015_ERR525865_bin.9	87.89	0.929	0.422	12611	5095223	482	3	0	1	16	12.67	49.51	0.00409	0	True	1084_5	d__Bacteria;p__Bacteroidota;c__Bacteroidia;o__Bacteroidales;f__Bacteroidaceae;g__Bacteroides;s__Bacteroides xylanisolvens	d__Bacteria;p__Bacteroidetes;c__Bacteroidia;o__Bacteroidales;f__Bacteroidaceae;g__Bacteroides;s__Bacteroides xylanisolvens
BackhedF_2015_ERR525866_bin.1	99.96	0.231	0.506	190239	4552966	38	4	0	0	18	118.17	794.33	0.00074	0.02	True	3833_35	d__Bacteria;p__Proteobacteria;c__Gammaproteobacteria;o__Enterobacterales;f__Enterobacteriaceae;g__Escherichia;s__Escherichia coli	d__Bacteria;p__Proteobacteria;c__Gammaproteobacteria;o__Enterobacterales;f__Enterobacteriaceae;g__Escherichia;s__Escherichia coli
BackhedF_2015_ERR525866_bin.2	55.93	0.905	0.391	1905	1267376	705				0	5.47	44.74	0.05087	0	True	12585_7	d__Bacteria;p__Firmicutes;c__Bacilli;o__Lactobacillales;f__Enterococcaceae;g__Enterococcus;s__Enterococcus faecalis	d__Bacteria;p__Firmicutes;c__Bacilli;o__Lactobacillales;f__Enterococcaceae;g__Enterococcus;s__Enterococcus faecalis
BackhedF_2015_ERR525866_bin.3	86.65	2.954	0.559	16055	1779554	177	2	0	0	17	16.51	119.66	0.00578	0	True	1455_7	d__Bacteria;p__Actinobacteriota;c__Actinomycetia;o__Actinomycetales;f__Bifidobacteriaceae;g__Bifidobacterium;s__Bifidobacterium kashiwanohense	d__Bacteria;p__Actinobacteria;c__Actinomycetia;o__Bifidobacteriales;f__Bifidobacteriaceae;g__Bifidobacterium;s__Bifidobacterium catenulatum
BackhedF_2015_ERR525866_bin.4	97.46	0.518	0.63	25140	2090767	130				20	46.2	346.91	0.00735	0	True	1486_1	d__Bacteria;p__Actinobacteriota;c__Actinomycetia;o__Actinomycetales;f__Bifidobacteriaceae;g__Bifidobacterium;s__Bifidobacterium bifidum	d__Bacteria;p__Actinobacteria;c__Actinomycetia;o__Bifidobacteriales;f__Bifidobacteriaceae;g__Bifidobacterium;s__Bifidobacterium bifidum
BackhedF_2015_ERR525866_bin.5	79.89	0.371	0.48	15393	2625098	252				13	15.5	113.02	0.00731	0	True	1099_1	d__Bacteria;p__Bacteroidota;c__Bacteroidia;o__Bacteroidales;f__Bacteroidaceae;g__Bacteroides;s__Bacteroides stercoris	d__Bacteria;p__Bacteroidetes;c__Bacteroidia;o__Bacteroidales;f__Bacteroidaceae;g__Bacteroides;s__Bacteroides stercoris
BackhedF_2015_ERR525866_bin.6	79.54	1.153	0.463	3206	3490571	1266	1	0	0	12	7.23	56.46	0.01596	0.28	True	1070_10	d__Bacteria;p__Bacteroidota;c__Bacteroidia;o__Bacteroidales;f__Tannerellaceae;g__Parabacteroides;s__Parabacteroides distasonis	d__Bacteria;p__Bacteroidetes;c__Bacteroidia;o__Bacteroidales;f__Tannerellaceae;g__Parabacteroides;s__Parabacteroides distasonis
BackhedF_2015_ERR525866_bin.7	99.46	0.659	0.593	47903	2162545	67	5	1	0	20	111.02	788.91	0.00487	0	True	1457_1	d__Bacteria;p__Actinobacteriota;c__Actinomycetia;o__Actinomycetales;f__Bifidobacteriaceae;g__Bifidobacterium;s__Bifidobacterium adolescentis	d__Bacteria;p__Actinobacteria;c__Actinomycetia;o__Bifidobacteriales;f__Bifidobacteriaceae;g__Bifidobacterium;s__Bifidobacterium adolescentis
BackhedF_2015_ERR525866_bin.9	100	0.345	0.587	160986	2255714	29	2	1	0	20	624.16	4610.08	0.00201	0	True	1465_3	d__Bacteria;p__Actinobacteriota;c__Actinomycetia;o__Actinomycetales;f__Bifidobacteriaceae;g__Bifidobacterium;s__Bifidobacterium breve	d__Bacteria;p__Actinobacteria;c__Actinomycetia;o__Bifidobacteriales;f__Bifidobacteriaceae;g__Bifidobacterium;s__Bifidobacterium breve
BackhedF_2015_ERR525868_bin.1	88.29	1.02	0.588	8687	2462955	430	4	0	1	19	22.41	48.53	0.03413	0.37	True	11882_5	d__Bacteria;p__Firmicutes_A;c__Clostridia;o__Oscillospirales;f__Ruminococcaceae;g__Faecalibacterium;s__Faecalibacterium prausnitzii_G	d__Bacteria;p__Firmicutes;c__Clostridia;o__Eubacteriales;f__Oscillospiraceae;g__Faecalibacterium;s__Faecalibacterium prausnitzii
[truncated: 31,153 more rows]
