# Supplementary material for: A compendium of 32,277 metagenome-assembled genomes and over 80 million genes from the early-life human gut microbiome
Source: Nat Commun. 2022 Sep 1;13:5139. doi: 10.1038/s41467-022-32805-z (PMC9437082; doi:10.1038/s41467-022-32805-z)
Supplement: Supplementary file 5 — Supplementary Data 3 [file 41467_2022_32805_MOESM5_ESM.xlsx]

## Sheet: Sheet1
Genome	Reference genome number	MAGs number	SGBs_ID	Novel SGBs	Completeness	Contamination	GC content	N50	Genome size	Contig Number	5S_rRNA number	16S_rRNA number	23S_rRNA number	tRNA number	Genome depth	Abundance	Strain heterogeneity	Clade separation score	pass.GUNC	Taxonomy lineage (GTDB)	Taxonomy lineage (NCBI)
ShaoY_2019_ERR3405884_bin.3	0	1	178_0	yes	99.28	0.149	0.4	116567	1850259	26	2	3	1	18	13.385	57.2895	0.00323977	0.09	True	d__Bacteria;p__Firmicutes_C;c__Negativicutes;o__Veillonellales;f__Veillonellaceae;g__;s__	d__Bacteria;p__Firmicutes;c__Negativicutes;o__Veillonellales;f__Veillonellaceae;g__;s__
ShaoY_2019_ERR3405747_bin.1	0	1	556_0	yes	99.37	0.294	0.367	78797	2308497	57	2	2	0	18	64.6578	477.011	0.00399647	0.23	True	d__Bacteria;p__Proteobacteria;c__Gammaproteobacteria;o__Enterobacterales;f__Succinivibrionaceae;g__Succinivibrio;s__Succinivibrio sp000431835	d__Bacteria;p__Proteobacteria;c__Gammaproteobacteria;o__Aeromonadales;f__Succinivibrionaceae;g__Succinivibrio;s__
VatanenT_2016_SRR4408276_bin.10	0	1	564_0	yes	63.61	2.684	0.406	2238	1104281	538				8	11.1126	62.4698	0.0479308	0.26	True	d__Bacteria;p__Firmicutes_A;c__Clostridia;o__Oscillospirales;f__Ruminococcaceae;g__UBA5884;s__UBA5884 sp900551505	d__Bacteria;p__Firmicutes;c__Clostridia;o__Eubacteriales;f__Oscillospiraceae;g__Ruminococcus;s__
VatanenT_2016_SRR4408032_bin.10	0	1	607_3	yes	69.24	2.034	0.571	2094	1659729	840				18	8.32068	47.0425	0.0636242	0.37	True	d__Bacteria;p__Proteobacteria;c__Gammaproteobacteria;o__Burkholderiales;f__Burkholderiaceae;g__Mesosutterella;s__Mesosutterella multiformis	d__Bacteria;p__Proteobacteria;c__Betaproteobacteria;o__Burkholderiales;f__Sutterellaceae;g__Sutterella;s__
ShaoY_2019_ERR3406006_bin.7	0	3	607_4	yes	85.96	1.458	0.579	2978	1763291	693	0	1	0	14	5.19321	36.9226	0.171186	0	True	d__Bacteria;p__Proteobacteria;c__Gammaproteobacteria;o__Burkholderiales;f__Burkholderiaceae;g__Mesosutterella;s__Mesosutterella massiliensis	d__Bacteria;p__Proteobacteria;c__Betaproteobacteria;o__Burkholderiales;f__Sutterellaceae;g__Dakarella;s__Dakarella massiliensis
ChuDM_2017_SRR8942345_bin.4	0	1	721_1	yes	72.83	0.764	0.477	20603	1952026	149	5	0	0	17	30.483	104.16	0.0102137	0.09	True	d__Bacteria;p__Bacteroidota;c__Bacteroidia;o__Bacteroidales;f__Bacteroidaceae;g__Alloprevotella;s__Alloprevotella sp015259235	d__Bacteria;p__Bacteroidetes;c__Bacteroidia;o__Bacteroidales;f__Prevotellaceae;g__Alloprevotella;s__
ChuDM_2017_SRR8942345_bin.8	0	1	723_0	yes	88.64	0.97	0.462	17953	2214132	184	3	0	0	18	75.0891	256.403	0.0411776	0.05	True	d__Bacteria;p__Bacteroidota;c__Bacteroidia;o__Bacteroidales;f__Bacteroidaceae;g__Alloprevotella;s__Alloprevotella sp905371275	d__Bacteria;p__Bacteroidetes;c__Bacteroidia;o__Bacteroidales;f__Prevotellaceae;g__;s__
FerrettiP_2018_SRR5274022_bin.28	0	1	777_4	yes	73.76	1.392	0.43	3243	3323581	1193	3	1	0	11	10.0152	18.0026	0.0831423	0	True	d__Bacteria;p__Bacteroidota;c__Bacteroidia;o__Bacteroidales;f__Marinifilaceae;g__Butyricimonas;s__Butyricimonas virosa	d__Bacteria;p__Bacteroidetes;c__Bacteroidia;o__Bacteroidales;f__Odoribacteraceae;g__Butyricimonas;s__Butyricimonas virosa
CokerMO_2019_SRR8692204_bin.6	0	1	800_2	yes	96.17	0.588	0.586	84519	1974463	49	3	2	2	20	17.6751	27.6256	0.00143755	0.05	True	d__Bacteria;p__Actinobacteriota;c__Actinomycetia;o__Mycobacteriales;f__Mycobacteriaceae;g__Lawsonella;s__Lawsonella sp018376445	d__Bacteria;p__Actinobacteria;c__Actinomycetia;o__Corynebacteriales;f__;g__;s__
BackhedF_2015_ERR526070_bin.22	0	1	810_1	yes	56.13	0.753	0.587	1922	1263838	704	0	1	0	9	7.17382	14.7516	0.127353	0	True	d__Bacteria;p__Bacteroidota;c__Bacteroidia;o__Bacteroidales;f__Rikenellaceae;g__Alistipes_A;s__Alistipes_A ihumii	d__Bacteria;p__Bacteroidetes;c__Bacteroidia;o__Bacteroidales;f__Rikenellaceae;g__Alistipes;s__Alistipes ihumii
ChuDM_2017_SRR8942396_bin.6	0	1	929_0	yes	100	0	0.39	234789	4628481	51	1	0	0	20	51.8575	202.28	0.0020248	0.09	True	d__Bacteria;p__Bacteroidota;c__Bacteroidia;o__Bacteroidales;f__Dysgonomonadaceae;g__Dysgonomonas;s__Dysgonomonas sp003523545	d__Bacteria;p__Bacteroidetes;c__Bacteroidia;o__Bacteroidales;f__Dysgonomonadaceae;g__Dysgonomonas;s__
ShaoY_2019_ERR3406244_bin.2	0	1	932_2	yes	66.12	0.819	0.379	3327	3197491	1103				15	5.21636	35.0779	0.0531599	0	True	d__Bacteria;p__Bacteroidota;c__Bacteroidia;o__Bacteroidales;f__Dysgonomonadaceae;g__Dysgonomonas;s__Dysgonomonas capnocytophagoides	d__Bacteria;p__Bacteroidetes;c__Bacteroidia;o__Bacteroidales;f__Dysgonomonadaceae;g__Dysgonomonas;s__
VatanenT_2016_SRR4305123_bin.12	0	1	932_3	yes	70.21	2.367	0.382	2187	2927835	1423				12	11.6462	37.3832	0.0312125	0	True	d__Bacteria;p__Bacteroidota;c__Bacteroidia;o__Bacteroidales;f__Dysgonomonadaceae;g__Dysgonomonas;s__Dysgonomonas capnocytophagoides	d__Bacteria;p__Bacteroidetes;c__Bacteroidia;o__Bacteroidales;f__Dysgonomonadaceae;g__Dysgonomonas;s__
VatanenT_2016_SRR4305461_bin.3	0	2	968_2	yes	71.43	2.401	0.437	2360	2204392	1012				15	8.81795	45.6327	0.0463536	0	True	d__Bacteria;p__Bacteroidota;c__Bacteroidia;o__Bacteroidales;f__Barnesiellaceae;g__Barnesiella;s__Barnesiella intestinihominis	d__Bacteria;p__Bacteroidetes;c__Bacteroidia;o__Bacteroidales;f__Barnesiellaceae;g__Barnesiella;s__Barnesiella intestinihominis
ShaoY_2019_ERR3405925_bin.8	0	1	968_3	yes	63.01	0.943	0.433	2415	1679377	758	1	0	1	12	4.72776	23.588	0.0845189	0	True	d__Bacteria;p__Bacteroidota;c__Bacteroidia;o__Bacteroidales;f__Barnesiellaceae;g__Barnesiella;s__Barnesiella intestinihominis	d__Bacteria;p__Bacteroidetes;c__Bacteroidia;o__Bacteroidales;f__Barnesiellaceae;g__Barnesiella;s__Barnesiella intestinihominis
VatanenT_2016_SRR4408017_bin.9	0	1	974_0	yes	86.6	0.093	0.43	18568	2827841	213	4	0	1	16	17.4818	67.5101	0.015906	0.2	True	d__Bacteria;p__Bacteroidota;c__Bacteroidia;o__Bacteroidales;f__Tannerellaceae;g__Parabacteroides;s__Parabacteroides faecavium	d__Bacteria;p__Bacteroidetes;c__Bacteroidia;o__Bacteroidales;f__Tannerellaceae;g__Parabacteroides;s__
VatanenT_2016_SRR4408019_bin.3	0	5	978_1	yes	98.3	0	0.497	86494	2649121	55	2	1	1	19	83.7163	542.567	0.00589252	0.24	True	d__Bacteria;p__Bacteroidota;c__Bacteroidia;o__Bacteroidales;f__Muribaculaceae;g__Limisoma;s__Limisoma sp000437795	d__Bacteria;p__Bacteroidetes;c__Bacteroidia;o__Bacteroidales;f__;g__;s__
GasparriniAJ_2019_SRR9865517_bin.8	0	1	978_2	yes	64.56	2.412	0.496	2286	1648336	780				15	8.08749	48.1674	0.291939	0.45	True	d__Bacteria;p__Bacteroidota;c__Bacteroidia;o__Bacteroidales;f__Muribaculaceae;g__Limisoma;s__Limisoma sp000437795	d__Bacteria;p__Bacteroidetes;c__Bacteroidia;o__Bacteroidales;f__;g__;s__
VatanenT_2016_SRR4408282_bin.7	0	3	1005_1	yes	96.98	0	0.514	49289	2526495	91	1	1	1	20	48.3514	283.435	0.004412	0.18	True	d__Bacteria;p__Bacteroidota;c__Bacteroidia;o__Bacteroidales;f__Muribaculaceae;g__CAG-873;s__CAG-873 sp001701165	d__Bacteria;p__Bacteroidetes;c__Bacteroidia;o__Bacteroidales;f__;g__;s__
VatanenT_2016_SRR4305467_bin.6	0	1	1015_2	yes	52.58	0	0.558	3590	1278664	389	0	2	0	10	9.51071	37.9798	0.022589	0.33	True	d__Bacteria;p__Bacteroidota;c__Bacteroidia;o__Bacteroidales;f__Muribaculaceae;g__UBA7173;s__UBA7173 sp900546835	d__Bacteria;p__Bacteroidetes;c__Bacteroidia;o__Bacteroidales;f__;g__;s__
ShaoY_2019_ERR3406007_bin.18	0	1	1019_0	yes	95.55	0.308	0.472	26209	3101597	190	2	3	0	18	9.0077	30.1106	0.0141195	0.26	True	d__Bacteria;p__Bacteroidota;c__Bacteroidia;o__Bacteroidales;f__Bacteroidaceae;g__Prevotella;s__Prevotella sp900554695	d__Bacteria;p__Bacteroidetes;c__Bacteroidia;o__Bacteroidales;f__Prevotellaceae;g__Prevotella;s__
DianaHT_2018_SRR6795025_bin.21	0	2	1022_1	yes	96.62	0.96	0.518	44353	2528873	84	4	0	0	18	47.6181	63.009	0.0121877	0.14	True	d__Bacteria;p__Bacteroidota;c__Bacteroidia;o__Bacteroidales;f__Bacteroidaceae;g__Prevotella;s__Prevotella sp002299635	d__Bacteria;p__Bacteroidetes;c__Bacteroidia;o__Bacteroidales;f__Prevotellaceae;g__Prevotella;s__
FerrettiP_2018_SRR5274022_bin.33	0	1	1023_0	yes	98.88	0.74	0.474	90712	3718360	79	5	1	0	18	156.74	278.271	0.00244932	0.16	True	d__Bacteria;p__Bacteroidota;c__Bacteroidia;o__Bacteroidales;f__Bacteroidaceae;g__Prevotella;s__Prevotella sp900770395	d__Bacteria;p__Bacteroidetes;c__Bacteroidia;o__Bacteroidales;f__Prevotellaceae;g__Prevotella;s__
DianaHT_2018_SRR6795025_bin.11	0	1	1024_0	yes	93.96	1.833	0.475	13282	2741324	289	2	0	0	15	16.1164	21.9229	0.146975	0.26	True	d__Bacteria;p__Bacteroidota;c__Bacteroidia;o__Bacteroidales;f__Bacteroidaceae;g__Prevotella;s__Prevotella sp900552675	d__Bacteria;p__Bacteroidetes;c__Bacteroidia;o__Bacteroidales;f__Prevotellaceae;g__Prevotella;s__
ChuDM_2017_SRR8942345_bin.2	0	1	1025_0	yes	97.33	0.57	0.558	60941	2438419	69	2	1	0	18	16.252	55.2058	0.327427	0.1	True	d__Bacteria;p__Bacteroidota;c__Bacteroidia;o__Bacteroidales;f__Bacteroidaceae;g__Alloprevotella;s__Alloprevotella sp905369775	d__Bacteria;p__Bacteroidetes;c__Bacteroidia;o__Bacteroidales;f__Prevotellaceae;g__;s__
VatanenT_2016_SRR4408264_bin.2	0	4	1031_0	yes	95.36	0.711	0.553	21791	2204990	157	1	0	0	17	15.5264	61.481	0.0214615	0.11	True	d__Bacteria;p__Bacteroidota;c__Bacteroidia;o__Bacteroidales;f__Bacteroidaceae;g__Prevotella;s__Prevotella sp003447235	d__Bacteria;p__Bacteroidetes;c__Bacteroidia;o__Bacteroidales;f__Prevotellaceae;g__Prevotella;s__
VatanenT_2016_SRR4305444_bin.2	0	5	1038_0	yes	92	0.508	0.479	8881	2505322	369				16	14.1784	42.4036	0.00760746	0.23	True	d__Bacteria;p__Bacteroidota;c__Bacteroidia;o__Bacteroidales;f__Bacteroidaceae;g__Alloprevotella;s__Alloprevotella sp000437675	d__Bacteria;p__Bacteroidetes;c__Bacteroidia;o__Bacteroidales;f__Prevotellaceae;g__Prevotella;s__
VatanenT_2016_SRR4305390_bin.4	0	2	1044_2	yes	84.86	3.153	0.455	4206	3168364	897	3	1	1	18	16.7645	196.907	0.122385	0.43	True	d__Bacteria;p__Bacteroidota;c__Bacteroidia;o__Bacteroidales;f__Bacteroidaceae;g__Prevotella;s__Prevotella sp900551275	d__Bacteria;p__Bacteroidetes;c__Bacteroidia;o__Bacteroidales;f__Prevotellaceae;g__Prevotella;s__Prevotella copri
ShaoY_2019_ERR3406079_bin.9	0	1	1044_3	yes	62.35	1.663	0.466	2229	1676858	779				10	4.75985	31.1733	0.156195	0.38	True	d__Bacteria;p__Bacteroidota;c__Bacteroidia;o__Bacteroidales;f__Bacteroidaceae;g__Prevotella;s__Prevotella sp015074785	d__Bacteria;p__Bacteroidetes;c__Bacteroidia;o__Bacteroidales;f__Prevotellaceae;g__Prevotella;s__Prevotella copri
DianaHT_2018_SRR6795016_bin.14	0	1	1048_0	yes	94.3	0.382	0.433	37099	2737417	115	3	0	1	17	32.1411	49.6559	0.0378251	0.19	True	d__Bacteria;p__Bacteroidota;c__Bacteroidia;o__Bacteroidales;f__Bacteroidaceae;g__Prevotella;s__Prevotella sp000436915	d__Bacteria;p__Bacteroidetes;c__Bacteroidia;o__Bacteroidales;f__Prevotellaceae;g__Prevotella;s__
ShaoY_2019_ERR3406270_bin.6	0	2	1050_1	yes	97.5	0	0.509	68597	2959370	71	4	3	1	18	15.4357	102.881	0.00304951	0.28	True	d__Bacteria;p__Bacteroidota;c__Bacteroidia;o__Bacteroidales;f__Bacteroidaceae;g__Prevotella;s__Prevotella sp000434975	d__Bacteria;p__Bacteroidetes;c__Bacteroidia;o__Bacteroidales;f__;g__;s__
ChuDM_2017_SRR8942392_bin.1	0	3	1050_2	yes	99.25	0	0.497	58022	2626216	72	2	2	0	18	19.6422	58.7577	0.00539357	0.42	True	d__Bacteria;p__Bacteroidota;c__Bacteroidia;o__Bacteroidales;f__Bacteroidaceae;g__Prevotella;s__Prevotella stercorea	d__Bacteria;p__Bacteroidetes;c__Bacteroidia;o__Bacteroidales;f__Prevotellaceae;g__Prevotella;s__Prevotella stercorea
Baumann-DudenhoefferAM_2018_SRR7217646_bin.5	0	3	1055_2	yes	100	0	0.372	169051	3818607	40	2	0	0	19	38.9125	372.491	0.000652677	0	True	d__Bacteria;p__Bacteroidota;c__Bacteroidia;o__Bacteroidales;f__Dysgonomonadaceae;g__Dysgonomonas;s__Dysgonomonas sp900079735	d__Bacteria;p__Bacteroidetes;c__Bacteroidia;o__Bacteroidales;f__Dysgonomonadaceae;g__Dysgonomonas;s__Dysgonomonas mossii
CokerMO_2019_SRR8692215_bin.33	0	1	1066_0	yes	98.88	0.57	0.393	173992	4217275	43	2	1	0	19	57.587	63.8972	0.000992749	0.08	True	d__Bacteria;p__Bacteroidota;c__Bacteroidia;o__Bacteroidales;f__Bacteroidaceae;g__Bacteroides;s__Bacteroides sp900766195	d__Bacteria;p__Bacteroidetes;c__Bacteroidia;o__Bacteroidales;f__Bacteroidaceae;g__Bacteroides;s__
CasaburiG_2019_SRR6277116_bin.4	0	1	1070_1	yes	56.25	0.535	0.445	1934	2398980	1287	1	2	0	14	4.70814	43.4707	0.0266347	0	True	d__Bacteria;p__Bacteroidota;c__Bacteroidia;o__Bacteroidales;f__Tannerellaceae;g__Parabacteroides;s__Parabacteroides distasonis	d__Bacteria;p__Bacteroidetes;c__Bacteroidia;o__Bacteroidales;f__Tannerellaceae;g__Parabacteroides;s__Parabacteroides distasonis
MurphyR_2019_SRR7411367_bin.12	0	1	1070_2	yes	77.81	3.355	0.458	2152	3270140	1632	2	0	1	16	18.2657	40.0662	0.0302828	0.37	True	d__Bacteria;p__Bacteroidota;c__Bacteroidia;o__Bacteroidales;f__Tannerellaceae;g__Parabacteroides;s__Parabacteroides distasonis	d__Bacteria;p__Bacteroidetes;c__Bacteroidia;o__Bacteroidales;f__Tannerellaceae;g__Parabacteroides;s__Parabacteroides distasonis
VatanenT_2016_SRR4305251_bin.5	0	3	1070_6	yes	73.92	1.774	0.459	2448	2717912	1206	3	0	0	10	7.7205	92.8207	0.0219266	0	True	d__Bacteria;p__Bacteroidota;c__Bacteroidia;o__Bacteroidales;f__Tannerellaceae;g__Parabacteroides;s__Parabacteroides distasonis	d__Bacteria;p__Bacteroidetes;c__Bacteroidia;o__Bacteroidales;f__Tannerellaceae;g__Parabacteroides;s__Parabacteroides distasonis
FerrettiP_2018_SRR5273993_bin.3	0	1	1070_7	yes	64.92	0.984	0.464	2333	2969336	1382				8	7.28829	27.61	0.0776845	0.33	True	d__Bacteria;p__Bacteroidota;c__Bacteroidia;o__Bacteroidales;f__Tannerellaceae;g__Parabacteroides;s__Parabacteroides distasonis	d__Bacteria;p__Bacteroidetes;c__Bacteroidia;o__Bacteroidales;f__Tannerellaceae;g__Parabacteroides;s__Parabacteroides distasonis
GasparriniAJ_2019_SRR9865614_bin.2	0	1	1070_8	yes	78.05	2.105	0.45	2766	3303342	1380	2	0	1	14	8.79977	72.149	0.132457	0.43	True	d__Bacteria;p__Bacteroidota;c__Bacteroidia;o__Bacteroidales;f__Tannerellaceae;g__Parabacteroides;s__Parabacteroides distasonis	d__Bacteria;p__Bacteroidetes;c__Bacteroidia;o__Bacteroidales;f__Tannerellaceae;g__Parabacteroides;s__Parabacteroides distasonis
ShaoY_2019_ERR3406003_bin.9	0	1	1070_9	yes	71.19	4.232	0.45	2408	2976741	1345	5	0	2	14	4.84245	27.8771	0.253858	0.39	True	d__Bacteria;p__Bacteroidota;c__Bacteroidia;o__Bacteroidales;f__Tannerellaceae;g__Parabacteroides;s__Parabacteroides distasonis	d__Bacteria;p__Bacteroidetes;c__Bacteroidia;o__Bacteroidales;f__Tannerellaceae;g__Parabacteroides;s__Parabacteroides distasonis
BackhedF_2015_ERR525866_bin.6	0	10	1070_10	yes	79.54	1.153	0.463	3206	3490571	1266	1	0	0	12	7.22955	56.4618	0.0159572	0.28	True	d__Bacteria;p__Bacteroidota;c__Bacteroidia;o__Bacteroidales;f__Tannerellaceae;g__Parabacteroides;s__Parabacteroides distasonis	d__Bacteria;p__Bacteroidetes;c__Bacteroidia;o__Bacteroidales;f__Tannerellaceae;g__Parabacteroides;s__Parabacteroides distasonis
VatanenT_2016_SRR4305442_bin.2	0	4	1070_11	yes	80.11	1.24	0.461	3098	3436614	1259	2	0	0	13	9.54818	45.0185	0.0197859	0	True	d__Bacteria;p__Bacteroidota;c__Bacteroidia;o__Bacteroidales;f__Tannerellaceae;g__Parabacteroides;s__Parabacteroides distasonis	d__Bacteria;p__Bacteroidetes;c__Bacteroidia;o__Bacteroidales;f__Tannerellaceae;g__Parabacteroides;s__Parabacteroides distasonis
CokerMO_2019_SRR8692219_bin.3	0	1	1070_12	yes	76.52	2	0.452	2768	3468128	1361	2	2	1	15	5.10323	10.1939	0.0255257	0.42	True	d__Bacteria;p__Bacteroidota;c__Bacteroidia;o__Bacteroidales;f__Tannerellaceae;g__Parabacteroides;s__Parabacteroides distasonis	d__Bacteria;p__Bacteroidetes;c__Bacteroidia;o__Bacteroidales;f__Tannerellaceae;g__Parabacteroides;s__Parabacteroides distasonis
ShaoY_2019_ERR3405362_bin.6	0	1	1070_13	yes	62.76	1.166	0.46	2400	2117473	990	1	1	0	9	4.68102	32.812	0.189514	0	True	d__Bacteria;p__Bacteroidota;c__Bacteroidia;o__Bacteroidales;f__Tannerellaceae;g__Parabacteroides;s__Parabacteroides distasonis	d__Bacteria;p__Bacteroidetes;c__Bacteroidia;o__Bacteroidales;f__Tannerellaceae;g__Parabacteroides;s__Parabacteroides distasonis
Baumann-DudenhoefferAM_2018_SRR7217509_bin.6	0	2	1070_14	yes	58.25	1.381	0.446	1988	2401158	1272	2	1	0	12	7.91964	58.9812	0.233948	0	True	d__Bacteria;p__Bacteroidota;c__Bacteroidia;o__Bacteroidales;f__Tannerellaceae;g__Parabacteroides;s__Parabacteroides distasonis	d__Bacteria;p__Bacteroidetes;c__Bacteroidia;o__Bacteroidales;f__Tannerellaceae;g__Parabacteroides;s__Parabacteroides distasonis
VatanenT_2016_SRR4305153_bin.2	0	1	1070_15	yes	64.91	1.293	0.447	2017	2690205	1385	3	0	0	14	7.75869	179.848	0.0225667	0.39	True	d__Bacteria;p__Bacteroidota;c__Bacteroidia;o__Bacteroidales;f__Tannerellaceae;g__Parabacteroides;s__Parabacteroides distasonis	d__Bacteria;p__Bacteroidetes;c__Bacteroidia;o__Bacteroidales;f__Tannerellaceae;g__Parabacteroides;s__Parabacteroides distasonis
ShaoY_2019_ERR3406008_bin.25	0	1	1076_3	yes	60.97	1.666	0.452	2476	2527103	1122				13	4.87632	23.3797	0.195491	0	True	d__Bacteria;p__Bacteroidota;c__Bacteroidia;o__Bacteroidales;f__Tannerellaceae;g__Parabacteroides;s__Parabacteroides merdae	d__Bacteria;p__Bacteroidetes;c__Bacteroidia;o__Bacteroidales;f__Tannerellaceae;g__Parabacteroides;s__Parabacteroides merdae
ShaoY_2019_ERR3406251_bin.11	0	1	1076_4	yes	57.34	0.716	0.453	2951	2044275	761	1	0	0	11	4.85754	28.3931	0.0756487	0	True	d__Bacteria;p__Bacteroidota;c__Bacteroidia;o__Bacteroidales;f__Tannerellaceae;g__Parabacteroides;s__Parabacteroides merdae	d__Bacteria;p__Bacteroidetes;c__Bacteroidia;o__Bacteroidales;f__Tannerellaceae;g__Parabacteroides;s__Parabacteroides merdae
ShaoY_2019_ERR3406249_bin.15	0	1	1076_5	yes	75.55	0.984	0.459	3455	2915977	998				16	5.41206	32.025	0.0376688	0	True	d__Bacteria;p__Bacteroidota;c__Bacteroidia;o__Bacteroidales;f__Tannerellaceae;g__Parabacteroides;s__Parabacteroides johnsonii	d__Bacteria;p__Bacteroidetes;c__Bacteroidia;o__Bacteroidales;f__Tannerellaceae;g__Parabacteroides;s__Parabacteroides johnsonii
BackhedF_2015_ERR525904_bin.25	0	1	1080_2	yes	71.18	2.168	0.443	3212	3119353	1093	1	0	0	9	6.34307	17.0604	0.0461313	0	True	d__Bacteria;p__Bacteroidota;c__Bacteroidia;o__Bacteroidales;f__Bacteroidaceae;g__Bacteroides;s__Bacteroides fragilis_A	d__Bacteria;p__Bacteroidetes;c__Bacteroidia;o__Bacteroidales;f__Bacteroidaceae;g__Bacteroides;s__Bacteroides fragilis
MurphyR_2019_SRR7351883_bin.2	0	5	1081_2	yes	60.83	0	0.44	3526	2335516	710	2	1	0	10	6.70341	56.471	0.0716611	0	True	d__Bacteria;p__Bacteroidota;c__Bacteroidia;o__Bacteroidales;f__Bacteroidaceae;g__Bacteroides;s__Bacteroides fragilis	d__Bacteria;p__Bacteroidetes;c__Bacteroidia;o__Bacteroidales;f__Bacteroidaceae;g__Bacteroides;s__Bacteroides fragilis
MurphyR_2019_SRR7352083_bin.4	0	1	1081_3	yes	71.86	1.545	0.439	2144	3412339	1657	1	0	2	15	155.616	52.2481	0.00508594	0	True	d__Bacteria;p__Bacteroidota;c__Bacteroidia;o__Bacteroidales;f__Bacteroidaceae;g__Bacteroides;s__Bacteroides fragilis	d__Bacteria;p__Bacteroidetes;c__Bacteroidia;o__Bacteroidales;f__Bacteroidaceae;g__Bacteroides;s__Bacteroides fragilis
MurphyR_2019_SRR7411374_bin.5	0	1	1082_3	yes	63.05	2.342	0.442	3123	3500605	1236	0	1	1	15	25.5119	62.6217	0.0596108	0.4	True	d__Bacteria;p__Bacteroidota;c__Bacteroidia;o__Bacteroidales;f__Bacteroidaceae;g__Bacteroides;s__Bacteroides thetaiotaomicron	d__Bacteria;p__Bacteroidetes;c__Bacteroidia;o__Bacteroidales;f__Bacteroidaceae;g__Bacteroides;s__Bacteroides thetaiotaomicron
MurphyR_2019_SRR7351636_bin.2	0	1	1084_7	yes	69.8	3.122	0.42	2169	4452543	2201	3	6	4	15	7.49523	112.41	0.131964	0	True	d__Bacteria;p__Bacteroidota;c__Bacteroidia;o__Bacteroidales;f__Bacteroidaceae;g__Bacteroides;s__Bacteroides ovatus	d__Bacteria;p__Bacteroidetes;c__Bacteroidia;o__Bacteroidales;f__Bacteroidaceae;g__Bacteroides;s__Bacteroides ovatus
ShaoY_2019_ERR3405164_bin.11	0	2	1084_8	yes	62.38	0.344	0.412	3566	3880208	1175	4	1	0	17	5.31176	72.2297	0.184096	0	True	d__Bacteria;p__Bacteroidota;c__Bacteroidia;o__Bacteroidales;f__Bacteroidaceae;g__Bacteroides;s__Bacteroides ovatus	d__Bacteria;p__Bacteroidetes;c__Bacteroidia;o__Bacteroidales;f__Bacteroidaceae;g__Bacteroides;s__Bacteroides ovatus
TapiainenT_2019_SRR9095178_bin.1	0	1	1084_9	yes	52.09	0.185	0.421	3128	3158081	1067	1	0	0	14	7.02814	161.728	0.0996288	0	True	d__Bacteria;p__Bacteroidota;c__Bacteroidia;o__Bacteroidales;f__Bacteroidaceae;g__Bacteroides;s__Bacteroides xylanisolvens	d__Bacteria;p__Bacteroidetes;c__Bacteroidia;o__Bacteroidales;f__Bacteroidaceae;g__Bacteroides;s__Bacteroides xylanisolvens
RahmanSF_2018_SRR5963273_bin.4	0	2	1084_10	yes	68.54	2.23	0.421	2310	4632077	2197	1	0	0	16	6.05718	7.67241	0.0614534	0	True	d__Bacteria;p__Bacteroidota;c__Bacteroidia;o__Bacteroidales;f__Bacteroidaceae;g__Bacteroides;s__Bacteroides ovatus	d__Bacteria;p__Bacteroidetes;c__Bacteroidia;o__Bacteroidales;f__Bacteroidaceae;g__Bacteroides;s__Bacteroides ovatus
BackhedF_2015_ERR525717_bin.15	0	1	1084_11	yes	57.52	0	0.419	57459	2803603	69	3	0	0	14	112.818	493.693	0.000840745	0	True	d__Bacteria;p__Bacteroidota;c__Bacteroidia;o__Bacteroidales;f__Bacteroidaceae;g__Bacteroides;s__Bacteroides xylanisolvens	d__Bacteria;p__Bacteroidetes;c__Bacteroidia;o__Bacteroidales;f__Bacteroidaceae;g__Bacteroides;s__
VatanenT_2016_SRR4305041_bin.1	0	1	1088_0	yes	99.25	0.495	0.436	43498	5001312	184	5	1	1	20	48.6753	2950.93	0.00601372	0.14	True	d__Bacteria;p__Bacteroidota;c__Bacteroidia;o__Bacteroidales;f__Bacteroidaceae;g__Bacteroides;s__Bacteroides sp900547205	d__Bacteria;p__Bacteroidetes;c__Bacteroidia;o__Bacteroidales;f__Bacteroidaceae;g__Bacteroides;s__
DianaHT_2018_SRR6795027_bin.3	0	1	1089_1	yes	99.25	0.817	0.433	161590	6782933	67	4	0	1	19	106.767	572.597	0.00129929	0	True	d__Bacteria;p__Bacteroidota;c__Bacteroidia;o__Bacteroidales;f__Bacteroidaceae;g__Bacteroides;s__Bacteroides sp900552405	d__Bacteria;p__Bacteroidetes;c__Bacteroidia;o__Bacteroidales;f__Bacteroidaceae;g__Bacteroides;s__Bacteroides cellulosilyticus
CokerMO_2019_SRR8692235_bin.18	0	1	1089_4	yes	52.06	0	0.44	11163	4018570	417				15	7.28223	7.91856	0.0232626	0	True	d__Bacteria;p__Bacteroidota;c__Bacteroidia;o__Bacteroidales;f__Bacteroidaceae;g__Bacteroides;s__	d__Bacteria;p__Bacteroidetes;c__Bacteroidia;o__Bacteroidales;f__Bacteroidaceae;g__Bacteroides;s__
Baumann-DudenhoefferAM_2018_SRR7217915_bin.5	0	1	1089_7	yes	65.35	0.988	0.439	2925	4198900	1569	1	0	1	12	12.2357	142.542	0.0454928	0	True	d__Bacteria;p__Bacteroidota;c__Bacteroidia;o__Bacteroidales;f__Bacteroidaceae;g__Bacteroides;s__Bacteroides cellulosilyticus	d__Bacteria;p__Bacteroidetes;c__Bacteroidia;o__Bacteroidales;f__Bacteroidaceae;g__Bacteroides;s__Bacteroides cellulosilyticus
VatanenT_2016_SRR4305261_bin.4	0	1	1092_4	yes	64.61	0.557	0.484	2189	2437163	1190				5	13.5252	90.9943	0.0136825	0	True	d__Bacteria;p__Bacteroidota;c__Bacteroidia;o__Bacteroidales;f__Bacteroidaceae;g__Bacteroides;s__Bacteroides uniformis	d__Bacteria;p__Bacteroidetes;c__Bacteroidia;o__Bacteroidales;f__Bacteroidaceae;g__Bacteroides;s__Bacteroides uniformis
ShaoY_2019_ERR3406288_bin.6	0	7	1092_5	yes	70.22	0.408	0.463	4305	2947208	765	1	0	0	16	5.89681	49.3404	0.20809	0	True	d__Bacteria;p__Bacteroidota;c__Bacteroidia;o__Bacteroidales;f__Bacteroidaceae;g__Bacteroides;s__Bacteroides uniformis	d__Bacteria;p__Bacteroidetes;c__Bacteroidia;o__Bacteroidales;f__Bacteroidaceae;g__Bacteroides;s__Bacteroides uniformis
CasaburiG_2019_SRR6277111_bin.10	0	1	1092_6	yes	60.41	1.61	0.482	2470	2154614	971				7	5.13724	28.6426	0.116208	0	True	d__Bacteria;p__Bacteroidota;c__Bacteroidia;o__Bacteroidales;f__Bacteroidaceae;g__Bacteroides;s__Bacteroides uniformis	d__Bacteria;p__Bacteroidetes;c__Bacteroidia;o__Bacteroidales;f__Bacteroidaceae;g__Bacteroides;s__Bacteroides uniformis
Baumann-DudenhoefferAM_2018_SRR7217498_bin.11	0	1	1092_7	yes	62.9	0.536	0.477	2069	2776542	1408	1	0	1	11	10.3109	75.2035	0.132702	0	True	d__Bacteria;p__Bacteroidota;c__Bacteroidia;o__Bacteroidales;f__Bacteroidaceae;g__Bacteroides;s__Bacteroides uniformis	d__Bacteria;p__Bacteroidetes;c__Bacteroidia;o__Bacteroidales;f__Bacteroidaceae;g__Bacteroides;s__Bacteroides uniformis
OhS_2017_SRR1818227_bin.16	0	1	1099_2	yes	77.35	1.301	0.472	3348	2667313	921				11	4.855	12.5421	0.0233434	0	True	d__Bacteria;p__Bacteroidota;c__Bacteroidia;o__Bacteroidales;f__Bacteroidaceae;g__Bacteroides;s__Bacteroides stercoris	d__Bacteria;p__Bacteroidetes;c__Bacteroidia;o__Bacteroidales;f__Bacteroidaceae;g__Bacteroides;s__Bacteroides stercoris
CasaburiG_2019_SRR6277116_bin.13	0	1	1102_2	yes	57.28	0.789	0.451	1984	2113273	1120	1	1	0	15	5.09111	45.7397	0.0559284	0	True	d__Bacteria;p__Bacteroidota;c__Bacteroidia;o__Bacteroidales;f__Bacteroidaceae;g__Bacteroides;s__Bacteroides clarus	d__Bacteria;p__Bacteroidetes;c__Bacteroidia;o__Bacteroidales;f__Bacteroidaceae;g__Bacteroides;s__Bacteroides clarus
Baumann-DudenhoefferAM_2018_SRR7217585_bin.4	0	8	1105_1	yes	72.95	0.751	0.429	4029	2971744	815				10	15.2385	94.5649	0.0468854	0	True	d__Bacteria;p__Bacteroidota;c__Bacteroidia;o__Bacteroidales;f__Bacteroidaceae;g__Phocaeicola;s__Phocaeicola vulgatus	d__Bacteria;p__Bacteroidetes;c__Bacteroidia;o__Bacteroidales;f__;g__Phocaeicola;s__Phocaeicola vulgatus
ShaoY_2019_ERR3405058_bin.2	0	1	1105_2	yes	78.82	1.822	0.412	3557	3816036	1239				17	5.38299	33.4378	0.0330755	0.38	True	d__Bacteria;p__Bacteroidota;c__Bacteroidia;o__Bacteroidales;f__Bacteroidaceae;g__Phocaeicola;s__Phocaeicola dorei	d__Bacteria;p__Bacteroidetes;c__Bacteroidia;o__Bacteroidales;f__;g__Phocaeicola;s__Phocaeicola dorei
OhS_2017_SRR1825362_bin.11	0	1	1105_5	yes	56.99	0.187	0.43	2156	2711828	1342	2	0	0	12	5.31983	20.3031	0.125778	0	True	d__Bacteria;p__Bacteroidota;c__Bacteroidia;o__Bacteroidales;f__Bacteroidaceae;g__Phocaeicola;s__Phocaeicola dorei	d__Bacteria;p__Bacteroidetes;c__Bacteroidia;o__Bacteroidales;f__;g__Phocaeicola;s__Phocaeicola dorei
DianaHT_2018_SRR6795027_bin.13	0	1	1107_0	yes	94.38	1.221	0.4	16945	3587847	298	3	0	0	18	19.2748	107.258	0.159606	0.18	True	d__Bacteria;p__Bacteroidota;c__Bacteroidia;o__Bacteroidales;f__Bacteroidaceae;g__;s__	d__Bacteria;p__Bacteroidetes;c__Bacteroidia;o__Bacteroidales;f__Bacteroidaceae;g__;s__
OhS_2017_SRR1793416_bin.23	0	1	1110_2	yes	62.36	1.889	0.471	3182	1934270	701				7	5.96564	15.499	0.0215092	0	True	d__Bacteria;p__Bacteroidota;c__Bacteroidia;o__Bacteroidales;f__Bacteroidaceae;g__Phocaeicola;s__Phocaeicola coprophilus	d__Bacteria;p__Bacteroidetes;c__Bacteroidia;o__Bacteroidales;f__;g__Phocaeicola;s__Phocaeicola coprophilus
VatanenT_2016_SRR4305467_bin.3	0	3	1112_1	yes	94.42	1.486	0.432	60912	3430653	86				20	43.2407	165.345	0.00258087	0.23	True	d__Bacteria;p__Bacteroidota;c__Bacteroidia;o__Bacteroidales;f__Bacteroidaceae;g__Phocaeicola;s__Phocaeicola sp000432735	d__Bacteria;p__Bacteroidetes;c__Bacteroidia;o__Bacteroidales;f__Bacteroidaceae;g__Bacteroides;s__
ShaoY_2019_ERR3405844_bin.3	0	1	1112_2	yes	85.47	1.502	0.422	9094	2828355	418	2	0	0	17	6.76925	48.2896	0.0771113	0.28	True	d__Bacteria;p__Bacteroidota;c__Bacteroidia;o__Bacteroidales;f__Bacteroidaceae;g__Phocaeicola;s__Phocaeicola sp000436795	d__Bacteria;p__Bacteroidetes;c__Bacteroidia;o__Bacteroidales;f__Bacteroidaceae;g__Bacteroides;s__
BackhedF_2015_ERR525812_bin.8	0	1	1112_3	yes	57.41	1.328	0.432	2094	1700422	860				17	5.77426	12.3254	0.103427	0	True	d__Bacteria;p__Bacteroidota;c__Bacteroidia;o__Bacteroidales;f__Bacteroidaceae;g__Phocaeicola;s__Phocaeicola sp000432735	d__Bacteria;p__Bacteroidetes;c__Bacteroidia;o__Bacteroidales;f__Bacteroidaceae;g__Bacteroides;s__
VatanenT_2016_SRR4305192_bin.3	0	3	1113_1	yes	98.51	0.309	0.449	94705	3516342	55	1	1	1	20	157.984	2277.22	0.000190368	0.18	True	d__Bacteria;p__Bacteroidota;c__Bacteroidia;o__Bacteroidales;f__Bacteroidaceae;g__Phocaeicola;s__Phocaeicola sp900540105	d__Bacteria;p__Bacteroidetes;c__Bacteroidia;o__Bacteroidales;f__Bacteroidaceae;g__Bacteroides;s__
BackhedF_2015_ERR525886_bin.17	0	1	1114_0	yes	89.54	0.371	0.428	72438	2715486	68	3	0	0	19	101.894	213.744	0.00408427	0.17	True	d__Bacteria;p__Bacteroidota;c__Bacteroidia;o__Bacteroidales;f__Bacteroidaceae;g__Phocaeicola;s__Phocaeicola sp900546645	d__Bacteria;p__Bacteroidetes;c__Bacteroidia;o__Bacteroidales;f__Bacteroidaceae;g__Bacteroides;s__
VatanenT_2016_SRR4408008_bin.2	0	2	1125_0	yes	97.39	0.123	0.43	69392	3550410	83	2	0	0	19	63.728	315.779	0.00385023	0.15	True	d__Bacteria;p__Bacteroidota;c__Bacteroidia;o__Bacteroidales;f__Bacteroidaceae;g__Phocaeicola;s__Phocaeicola sp000434735	d__Bacteria;p__Bacteroidetes;c__Bacteroidia;o__Bacteroidales;f__Bacteroidaceae;g__Bacteroides;s__
ChuDM_2017_SRR8942345_bin.18	0	1	1167_2	yes	63.17	2.59	0.388	2403	1546373	711				6	6.74529	25.3358	0.27958	0	True	d__Bacteria;p__Bacteroidota;c__Bacteroidia;o__Bacteroidales;f__Bacteroidaceae;g__Prevotella;s__Prevotella pallens	d__Bacteria;p__Bacteroidetes;c__Bacteroidia;o__Bacteroidales;f__Prevotellaceae;g__Prevotella;s__Prevotella pallens
BackhedF_2015_ERR525891_bin.13	0	1	1183_2	yes	63.32	0.548	0.412	1980	1166703	621				4	6.59367	15.5327	0.0326788	0	True	d__Bacteria;p__Bacteroidota;c__Bacteroidia;o__Bacteroidales;f__Bacteroidaceae;g__Prevotella;s__Prevotella bivia	d__Bacteria;p__Bacteroidetes;c__Bacteroidia;o__Bacteroidales;f__Prevotellaceae;g__Prevotella;s__Prevotella bivia
ChuDM_2017_SRR8942396_bin.9	0	1	1280_0	yes	87.79	4.098	0.368	23470	4539580	317	1	2	2	17	9.79726	40.6201	0.0476038	0.15	True	d__Bacteria;p__Bacteroidota;c__Bacteroidia;o__Bacteroidales;f__Dysgonomonadaceae;g__Dysgonomonas;s__	d__Bacteria;p__Bacteroidetes;c__Bacteroidia;o__Bacteroidales;f__Dysgonomonadaceae;g__Dysgonomonas;s__
VatanenT_2016_SRR4305271_bin.2	0	1	1339_0	yes	99.06	0.699	0.374	31728	3135410	172	2	1	0	17	30.1748	404.566	0.00553906	0.13	True	d__Bacteria;p__Firmicutes_A;c__Clostridia;o__Tissierellales;f__Sedimentibacteraceae;g__Sedimentibacter;s__Sedimentibacter sp003457065	d__Bacteria;p__Firmicutes;c__Clostridia;o__Eubacteriales;f__;g__;s__
CokerMO_2019_SRR8692235_bin.26	0	4	1375_1	yes	99.19	0.115	0.541	231671	1648375	13	2	0	0	20	14.0233	14.9227	0.00551504	0	True	d__Bacteria;p__Actinobacteriota;c__Coriobacteriia;o__Coriobacteriales;f__Eggerthellaceae;g__CAG-1427;s__CAG-1427 sp000435675	d__Bacteria;p__Actinobacteria;c__Coriobacteriia;o__Eggerthellales;f__Eggerthellaceae;g__Eggerthella;s__
MurphyR_2019_SRR7351637_bin.10	0	1	1377_2	yes	79.62	2.338	0.576	2553	1587395	699	2	1	1	14	7.44765	27.1889	0.46354	0.22	True	d__Bacteria;p__Actinobacteriota;c__Coriobacteriia;o__Coriobacteriales;f__Eggerthellaceae;g__Slackia_A;s__Slackia_A isoflavoniconvertens	d__Bacteria;p__Actinobacteria;c__Coriobacteriia;o__Eggerthellales;f__Eggerthellaceae;g__Slackia;s__
MurphyR_2019_SRR7352062_bin.16	0	1	1377_3	yes	73.11	0.201	0.577	3891	1419690	402	1	0	0	14	8.02905	16.5872	0.0941673	0.16	True	d__Bacteria;p__Actinobacteriota;c__Coriobacteriia;o__Coriobacteriales;f__Eggerthellaceae;g__Slackia_A;s__Slackia_A isoflavoniconvertens	d__Bacteria;p__Actinobacteria;c__Coriobacteriia;o__Eggerthellales;f__Eggerthellaceae;g__Slackia;s__
MurphyR_2019_SRR7351803_bin.5	0	4	1414_2	yes	99.19	0	0.531	236708	1861392	12	3	0	0	20	46.2519	127.928	0.000375515	0.12	True	d__Bacteria;p__Actinobacteriota;c__Coriobacteriia;o__Coriobacteriales;f__Eggerthellaceae;g__CAG-1427;s__CAG-1427 sp000436075	d__Bacteria;p__Actinobacteria;c__Coriobacteriia;o__Eggerthellales;f__Eggerthellaceae;g__Eggerthella;s__
MurphyR_2019_SRR7411406_bin.17	0	1	1421_0	yes	83.61	0.403	0.48	5788	1496737	310	1	0	0	15	8.90466	62.4727	0.0190525	0.2	True	d__Bacteria;p__Actinobacteriota;c__Coriobacteriia;o__Coriobacteriales;f__Eggerthellaceae;g__CAG-1427;s__	d__Bacteria;p__Actinobacteria;c__Coriobacteriia;o__Eggerthellales;f__Eggerthellaceae;g__Eggerthella;s__
CokerMO_2019_SRR8692226_bin.19	0	1	1425_1	yes	97.98	0.671	0.545	109533	2384954	34	2	0	0	19	13.2465	24.3397	0.00643585	0.07	True	d__Bacteria;p__Firmicutes_A;c__Clostridia;o__Oscillospirales;f__Acutalibacteraceae;g__JAGZMM01;s__JAGZMM01 sp018364155	d__Bacteria;p__Firmicutes;c__Clostridia;o__Eubacteriales;f__;g__;s__
MurphyR_2019_SRR7351837_bin.18	0	1	1425_2	yes	89.96	2.095	0.557	3970	2247072	647	3	0	3	14	12.9703	50.5744	0.060192	0.25	True	d__Bacteria;p__Firmicutes_A;c__Clostridia;o__Oscillospirales;f__Acutalibacteraceae;g__JAGZMM01;s__	d__Bacteria;p__Firmicutes;c__Clostridia;o__Eubacteriales;f__;g__;s__
ShaoY_2019_ERR3406183_bin.7	0	1	1446_2	yes	67.93	3.446	0.584	2735	1944885	820				18	4.91525	84.3472	0.245484	0	True	d__Bacteria;p__Actinobacteriota;c__Actinomycetia;o__Actinomycetales;f__Bifidobacteriaceae;g__Bifidobacterium;s__Bifidobacterium psychraerophilum	d__Bacteria;p__Actinobacteria;c__Actinomycetia;o__Bifidobacteriales;f__Bifidobacteriaceae;g__Bifidobacterium;s__Bifidobacterium psychraerophilum
BrooksB_2017_SRR5405880_bin.8	0	1	1452_2	yes	91.24	3.417	0.595	103987	2316909	37	1	1	0	20	31.7599	153.246	0.00250373	0	True	d__Bacteria;p__Actinobacteriota;c__Actinomycetia;o__Actinomycetales;f__Bifidobacteriaceae;g__Bifidobacterium;s__	d__Bacteria;p__Actinobacteria;c__Actinomycetia;o__Bifidobacteriales;f__Bifidobacteriaceae;g__Bifidobacterium;s__
CokerMO_2019_SRR8692188_bin.23	0	3	1452_3	yes	61.34	0.431	0.591	2593	1720827	740	2	1	0	16	4.93699	10.2594	0.166412	0	True	d__Bacteria;p__Actinobacteriota;c__Actinomycetia;o__Actinomycetales;f__Bifidobacteriaceae;g__Bifidobacterium;s__Bifidobacterium dentium	d__Bacteria;p__Actinobacteria;c__Actinomycetia;o__Bifidobacteriales;f__Bifidobacteriaceae;g__Bifidobacterium;s__Bifidobacterium dentium
VatanenT_2016_SRR4305075_bin.11	0	9	1455_1	yes	77.58	2.78	0.56	3092	1770537	654	1	0	0	17	11.0233	118.393	0.142392	0	True	d__Bacteria;p__Actinobacteriota;c__Actinomycetia;o__Actinomycetales;f__Bifidobacteriaceae;g__Bifidobacterium;s__Bifidobacterium pseudocatenulatum	d__Bacteria;p__Actinobacteria;c__Actinomycetia;o__Bifidobacteriales;f__Bifidobacteriaceae;g__Bifidobacterium;s__Bifidobacterium pseudocatenulatum
MurphyR_2019_SRR7351871_bin.18	0	1	1455_2	yes	59.36	1.136	0.561	3983	1214878	330				13	9.78411	34.4576	0.154775	0	True	d__Bacteria;p__Actinobacteriota;c__Actinomycetia;o__Actinomycetales;f__Bifidobacteriaceae;g__Bifidobacterium;s__Bifidobacterium kashiwanohense	d__Bacteria;p__Actinobacteria;c__Actinomycetia;o__Bifidobacteriales;f__Bifidobacteriaceae;g__Bifidobacterium;s__Bifidobacterium catenulatum
ShaoY_2019_ERR3405483_bin.6	0	1	1455_3	yes	50.88	0	0.557	2909	1577133	620	3	0	0	17	5.58496	110.855	0.0474989	0	True	d__Bacteria;p__Actinobacteriota;c__Actinomycetia;o__Actinomycetales;f__Bifidobacteriaceae;g__Bifidobacterium;s__Bifidobacterium catenulatum	d__Bacteria;p__Actinobacteria;c__Actinomycetia;o__Bifidobacteriales;f__Bifidobacteriaceae;g__Bifidobacterium;s__Bifidobacterium catenulatum
VatanenT_2016_SRR4408128_bin.4	0	1	1455_4	yes	61.65	1.246	0.562	2139	1491722	743	0	1	0	17	8.9373	92.1746	0.080547	0	True	d__Bacteria;p__Actinobacteriota;c__Actinomycetia;o__Actinomycetales;f__Bifidobacteriaceae;g__Bifidobacterium;s__Bifidobacterium pseudocatenulatum	d__Bacteria;p__Actinobacteria;c__Actinomycetia;o__Bifidobacteriales;f__Bifidobacteriaceae;g__Bifidobacterium;s__Bifidobacterium pseudocatenulatum
TapiainenT_2019_SRR9095170_bin.3	0	1	1455_8	yes	74.21	1.305	0.577	192036	1599126	113	1	3	2	17	148.49	1899.1	0.0520254	0	True	d__Bacteria;p__Actinobacteriota;c__Actinomycetia;o__Actinomycetales;f__Bifidobacteriaceae;g__Bifidobacterium;s__	d__Bacteria;p__Actinobacteria;c__Actinomycetia;o__Bifidobacteriales;f__Bifidobacteriaceae;g__Bifidobacterium;s__
VatanenT_2016_SRR4408074_bin.3	0	1	1455_9	yes	60.53	0.715	0.562	2031	1386811	715	4	1	2	17	8.74569	94.6296	0.0369566	0	True	d__Bacteria;p__Actinobacteriota;c__Actinomycetia;o__Actinomycetales;f__Bifidobacteriaceae;g__Bifidobacterium;s__Bifidobacterium pseudocatenulatum	d__Bacteria;p__Actinobacteria;c__Actinomycetia;o__Bifidobacteriales;f__Bifidobacteriaceae;g__Bifidobacterium;s__Bifidobacterium pseudocatenulatum
VatanenT_2016_SRR4305131_bin.3	0	1	1455_10	yes	54.89	0.909	0.555	2057	1137974	578	2	0	0	16	7.39032	66.0018	0.0773783	0	True	d__Bacteria;p__Actinobacteriota;c__Actinomycetia;o__Actinomycetales;f__Bifidobacteriaceae;g__Bifidobacterium;s__Bifidobacterium catenulatum	d__Bacteria;p__Actinobacteria;c__Actinomycetia;o__Bifidobacteriales;f__Bifidobacteriaceae;g__Bifidobacterium;s__Bifidobacterium catenulatum
CokerMO_2019_SRR8692218_bin.28	0	1	1457_2	yes	77.06	0.227	0.582	53629	1615503	42	3	0	0	18	263.457	279.538	0.0021089	0	True	d__Bacteria;p__Actinobacteriota;c__Actinomycetia;o__Actinomycetales;f__Bifidobacteriaceae;g__Bifidobacterium;s__	d__Bacteria;p__Actinobacteria;c__Actinomycetia;o__Bifidobacteriales;f__Bifidobacteriaceae;g__Bifidobacterium;s__
Baumann-DudenhoefferAM_2018_SRR7217642_bin.4	0	3	1457_3	yes	75.7	2.424	0.6	2747	1397644	560	1	0	0	18	8.38164	65.1642	0.0472565	0	True	d__Bacteria;p__Actinobacteriota;c__Actinomycetia;o__Actinomycetales;f__Bifidobacteriaceae;g__Bifidobacterium;s__Bifidobacterium adolescentis	d__Bacteria;p__Actinobacteria;c__Actinomycetia;o__Bifidobacteriales;f__Bifidobacteriaceae;g__Bifidobacterium;s__Bifidobacterium adolescentis
BackhedF_2015_ERR525844_bin.10	0	2	1457_4	yes	59.46	1.515	0.595	2125	1146201	561	1	0	0	17	6.70077	28.47	0.0434977	0	True	d__Bacteria;p__Actinobacteriota;c__Actinomycetia;o__Actinomycetales;f__Bifidobacteriaceae;g__Bifidobacterium;s__Bifidobacterium adolescentis	d__Bacteria;p__Actinobacteria;c__Actinomycetia;o__Bifidobacteriales;f__Bifidobacteriaceae;g__Bifidobacterium;s__Bifidobacterium adolescentis
VatanenT_2016_SRR4305238_bin.8	0	1	1457_5	yes	61.09	1.306	0.588	1991	1284925	686	2	2	2	18	7.5536	41.3978	0.309968	0	True	d__Bacteria;p__Actinobacteriota;c__Actinomycetia;o__Actinomycetales;f__Bifidobacteriaceae;g__Bifidobacterium;s__Bifidobacterium adolescentis	d__Bacteria;p__Actinobacteria;c__Actinomycetia;o__Bifidobacteriales;f__Bifidobacteriaceae;g__Bifidobacterium;s__Bifidobacterium adolescentis
Baumann-DudenhoefferAM_2018_SRR7217640_bin.5	0	8	1465_1	yes	80.05	2.692	0.581	3369	1757043	616	1	0	1	18	9.88582	192.846	0.0281106	0	True	d__Bacteria;p__Actinobacteriota;c__Actinomycetia;o__Actinomycetales;f__Bifidobacteriaceae;g__Bifidobacterium;s__Bifidobacterium breve	d__Bacteria;p__Actinobacteria;c__Actinomycetia;o__Bifidobacteriales;f__Bifidobacteriaceae;g__Bifidobacterium;s__Bifidobacterium breve
VatanenT_2016_SRR4408169_bin.1	0	1	1465_2	yes	68.1	1.589	0.58	2656	1851087	795	2	1	1	20	9.16591	515.071	0.0594875	0	True	d__Bacteria;p__Actinobacteriota;c__Actinomycetia;o__Actinomycetales;f__Bifidobacteriaceae;g__Bifidobacterium;s__Bifidobacterium breve	d__Bacteria;p__Actinobacteria;c__Actinomycetia;o__Bifidobacteriales;f__Bifidobacteriaceae;g__Bifidobacterium;s__Bifidobacterium breve
VatanenT_2016_SRR4305202_bin.2	0	1	1465_4	yes	67.81	2.607	0.595	2116	1463993	734	1	0	1	13	52.192	355.675	0.184398	0	True	d__Bacteria;p__Actinobacteriota;c__Actinomycetia;o__Actinomycetales;f__Bifidobacteriaceae;g__Bifidobacterium;s__Bifidobacterium breve	d__Bacteria;p__Actinobacteria;c__Actinomycetia;o__Bifidobacteriales;f__Bifidobacteriaceae;g__Bifidobacterium;s__Bifidobacterium breve
Baumann-DudenhoefferAM_2018_SRR7217610_bin.8	0	1	1465_5	yes	61.79	1.44	0.591	2206	1295552	634				14	9.33888	66.7672	0.191249	0	True	d__Bacteria;p__Actinobacteriota;c__Actinomycetia;o__Actinomycetales;f__Bifidobacteriaceae;g__Bifidobacterium;s__Bifidobacterium breve	d__Bacteria;p__Actinobacteria;c__Actinomycetia;o__Bifidobacteriales;f__Bifidobacteriaceae;g__Bifidobacterium;s__Bifidobacterium breve
ShaoY_2019_ERR3405391_bin.2	0	1	1465_6	yes	62.99	1.49	0.584	1990	1390201	725	0	1	1	17	4.53383	101.69	0.105485	0	True	d__Bacteria;p__Actinobacteriota;c__Actinomycetia;o__Actinomycetales;f__Bifidobacteriaceae;g__Bifidobacterium;s__Bifidobacterium breve	d__Bacteria;p__Actinobacteria;c__Actinomycetia;o__Bifidobacteriales;f__Bifidobacteriaceae;g__Bifidobacterium;s__Bifidobacterium breve
ShaoY_2019_ERR3404650_bin.8	0	3	1466_1	yes	84.69	0.568	0.6	179333	1823927	22	1	0	0	19	132.34	1022.62	0.000737625	0	True	d__Bacteria;p__Actinobacteriota;c__Actinomycetia;o__Actinomycetales;f__Bifidobacteriaceae;g__Bifidobacterium;s__	d__Bacteria;p__Actinobacteria;c__Actinomycetia;o__Bifidobacteriales;f__Bifidobacteriaceae;g__Bifidobacterium;s__
ShaoY_2019_ERR3406167_bin.1	0	1	1466_2	yes	59.83	0.422	0.6	44333	1081572	51				17	130.966	894.894	0.0246592	0	True	d__Bacteria;p__Actinobacteriota;c__Actinomycetia;o__Actinomycetales;f__Bifidobacteriaceae;g__Bifidobacterium;s__	d__Bacteria;p__Actinobacteria;c__Actinomycetia;o__Bifidobacteriales;f__Bifidobacteriaceae;g__Bifidobacterium;s__
ShaoY_2019_ERR3405215_bin.10	0	6	1466_3	yes	78.59	1.321	0.597	31994	1592142	91				19	155.411	1292.52	0.00588535	0	True	d__Bacteria;p__Actinobacteriota;c__Actinomycetia;o__Actinomycetales;f__Bifidobacteriaceae;g__Bifidobacterium;s__	d__Bacteria;p__Actinobacteria;c__Actinomycetia;o__Bifidobacteriales;f__Bifidobacteriaceae;g__Bifidobacterium;s__
DianaHT_2018_SRR6795046_bin.4	0	2	1466_6	yes	51.78	0	0.619	8301	1201718	185	1	0	1	14	30.7498	58.3704	0.334137	0	True	d__Bacteria;p__Actinobacteriota;c__Actinomycetia;o__Actinomycetales;f__Bifidobacteriaceae;g__Bifidobacterium;s__Bifidobacterium infantis	d__Bacteria;p__Actinobacteria;c__Actinomycetia;o__Bifidobacteriales;f__Bifidobacteriaceae;g__Bifidobacterium;s__Bifidobacterium longum
GasparriniAJ_2019_SRR9865563_bin.1	0	4	1466_7	yes	84.13	4.527	0.6	2997	2055102	790				20	9.73185	87.3481	0.0638376	0	True	d__Bacteria;p__Actinobacteriota;c__Actinomycetia;o__Actinomycetales;f__Bifidobacteriaceae;g__Bifidobacterium;s__Bifidobacterium longum	d__Bacteria;p__Actinobacteria;c__Actinomycetia;o__Bifidobacteriales;f__Bifidobacteriaceae;g__Bifidobacterium;s__Bifidobacterium longum
VatanenT_2016_SRR4408163_bin.2	0	10	1466_8	yes	72.05	0.768	0.592	3243	1859995	693	1	2	1	19	9.74769	426.837	0.0125757	0	True	d__Bacteria;p__Actinobacteriota;c__Actinomycetia;o__Actinomycetales;f__Bifidobacteriaceae;g__Bifidobacterium;s__Bifidobacterium longum	d__Bacteria;p__Actinobacteria;c__Actinomycetia;o__Bifidobacteriales;f__Bifidobacteriaceae;g__Bifidobacterium;s__Bifidobacterium longum
VatanenT_2016_SRR4408027_bin.5	0	3	1466_9	yes	71.61	2.24	0.593	2377	1592676	717				16	7.69198	65.7293	0.0820125	0	True	d__Bacteria;p__Actinobacteriota;c__Actinomycetia;o__Actinomycetales;f__Bifidobacteriaceae;g__Bifidobacterium;s__Bifidobacterium longum	d__Bacteria;p__Actinobacteria;c__Actinomycetia;o__Bifidobacteriales;f__Bifidobacteriaceae;g__Bifidobacterium;s__Bifidobacterium longum
VatanenT_2016_SRR4305136_bin.5	0	1	1466_10	yes	74.14	2.027	0.59	2725	1866179	765	1	0	0	17	12.2231	282.159	0.040984	0.29	True	d__Bacteria;p__Actinobacteriota;c__Actinomycetia;o__Actinomycetales;f__Bifidobacteriaceae;g__Bifidobacterium;s__Bifidobacterium infantis	d__Bacteria;p__Actinobacteria;c__Actinomycetia;o__Bifidobacteriales;f__Bifidobacteriaceae;g__Bifidobacterium;s__Bifidobacterium longum
AsnicarF_2017_SRR4052033_bin.3	0	1	1466_11	yes	59.33	0.518	0.595	2116	1537525	759	1	1	1	17	6.2447	51.7659	0.446897	0	True	d__Bacteria;p__Actinobacteriota;c__Actinomycetia;o__Actinomycetales;f__Bifidobacteriaceae;g__Bifidobacterium;s__Bifidobacterium infantis	d__Bacteria;p__Actinobacteria;c__Actinomycetia;o__Bifidobacteriales;f__Bifidobacteriaceae;g__Bifidobacterium;s__Bifidobacterium longum
GibsonMK_2016_SRR3131766_bin.3	0	1	1466_12	yes	63.23	1.305	0.594	1945	1441696	782	3	1	2	14	6.94595	171.002	0.0269357	0	True	d__Bacteria;p__Actinobacteriota;c__Actinomycetia;o__Actinomycetales;f__Bifidobacteriaceae;g__Bifidobacterium;s__Bifidobacterium longum	d__Bacteria;p__Actinobacteria;c__Actinomycetia;o__Bifidobacteriales;f__Bifidobacteriaceae;g__Bifidobacterium;s__Bifidobacterium longum
VatanenT_2016_SRR4408142_bin.3	0	2	1466_13	yes	56.91	0.23	0.586	2105	1506589	749	1	3	1	18	8.22763	35.0722	0.0226354	0	True	d__Bacteria;p__Actinobacteriota;c__Actinomycetia;o__Actinomycetales;f__Bifidobacteriaceae;g__Bifidobacterium;s__Bifidobacterium longum	d__Bacteria;p__Actinobacteria;c__Actinomycetia;o__Bifidobacteriales;f__Bifidobacteriaceae;g__Bifidobacterium;s__Bifidobacterium longum
DianaHT_2018_SRR6795046_bin.14	0	1	1483_4	yes	75.91	2.784	0.65	6409	1832948	368	1	0	0	20	12.9436	27.1511	0.134647	0	True	d__Bacteria;p__Actinobacteriota;c__Actinomycetia;o__Actinomycetales;f__Bifidobacteriaceae;g__Bifidobacterium;s__	d__Bacteria;p__Actinobacteria;c__Actinomycetia;o__Bifidobacteriales;f__Bifidobacteriaceae;g__Bifidobacterium;s__
GasparriniAJ_2019_SRR9865521_bin.2	0	4	1485_1	yes	78.41	3.929	0.647	2533	2288207	1007	1	2	1	17	7.07741	186.063	0.0965056	0	True	d__Bacteria;p__Actinobacteriota;c__Actinomycetia;o__Actinomycetales;f__Bifidobacteriaceae;g__Bifidobacterium;s__Bifidobacterium scardovii	d__Bacteria;p__Actinobacteria;c__Actinomycetia;o__Bifidobacteriales;f__Bifidobacteriaceae;g__Bifidobacterium;s__Bifidobacterium scardovii
CokerMO_2019_SRR8692189_bin.28	0	1	1486_2	yes	54.78	0	0.62	32125	1050282	65				13	208.179	361.384	0.0475858	0	True	d__Bacteria;p__Actinobacteriota;c__Actinomycetia;o__Actinomycetales;f__Bifidobacteriaceae;g__Bifidobacterium;s__	d__Bacteria;p__Actinobacteria;c__Actinomycetia;o__Bifidobacteriales;f__Bifidobacteriaceae;g__Bifidobacterium;s__
BackhedF_2015_ERR526081_bin.5	0	20	1486_3	yes	78.74	2.741	0.62	2719	1702527	710	1	1	1	20	9.19557	55.9185	0.0150876	0	True	d__Bacteria;p__Actinobacteriota;c__Actinomycetia;o__Actinomycetales;f__Bifidobacteriaceae;g__Bifidobacterium;s__Bifidobacterium bifidum	d__Bacteria;p__Actinobacteria;c__Actinomycetia;o__Bifidobacteriales;f__Bifidobacteriaceae;g__Bifidobacterium;s__Bifidobacterium bifidum
MurphyR_2019_SRR7351883_bin.5	0	1	1486_4	yes	54.11	0.537	0.627	2407	1416340	665	1	0	0	15	7.5599	58.5475	0.155962	0	True	d__Bacteria;p__Actinobacteriota;c__Actinomycetia;o__Actinomycetales;f__Bifidobacteriaceae;g__Bifidobacterium;s__Bifidobacterium bifidum	d__Bacteria;p__Actinobacteria;c__Actinomycetia;o__Bifidobacteriales;f__Bifidobacteriaceae;g__Bifidobacterium;s__Bifidobacterium bifidum
MurphyR_2019_SRR7411313_bin.4	0	1	1493_1	yes	60.95	1.185	0.605	2033	1075288	564	1	1	1	15	7.71819	49.2643	0.0169743	0	True	d__Bacteria;p__Actinobacteriota;c__Actinomycetia;o__Actinomycetales;f__Bifidobacteriaceae;g__Bifidobacterium;s__Bifidobacterium animalis	d__Bacteria;p__Actinobacteria;c__Actinomycetia;o__Bifidobacteriales;f__Bifidobacteriaceae;g__Bifidobacterium;s__Bifidobacterium animalis
MurphyR_2019_SRR7411363_bin.6	0	1	1493_2	yes	58.95	0.496	0.604	1907	1221010	665	1	2	1	14	11.8038	46.9617	0.0217455	0	True	d__Bacteria;p__Actinobacteriota;c__Actinomycetia;o__Actinomycetales;f__Bifidobacteriaceae;g__Bifidobacterium;s__	d__Bacteria;p__Actinobacteria;c__Actinomycetia;o__Bifidobacteriales;f__Bifidobacteriaceae;g__Bifidobacterium;s__
ShaoY_2019_ERR3405914_bin.8	0	3	1493_4	yes	65.12	0.311	0.605	2585	1313361	572				18	5.13962	101.959	0.0270416	0	True	d__Bacteria;p__Actinobacteriota;c__Actinomycetia;o__Actinomycetales;f__Bifidobacteriaceae;g__Bifidobacterium;s__Bifidobacterium animalis	d__Bacteria;p__Actinobacteria;c__Actinomycetia;o__Bifidobacteriales;f__Bifidobacteriaceae;g__Bifidobacterium;s__Bifidobacterium animalis
ChuDM_2017_SRR8942349_bin.3	0	1	1543_4	yes	54.81	0.656	0.416	3202	888782	296	0	1	0	16	6.98325	648.155	0.269364	0.36	True	d__Bacteria;p__Actinobacteriota;c__Actinomycetia;o__Actinomycetales;f__Bifidobacteriaceae;g__Bifidobacterium;s__Bifidobacterium piotii	d__Bacteria;p__Actinobacteria;c__Actinomycetia;o__Bifidobacteriales;f__Bifidobacteriaceae;g__Gardnerella;s__Gardnerella vaginalis
ShaoY_2019_ERR3405043_bin.9	0	1	1551_2	yes	59.91	0.198	0.524	2433	1005557	450				14	4.84418	67.8883	0.0586969	0	True	d__Bacteria;p__Actinobacteriota;c__Actinomycetia;o__Actinomycetales;f__Bifidobacteriaceae;g__Scardovia;s__Scardovia wiggsiae	d__Bacteria;p__Actinobacteria;c__Actinomycetia;o__Bifidobacteriales;f__Bifidobacteriaceae;g__Scardovia;s__Scardovia wiggsiae
BrooksB_2017_SRR5405823_bin.8	0	1	1645_1	yes	53.88	0.657	0.629	1999	1514832	788	1	1	1	17	4.41727	15.1366	0.131033	0.26	True	d__Bacteria;p__Actinobacteriota;c__Actinomycetia;o__Propionibacteriales;f__Propionibacteriaceae;g__Cutibacterium;s__	d__Bacteria;p__Actinobacteria;c__Actinomycetia;o__Propionibacteriales;f__Propionibacteriaceae;g__Cutibacterium;s__
ShaoY_2019_ERR3405352_bin.6	0	1	1645_2	yes	54.14	0.164	0.631	1798	1289766	731	1	1	1	14	4.39148	107.779	0.112676	0.1	True	d__Bacteria;p__Actinobacteriota;c__Actinomycetia;o__Propionibacteriales;f__Propionibacteriaceae;g__Cutibacterium;s__Cutibacterium avidum	d__Bacteria;p__Actinobacteria;c__Actinomycetia;o__Propionibacteriales;f__Propionibacteriaceae;g__Cutibacterium;s__Cutibacterium avidum
ShaoY_2019_ERR3405109_bin.12	0	1	1645_4	yes	62	0.657	0.635	1975	1479663	788				14	4.46615	85.143	0.0439657	0.21	True	d__Bacteria;p__Actinobacteriota;c__Actinomycetia;o__Propionibacteriales;f__Propionibacteriaceae;g__Cutibacterium;s__Cutibacterium avidum	d__Bacteria;p__Actinobacteria;c__Actinomycetia;o__Propionibacteriales;f__Propionibacteriaceae;g__Cutibacterium;s__Cutibacterium avidum
RavehSadkaT_2016_SRR6257385_bin.5	0	1	1645_5	yes	62.88	2.039	0.625	2194	1646720	800				17	6.42006	12.7955	0.00103949	0.03	True	d__Bacteria;p__Actinobacteriota;c__Actinomycetia;o__Propionibacteriales;f__Propionibacteriaceae;g__Cutibacterium;s__Cutibacterium avidum	d__Bacteria;p__Actinobacteria;c__Actinomycetia;o__Propionibacteriales;f__Propionibacteriaceae;g__Cutibacterium;s__Cutibacterium avidum
RavehSadkaT_2016_SRR6257500_bin.2	0	3	1645_6	yes	76.49	1.425	0.631	2732	1971607	828	1	0	0	19	6.10464	75.6159	0.0465295	0.14	True	d__Bacteria;p__Actinobacteriota;c__Actinomycetia;o__Propionibacteriales;f__Propionibacteriaceae;g__Cutibacterium;s__Cutibacterium avidum	d__Bacteria;p__Actinobacteria;c__Actinomycetia;o__Propionibacteriales;f__Propionibacteriaceae;g__Cutibacterium;s__Cutibacterium avidum
Baumann-DudenhoefferAM_2018_SRR7217614_bin.1	0	1	1645_7	yes	69.76	1.096	0.633	3264	1820981	595				16	10.7284	62.8139	0.0555027	0.3	True	d__Bacteria;p__Actinobacteriota;c__Actinomycetia;o__Propionibacteriales;f__Propionibacteriaceae;g__Cutibacterium;s__Cutibacterium avidum	d__Bacteria;p__Actinobacteria;c__Actinomycetia;o__Propionibacteriales;f__Propionibacteriaceae;g__Cutibacterium;s__Cutibacterium avidum
BrooksB_2017_SRR5405981_bin.1	0	2	1645_8	yes	82.44	1.315	0.632	2693	2098697	878	2	1	1	19	6.58331	66.9045	0.0604017	0.14	True	d__Bacteria;p__Actinobacteriota;c__Actinomycetia;o__Propionibacteriales;f__Propionibacteriaceae;g__Cutibacterium;s__Cutibacterium avidum	d__Bacteria;p__Actinobacteria;c__Actinomycetia;o__Propionibacteriales;f__Propionibacteriaceae;g__Cutibacterium;s__Cutibacterium avidum
OlmMR_2017_SRR3726357_bin.2	0	1	1645_9	yes	56.63	0.986	0.635	1853	1336005	745	1	1	1	12	4.08975	50.4997	0.688976	0.18	True	d__Bacteria;p__Actinobacteriota;c__Actinomycetia;o__Propionibacteriales;f__Propionibacteriaceae;g__Cutibacterium;s__Cutibacterium avidum	d__Bacteria;p__Actinobacteria;c__Actinomycetia;o__Propionibacteriales;f__Propionibacteriaceae;g__Cutibacterium;s__Cutibacterium avidum
RahmanSF_2018_SRR5963219_bin.10	0	1	1645_10	yes	56.98	0.657	0.635	2198	1652031	822				11	5.34055	25.7985	0.0724748	0.14	True	d__Bacteria;p__Actinobacteriota;c__Actinomycetia;o__Propionibacteriales;f__Propionibacteriaceae;g__Cutibacterium;s__Cutibacterium avidum	d__Bacteria;p__Actinobacteria;c__Actinomycetia;o__Propionibacteriales;f__Propionibacteriaceae;g__Cutibacterium;s__Cutibacterium avidum
BrooksB_2017_SRR5405931_bin.3	0	1	1645_11	yes	66	1.973	0.64	2176	1660341	817				17	5.68574	89.5036	0.0159617	0.26	True	d__Bacteria;p__Actinobacteriota;c__Actinomycetia;o__Propionibacteriales;f__Propionibacteriaceae;g__Cutibacterium;s__Cutibacterium avidum	d__Bacteria;p__Actinobacteria;c__Actinomycetia;o__Propionibacteriales;f__Propionibacteriaceae;g__Cutibacterium;s__Cutibacterium avidum
RahmanSF_2018_SRR5963373_bin.8	0	1	1645_12	yes	59.09	0.986	0.634	1907	1453641	800	0	1	1	12	4.99085	13.9293	0.28439	0.32	True	d__Bacteria;p__Actinobacteriota;c__Actinomycetia;o__Propionibacteriales;f__Propionibacteriaceae;g__Cutibacterium;s__Cutibacterium avidum	d__Bacteria;p__Actinobacteria;c__Actinomycetia;o__Propionibacteriales;f__Propionibacteriaceae;g__Cutibacterium;s__Cutibacterium avidum
GibsonMK_2016_SRR3132255_bin.1	0	2	1648_2	yes	72.29	1.409	0.599	2432	1867106	850	1	1	1	14	6.06251	217.406	0.360572	0	True	d__Bacteria;p__Actinobacteriota;c__Actinomycetia;o__Propionibacteriales;f__Propionibacteriaceae;g__Cutibacterium;s__Cutibacterium acnes	d__Bacteria;p__Actinobacteria;c__Actinomycetia;o__Propionibacteriales;f__Propionibacteriaceae;g__Cutibacterium;s__Cutibacterium acnes
GibsonMK_2016_SRR3131860_bin.2	0	1	1648_3	yes	63.21	2.083	0.596	2146	1655548	820				20	5.31012	49.5058	0.0698934	0.03	True	d__Bacteria;p__Actinobacteriota;c__Actinomycetia;o__Propionibacteriales;f__Propionibacteriaceae;g__Cutibacterium;s__Cutibacterium acnes	d__Bacteria;p__Actinobacteria;c__Actinomycetia;o__Propionibacteriales;f__Propionibacteriaceae;g__Cutibacterium;s__Cutibacterium acnes
ShaoY_2019_ERR3405104_bin.8	0	1	1650_2	yes	57.19	0.986	0.644	2129	1249313	633				18	4.55121	58.9324	0.112212	0.28	True	d__Bacteria;p__Actinobacteriota;c__Actinomycetia;o__Propionibacteriales;f__Propionibacteriaceae;g__Cutibacterium;s__Cutibacterium granulosum	d__Bacteria;p__Actinobacteria;c__Actinomycetia;o__Propionibacteriales;f__Propionibacteriaceae;g__Cutibacterium;s__Cutibacterium granulosum
RahmanSF_2018_SRR5963293_bin.1	0	1	1650_3	yes	65.7	2.686	0.64	2254	1438130	689	0	1	0	15	7.08534	92.5879	0.0130477	0.29	True	d__Bacteria;p__Actinobacteriota;c__Actinomycetia;o__Propionibacteriales;f__Propionibacteriaceae;g__Cutibacterium;s__Cutibacterium granulosum	d__Bacteria;p__Actinobacteria;c__Actinomycetia;o__Propionibacteriales;f__Propionibacteriaceae;g__Cutibacterium;s__Cutibacterium granulosum
VatanenT_2016_SRR4408259_bin.9	0	1	1864_2	yes	60.28	1.538	0.55	1881	1257642	701				8	8.68198	65.6564	0.619749	0	True	d__Bacteria;p__Bacteroidota;c__Bacteroidia;o__Bacteroidales;f__Rikenellaceae;g__Alistipes;s__Alistipes putredinis	d__Bacteria;p__Bacteroidetes;c__Bacteroidia;o__Bacteroidales;f__Rikenellaceae;g__Alistipes;s__Alistipes putredinis
VatanenT_2016_SRR4408284_bin.5	0	2	1864_3	yes	83.71	3.595	0.55	3046	1867004	710	1	1	1	14	12.1667	174.212	0.104305	0	True	d__Bacteria;p__Bacteroidota;c__Bacteroidia;o__Bacteroidales;f__Rikenellaceae;g__Alistipes;s__Alistipes putredinis	d__Bacteria;p__Bacteroidetes;c__Bacteroidia;o__Bacteroidales;f__Rikenellaceae;g__Alistipes;s__Alistipes putredinis
FerrettiP_2018_SRR5273964_bin.8	0	1	1864_4	yes	64.54	1.562	0.568	1987	1098199	579				6	11.5759	46.4623	0.398799	0	True	d__Bacteria;p__Bacteroidota;c__Bacteroidia;o__Bacteroidales;f__Rikenellaceae;g__Alistipes;s__Alistipes putredinis	d__Bacteria;p__Bacteroidetes;c__Bacteroidia;o__Bacteroidales;f__Rikenellaceae;g__Alistipes;s__Alistipes putredinis
MurphyR_2019_SRR7352002_bin.5	0	1	1864_5	yes	70.26	2.203	0.557	2316	1413939	661				13	8.30104	26.5641	0.0513466	0	True	d__Bacteria;p__Bacteroidota;c__Bacteroidia;o__Bacteroidales;f__Rikenellaceae;g__Alistipes;s__Alistipes putredinis	d__Bacteria;p__Bacteroidetes;c__Bacteroidia;o__Bacteroidales;f__Rikenellaceae;g__Alistipes;s__Alistipes putredinis
BackhedF_2015_ERR526045_bin.8	0	4	1867_2	yes	81.61	1.322	0.591	3200	2338020	860	2	1	0	15	7.45041	46.3126	0.0117758	0	True	d__Bacteria;p__Bacteroidota;c__Bacteroidia;o__Bacteroidales;f__Rikenellaceae;g__Alistipes;s__Alistipes finegoldii	d__Bacteria;p__Bacteroidetes;c__Bacteroidia;o__Bacteroidales;f__Rikenellaceae;g__Alistipes;s__Alistipes finegoldii
BackhedF_2015_ERR526024_bin.25	0	1	1867_3	yes	55.68	1.116	0.575	2069	1811982	912	1	0	1	12	5.94448	24.0079	0.711623	0	True	d__Bacteria;p__Bacteroidota;c__Bacteroidia;o__Bacteroidales;f__Rikenellaceae;g__Alistipes;s__Alistipes finegoldii	d__Bacteria;p__Bacteroidetes;c__Bacteroidia;o__Bacteroidales;f__Rikenellaceae;g__Alistipes;s__Alistipes finegoldii
VatanenT_2016_SRR4305214_bin.4	0	1	1867_4	yes	56.84	0.24	0.575	2048	2012602	1038	0	1	0	12	8.29406	77.77	0.0830039	0	True	d__Bacteria;p__Bacteroidota;c__Bacteroidia;o__Bacteroidales;f__Rikenellaceae;g__Alistipes;s__Alistipes finegoldii	d__Bacteria;p__Bacteroidetes;c__Bacteroidia;o__Bacteroidales;f__Rikenellaceae;g__Alistipes;s__Alistipes finegoldii
ShaoY_2019_ERR3405747_bin.5	0	3	1868_2	yes	79.59	1.829	0.593	3070	2412049	909	0	1	0	14	5.23577	48.4902	0.0913659	0.41	True	d__Bacteria;p__Bacteroidota;c__Bacteroidia;o__Bacteroidales;f__Rikenellaceae;g__Alistipes;s__Alistipes onderdonkii	d__Bacteria;p__Bacteroidetes;c__Bacteroidia;o__Bacteroidales;f__Rikenellaceae;g__Alistipes;s__Alistipes onderdonkii
FerrettiP_2018_SRR5274022_bin.3	0	1	1874_0	yes	78.62	0	0.637	19540	2040448	160	2	0	1	11	23.9204	42.6896	0.0296234	0.15	True	d__Bacteria;p__Bacteroidota;c__Bacteroidia;o__Bacteroidales;f__Rikenellaceae;g__Alistipes;s__Alistipes merdavium	d__Bacteria;p__Bacteroidetes;c__Bacteroidia;o__Bacteroidales;f__Rikenellaceae;g__Alistipes;s__
BackhedF_2015_ERR525703_bin.21	0	1	1882_1	yes	97.24	0.097	0.511	14402	1854844	182				19	19.3346	44.6816	0.00925495	0	True	d__Bacteria;p__Proteobacteria;c__Alphaproteobacteria;o__RF32;f__CAG-239;g__51-20;s__51-20 sp001917175	d__Bacteria;p__Proteobacteria;c__Alphaproteobacteria;o__Rhodospirillales;f__Azospirillaceae;g__Azospirillum;s__
BackhedF_2015_ERR526008_bin.4	0	1	1882_2	yes	70.18	0.6	0.511	2385	1213697	553				11	6.8358	21.2333	0.0696651	0	True	d__Bacteria;p__Proteobacteria;c__Alphaproteobacteria;o__RF32;f__CAG-239;g__51-20;s__51-20 sp001917175	d__Bacteria;p__Proteobacteria;c__Alphaproteobacteria;o__Rhodospirillales;f__Azospirillaceae;g__Azospirillum;s__
VatanenT_2016_SRR4305106_bin.5	0	1	1882_3	yes	57.35	1.075	0.513	1870	1018807	572				11	9.13606	58.7343	0.133854	0	True	d__Bacteria;p__Proteobacteria;c__Alphaproteobacteria;o__RF32;f__CAG-239;g__51-20;s__51-20 sp001917175	d__Bacteria;p__Proteobacteria;c__Alphaproteobacteria;o__Rhodospirillales;f__Azospirillaceae;g__Azospirillum;s__
VatanenT_2016_SRR4408273_bin.12	0	9	1883_1	yes	97.84	0	0.489	48452	1830843	57	0	2	0	19	38.0441	166.748	0.00621373	0	True	d__Bacteria;p__Proteobacteria;c__Alphaproteobacteria;o__RF32;f__CAG-239;g__Scatacola_A;s__Scatacola_A faecigallinarum	d__Bacteria;p__Proteobacteria;c__Alphaproteobacteria;o__Rhodospirillales;f__Azospirillaceae;g__Azospirillum;s__
VatanenT_2016_SRR4305273_bin.2	0	1	1883_2	yes	77.15	1.173	0.496	2649	1335026	571	1	1	1	11	12.7315	258.286	0.0434926	0.15	True	d__Bacteria;p__Proteobacteria;c__Alphaproteobacteria;o__RF32;f__CAG-239;g__Scatacola_A;s__Scatacola_A faecigallinarum	d__Bacteria;p__Proteobacteria;c__Alphaproteobacteria;o__Rhodospirillales;f__Azospirillaceae;g__Azospirillum;s__
VatanenT_2016_SRR4305484_bin.2	0	1	1883_3	yes	55.42	0	0.493	2310	1097243	510				10	10.6202	70.3336	0.0794621	0	True	d__Bacteria;p__Proteobacteria;c__Alphaproteobacteria;o__RF32;f__CAG-239;g__Scatacola_A;s__Scatacola_A faecigallinarum	d__Bacteria;p__Proteobacteria;c__Alphaproteobacteria;o__Rhodospirillales;f__Azospirillaceae;g__Azospirillum;s__
VatanenT_2016_SRR4408017_bin.6	0	3	2317_1	yes	94.28	1.349	0.515	48160	3082423	96	0	3	0	20	84.1924	313.129	0.000868253	0.23	True	d__Bacteria;p__Bacteroidota;c__Bacteroidia;o__Bacteroidales;f__UBA932;g__Cryptobacteroides;s__Cryptobacteroides sp000433355	d__Bacteria;p__Bacteroidetes;c__Bacteroidia;o__Bacteroidales;f__;g__;s__
BackhedF_2015_ERR525992_bin.32	0	1	2317_3	yes	95.55	0.634	0.532	32416	2528570	142	2	0	2	19	38.909	72.9115	0.00650261	0.38	True	d__Bacteria;p__Bacteroidota;c__Bacteroidia;o__Bacteroidales;f__UBA932;g__Cryptobacteroides;s__Cryptobacteroides sp000431015	d__Bacteria;p__Bacteroidetes;c__Bacteroidia;o__Bacteroidales;f__;g__;s__
VatanenT_2016_SRR4305465_bin.7	0	1	2319_0	yes	95.95	0.476	0.484	107459	3005493	54	2	1	0	19	162.372	1604.7	0.00203049	0.22	True	d__Bacteria;p__Bacteroidota;c__Bacteroidia;o__Bacteroidales;f__UBA932;g__Cryptobacteroides;s__Cryptobacteroides sp000432515	d__Bacteria;p__Bacteroidetes;c__Bacteroidia;o__Bacteroidales;f__Bacteroidaceae;g__Bacteroides;s__
FerrettiP_2018_SRR5274022_bin.32	0	1	2450_0	yes	92.54	0.566	0.533	9845	2260393	317	0	1	0	16	14.5623	25.8684	0.0159204	0.19	True	d__Bacteria;p__Bacteroidota;c__Bacteroidia;o__Bacteroidales;f__Muribaculaceae;g__CAG-485;s__CAG-485 sp000437495	d__Bacteria;p__Bacteroidetes;c__Bacteroidia;o__Bacteroidales;f__Porphyromonadaceae;g__;s__
BackhedF_2015_ERR525989_bin.7	0	1	3010_0	yes	99.73	0.268	0.448	65770	3806385	88	2	0	0	19	18.8863	69.3273	0.000723422	0.13	True	d__Bacteria;p__Bacteroidota;c__Bacteroidia;o__Bacteroidales;f__Marinifilaceae;g__Odoribacter;s__Odoribacter sp900541415	d__Bacteria;p__Bacteroidetes;c__Bacteroidia;o__Bacteroidales;f__Odoribacteraceae;g__Odoribacter;s__
ShaoY_2019_ERR3405591_bin.6	0	2	3172_1	yes	96.64	0.223	0.487	55702	2517399	81	2	0	0	19	11.176	47.2862	0.00285392	0.14	True	d__Bacteria;p__Firmicutes_A;c__Clostridia;o__Oscillospirales;f__Acutalibacteraceae;g__Scatavimonas;s__	d__Bacteria;p__Firmicutes;c__Clostridia;o__Eubacteriales;f__;g__;s__
CokerMO_2019_SRR8692190_bin.6	0	4	3176_1	yes	73.85	0.417	0.516	2538	985333	441	0	2	0	16	4.57007	17.2747	0.0457352	0	True	d__Bacteria;p__Firmicutes_C;c__Negativicutes;o__Veillonellales;f__Negativicoccaceae;g__Negativicoccus;s__Negativicoccus succinicivorans	d__Bacteria;p__Firmicutes;c__Negativicutes;o__Veillonellales;f__Veillonellaceae;g__Negativicoccus;s__Negativicoccus succinicivorans
GibsonMK_2016_SRR3132083_bin.6	0	1	3176_2	yes	68.84	2.589	0.517	2461	928539	419	0	1	0	15	5.15291	88.577	0.0348918	0	True	d__Bacteria;p__Firmicutes_C;c__Negativicutes;o__Veillonellales;f__Negativicoccaceae;g__Negativicoccus;s__Negativicoccus succinicivorans	d__Bacteria;p__Firmicutes;c__Negativicutes;o__Veillonellales;f__Veillonellaceae;g__Negativicoccus;s__Negativicoccus succinicivorans
RahmanSF_2018_SRR5963353_bin.5	0	1	3176_3	yes	66.72	1.217	0.517	2154	922221	450				11	5.74531	38.3689	0.179058	0	True	d__Bacteria;p__Firmicutes_C;c__Negativicutes;o__Veillonellales;f__Negativicoccaceae;g__Negativicoccus;s__Negativicoccus succinicivorans	d__Bacteria;p__Firmicutes;c__Negativicutes;o__Veillonellales;f__Veillonellaceae;g__Negativicoccus;s__Negativicoccus succinicivorans
RavehSadkaT_2015_SRR1779135_bin.3	0	11	3176_5	yes	97.21	0.632	0.51	189509	1376853	11	4	2	1	19	24.8375	184.894	0.000243557	0	True	d__Bacteria;p__Firmicutes_C;c__Negativicutes;o__Veillonellales;f__Negativicoccaceae;g__Negativicoccus;s__Negativicoccus sp900556745	d__Bacteria;p__Firmicutes;c__Negativicutes;o__Veillonellales;f__Veillonellaceae;g__Negativicoccus;s__Negativicoccus succinicivorans
ChuDM_2017_SRR8942418_bin.13	0	1	3176_6	yes	60.51	0	0.519	1980	825681	436				8	5.9344	18.634	0.10015	0	True	d__Bacteria;p__Firmicutes_C;c__Negativicutes;o__Veillonellales;f__Negativicoccaceae;g__Negativicoccus;s__Negativicoccus succinicivorans	d__Bacteria;p__Firmicutes;c__Negativicutes;o__Veillonellales;f__Veillonellaceae;g__Negativicoccus;s__Negativicoccus succinicivorans
GibsonMK_2016_SRR3131937_bin.6	0	1	3176_7	yes	69.63	1.287	0.518	2009	832989	437				12	5.63565	125.216	0.0228128	0	True	d__Bacteria;p__Firmicutes_C;c__Negativicutes;o__Veillonellales;f__Negativicoccaceae;g__Negativicoccus;s__Negativicoccus succinicivorans	d__Bacteria;p__Firmicutes;c__Negativicutes;o__Veillonellales;f__Veillonellaceae;g__Negativicoccus;s__Negativicoccus succinicivorans
ChuDM_2017_SRR8942361_bin.18	0	1	3176_8	yes	60.83	1.514	0.51	1901	853311	474				10	5.77479	38.8803	0.169846	0	True	d__Bacteria;p__Firmicutes_C;c__Negativicutes;o__Veillonellales;f__Negativicoccaceae;g__Negativicoccus;s__Negativicoccus succinicivorans	d__Bacteria;p__Firmicutes;c__Negativicutes;o__Veillonellales;f__Veillonellaceae;g__Negativicoccus;s__Negativicoccus succinicivorans
GibsonMK_2016_SRR3132215_bin.6	0	1	3176_9	yes	53.97	0.373	0.52	1743	741781	432	1	1	1	8	5.88538	116.196	0.241546	0	True	d__Bacteria;p__Firmicutes_C;c__Negativicutes;o__Veillonellales;f__Negativicoccaceae;g__Negativicoccus;s__Negativicoccus succinicivorans	d__Bacteria;p__Firmicutes;c__Negativicutes;o__Veillonellales;f__Veillonellaceae;g__Negativicoccus;s__Negativicoccus succinicivorans
BrooksB_2017_SRR5405989_bin.5	0	1	3176_10	yes	65.53	2.172	0.518	1911	792316	435	2	0	1	4	5.09739	61.3157	0.911566	0	True	d__Bacteria;p__Firmicutes_C;c__Negativicutes;o__Veillonellales;f__Negativicoccaceae;g__Negativicoccus;s__Negativicoccus succinicivorans	d__Bacteria;p__Firmicutes;c__Negativicutes;o__Veillonellales;f__Veillonellaceae;g__Negativicoccus;s__Negativicoccus succinicivorans
VatanenT_2016_SRR4408014_bin.12	0	1	3185_1	yes	95.78	2.68	0.495	18469	1928806	145	1	0	0	19	15.1089	58.6434	0.0340049	0.1	True	d__Bacteria;p__Firmicutes_A;c__Clostridia;o__Christensenellales;f__CAG-138;g__PeH17;s__PeH17 sp000435055	d__Bacteria;p__Firmicutes;c__Clostridia;o__Eubacteriales;f__;g__;s__
VatanenT_2016_SRR4408285_bin.8	0	1	3185_2	yes	63.21	0.699	0.495	2149	1208964	588	1	0	0	12	9.75318	38.5879	0.0988178	0.15	True	d__Bacteria;p__Firmicutes_A;c__Clostridia;o__Christensenellales;f__CAG-138;g__PeH17;s__PeH17 sp000435055	d__Bacteria;p__Firmicutes;c__Clostridia;o__Eubacteriales;f__;g__;s__
VatanenT_2016_SRR4408225_bin.8	0	1	3185_3	yes	77.22	2.272	0.495	2845	1497964	604	1	0	1	17	11.7659	89.2739	0.0543122	0.11	True	d__Bacteria;p__Firmicutes_A;c__Clostridia;o__Christensenellales;f__CAG-138;g__PeH17;s__PeH17 sp000435055	d__Bacteria;p__Firmicutes;c__Clostridia;o__Eubacteriales;f__;g__;s__
VatanenT_2016_SRR4305521_bin.3	0	1	3187_1	yes	68.73	2.416	0.532	2209	1551630	752				9	9.03634	154.543	0.137385	0.28	True	d__Bacteria;p__Firmicutes_A;c__Clostridia;o__Christensenellales;f__CAG-138;g__SFEL01;s__SFEL01 sp004557245	d__Bacteria;p__Firmicutes;c__Clostridia;o__Eubacteriales;f__;g__;s__
VatanenT_2016_SRR4408291_bin.1	0	1	3187_2	yes	83.29	4.101	0.537	2562	1433560	630				12	13.1179	99.8743	0.510604	0.29	True	d__Bacteria;p__Firmicutes_A;c__Clostridia;o__Christensenellales;f__CAG-138;g__SFEL01;s__SFEL01 sp004557245	d__Bacteria;p__Firmicutes;c__Clostridia;o__Eubacteriales;f__;g__;s__
VatanenT_2016_SRR4305395_bin.3	0	1	3187_4	yes	64.87	2.68	0.536	1971	1034999	546				10	7.97875	108.98	0.362275	0.21	True	d__Bacteria;p__Firmicutes_A;c__Clostridia;o__Christensenellales;f__CAG-138;g__SFEL01;s__SFEL01 sp004557245	d__Bacteria;p__Firmicutes;c__Clostridia;o__Eubacteriales;f__;g__;s__
VatanenT_2016_SRR4408277_bin.4	0	2	3194_2	yes	82.2	1.148	0.567	2546	1670185	714				15	8.77179	42.4496	0.0678153	0	True	d__Bacteria;p__Bacteroidota;c__Bacteroidia;o__Bacteroidales;f__Rikenellaceae;g__Tidjanibacter;s__Tidjanibacter inops_A	d__Bacteria;p__Bacteroidetes;c__Bacteroidia;o__Bacteroidales;f__Rikenellaceae;g__;s__
ChuDM_2017_SRR8942360_bin.3	0	2	3208_1	yes	100	0	0.502	66830	2252778	56	3	2	0	16	29.259	227.895	0.000371774	0.12	True	d__Bacteria;p__Firmicutes_A;c__Clostridia;o__Peptostreptococcales;f__Anaerovoracaceae;g__Eubacterium_T;s__Eubacterium_T sp905214225	d__Bacteria;p__;c__;o__;f__;g__;s__
ShaoY_2019_ERR3406196_bin.3	0	3	3215_1	yes	96.45	0	0.455	30411	2178302	106	1	0	1	19	8.493	22.623	0.00536622	0.2	True	d__Bacteria;p__Firmicutes_A;c__Clostridia;o__Peptostreptococcales;f__Anaerovoracaceae;g__Fimisoma;s__Fimisoma sp000435715	d__Bacteria;p__Firmicutes;c__;o__;f__;g__;s__
MurphyR_2019_SRR7411406_bin.18	0	1	3215_2	yes	71.11	1.063	0.461	2308	1453410	688				4	7.08392	51.2341	0.0646468	0.44	True	d__Bacteria;p__Firmicutes_A;c__Clostridia;o__Peptostreptococcales;f__Anaerovoracaceae;g__Fimisoma;s__Fimisoma sp000435715	d__Bacteria;p__Firmicutes;c__;o__;f__;g__;s__
MurphyR_2019_SRR7351975_bin.14	0	1	3219_0	yes	90.42	0.709	0.43	7889	1675814	282	0	1	0	16	11.4333	26.9303	0.0352245	0.24	True	d__Bacteria;p__Firmicutes_A;c__Clostridia;o__Peptostreptococcales;f__Anaerovoracaceae;g__Copromorpha;s__Copromorpha excrementavium	d__Bacteria;p__Firmicutes;c__Clostridia;o__Eubacteriales;f__Eubacteriaceae;g__;s__
MurphyR_2019_SRR7411400_bin.13	0	1	3412_3	yes	64.97	0.671	0.523	1926	1944640	1051	1	0	1	11	17.044	27.5488	0.0410181	0.12	True	d__Bacteria;p__Firmicutes_A;c__Clostridia;o__Oscillospirales;f__Acutalibacteraceae;g__Fimivicinus;s__Fimivicinus sp900544375	d__Bacteria;p__Firmicutes;c__Clostridia;o__Eubacteriales;f__;g__;s__
GasparriniAJ_2019_SRR9865740_bin.3	0	1	3412_4	yes	63.14	0.727	0.511	2295	2140204	996	1	1	0	16	8.73381	91.4937	0.0203676	0.27	True	d__Bacteria;p__Firmicutes_A;c__Clostridia;o__Oscillospirales;f__Acutalibacteraceae;g__Fimivicinus;s__Fimivicinus sp900544375	d__Bacteria;p__Firmicutes;c__Clostridia;o__Eubacteriales;f__;g__;s__
RavehSadkaT_2016_SRR6257447_bin.1	0	2	3430_0	yes	99.69	2.047	0.546	18967	3620109	294	6	0	1	17	11.5277	168.662	0.00115452	0.31	True	d__Bacteria;p__Firmicutes_C;c__Negativicutes;o__Sporomusales_A;f__Acetonemaceae;g__Anaerosporomusa;s__Anaerosporomusa sp900542835	d__Bacteria;p__Firmicutes;c__Negativicutes;o__Selenomonadales;f__Sporomusaceae;g__Pelosinus;s__
BackhedF_2015_ERR526036_bin.13	0	2	3431_1	yes	76	2.04	0.571	2562	2193535	929				17	6.09563	37.4217	0.0566449	0	True	d__Bacteria;p__Verrucomicrobiota;c__Verrucomicrobiae;o__Verrucomicrobiales;f__Akkermansiaceae;g__Akkermansia;s__Akkermansia sp001580195	d__Bacteria;p__Verrucomicrobia;c__Verrucomicrobiae;o__Verrucomicrobiales;f__Akkermansiaceae;g__Akkermansia;s__Akkermansia muciniphila
Baumann-DudenhoefferAM_2018_SRR7217648_bin.4	0	1	3431_4	yes	69.06	3.101	0.565	2127	1966857	988	1	0	1	17	8.99707	94.3444	0.333288	0	True	d__Bacteria;p__Verrucomicrobiota;c__Verrucomicrobiae;o__Verrucomicrobiales;f__Akkermansiaceae;g__Akkermansia;s__Akkermansia sp004167605	d__Bacteria;p__Verrucomicrobia;c__Verrucomicrobiae;o__Verrucomicrobiales;f__Akkermansiaceae;g__Akkermansia;s__
Baumann-DudenhoefferAM_2018_SRR7217628_bin.11	0	1	3432_1	yes	53.61	0.069	0.549	1965	1475302	784				16	7.30722	51.7511	0.103715	0	True	d__Bacteria;p__Verrucomicrobiota;c__Verrucomicrobiae;o__Verrucomicrobiales;f__Akkermansiaceae;g__Akkermansia;s__Akkermansia muciniphila	d__Bacteria;p__Verrucomicrobia;c__Verrucomicrobiae;o__Verrucomicrobiales;f__Akkermansiaceae;g__Akkermansia;s__Akkermansia muciniphila
VatanenT_2016_SRR4408239_bin.3	0	1	3432_2	yes	70.82	0.72	0.556	2073	1771628	907				11	10.6993	91.6059	0.0444843	0	True	d__Bacteria;p__Verrucomicrobiota;c__Verrucomicrobiae;o__Verrucomicrobiales;f__Akkermansiaceae;g__Akkermansia;s__Akkermansia muciniphila	d__Bacteria;p__Verrucomicrobia;c__Verrucomicrobiae;o__Verrucomicrobiales;f__Akkermansiaceae;g__Akkermansia;s__
MurphyR_2019_SRR7351945_bin.6	0	2	3432_3	yes	77.88	2.761	0.56	2491	2138202	963	1	0	1	17	12.014	37.7826	0.0530547	0	True	d__Bacteria;p__Verrucomicrobiota;c__Verrucomicrobiae;o__Verrucomicrobiales;f__Akkermansiaceae;g__Akkermansia;s__Akkermansia muciniphila	d__Bacteria;p__Verrucomicrobia;c__Verrucomicrobiae;o__Verrucomicrobiales;f__Akkermansiaceae;g__Akkermansia;s__Akkermansia muciniphila
MurphyR_2019_SRR7351969_bin.6	0	1	3432_4	yes	71.9	3.061	0.575	2933	1615115	641				9	7.14647	33.8845	0.036706	0	True	d__Bacteria;p__Verrucomicrobiota;c__Verrucomicrobiae;o__Verrucomicrobiales;f__Akkermansiaceae;g__Akkermansia;s__Akkermansia muciniphila	d__Bacteria;p__Verrucomicrobia;c__Verrucomicrobiae;o__Verrucomicrobiales;f__Akkermansiaceae;g__Akkermansia;s__Akkermansia muciniphila
Baumann-DudenhoefferAM_2018_SRR7217630_bin.2	0	2	3432_5	yes	65.7	1.87	0.553	2251	1763103	846				17	8.27839	79.8487	0.0839124	0	True	d__Bacteria;p__Verrucomicrobiota;c__Verrucomicrobiae;o__Verrucomicrobiales;f__Akkermansiaceae;g__Akkermansia;s__Akkermansia muciniphila	d__Bacteria;p__Verrucomicrobia;c__Verrucomicrobiae;o__Verrucomicrobiales;f__Akkermansiaceae;g__Akkermansia;s__Akkermansia muciniphila
VatanenT_2016_SRR4408071_bin.4	0	1	3432_6	yes	74.15	1.7	0.555	2514	2085890	885				16	9.07449	92.3382	0.0412649	0	True	d__Bacteria;p__Verrucomicrobiota;c__Verrucomicrobiae;o__Verrucomicrobiales;f__Akkermansiaceae;g__Akkermansia;s__Akkermansia muciniphila	d__Bacteria;p__Verrucomicrobia;c__Verrucomicrobiae;o__Verrucomicrobiales;f__Akkermansiaceae;g__Akkermansia;s__Akkermansia muciniphila
VatanenT_2016_SRR4305433_bin.9	0	1	3432_7	yes	73.09	1.06	0.562	2415	1847503	839				15	8.29535	28.1385	0.0548373	0	True	d__Bacteria;p__Verrucomicrobiota;c__Verrucomicrobiae;o__Verrucomicrobiales;f__Akkermansiaceae;g__Akkermansia;s__Akkermansia muciniphila	d__Bacteria;p__Verrucomicrobia;c__Verrucomicrobiae;o__Verrucomicrobiales;f__Akkermansiaceae;g__Akkermansia;s__Akkermansia muciniphila
BackhedF_2015_ERR525701_bin.5	0	1	3432_10	yes	59.4	0.68	0.558	1968	1473649	789	0	1	0	13	5.80477	47.0536	0.105175	0	True	d__Bacteria;p__Verrucomicrobiota;c__Verrucomicrobiae;o__Verrucomicrobiales;f__Akkermansiaceae;g__Akkermansia;s__Akkermansia muciniphila	d__Bacteria;p__Verrucomicrobia;c__Verrucomicrobiae;o__Verrucomicrobiales;f__Akkermansiaceae;g__Akkermansia;s__Akkermansia muciniphila
MurphyR_2019_SRR7411349_bin.8	0	1	3432_11	yes	53.51	0.68	0.569	1706	1315081	781				8	5.64718	39.8616	0.805336	0	True	d__Bacteria;p__Verrucomicrobiota;c__Verrucomicrobiae;o__Verrucomicrobiales;f__Akkermansiaceae;g__Akkermansia;s__Akkermansia muciniphila	d__Bacteria;p__Verrucomicrobia;c__Verrucomicrobiae;o__Verrucomicrobiales;f__Akkermansiaceae;g__Akkermansia;s__Akkermansia muciniphila
GasparriniAJ_2019_SRR9865531_bin.3	0	1	3433_1	yes	59.83	1.7	0.578	1853	1752536	973				15	7.91568	30.5388	0.662138	0	True	d__Bacteria;p__Verrucomicrobiota;c__Verrucomicrobiae;o__Verrucomicrobiales;f__Akkermansiaceae;g__Akkermansia;s__Akkermansia muciniphila_B	d__Bacteria;p__Verrucomicrobia;c__Verrucomicrobiae;o__Verrucomicrobiales;f__Akkermansiaceae;g__Akkermansia;s__Akkermansia muciniphila
GasparriniAJ_2019_SRR9865543_bin.3	0	1	3433_2	yes	60.67	1.78	0.591	2135	1756476	869	1	0	0	12	8.132	61.5018	0.275013	0	True	d__Bacteria;p__Verrucomicrobiota;c__Verrucomicrobiae;o__Verrucomicrobiales;f__Akkermansiaceae;g__Akkermansia;s__Akkermansia muciniphila_B	d__Bacteria;p__Verrucomicrobia;c__Verrucomicrobiae;o__Verrucomicrobiales;f__Akkermansiaceae;g__Akkermansia;s__Akkermansia muciniphila
GasparriniAJ_2019_SRR9865720_bin.3	0	9	3433_5	yes	82.76	1.7	0.591	3123	2274341	840				16	10.1108	93.8105	0.0603045	0	True	d__Bacteria;p__Verrucomicrobiota;c__Verrucomicrobiae;o__Verrucomicrobiales;f__Akkermansiaceae;g__Akkermansia;s__Akkermansia muciniphila_B	d__Bacteria;p__Verrucomicrobia;c__Verrucomicrobiae;o__Verrucomicrobiales;f__Akkermansiaceae;g__Akkermansia;s__Akkermansia muciniphila
Baumann-DudenhoefferAM_2018_SRR7217828_bin.3	0	1	3433_6	yes	65.43	1.287	0.581	1815	1801399	1012				13	8.78908	124.918	0.58066	0	True	d__Bacteria;p__Verrucomicrobiota;c__Verrucomicrobiae;o__Verrucomicrobiales;f__Akkermansiaceae;g__Akkermansia;s__Akkermansia muciniphila_B	d__Bacteria;p__Verrucomicrobia;c__Verrucomicrobiae;o__Verrucomicrobiales;f__Akkermansiaceae;g__Akkermansia;s__Akkermansia muciniphila
CokerMO_2019_SRR8692191_bin.9	0	1	3433_7	yes	59.08	0.749	0.586	1964	1562213	829				14	4.09697	41.9617	0.525394	0	True	d__Bacteria;p__Verrucomicrobiota;c__Verrucomicrobiae;o__Verrucomicrobiales;f__Akkermansiaceae;g__Akkermansia;s__Akkermansia muciniphila_B	d__Bacteria;p__Verrucomicrobia;c__Verrucomicrobiae;o__Verrucomicrobiales;f__Akkermansiaceae;g__Akkermansia;s__Akkermansia muciniphila
MurphyR_2019_SRR7352018_bin.8	0	6	3442_1	yes	86.33	1.656	0.554	2774	2271475	913	0	0	1	16	21.9601	41.3299	0.0144	0	True	d__Bacteria;p__Proteobacteria;c__Gammaproteobacteria;o__Burkholderiales;f__Burkholderiaceae;g__Sutterella;s__Sutterella wadsworthensis	d__Bacteria;p__Proteobacteria;c__Betaproteobacteria;o__Burkholderiales;f__Sutterellaceae;g__Sutterella;s__Sutterella wadsworthensis
MurphyR_2019_SRR7411264_bin.2	0	1	3442_2	yes	60.33	2.018	0.569	1783	1373822	793	2	2	1	11	11.4247	41.5307	0.0389299	0.3	True	d__Bacteria;p__Proteobacteria;c__Gammaproteobacteria;o__Burkholderiales;f__Burkholderiaceae;g__Sutterella;s__Sutterella wadsworthensis	d__Bacteria;p__Proteobacteria;c__Betaproteobacteria;o__Burkholderiales;f__Sutterellaceae;g__Sutterella;s__Sutterella wadsworthensis
RahmanSF_2018_SRR5963390_bin.22	0	1	3442_3	yes	70.79	2.294	0.55	2027	1895243	975	0	1	0	13	5.5849	2.10328	0.149925	0	True	d__Bacteria;p__Proteobacteria;c__Gammaproteobacteria;o__Burkholderiales;f__Burkholderiaceae;g__Sutterella;s__Sutterella wadsworthensis	d__Bacteria;p__Proteobacteria;c__Betaproteobacteria;o__Burkholderiales;f__Sutterellaceae;g__Sutterella;s__Sutterella wadsworthensis
VatanenT_2016_SRR4305186_bin.3	0	3	3442_4	yes	73.97	1.242	0.554	2026	1758271	914	1	0	1	12	27.503	143.463	0.023824	0	True	d__Bacteria;p__Proteobacteria;c__Gammaproteobacteria;o__Burkholderiales;f__Burkholderiaceae;g__Sutterella;s__Sutterella wadsworthensis	d__Bacteria;p__Proteobacteria;c__Betaproteobacteria;o__Burkholderiales;f__Sutterellaceae;g__Sutterella;s__Sutterella wadsworthensis
ShaoY_2019_ERR3406107_bin.8	0	1	3442_5	yes	76.39	2.484	0.556	2311	1873167	887	2	2	0	13	4.70446	39.7594	0.391462	0	True	d__Bacteria;p__Proteobacteria;c__Gammaproteobacteria;o__Burkholderiales;f__Burkholderiaceae;g__Sutterella;s__Sutterella wadsworthensis	d__Bacteria;p__Proteobacteria;c__Betaproteobacteria;o__Burkholderiales;f__Sutterellaceae;g__Sutterella;s__Sutterella wadsworthensis
VatanenT_2016_SRR4408218_bin.3	0	2	3442_6	yes	81.92	3.605	0.549	2783	2195990	897	3	1	0	19	9.04868	63.8499	0.0473456	0	True	d__Bacteria;p__Proteobacteria;c__Gammaproteobacteria;o__Burkholderiales;f__Burkholderiaceae;g__Sutterella;s__Sutterella wadsworthensis	d__Bacteria;p__Proteobacteria;c__Betaproteobacteria;o__Burkholderiales;f__Sutterellaceae;g__Sutterella;s__Sutterella wadsworthensis
ShaoY_2019_ERR3406142_bin.3	0	2	3442_8	yes	72.56	0.9	0.551	2057	1601231	829	2	0	0	16	4.82724	81.3269	0.22993	0	True	d__Bacteria;p__Proteobacteria;c__Gammaproteobacteria;o__Burkholderiales;f__Burkholderiaceae;g__Sutterella;s__Sutterella wadsworthensis	d__Bacteria;p__Proteobacteria;c__Betaproteobacteria;o__Burkholderiales;f__Sutterellaceae;g__Sutterella;s__Sutterella wadsworthensis
YassourM_2018_SRR7280939_bin.8	0	2	3442_9	yes	64.95	1.573	0.555	1900	1442390	780				16	8.38204	45.0136	0.197383	0	True	d__Bacteria;p__Proteobacteria;c__Gammaproteobacteria;o__Burkholderiales;f__Burkholderiaceae;g__Sutterella;s__Sutterella wadsworthensis	d__Bacteria;p__Proteobacteria;c__Betaproteobacteria;o__Burkholderiales;f__Sutterellaceae;g__Sutterella;s__Sutterella wadsworthensis
ShaoY_2019_ERR3404802_bin.8	0	1	3442_10	yes	74.09	1.242	0.553	1985	1776444	941				17	4.51151	33.4814	0.426743	0	True	d__Bacteria;p__Proteobacteria;c__Gammaproteobacteria;o__Burkholderiales;f__Burkholderiaceae;g__Sutterella;s__Sutterella wadsworthensis	d__Bacteria;p__Proteobacteria;c__Betaproteobacteria;o__Burkholderiales;f__Sutterellaceae;g__Sutterella;s__Sutterella wadsworthensis
ShaoY_2019_ERR3405942_bin.11	0	1	3442_11	yes	58.16	1.035	0.549	2000	1782600	942	0	2	0	16	4.70886	22.0998	0.411624	0	True	d__Bacteria;p__Proteobacteria;c__Gammaproteobacteria;o__Burkholderiales;f__Burkholderiaceae;g__Sutterella;s__Sutterella wadsworthensis	d__Bacteria;p__Proteobacteria;c__Betaproteobacteria;o__Burkholderiales;f__Sutterellaceae;g__Sutterella;s__Sutterella wadsworthensis
VatanenT_2016_SRR4408166_bin.3	0	1	3442_12	yes	54.44	0.655	0.539	1885	1420857	766	1	1	0	11	7.7683	333.639	0.0219513	0	True	d__Bacteria;p__Proteobacteria;c__Gammaproteobacteria;o__Burkholderiales;f__Burkholderiaceae;g__Sutterella;s__Sutterella wadsworthensis	d__Bacteria;p__Proteobacteria;c__Betaproteobacteria;o__Burkholderiales;f__Sutterellaceae;g__Sutterella;s__Sutterella wadsworthensis
VatanenT_2016_SRR4305353_bin.4	0	4	3443_1	yes	72.72	1.966	0.591	2641	1869933	789	1	1	0	14	8.81387	162.566	0.0885184	0.4	True	d__Bacteria;p__Proteobacteria;c__Gammaproteobacteria;o__Burkholderiales;f__Burkholderiaceae;g__Sutterella;s__Sutterella seckii_A	d__Bacteria;p__Proteobacteria;c__Betaproteobacteria;o__Burkholderiales;f__Sutterellaceae;g__Sutterella;s__
ShaoY_2019_ERR3405930_bin.9	0	1	3443_4	yes	59.8	0.5	0.587	1759	1294860	750	2	0	0	15	4.79702	38.4654	0.656983	0.43	True	d__Bacteria;p__Proteobacteria;c__Gammaproteobacteria;o__Burkholderiales;f__Burkholderiaceae;g__Sutterella;s__Sutterella seckii_A	d__Bacteria;p__Proteobacteria;c__Betaproteobacteria;o__Burkholderiales;f__Sutterellaceae;g__Sutterella;s__
BackhedF_2015_ERR525694_bin.17	0	11	3444_1	yes	82.79	1.311	0.624	2849	1702486	680				16	9.04662	28.2714	0.0525075	0	True	d__Bacteria;p__Proteobacteria;c__Gammaproteobacteria;o__Burkholderiales;f__Burkholderiaceae;g__Sutterella;s__Sutterella wadsworthensis_A	d__Bacteria;p__Proteobacteria;c__Betaproteobacteria;o__Burkholderiales;f__Sutterellaceae;g__Sutterella;s__
GasparriniAJ_2019_SRR9865582_bin.14	0	1	3444_3	yes	60.94	0.69	0.618	1804	1104389	617	3	1	0	16	7.85686	64.6915	0.896896	0	True	d__Bacteria;p__Proteobacteria;c__Gammaproteobacteria;o__Burkholderiales;f__Burkholderiaceae;g__Sutterella;s__Sutterella wadsworthensis_A	d__Bacteria;p__Proteobacteria;c__Betaproteobacteria;o__Burkholderiales;f__Sutterellaceae;g__Sutterella;s__
ShaoY_2019_ERR3405996_bin.12	0	1	3444_4	yes	71.92	1.866	0.619	2009	1426334	746	1	1	0	15	4.66268	25.959	0.658233	0	True	d__Bacteria;p__Proteobacteria;c__Gammaproteobacteria;o__Burkholderiales;f__Burkholderiaceae;g__Sutterella;s__Sutterella wadsworthensis_A	d__Bacteria;p__Proteobacteria;c__Betaproteobacteria;o__Burkholderiales;f__Sutterellaceae;g__Sutterella;s__
ParnanenK_2018_SRR5723807_bin.6	0	1	3518_2	yes	73.41	1.426	0.57	2902	1603651	608	0	1	0	18	5.19171	66.1914	0	0	True	d__Bacteria;p__Actinobacteriota;c__Actinomycetia;o__Actinomycetales;f__Actinomycetaceae;g__Winkia;s__Winkia sp002849225	d__Bacteria;p__Actinobacteria;c__Actinomycetia;o__Actinomycetales;f__Actinomycetaceae;g__;s__
CasaburiG_2019_SRR6277107_bin.5	0	1	3518_3	yes	65.12	1.938	0.565	2189	1502120	728	3	4	4	15	5.00076	37.9296	0.0469778	0	True	d__Bacteria;p__Actinobacteriota;c__Actinomycetia;o__Actinomycetales;f__Actinomycetaceae;g__Winkia;s__Winkia sp002849225	d__Bacteria;p__Actinobacteria;c__Actinomycetia;o__Actinomycetales;f__Actinomycetaceae;g__;s__
BackhedF_2015_ERR525773_bin.9	0	3	3520_1	yes	68.7	0.592	0.591	3679	1476852	439	1	0	1	19	8.58088	49.5885	0.0309273	0	True	d__Bacteria;p__Actinobacteriota;c__Actinomycetia;o__Actinomycetales;f__Actinomycetaceae;g__Pauljensenia;s__Pauljensenia radingae_A	d__Bacteria;p__Actinobacteria;c__Actinomycetia;o__Actinomycetales;f__Actinomycetaceae;g__;s__
RahmanSF_2018_SRR5963290_bin.3	0	1	3520_3	yes	58.68	0.829	0.595	1909	1375227	746				13	5.60799	14.1181	0.224134	0	True	d__Bacteria;p__Actinobacteriota;c__Actinomycetia;o__Actinomycetales;f__Actinomycetaceae;g__Pauljensenia;s__Pauljensenia radingae_A	d__Bacteria;p__Actinobacteria;c__Actinomycetia;o__Actinomycetales;f__Actinomycetaceae;g__;s__
MurphyR_2019_SRR7411285_bin.4	0	1	3520_4	yes	65.31	2.2	0.587	2398	1678204	784	1	1	1	16	6.2462	81.8927	0.0413785	0	True	d__Bacteria;p__Actinobacteriota;c__Actinomycetia;o__Actinomycetales;f__Actinomycetaceae;g__Pauljensenia;s__Pauljensenia radingae_A	d__Bacteria;p__Actinobacteria;c__Actinomycetia;o__Actinomycetales;f__Actinomycetaceae;g__;s__
ShaoY_2019_ERR3406263_bin.2	0	33	3526_1	yes	99.05	0.592	0.525	604219	2121872	5	2	0	0	20	22.2794	174.158	5.31189e-05	0.01	True	d__Bacteria;p__Actinobacteriota;c__Actinomycetia;o__Actinomycetales;f__Actinomycetaceae;g__Varibaculum;s__Varibaculum cambriense_A	d__Bacteria;p__Actinobacteria;c__Actinomycetia;o__Actinomycetales;f__Actinomycetaceae;g__Varibaculum;s__Varibaculum cambriense
BrooksB_2017_SRR5405927_bin.2	0	1	3526_2	yes	99.05	0.473	0.527	230531	1994447	14	2	0	0	20	23.1677	143.777	5.66281e-05	0.03	True	d__Bacteria;p__Actinobacteriota;c__Actinomycetia;o__Actinomycetales;f__Actinomycetaceae;g__Varibaculum;s__	d__Bacteria;p__Actinobacteria;c__Actinomycetia;o__Actinomycetales;f__Actinomycetaceae;g__Varibaculum;s__
GasparriniAJ_2019_SRR9865525_bin.8	0	1	3526_3	yes	68.96	0.947	0.522	2386	1435716	652	0	1	1	15	7.73244	75.7778	0	0.44	True	d__Bacteria;p__Actinobacteriota;c__Actinomycetia;o__Actinomycetales;f__Actinomycetaceae;g__Varibaculum;s__Varibaculum cambriense_A	d__Bacteria;p__Actinobacteria;c__Actinomycetia;o__Actinomycetales;f__Actinomycetaceae;g__Varibaculum;s__Varibaculum cambriense
RahmanSF_2018_SRR5963411_bin.15	0	1	3526_4	yes	79.58	2.251	0.528	3011	1518772	564	1	0	1	14	6.70311	4.0649	0.0566206	0.43	True	d__Bacteria;p__Actinobacteriota;c__Actinomycetia;o__Actinomycetales;f__Actinomycetaceae;g__Varibaculum;s__Varibaculum cambriense_A	d__Bacteria;p__Actinobacteria;c__Actinomycetia;o__Actinomycetales;f__Actinomycetaceae;g__Varibaculum;s__Varibaculum cambriense
BackhedF_2015_ERR525857_bin.8	0	1	3527_1	yes	67.05	1.911	0.529	2164	1337176	663	0	1	0	16	6.04343	33.3699	0.0519324	0.3	True	d__Bacteria;p__Actinobacteriota;c__Actinomycetia;o__Actinomycetales;f__Actinomycetaceae;g__Varibaculum;s__Varibaculum cambriense	d__Bacteria;p__Actinobacteria;c__Actinomycetia;o__Actinomycetales;f__Actinomycetaceae;g__Varibaculum;s__Varibaculum cambriense
BackhedF_2015_ERR526071_bin.12	0	1	3527_2	yes	65.93	1.504	0.527	2115	1236900	611	2	2	4	19	6.21267	31.4953	0.027336	0.42	True	d__Bacteria;p__Actinobacteriota;c__Actinomycetia;o__Actinomycetales;f__Actinomycetaceae;g__Varibaculum;s__Varibaculum cambriense	d__Bacteria;p__Actinobacteria;c__Actinomycetia;o__Actinomycetales;f__Actinomycetaceae;g__Varibaculum;s__Varibaculum cambriense
BrooksB_2017_SRR5405882_bin.10	0	1	3527_5	yes	61.42	1.658	0.534	1871	1115798	627	0	2	1	19	5.00299	79.468	0.576516	0.33	True	d__Bacteria;p__Actinobacteriota;c__Actinomycetia;o__Actinomycetales;f__Actinomycetaceae;g__Varibaculum;s__Varibaculum cambriense	d__Bacteria;p__Actinobacteria;c__Actinomycetia;o__Actinomycetales;f__Actinomycetaceae;g__Varibaculum;s__Varibaculum cambriense
RahmanSF_2018_SRR5963325_bin.8	0	1	3527_6	yes	80.4	3.239	0.531	2846	1605493	639	2	2	1	19	5.6798	32.3251	0	0.2	True	d__Bacteria;p__Actinobacteriota;c__Actinomycetia;o__Actinomycetales;f__Actinomycetaceae;g__Varibaculum;s__	d__Bacteria;p__Actinobacteria;c__Actinomycetia;o__Actinomycetales;f__Actinomycetaceae;g__Varibaculum;s__
GasparriniAJ_2019_SRR9865505_bin.3	0	1	3531_1	yes	66.93	1.895	0.558	2219	1368398	667	1	1	3	16	8.88421	84.0882	0.0647644	0	True	d__Bacteria;p__Actinobacteriota;c__Actinomycetia;o__Actinomycetales;f__Actinomycetaceae;g__Gleimia;s__Gleimia europaea_A	d__Bacteria;p__Actinobacteria;c__Actinomycetia;o__Actinomycetales;f__Actinomycetaceae;g__Actinomyces;s__
GasparriniAJ_2019_SRR9865688_bin.6	0	1	3531_2	yes	74.11	2.926	0.559	2437	1425331	643	1	2	2	18	8.17396	191.016	0	0	True	d__Bacteria;p__Actinobacteriota;c__Actinomycetia;o__Actinomycetales;f__Actinomycetaceae;g__Gleimia;s__Gleimia europaea_A	d__Bacteria;p__Actinobacteria;c__Actinomycetia;o__Actinomycetales;f__Actinomycetaceae;g__Actinomyces;s__
YassourM_2018_SRR7280795_bin.2	0	1	3540_5	yes	78.18	0.663	0.62	2896	1453833	582				14	9.29446	88.6015	0.0405545	0.12	True	d__Bacteria;p__Actinobacteriota;c__Actinomycetia;o__Actinomycetales;f__Actinomycetaceae;g__Actinotignum;s__Actinotignum sanguinis	d__Bacteria;p__Actinobacteria;c__Actinomycetia;o__Actinomycetales;f__Actinomycetaceae;g__Actinotignum;s__Actinotignum sanguinis
RahmanSF_2018_SRR5963299_bin.10	0	1	3541_2	yes	93.55	1.421	0.571	7510	1796760	322	1	1	1	17	7.20259	26.3529	0.00592066	0	True	d__Bacteria;p__Actinobacteriota;c__Actinomycetia;o__Actinomycetales;f__Actinomycetaceae;g__Pauljensenia;s__Pauljensenia sp000758755	d__Bacteria;p__Actinobacteria;c__Actinomycetia;o__Actinomycetales;f__Actinomycetaceae;g__Actinomyces;s__
MurphyR_2019_SRR7411385_bin.3	0	1	3542_4	yes	54.76	0.592	0.557	1827	1066639	595	2	2	3	13	6.46797	49.6108	0.0206228	0.18	True	d__Bacteria;p__Actinobacteriota;c__Actinomycetia;o__Actinomycetales;f__Actinomycetaceae;g__Pauljensenia;s__	d__Bacteria;p__Actinobacteria;c__Actinomycetia;o__Actinomycetales;f__Actinomycetaceae;g__Trueperella;s__
OhS_2017_SRR1789035_bin.4	0	2	3698_1	yes	66.43	0.543	0.517	2947	2215241	827	4	2	0	18	5.85365	4.70024	0.0731175	0	True	d__Bacteria;p__Proteobacteria;c__Gammaproteobacteria;o__Enterobacterales;f__Enterobacteriaceae;g__Morganella;s__Morganella morganii	d__Bacteria;p__Proteobacteria;c__Gammaproteobacteria;o__Enterobacterales;f__Morganellaceae;g__Morganella;s__Morganella morganii
GibsonMK_2016_SRR3132139_bin.6	0	1	3735_2	yes	64.53	1.312	0.552	2104	2888030	1456	1	1	1	10	4.99756	108.71	0.0549045	0	True	d__Bacteria;p__Proteobacteria;c__Gammaproteobacteria;o__Enterobacterales;f__Enterobacteriaceae;g__Serratia;s__Serratia liquefaciens	d__Bacteria;p__Proteobacteria;c__Gammaproteobacteria;o__Enterobacterales;f__Yersiniaceae;g__Serratia;s__Serratia liquefaciens
GibsonMK_2016_SRR3132487_bin.4	0	1	3740_5	yes	60.29	0	0.601	2830	2329302	846	3	0	0	11	6.17204	121.267	0.0427135	0	True	d__Bacteria;p__Proteobacteria;c__Gammaproteobacteria;o__Enterobacterales;f__Enterobacteriaceae;g__Serratia;s__Serratia nevei	d__Bacteria;p__Proteobacteria;c__Gammaproteobacteria;o__Enterobacterales;f__Yersiniaceae;g__Serratia;s__Serratia marcescens
ShaoY_2019_ERR3405835_bin.1	0	1	3740_6	yes	62.67	1.353	0.593	2163	2649262	1318	2	1	0	12	4.63993	43.113	0.0554593	0	True	d__Bacteria;p__Proteobacteria;c__Gammaproteobacteria;o__Enterobacterales;f__Enterobacteriaceae;g__Serratia;s__Serratia bockelmannii	d__Bacteria;p__Proteobacteria;c__Gammaproteobacteria;o__Enterobacterales;f__Yersiniaceae;g__Serratia;s__Serratia marcescens
GasparriniAJ_2019_SRR9865609_bin.6	0	1	3740_7	yes	71.13	2.063	0.589	2541	3567502	1564	0	1	0	13	8.32771	196.293	0.0865642	0.45	True	d__Bacteria;p__Proteobacteria;c__Gammaproteobacteria;o__Enterobacterales;f__Enterobacteriaceae;g__Serratia;s__Serratia ureilytica	d__Bacteria;p__Proteobacteria;c__Gammaproteobacteria;o__Enterobacterales;f__Yersiniaceae;g__Serratia;s__Serratia ureilytica
RahmanSF_2018_SRR5963225_bin.1	0	3	3793_2	yes	64.46	0.63	0.384	2268	2669275	1270	3	4	9	12	13.0143	90.7617	0.0411329	0	True	d__Bacteria;p__Proteobacteria;c__Gammaproteobacteria;o__Enterobacterales;f__Enterobacteriaceae;g__Proteus;s__Proteus mirabilis	d__Bacteria;p__Proteobacteria;c__Gammaproteobacteria;o__Enterobacterales;f__Morganellaceae;g__Proteus;s__Proteus mirabilis
Baumann-DudenhoefferAM_2018_SRR7217540_bin.1	0	2	3816_2	yes	92.79	0.952	0.564	14086	4300115	411	2	0	0	15	20.4494	368.151	0.207949	0.24	True	d__Bacteria;p__Proteobacteria;c__Gammaproteobacteria;o__Enterobacterales;f__Enterobacteriaceae;g__Kosakonia;s__	d__Bacteria;p__Proteobacteria;c__Gammaproteobacteria;o__Enterobacterales;f__Enterobacteriaceae;g__Kosakonia;s__
MurphyR_2019_SRR7351637_bin.19	0	1	3833_1	yes	56.08	1.118	0.514	1799	2642806	1466	1	1	0	13	6.93203	25.2573	0.197085	0.04	True	d__Bacteria;p__Proteobacteria;c__Gammaproteobacteria;o__Enterobacterales;f__Enterobacteriaceae;g__Escherichia;s__Escherichia coli	d__Bacteria;p__Proteobacteria;c__Gammaproteobacteria;o__Enterobacterales;f__Enterobacteriaceae;g__Escherichia;s__Escherichia coli
YassourM_2018_SRR7281027_bin.1	0	1	3833_2	yes	61.7	2.107	0.517	2141	3086028	1519	2	1	2	17	9.20101	578.321	0.120066	0.15	True	d__Bacteria;p__Proteobacteria;c__Gammaproteobacteria;o__Enterobacterales;f__Enterobacteriaceae;g__Escherichia;s__Escherichia coli	d__Bacteria;p__Proteobacteria;c__Gammaproteobacteria;o__Enterobacterales;f__Enterobacteriaceae;g__Escherichia;s__Escherichia coli
BackhedF_2015_ERR525735_bin.17	0	1	3833_3	yes	55.3	0.636	0.5	1970	2565863	1362	1	1	0	13	5.51401	27.0601	0.122216	0.05	True	d__Bacteria;p__Proteobacteria;c__Gammaproteobacteria;o__Enterobacterales;f__Enterobacteriaceae;g__Escherichia;s__Escherichia coli	d__Bacteria;p__Proteobacteria;c__Gammaproteobacteria;o__Enterobacterales;f__Enterobacteriaceae;g__Escherichia;s__Escherichia coli
GasparriniAJ_2019_SRR9865563_bin.5	0	1	3833_4	yes	64.53	2.526	0.5	2055	2984352	1510	3	0	0	13	8.41803	70.3942	0.134187	0.1	True	d__Bacteria;p__Proteobacteria;c__Gammaproteobacteria;o__Enterobacterales;f__Enterobacteriaceae;g__Escherichia;s__Escherichia coli	d__Bacteria;p__Proteobacteria;c__Gammaproteobacteria;o__Enterobacterales;f__Enterobacteriaceae;g__Escherichia;s__Escherichia coli
Baumann-DudenhoefferAM_2018_SRR7217483_bin.4	0	1	3833_5	yes	63.46	2.69	0.514	1770	2554785	1476	3	0	0	15	9.40972	96.1426	0.48687	0.04	True	d__Bacteria;p__Proteobacteria;c__Gammaproteobacteria;o__Enterobacterales;f__Enterobacteriaceae;g__Escherichia;s__Escherichia coli	d__Bacteria;p__Proteobacteria;c__Gammaproteobacteria;o__Enterobacterales;f__Enterobacteriaceae;g__Escherichia;s__Escherichia coli
Baumann-DudenhoefferAM_2018_SRR7217811_bin.6	0	1	3833_6	yes	68.64	1.719	0.511	2049	2972734	1536	2	0	0	13	9.68414	94.5577	0.209663	0.02	True	d__Bacteria;p__Proteobacteria;c__Gammaproteobacteria;o__Enterobacterales;f__Enterobacteriaceae;g__Escherichia;s__Escherichia coli	d__Bacteria;p__Proteobacteria;c__Gammaproteobacteria;o__Enterobacterales;f__Enterobacteriaceae;g__Escherichia;s__Escherichia coli
MurphyR_2019_SRR7351993_bin.9	0	1	3833_7	yes	66.89	2.092	0.506	2028	3044980	1563	1	0	0	13	11.4052	30.0642	0.0361096	0.07	True	d__Bacteria;p__Proteobacteria;c__Gammaproteobacteria;o__Enterobacterales;f__Enterobacteriaceae;g__Escherichia;s__Escherichia coli	d__Bacteria;p__Proteobacteria;c__Gammaproteobacteria;o__Enterobacterales;f__Enterobacteriaceae;g__Escherichia;s__Escherichia coli
VatanenT_2016_SRR4408278_bin.6	0	1	3833_8	yes	58.82	1.612	0.513	1951	2488777	1336	0	2	0	13	7.57854	57.5804	0.105648	0.1	True	d__Bacteria;p__Proteobacteria;c__Gammaproteobacteria;o__Enterobacterales;f__Enterobacteriaceae;g__Escherichia;s__Escherichia coli	d__Bacteria;p__Proteobacteria;c__Gammaproteobacteria;o__Enterobacterales;f__Enterobacteriaceae;g__Escherichia;s__Escherichia fergusonii
MurphyR_2019_SRR7351896_bin.12	0	1	3833_9	yes	63.91	1.869	0.511	1885	2911978	1579	1	2	0	11	8.82482	30.6686	0.427371	0.18	True	d__Bacteria;p__Proteobacteria;c__Gammaproteobacteria;o__Enterobacterales;f__Enterobacteriaceae;g__Escherichia;s__Escherichia coli	d__Bacteria;p__Proteobacteria;c__Gammaproteobacteria;o__Enterobacterales;f__Enterobacteriaceae;g__Escherichia;s__Escherichia coli
Baumann-DudenhoefferAM_2018_SRR7217516_bin.4	0	1	3833_10	yes	64.09	2.13	0.507	1738	2703730	1551				13	9.63402	131.487	0.377054	0.11	True	d__Bacteria;p__Proteobacteria;c__Gammaproteobacteria;o__Enterobacterales;f__Enterobacteriaceae;g__Escherichia;s__Escherichia coli	d__Bacteria;p__Proteobacteria;c__Gammaproteobacteria;o__Enterobacterales;f__Enterobacteriaceae;g__Escherichia;s__Escherichia coli
VatanenT_2016_SRR4305384_bin.3	0	1	3833_11	yes	67.68	2.694	0.505	2040	3086892	1582	3	1	1	13	9.0563	63.9021	0.103665	0.06	True	d__Bacteria;p__Proteobacteria;c__Gammaproteobacteria;o__Enterobacterales;f__Enterobacteriaceae;g__Escherichia;s__Escherichia coli	d__Bacteria;p__Proteobacteria;c__Gammaproteobacteria;o__Enterobacterales;f__Enterobacteriaceae;g__Escherichia;s__Escherichia coli
Baumann-DudenhoefferAM_2018_SRR7217488_bin.3	0	1	3833_12	yes	71.3	3.72	0.516	2131	2816751	1404				14	8.86468	130.491	0.311795	0.07	True	d__Bacteria;p__Proteobacteria;c__Gammaproteobacteria;o__Enterobacterales;f__Enterobacteriaceae;g__Escherichia;s__Escherichia coli	d__Bacteria;p__Proteobacteria;c__Gammaproteobacteria;o__Enterobacterales;f__Enterobacteriaceae;g__Escherichia;s__Escherichia fergusonii
RahmanSF_2018_SRR5963414_bin.3	0	1	3833_13	yes	52.58	0	0.515	3145	1772187	586				6	20.1185	28.2438	0.376387	0.06	True	d__Bacteria;p__Proteobacteria;c__Gammaproteobacteria;o__Enterobacterales;f__Enterobacteriaceae;g__Escherichia;s__Escherichia coli	d__Bacteria;p__Proteobacteria;c__Gammaproteobacteria;o__Enterobacterales;f__Enterobacteriaceae;g__Escherichia;s__Escherichia coli
Baumann-DudenhoefferAM_2018_SRR7217814_bin.4	0	2	3833_14	yes	75.77	3.864	0.514	2163	3186257	1558	1	1	2	14	9.85743	219.451	0.0683432	0.02	True	d__Bacteria;p__Proteobacteria;c__Gammaproteobacteria;o__Enterobacterales;f__Enterobacteriaceae;g__Escherichia;s__Escherichia coli	d__Bacteria;p__Proteobacteria;c__Gammaproteobacteria;o__Enterobacterales;f__Enterobacteriaceae;g__Escherichia;s__Escherichia coli
BackhedF_2015_ERR525924_bin.7	0	2	3833_15	yes	65.94	1.45	0.503	2309	2999559	1411	4	0	0	13	5.71712	25.0577	0.138951	0.13	True	d__Bacteria;p__Proteobacteria;c__Gammaproteobacteria;o__Enterobacterales;f__Enterobacteriaceae;g__Escherichia;s__Escherichia coli	d__Bacteria;p__Proteobacteria;c__Gammaproteobacteria;o__Enterobacterales;f__Enterobacteriaceae;g__Escherichia;s__Escherichia coli
MurphyR_2019_SRR7351988_bin.1	0	1	3833_16	yes	70.5	3.243	0.516	2016	2922795	1533	1	0	1	11	10.6627	22.3584	0.179047	0.03	True	d__Bacteria;p__Proteobacteria;c__Gammaproteobacteria;o__Enterobacterales;f__Enterobacteriaceae;g__Escherichia;s__Escherichia coli	d__Bacteria;p__Proteobacteria;c__Gammaproteobacteria;o__Enterobacterales;f__Enterobacteriaceae;g__Escherichia;s__Escherichia coli
BackhedF_2015_ERR525972_bin.8	0	1	3833_17	yes	61.34	1.296	0.499	2117	2732051	1356	4	1	0	16	5.84298	34.0282	0.038524	0.09	True	d__Bacteria;p__Proteobacteria;c__Gammaproteobacteria;o__Enterobacterales;f__Enterobacteriaceae;g__Escherichia;s__Escherichia coli	d__Bacteria;p__Proteobacteria;c__Gammaproteobacteria;o__Enterobacterales;f__Enterobacteriaceae;g__Escherichia;s__Escherichia coli
ShaoY_2019_ERR3405360_bin.2	0	1	3833_18	yes	61.63	1.63	0.509	2191	2489643	1213	3	0	0	14	4.64247	50.8357	0.213397	0.13	True	d__Bacteria;p__Proteobacteria;c__Gammaproteobacteria;o__Enterobacterales;f__Enterobacteriaceae;g__Escherichia;s__Escherichia coli	d__Bacteria;p__Proteobacteria;c__Gammaproteobacteria;o__Enterobacterales;f__Enterobacteriaceae;g__Escherichia;s__Escherichia coli
GibsonMK_2016_SRR3131911_bin.5	0	3	3833_19	yes	70.57	1.319	0.509	2245	3153104	1512	3	2	0	10	5.50543	122.239	0.0636769	0.02	True	d__Bacteria;p__Proteobacteria;c__Gammaproteobacteria;o__Enterobacterales;f__Enterobacteriaceae;g__Escherichia;s__Escherichia coli	d__Bacteria;p__Proteobacteria;c__Gammaproteobacteria;o__Enterobacterales;f__Enterobacteriaceae;g__Escherichia;s__Escherichia coli
CokerMO_2019_SRR8692193_bin.1	0	1	3833_20	yes	71.52	1.967	0.507	2199	3178976	1527	4	1	4	16	4.77581	23.3416	0.119324	0.08	True	d__Bacteria;p__Proteobacteria;c__Gammaproteobacteria;o__Enterobacterales;f__Enterobacteriaceae;g__Escherichia;s__Escherichia coli	d__Bacteria;p__Proteobacteria;c__Gammaproteobacteria;o__Enterobacterales;f__Enterobacteriaceae;g__Escherichia;s__Escherichia coli
ShaoY_2019_ERR3405184_bin.4	0	1	3833_21	yes	67.44	1.907	0.509	2104	3121646	1570	3	0	1	16	4.57051	95.8329	0.634797	0.13	True	d__Bacteria;p__Proteobacteria;c__Gammaproteobacteria;o__Enterobacterales;f__Enterobacteriaceae;g__Escherichia;s__Escherichia coli	d__Bacteria;p__Proteobacteria;c__Gammaproteobacteria;o__Enterobacterales;f__Enterobacteriaceae;g__Escherichia;s__Escherichia coli
ShaoY_2019_ERR3405850_bin.7	0	8	3833_22	yes	74.74	2.5	0.51	2591	2713818	1182	3	0	0	13	4.94497	30.2257	0.231568	0.04	True	d__Bacteria;p__Proteobacteria;c__Gammaproteobacteria;o__Enterobacterales;f__Enterobacteriaceae;g__Escherichia;s__Escherichia coli	d__Bacteria;p__Proteobacteria;c__Gammaproteobacteria;o__Enterobacterales;f__Enterobacteriaceae;g__Escherichia;s__Escherichia coli
Baumann-DudenhoefferAM_2018_SRR7217593_bin.3	0	2	3833_23	yes	68.16	2.09	0.503	2104	2959473	1491	2	0	0	16	7.87015	91.5747	0.253728	0.08	True	d__Bacteria;p__Proteobacteria;c__Gammaproteobacteria;o__Enterobacterales;f__Enterobacteriaceae;g__Escherichia;s__Escherichia coli	d__Bacteria;p__Proteobacteria;c__Gammaproteobacteria;o__Enterobacterales;f__Enterobacteriaceae;g__Escherichia;s__Escherichia fergusonii
ShaoY_2019_ERR3405997_bin.2	0	30	3833_24	yes	82.74	2.115	0.51	3043	3363754	1317	3	0	0	15	5.28842	23.7464	0.198739	0.04	True	d__Bacteria;p__Proteobacteria;c__Gammaproteobacteria;o__Enterobacterales;f__Enterobacteriaceae;g__Escherichia;s__Escherichia coli	d__Bacteria;p__Proteobacteria;c__Gammaproteobacteria;o__Enterobacterales;f__Enterobacteriaceae;g__Escherichia;s__Escherichia coli
MurphyR_2019_SRR7351976_bin.7	0	8	3833_25	yes	76.91	1.567	0.51	3283	3392466	1159	2	0	0	14	27.0542	55.2398	0.142038	0.03	True	d__Bacteria;p__Proteobacteria;c__Gammaproteobacteria;o__Enterobacterales;f__Enterobacteriaceae;g__Escherichia;s__Escherichia coli	d__Bacteria;p__Proteobacteria;c__Gammaproteobacteria;o__Enterobacterales;f__Enterobacteriaceae;g__Escherichia;s__Escherichia coli
Baumann-DudenhoefferAM_2018_SRR7217677_bin.5	0	15	3833_26	yes	84.44	2.418	0.512	2645	3548043	1521				14	11.0906	86.4388	0.0827062	0.06	True	d__Bacteria;p__Proteobacteria;c__Gammaproteobacteria;o__Enterobacterales;f__Enterobacteriaceae;g__Escherichia;s__Escherichia coli	d__Bacteria;p__Proteobacteria;c__Gammaproteobacteria;o__Enterobacterales;f__Enterobacteriaceae;g__Escherichia;s__Escherichia coli
YassourM_2018_SRR7280798_bin.7	0	1	3833_27	yes	75.1	2.783	0.515	2514	3311335	1461	1	0	0	15	9.39908	45.65	0.135841	0.09	True	d__Bacteria;p__Proteobacteria;c__Gammaproteobacteria;o__Enterobacterales;f__Enterobacteriaceae;g__Escherichia;s__Escherichia coli	d__Bacteria;p__Proteobacteria;c__Gammaproteobacteria;o__Enterobacterales;f__Enterobacteriaceae;g__Escherichia;s__Escherichia coli
Baumann-DudenhoefferAM_2018_SRR7217582_bin.5	0	1	3833_37	yes	64.74	1.482	0.513	1850	2625993	1470				14	9.20651	80.4959	0.149823	0.04	True	d__Bacteria;p__Proteobacteria;c__Gammaproteobacteria;o__Enterobacterales;f__Enterobacteriaceae;g__Escherichia;s__Escherichia coli	d__Bacteria;p__Proteobacteria;c__Gammaproteobacteria;o__Enterobacterales;f__Enterobacteriaceae;g__Escherichia;s__Escherichia coli
MurphyR_2019_SRR7352036_bin.9	0	1	3833_38	yes	61.2	1.159	0.514	1879	2539120	1397	1	0	0	14	9.11165	70.1857	0.0853163	0.03	True	d__Bacteria;p__Proteobacteria;c__Gammaproteobacteria;o__Enterobacterales;f__Enterobacteriaceae;g__Escherichia;s__Escherichia coli	d__Bacteria;p__Proteobacteria;c__Gammaproteobacteria;o__Enterobacterales;f__Enterobacteriaceae;g__Escherichia;s__Escherichia coli
Baumann-DudenhoefferAM_2018_SRR7217512_bin.11	0	1	3833_39	yes	57.46	1.465	0.496	1799	2466371	1408	1	0	0	15	7.09687	96.6585	0.358568	0.04	True	d__Bacteria;p__Proteobacteria;c__Gammaproteobacteria;o__Enterobacterales;f__Enterobacteriaceae;g__Escherichia;s__Escherichia coli	d__Bacteria;p__Proteobacteria;c__Gammaproteobacteria;o__Enterobacterales;f__Enterobacteriaceae;g__Escherichia;s__Escherichia coli
ShaoY_2019_ERR3404674_bin.15	0	1	3833_40	yes	62.55	1.914	0.517	1998	2484116	1297	3	0	0	11	5.23287	43.2195	0.0282755	0	True	d__Bacteria;p__Proteobacteria;c__Gammaproteobacteria;o__Enterobacterales;f__Enterobacteriaceae;g__Escherichia;s__Escherichia coli	d__Bacteria;p__Proteobacteria;c__Gammaproteobacteria;o__Enterobacterales;f__Enterobacteriaceae;g__Escherichia;s__Escherichia coli
VatanenT_2016_SRR4408035_bin.8	0	1	3833_41	yes	70.68	3.448	0.502	2048	2672550	1364	1	0	0	13	7.89919	39.0438	0.0981127	0.08	True	d__Bacteria;p__Proteobacteria;c__Gammaproteobacteria;o__Enterobacterales;f__Enterobacteriaceae;g__Escherichia;s__Escherichia coli	d__Bacteria;p__Proteobacteria;c__Gammaproteobacteria;o__Enterobacterales;f__Enterobacteriaceae;g__Escherichia;s__Escherichia coli
MurphyR_2019_SRR7411287_bin.4	0	1	3833_42	yes	66.15	2.754	0.511	1744	2957770	1729	0	2	0	13	24.8812	34.8663	0.161607	0.1	True	d__Bacteria;p__Proteobacteria;c__Gammaproteobacteria;o__Enterobacterales;f__Enterobacteriaceae;g__Escherichia;s__Escherichia coli	d__Bacteria;p__Proteobacteria;c__Gammaproteobacteria;o__Enterobacterales;f__Enterobacteriaceae;g__Escherichia;s__Escherichia coli
MurphyR_2019_SRR7352031_bin.13	0	1	3833_43	yes	68.13	2.759	0.509	1797	3011010	1715	2	0	0	14	13.0588	36.8721	0.392957	0.19	True	d__Bacteria;p__Proteobacteria;c__Gammaproteobacteria;o__Enterobacterales;f__Enterobacteriaceae;g__Escherichia;s__Escherichia coli	d__Bacteria;p__Proteobacteria;c__Gammaproteobacteria;o__Enterobacterales;f__Enterobacteriaceae;g__Escherichia;s__Escherichia coli
GasparriniAJ_2019_SRR9865571_bin.2	0	2	3833_44	yes	65.8	2.394	0.503	2037	2932213	1516				17	7.834	118.182	0.612777	0.18	True	d__Bacteria;p__Proteobacteria;c__Gammaproteobacteria;o__Enterobacterales;f__Enterobacteriaceae;g__Escherichia;s__Escherichia coli	d__Bacteria;p__Proteobacteria;c__Gammaproteobacteria;o__Enterobacterales;f__Enterobacteriaceae;g__Escherichia;s__Escherichia coli
CokerMO_2019_SRR8692237_bin.9	0	1	3833_45	yes	66.78	1.268	0.506	2115	3060550	1548	1	0	0	13	4.9516	15.2768	0.309843	0.23	True	d__Bacteria;p__Proteobacteria;c__Gammaproteobacteria;o__Enterobacterales;f__Enterobacteriaceae;g__Escherichia;s__Escherichia coli	d__Bacteria;p__Proteobacteria;c__Gammaproteobacteria;o__Enterobacterales;f__Enterobacteriaceae;g__Escherichia;s__Escherichia coli
Baumann-DudenhoefferAM_2018_SRR7217692_bin.1	0	1	3835_5	yes	82.48	2.462	0.539	3021	3687292	1431				16	10.1323	75.0495	0.0598486	0	True	d__Bacteria;p__Proteobacteria;c__Gammaproteobacteria;o__Enterobacterales;f__Enterobacteriaceae;g__Citrobacter_A;s__Citrobacter_A amalonaticus	d__Bacteria;p__Proteobacteria;c__Gammaproteobacteria;o__Enterobacterales;f__Enterobacteriaceae;g__Citrobacter;s__Citrobacter amalonaticus
ShaoY_2019_ERR3405494_bin.1	0	4	3840_11	yes	74.74	0.922	0.523	3347	3453926	1264	4	0	1	17	5.85144	95.1734	0.0418488	0.19	True	d__Bacteria;p__Proteobacteria;c__Gammaproteobacteria;o__Enterobacterales;f__Enterobacteriaceae;g__Citrobacter;s__Citrobacter freundii	d__Bacteria;p__Proteobacteria;c__Gammaproteobacteria;o__Enterobacterales;f__Enterobacteriaceae;g__Citrobacter;s__Citrobacter freundii
ShaoY_2019_ERR3406007_bin.14	0	1	3840_12	yes	60.89	1.018	0.527	2505	3305232	1466	2	0	0	13	5.92539	22.3329	0.170531	0.36	True	d__Bacteria;p__Proteobacteria;c__Gammaproteobacteria;o__Enterobacterales;f__Enterobacteriaceae;g__Citrobacter;s__Citrobacter braakii	d__Bacteria;p__Proteobacteria;c__Gammaproteobacteria;o__Enterobacterales;f__Enterobacteriaceae;g__Citrobacter;s__Citrobacter braakii
RahmanSF_2018_SRR5963374_bin.13	0	1	3840_13	yes	54.65	0	0.525	3038	3757558	1448	1	0	0	11	5.97111	41.3662	0.155086	0.27	True	d__Bacteria;p__Proteobacteria;c__Gammaproteobacteria;o__Enterobacterales;f__Enterobacteriaceae;g__Citrobacter;s__Citrobacter braakii	d__Bacteria;p__Proteobacteria;c__Gammaproteobacteria;o__Enterobacterales;f__Enterobacteriaceae;g__Citrobacter;s__Citrobacter braakii
ShaoY_2019_ERR3405384_bin.5	0	1	3847_1	yes	79.62	2.009	0.558	2578	4358078	1876	3	0	1	14	4.89432	91.4162	0.0322323	0	True	d__Bacteria;p__Proteobacteria;c__Gammaproteobacteria;o__Enterobacterales;f__Enterobacteriaceae;g__Klebsiella;s__Klebsiella michiganensis	d__Bacteria;p__Proteobacteria;c__Gammaproteobacteria;o__Enterobacterales;f__Enterobacteriaceae;g__Klebsiella;s__Klebsiella michiganensis
VatanenT_2016_SRR4408188_bin.2	0	4	3847_2	yes	81.73	2.192	0.551	2683	4138045	1748	1	1	0	15	8.46447	137.187	0.00845382	0	True	d__Bacteria;p__Proteobacteria;c__Gammaproteobacteria;o__Enterobacterales;f__Enterobacteriaceae;g__Klebsiella;s__Klebsiella michiganensis	d__Bacteria;p__Proteobacteria;c__Gammaproteobacteria;o__Enterobacterales;f__Enterobacteriaceae;g__Klebsiella;s__Klebsiella michiganensis
GibsonMK_2016_SRR3131947_bin.2	0	1	3847_3	yes	67.53	1.705	0.549	3197	3382493	1113	2	1	0	15	14.6902	272.853	0.147532	0.11	True	d__Bacteria;p__Proteobacteria;c__Gammaproteobacteria;o__Enterobacterales;f__Enterobacteriaceae;g__Klebsiella;s__Klebsiella grimontii	d__Bacteria;p__Proteobacteria;c__Gammaproteobacteria;o__Enterobacterales;f__Enterobacteriaceae;g__Klebsiella;s__Klebsiella grimontii
ShaoY_2019_ERR3405632_bin.3	0	2	3847_4	yes	72.82	1.108	0.555	3690	3708791	1088	4	1	0	16	6.03195	99.3355	0.0450293	0.15	True	d__Bacteria;p__Proteobacteria;c__Gammaproteobacteria;o__Enterobacterales;f__Enterobacteriaceae;g__Klebsiella;s__Klebsiella grimontii	d__Bacteria;p__Proteobacteria;c__Gammaproteobacteria;o__Enterobacterales;f__Enterobacteriaceae;g__Klebsiella;s__Klebsiella grimontii
VatanenT_2016_SRR4408139_bin.6	0	1	3847_9	yes	54.3	0.586	0.551	2019	2585026	1336	1	0	0	12	8.17466	87.6041	0.0454778	0	True	d__Bacteria;p__Proteobacteria;c__Gammaproteobacteria;o__Enterobacterales;f__Enterobacteriaceae;g__Klebsiella;s__Klebsiella michiganensis	d__Bacteria;p__Proteobacteria;c__Gammaproteobacteria;o__Enterobacterales;f__Enterobacteriaceae;g__Klebsiella;s__Klebsiella michiganensis
GasparriniAJ_2019_SRR9865538_bin.3	0	1	3847_10	yes	61.55	2.01	0.525	2242	3397083	1629	4	0	1	14	8.22448	229.826	0.0139174	0.24	True	d__Bacteria;p__Proteobacteria;c__Gammaproteobacteria;o__Enterobacterales;f__Enterobacteriaceae;g__Klebsiella;s__Klebsiella oxytoca	d__Bacteria;p__Proteobacteria;c__Gammaproteobacteria;o__Enterobacterales;f__Enterobacteriaceae;g__Klebsiella;s__Klebsiella oxytoca
MurphyR_2019_SRR7411375_bin.2	0	1	3847_11	yes	63.67	2.636	0.557	1746	3069716	1764	1	1	0	11	17.8498	116.895	0.0567652	0.07	True	d__Bacteria;p__Proteobacteria;c__Gammaproteobacteria;o__Enterobacterales;f__Enterobacteriaceae;g__Klebsiella;s__Klebsiella grimontii	d__Bacteria;p__Proteobacteria;c__Gammaproteobacteria;o__Enterobacterales;f__Enterobacteriaceae;g__Klebsiella;s__Klebsiella grimontii
ShaoY_2019_ERR3404951_bin.2	0	6	3853_1	yes	75.53	1.451	0.579	3505	3219080	1013	3	0	0	18	5.22664	134.907	0.119169	0	True	d__Bacteria;p__Proteobacteria;c__Gammaproteobacteria;o__Enterobacterales;f__Enterobacteriaceae;g__Klebsiella;s__Klebsiella pneumoniae	d__Bacteria;p__Proteobacteria;c__Gammaproteobacteria;o__Enterobacterales;f__Enterobacteriaceae;g__Klebsiella;s__Klebsiella pneumoniae
RavehSadkaT_2015_SRR1779124_bin.9	0	3	3853_2	yes	85.71	2.162	0.566	2963	4864039	1880	2	0	2	16	6.37433	92.1882	0.155314	0	True	d__Bacteria;p__Proteobacteria;c__Gammaproteobacteria;o__Enterobacterales;f__Enterobacteriaceae;g__Klebsiella;s__Klebsiella variicola	d__Bacteria;p__Proteobacteria;c__Gammaproteobacteria;o__Enterobacterales;f__Enterobacteriaceae;g__Klebsiella;s__Klebsiella variicola
Baumann-DudenhoefferAM_2018_SRR7217883_bin.2	0	1	3853_3	yes	75.8	3.519	0.576	2262	3715407	1789	2	0	0	13	8.36533	51.617	0.28633	0	True	d__Bacteria;p__Proteobacteria;c__Gammaproteobacteria;o__Enterobacterales;f__Enterobacteriaceae;g__Klebsiella;s__Klebsiella pneumoniae	d__Bacteria;p__Proteobacteria;c__Gammaproteobacteria;o__Enterobacterales;f__Enterobacteriaceae;g__Klebsiella;s__Klebsiella pneumoniae
VatanenT_2016_SRR4408069_bin.6	0	1	3853_8	yes	68.32	2.947	0.565	1926	2967328	1558	2	0	0	15	8.88217	114.675	0.238839	0	True	d__Bacteria;p__Proteobacteria;c__Gammaproteobacteria;o__Enterobacterales;f__Enterobacteriaceae;g__Klebsiella;s__Klebsiella pneumoniae	d__Bacteria;p__Proteobacteria;c__Gammaproteobacteria;o__Enterobacterales;f__Enterobacteriaceae;g__Klebsiella;s__Klebsiella pneumoniae
GibsonMK_2016_SRR3131852_bin.3	0	1	3853_9	yes	58.91	1.591	0.578	1977	2881395	1561				10	4.85794	286.015	0.0849007	0	True	d__Bacteria;p__Proteobacteria;c__Gammaproteobacteria;o__Enterobacterales;f__Enterobacteriaceae;g__Klebsiella;s__Klebsiella variicola	d__Bacteria;p__Proteobacteria;c__Gammaproteobacteria;o__Enterobacterales;f__Enterobacteriaceae;g__Klebsiella;s__Klebsiella variicola
GasparriniAJ_2019_SRR9865738_bin.3	0	1	3871_6	yes	69.88	2.659	0.555	3655	2701624	799				14	11.252	198.383	0.414246	0.19	True	d__Bacteria;p__Proteobacteria;c__Gammaproteobacteria;o__Enterobacterales;f__Enterobacteriaceae;g__Leclercia;s__Leclercia sp003024485	d__Bacteria;p__Proteobacteria;c__Gammaproteobacteria;o__Enterobacterales;f__Enterobacteriaceae;g__Enterobacter;s__
ShaoY_2019_ERR3405794_bin.5	0	1	3880_2	yes	61.52	0	0.546	3089	3511584	1308	3	0	2	13	5.49684	48.5276	0.417667	0.14	True	d__Bacteria;p__Proteobacteria;c__Gammaproteobacteria;o__Enterobacterales;f__Enterobacteriaceae;g__Enterobacter;s__Enterobacter ludwigii	d__Bacteria;p__Proteobacteria;c__Gammaproteobacteria;o__Enterobacterales;f__Enterobacteriaceae;g__Enterobacter;s__Enterobacter ludwigii
ShaoY_2019_ERR3404927_bin.5	0	1	3881_1	yes	70.25	3.165	0.549	2251	3116176	1492	4	0	0	17	4.7539	60.4064	0.101308	0	True	d__Bacteria;p__Proteobacteria;c__Gammaproteobacteria;o__Enterobacterales;f__Enterobacteriaceae;g__Enterobacter;s__Enterobacter hormaechei_A	d__Bacteria;p__Proteobacteria;c__Gammaproteobacteria;o__Enterobacterales;f__Enterobacteriaceae;g__Enterobacter;s__Enterobacter hormaechei
ShaoY_2019_ERR3405353_bin.2	0	1	3881_2	yes	63.81	1.833	0.543	2152	2838538	1387	3	1	0	14	4.88271	96.8335	0.0290175	0	True	d__Bacteria;p__Proteobacteria;c__Gammaproteobacteria;o__Enterobacterales;f__Enterobacteriaceae;g__Enterobacter;s__Enterobacter hormaechei_A	d__Bacteria;p__Proteobacteria;c__Gammaproteobacteria;o__Enterobacterales;f__Enterobacteriaceae;g__Enterobacter;s__Enterobacter hormaechei
VatanenT_2016_SRR4305519_bin.4	0	1	3881_3	yes	67.53	2.224	0.543	3755	2847976	841	5	0	0	15	11.4502	149.885	0.206481	0	True	d__Bacteria;p__Proteobacteria;c__Gammaproteobacteria;o__Enterobacterales;f__Enterobacteriaceae;g__Enterobacter;s__Enterobacter hormaechei_A	d__Bacteria;p__Proteobacteria;c__Gammaproteobacteria;o__Enterobacterales;f__Enterobacteriaceae;g__Enterobacter;s__Enterobacter hormaechei
GibsonMK_2016_SRR3131858_bin.3	0	1	3881_8	yes	71.41	1.34	0.554	2187	2930726	1414	3	1	1	12	5.73383	322.059	0.0783687	0	True	d__Bacteria;p__Proteobacteria;c__Gammaproteobacteria;o__Enterobacterales;f__Enterobacteriaceae;g__Enterobacter;s__Enterobacter hormaechei	d__Bacteria;p__Proteobacteria;c__Gammaproteobacteria;o__Enterobacterales;f__Enterobacteriaceae;g__Enterobacter;s__Enterobacter hormaechei
OhS_2017_SRR1825367_bin.11	0	1	3882_2	yes	56.69	0	0.545	1909	2569338	1387	3	0	0	11	5.32868	9.12459	0.0807699	0	True	d__Bacteria;p__Proteobacteria;c__Gammaproteobacteria;o__Enterobacterales;f__Enterobacteriaceae;g__Enterobacter;s__Enterobacter cloacae	d__Bacteria;p__Proteobacteria;c__Gammaproteobacteria;o__Enterobacterales;f__Enterobacteriaceae;g__Enterobacter;s__Enterobacter cloacae
Baumann-DudenhoefferAM_2018_SRR7217752_bin.3	0	1	3883_15	yes	70.45	3.448	0.555	2956	3994232	1401	5	0	0	13	9.96364	94.5701	0.800559	0	True	d__Bacteria;p__Proteobacteria;c__Gammaproteobacteria;o__Enterobacterales;f__Enterobacteriaceae;g__Enterobacter;s__	d__Bacteria;p__Proteobacteria;c__Gammaproteobacteria;o__Enterobacterales;f__Enterobacteriaceae;g__Enterobacter;s__
ShaoY_2019_ERR3404686_bin.7	0	1	3902_2	yes	98.83	1.576	0.561	14882	4620065	466	4	0	1	17	8.87413	59.9016	0.00211304	0.34	True	d__Bacteria;p__Proteobacteria;c__Gammaproteobacteria;o__Enterobacterales;f__Enterobacteriaceae;g__Pantoea;s__Pantoea sp002434205	d__Bacteria;p__Proteobacteria;c__Gammaproteobacteria;o__Enterobacterales;f__Erwiniaceae;g__Pantoea;s__
GibsonMK_2016_SRR3131812_bin.4	0	2	3908_3	yes	99.98	0.327	0.583	96160	4839201	103	6	2	1	18	35.964	1303.34	0.000411575	0.23	True	d__Bacteria;p__Proteobacteria;c__Gammaproteobacteria;o__Enterobacterales;f__Enterobacteriaceae;g__Pantoea;s__Pantoea sp002920175	d__Bacteria;p__Proteobacteria;c__Gammaproteobacteria;o__Enterobacterales;f__Erwiniaceae;g__Pantoea;s__
RahmanSF_2018_SRR5963391_bin.6	0	1	3912_2	yes	68.03	1.164	0.577	57594	2413206	82	2	0	0	14	1588.08	1159.72	0.00202687	0.18	True	d__Bacteria;p__Proteobacteria;c__Gammaproteobacteria;o__Enterobacterales;f__Enterobacteriaceae;g__Mixta;s__	d__Bacteria;p__Proteobacteria;c__Gammaproteobacteria;o__Enterobacterales;f__Enterobacteriaceae;g__;s__
GibsonMK_2016_SRR3132483_bin.3	0	1	3912_4	yes	79.63	3.444	0.574	2541	2926592	1277	2	1	0	14	22.7947	218.971	0.0146779	0.4	True	d__Bacteria;p__Proteobacteria;c__Gammaproteobacteria;o__Enterobacterales;f__Enterobacteriaceae;g__Mixta;s__Mixta calida	d__Bacteria;p__Proteobacteria;c__Gammaproteobacteria;o__Enterobacterales;f__Enterobacteriaceae;g__;s__
RahmanSF_2018_SRR5963348_bin.6	0	1	3912_5	yes	64.31	0.387	0.568	1916	2357988	1268	3	1	0	14	6.05192	51.2192	0.109235	0.22	True	d__Bacteria;p__Proteobacteria;c__Gammaproteobacteria;o__Enterobacterales;f__Enterobacteriaceae;g__Mixta;s__Mixta calida	d__Bacteria;p__Proteobacteria;c__Gammaproteobacteria;o__Enterobacterales;f__Enterobacteriaceae;g__;s__
FerrettiP_2018_SRR5273964_bin.11	0	1	3965_0	yes	86.87	0.354	0.421	35126	1458044	64	2	0	0	19	30.6398	103.971	0.00917701	0.34	True	d__Bacteria;p__Firmicutes_A;c__Clostridia;o__Saccharofermentanales;f__Fastidiosipilaceae;g__KA00274;s__KA00274 sp902373515	d__Bacteria;p__Firmicutes;c__Clostridia;o__Eubacteriales;f__;g__;s__
GasparriniAJ_2019_SRR9865666_bin.1	0	4	4394_1	yes	76.54	2.02	0.663	2405	4486993	2048	1	0	0	16	7.83777	252.761	0.149669	0	True	d__Bacteria;p__Proteobacteria;c__Gammaproteobacteria;o__Pseudomonadales;f__Pseudomonadaceae;g__Pseudomonas;s__Pseudomonas aeruginosa	d__Bacteria;p__Proteobacteria;c__Gammaproteobacteria;o__Pseudomonadales;f__Pseudomonadaceae;g__Pseudomonas;s__Pseudomonas aeruginosa
RahmanSF_2018_SRR5963367_bin.13	0	1	4394_2	yes	70.85	1.672	0.671	2461	4306772	1929	2	0	0	13	6.4313	23.7294	0.159252	0	True	d__Bacteria;p__Proteobacteria;c__Gammaproteobacteria;o__Pseudomonadales;f__Pseudomonadaceae;g__Pseudomonas;s__Pseudomonas aeruginosa	d__Bacteria;p__Proteobacteria;c__Gammaproteobacteria;o__Pseudomonadales;f__Pseudomonadaceae;g__Pseudomonas;s__Pseudomonas aeruginosa
BrooksB_2017_SRR5405777_bin.12	0	2	4394_5	yes	65.55	1.219	0.667	2059	3856242	1994	2	0	0	11	4.62738	49.8588	0.414852	0	True	d__Bacteria;p__Proteobacteria;c__Gammaproteobacteria;o__Pseudomonadales;f__Pseudomonadaceae;g__Pseudomonas;s__Pseudomonas aeruginosa	d__Bacteria;p__Proteobacteria;c__Gammaproteobacteria;o__Pseudomonadales;f__Pseudomonadaceae;g__Pseudomonas;s__Pseudomonas aeruginosa
ShaoY_2019_ERR3406109_bin.2	0	1	4467_3	yes	86.77	3.17	0.586	3092	3862925	1447	2	0	0	19	5.23482	37.9354	0.150456	0	True	d__Bacteria;p__Proteobacteria;c__Gammaproteobacteria;o__Pseudomonadales;f__Pseudomonadaceae;g__Pseudomonas_E;s__Pseudomonas_E lundensis	d__Bacteria;p__Proteobacteria;c__Gammaproteobacteria;o__Pseudomonadales;f__Pseudomonadaceae;g__Pseudomonas;s__Pseudomonas lundensis
GibsonMK_2016_SRR3131704_bin.3	0	2	4577_2	yes	73.74	0.598	0.625	2581	3085866	1350	2	0	0	14	5.70927	83.2885	0.0317387	0	True	d__Bacteria;p__Proteobacteria;c__Gammaproteobacteria;o__Pseudomonadales;f__Pseudomonadaceae;g__Pseudomonas_E;s__Pseudomonas_E juntendi	d__Bacteria;p__Proteobacteria;c__Gammaproteobacteria;o__Pseudomonadales;f__Pseudomonadaceae;g__Pseudomonas;s__
ShaoY_2019_ERR3405098_bin.9	0	1	4584_18	yes	60.74	1.819	0.621	1856	3079358	1729	0	1	0	14	4.32282	59.8118	0.547416	0	True	d__Bacteria;p__Proteobacteria;c__Gammaproteobacteria;o__Pseudomonadales;f__Pseudomonadaceae;g__Pseudomonas_E;s__Pseudomonas_E monteilii	d__Bacteria;p__Proteobacteria;c__Gammaproteobacteria;o__Pseudomonadales;f__Pseudomonadaceae;g__Pseudomonas;s__
ShaoY_2019_ERR3405993_bin.7	0	1	5139_0	yes	94.84	0.832	0.576	12431	2733926	303	1	0	0	16	7.30056	44.11	0.0177594	0.1	True	d__Bacteria;p__Firmicutes_A;c__Clostridia;o__Christensenellales;f__UMGS416;g__Parachristensenella;s__	d__Bacteria;p__Firmicutes;c__Clostridia;o__Eubacteriales;f__;g__;s__
ShaoY_2019_ERR3405321_bin.3	0	1	5161_4	yes	69.77	2.072	0.62	2385	2646980	1198	5	0	3	17	4.81364	29.5568	0.117169	0	True	d__Bacteria;p__Proteobacteria;c__Gammaproteobacteria;o__Enterobacterales;f__Aeromonadaceae;g__Aeromonas;s__Aeromonas caviae	d__Bacteria;p__Proteobacteria;c__Gammaproteobacteria;o__Aeromonadales;f__Aeromonadaceae;g__Aeromonas;s__Aeromonas caviae
DianaHT_2018_SRR6795020_bin.22	0	1	5438_1	yes	50.64	0	0.643	1668	1603461	970	0	1	0	12	7.01564	23.165	0.311671	0	True	d__Bacteria;p__Actinobacteriota;c__Coriobacteriia;o__Coriobacteriales;f__Eggerthellaceae;g__Eggerthella;s__Eggerthella lenta	d__Bacteria;p__Actinobacteria;c__Coriobacteriia;o__Eggerthellales;f__Eggerthellaceae;g__Eggerthella;s__Eggerthella lenta
MurphyR_2019_SRR7351649_bin.9	0	2	5438_2	yes	70.91	1.075	0.639	2094	2267003	1146				17	7.54871	44.7288	0.230616	0.45	True	d__Bacteria;p__Actinobacteriota;c__Coriobacteriia;o__Coriobacteriales;f__Eggerthellaceae;g__Eggerthella;s__Eggerthella lenta	d__Bacteria;p__Actinobacteria;c__Coriobacteriia;o__Eggerthellales;f__Eggerthellaceae;g__Eggerthella;s__Eggerthella lenta
MurphyR_2019_SRR7351678_bin.14	0	1	5438_3	yes	73.25	2.492	0.637	2287	2451722	1155	0	1	0	16	6.24663	20.5989	0.228433	0.36	True	d__Bacteria;p__Actinobacteriota;c__Coriobacteriia;o__Coriobacteriales;f__Eggerthellaceae;g__Eggerthella;s__Eggerthella lenta	d__Bacteria;p__Actinobacteria;c__Coriobacteriia;o__Eggerthellales;f__Eggerthellaceae;g__Eggerthella;s__Eggerthella lenta
ShaoY_2019_ERR3406064_bin.10	0	1	5438_4	yes	73.94	1.814	0.64	2266	2452809	1161				17	4.7461	39.5706	0.127628	0	True	d__Bacteria;p__Actinobacteriota;c__Coriobacteriia;o__Coriobacteriales;f__Eggerthellaceae;g__Eggerthella;s__Eggerthella lenta	d__Bacteria;p__Actinobacteria;c__Coriobacteriia;o__Eggerthellales;f__Eggerthellaceae;g__Eggerthella;s__Eggerthella lenta
BrooksB_2017_SRR5405813_bin.7	0	4	5438_5	yes	87.22	2.204	0.643	2783	2734085	1128				18	5.02089	43.2645	0.308372	0.39	True	d__Bacteria;p__Actinobacteriota;c__Coriobacteriia;o__Coriobacteriales;f__Eggerthellaceae;g__Eggerthella;s__Eggerthella lenta	d__Bacteria;p__Actinobacteria;c__Coriobacteriia;o__Eggerthellales;f__Eggerthellaceae;g__Eggerthella;s__Eggerthella lenta
VatanenT_2016_SRR4408158_bin.7	0	11	5438_6	yes	76.91	1.008	0.635	3160	2200173	841	1	1	1	19	13.3697	195.753	0.0148684	0.3	True	d__Bacteria;p__Actinobacteriota;c__Coriobacteriia;o__Coriobacteriales;f__Eggerthellaceae;g__Eggerthella;s__Eggerthella lenta	d__Bacteria;p__Actinobacteria;c__Coriobacteriia;o__Eggerthellales;f__Eggerthellaceae;g__Eggerthella;s__Eggerthella lenta
ShaoY_2019_ERR3404848_bin.6	0	3	5438_7	yes	79.11	0.672	0.64	2563	2433623	1067	0	2	0	18	4.95295	66.7092	0.174672	0.37	True	d__Bacteria;p__Actinobacteriota;c__Coriobacteriia;o__Coriobacteriales;f__Eggerthellaceae;g__Eggerthella;s__Eggerthella lenta	d__Bacteria;p__Actinobacteria;c__Coriobacteriia;o__Eggerthellales;f__Eggerthellaceae;g__Eggerthella;s__Eggerthella lenta
ShaoY_2019_ERR3405796_bin.4	0	1	5438_8	yes	71.26	0.921	0.639	2454	2497613	1128	1	1	0	18	4.97353	46.4965	0.102626	0.31	True	d__Bacteria;p__Actinobacteriota;c__Coriobacteriia;o__Coriobacteriales;f__Eggerthellaceae;g__Eggerthella;s__Eggerthella lenta	d__Bacteria;p__Actinobacteria;c__Coriobacteriia;o__Eggerthellales;f__Eggerthellaceae;g__Eggerthella;s__Eggerthella lenta
ShaoY_2019_ERR3405937_bin.1	0	1	5438_9	yes	65.16	1.097	0.645	2291	2069598	1001				16	4.76777	38.2252	0.430179	0.3	True	d__Bacteria;p__Actinobacteriota;c__Coriobacteriia;o__Coriobacteriales;f__Eggerthellaceae;g__Eggerthella;s__Eggerthella lenta	d__Bacteria;p__Actinobacteria;c__Coriobacteriia;o__Eggerthellales;f__Eggerthellaceae;g__Eggerthella;s__Eggerthella lenta
ShaoY_2019_ERR3405333_bin.12	0	1	5438_11	yes	54.94	0	0.641	1851	1924657	1068				13	4.42546	80.2774	0.282106	0.38	True	d__Bacteria;p__Actinobacteriota;c__Coriobacteriia;o__Coriobacteriales;f__Eggerthellaceae;g__Eggerthella;s__Eggerthella lenta	d__Bacteria;p__Actinobacteria;c__Coriobacteriia;o__Eggerthellales;f__Eggerthellaceae;g__Eggerthella;s__Eggerthella lenta
ShaoY_2019_ERR3406229_bin.9	0	1	5438_12	yes	61.31	1.478	0.641	2051	2035845	1044				17	4.6787	27.4186	0.599804	0.44	True	d__Bacteria;p__Actinobacteriota;c__Coriobacteriia;o__Coriobacteriales;f__Eggerthellaceae;g__Eggerthella;s__Eggerthella lenta	d__Bacteria;p__Actinobacteria;c__Coriobacteriia;o__Eggerthellales;f__Eggerthellaceae;g__Eggerthella;s__Eggerthella lenta
VatanenT_2016_SRR4305501_bin.4	0	1	5438_13	yes	56.74	0	0.625	2169	1970636	966				17	9.88955	105.75	0.0764287	0.42	True	d__Bacteria;p__Actinobacteriota;c__Coriobacteriia;o__Coriobacteriales;f__Eggerthellaceae;g__Eggerthella;s__Eggerthella lenta	d__Bacteria;p__Actinobacteria;c__Coriobacteriia;o__Eggerthellales;f__Eggerthellaceae;g__Eggerthella;s__Eggerthella lenta
ShaoY_2019_ERR3405482_bin.2	0	1	5438_14	yes	60.97	1.612	0.639	2058	2032031	1042	0	2	0	15	4.70977	95.7488	0.194027	0.42	True	d__Bacteria;p__Actinobacteriota;c__Coriobacteriia;o__Coriobacteriales;f__Eggerthellaceae;g__Eggerthella;s__Eggerthella lenta	d__Bacteria;p__Actinobacteria;c__Coriobacteriia;o__Eggerthellales;f__Eggerthellaceae;g__Eggerthella;s__Eggerthella lenta
VatanenT_2016_SRR4305365_bin.8	0	1	5438_15	yes	65.06	1.955	0.64	2182	1914881	947				18	9.14504	84.5709	0.0656416	0	True	d__Bacteria;p__Actinobacteriota;c__Coriobacteriia;o__Coriobacteriales;f__Eggerthellaceae;g__Eggerthella;s__Eggerthella lenta	d__Bacteria;p__Actinobacteria;c__Coriobacteriia;o__Eggerthellales;f__Eggerthellaceae;g__Eggerthella;s__Eggerthella lenta
ShaoY_2019_ERR3406284_bin.9	0	1	5438_16	yes	57.37	1.148	0.642	1917	1796995	966				15	4.47831	25.3816	0.386245	0.41	True	d__Bacteria;p__Actinobacteriota;c__Coriobacteriia;o__Coriobacteriales;f__Eggerthellaceae;g__Eggerthella;s__Eggerthella lenta	d__Bacteria;p__Actinobacteria;c__Coriobacteriia;o__Eggerthellales;f__Eggerthellaceae;g__Eggerthella;s__Eggerthella lenta
ShaoY_2019_ERR3405861_bin.6	0	1	5458_2	yes	100	0.073	0.696	33473	2145959	112				20	8.9398	30.61	0.135336	0.1	True	d__Bacteria;p__Actinobacteriota;c__Coriobacteriia;o__Coriobacteriales;f__Atopobiaceae;g__NM07-P-09;s__	d__Bacteria;p__Actinobacteria;c__Coriobacteriia;o__Coriobacteriales;f__Atopobiaceae;g__;s__
ChuDM_2017_SRR8942361_bin.17	0	2	5459_1	yes	100	0	0.616	72709	2850266	59				20	36.1632	216.22	0.00145151	0.09	True	d__Bacteria;p__Actinobacteriota;c__Coriobacteriia;o__Coriobacteriales;f__Atopobiaceae;g__Tractidigestivibacter;s__	d__Bacteria;p__Actinobacteria;c__Coriobacteriia;o__Coriobacteriales;f__Coriobacteriaceae;g__;s__
ShaoY_2019_ERR3405857_bin.6	0	1	5463_2	yes	98.79	0	0.68	228900	2096351	19	1	1	1	20	92.158	340.349	0	0.08	True	d__Bacteria;p__Actinobacteriota;c__Coriobacteriia;o__Coriobacteriales;f__Atopobiaceae;g__Thermophilibacter;s__	d__Bacteria;p__Actinobacteria;c__Coriobacteriia;o__Coriobacteriales;f__Atopobiaceae;g__Olsenella;s__
DianaHT_2018_SRR6795053_bin.27	0	1	5470_0	yes	92.13	2.58	0.666	8156	2001483	332	1	0	0	16	10.5864	13.3051	0.446629	0.3	True	d__Bacteria;p__Actinobacteriota;c__Coriobacteriia;o__Coriobacteriales;f__Atopobiaceae;g__Paratractidigestivibacter;s__Paratractidigestivibacter sp003150175	d__Bacteria;p__Actinobacteria;c__Coriobacteriia;o__Coriobacteriales;f__Atopobiaceae;g__;s__
ShaoY_2019_ERR3405984_bin.17	0	1	5480_0	yes	100	0	0.686	123971	2334320	35	2	0	0	20	26.8571	156.862	0.00378702	0.14	True	d__Bacteria;p__Actinobacteriota;c__Coriobacteriia;o__Coriobacteriales;f__Coriobacteriaceae;g__Collinsella;s__Collinsella stercoripullorum	d__Bacteria;p__Actinobacteria;c__Coriobacteriia;o__Coriobacteriales;f__Coriobacteriaceae;g__Collinsella;s__
ShaoY_2019_ERR3406085_bin.8	0	1	5490_3	yes	99.19	0	0.634	96199	1879461	32	1	0	0	19	12.207	38.3015	0.0110805	0.15	True	d__Bacteria;p__Actinobacteriota;c__Coriobacteriia;o__Coriobacteriales;f__Coriobacteriaceae;g__Collinsella;s__	d__Bacteria;p__Actinobacteria;c__Coriobacteriia;o__Coriobacteriales;f__Coriobacteriaceae;g__Collinsella;s__
CokerMO_2019_SRR8692180_bin.26	0	1	5496_0	yes	99.19	0	0.644	67986	2356303	52	2	0	0	20	23.3542	24.9316	0.00129662	0.11	True	d__Bacteria;p__Actinobacteriota;c__Coriobacteriia;o__Coriobacteriales;f__Coriobacteriaceae;g__Collinsella;s__	d__Bacteria;p__Actinobacteria;c__Coriobacteriia;o__Coriobacteriales;f__Coriobacteriaceae;g__Collinsella;s__
OhS_2017_SRR1793416_bin.6	0	1	5497_2	yes	61.09	0.806	0.589	2338	1551686	708	1	0	0	15	5.57012	15.7724	0.116523	0.37	True	d__Bacteria;p__Actinobacteriota;c__Coriobacteriia;o__Coriobacteriales;f__Coriobacteriaceae;g__Collinsella;s__Collinsella tanakaei	d__Bacteria;p__Actinobacteria;c__Coriobacteriia;o__Coriobacteriales;f__Coriobacteriaceae;g__Collinsella;s__Collinsella tanakaei
ShaoY_2019_ERR3405360_bin.5	0	3	5501_1	yes	98.38	0.08	0.629	26914	1878368	107	2	0	0	20	8.52138	75.374	0.0215655	0.21	True	d__Bacteria;p__Actinobacteriota;c__Coriobacteriia;o__Coriobacteriales;f__Atopobiaceae;g__Parolsenella;s__Parolsenella sp900544655	d__Bacteria;p__Actinobacteria;c__Coriobacteriia;o__Coriobacteriales;f__Coriobacteriaceae;g__;s__
GasparriniAJ_2019_SRR9865717_bin.3	0	2	5504_3	yes	76.19	1.612	0.597	3853	1592652	450	1	0	0	16	9.62836	88.8952	0.135134	0.39	True	d__Bacteria;p__Actinobacteriota;c__Coriobacteriia;o__Coriobacteriales;f__Coriobacteriaceae;g__Collinsella;s__	d__Bacteria;p__Actinobacteria;c__Coriobacteriia;o__Coriobacteriales;f__Coriobacteriaceae;g__Collinsella;s__
ChuDM_2017_SRR8942399_bin.18	0	2	5504_4	yes	100	2.419	0.598	140840	2294627	65	2	1	1	20	16.1815	64.9376	0.0313615	0.11	True	d__Bacteria;p__Actinobacteriota;c__Coriobacteriia;o__Coriobacteriales;f__Coriobacteriaceae;g__Collinsella;s__	d__Bacteria;p__Actinobacteria;c__Coriobacteriia;o__Coriobacteriales;f__Coriobacteriaceae;g__Collinsella;s__
ShaoY_2019_ERR3404980_bin.1	0	10	5504_5	yes	100	0.806	0.599	189864	2201202	21	3	0	0	20	48.9266	685.234	0.000368576	0.12	True	d__Bacteria;p__Actinobacteriota;c__Coriobacteriia;o__Coriobacteriales;f__Coriobacteriaceae;g__Collinsella;s__Collinsella sp900541745	d__Bacteria;p__Actinobacteria;c__Coriobacteriia;o__Coriobacteriales;f__Coriobacteriaceae;g__Collinsella;s__
MurphyR_2019_SRR7411253_bin.6	0	3	5504_6	yes	100	0.806	0.598	134492	2214509	29	3	1	1	20	34.336	282.918	0.00686888	0.14	True	d__Bacteria;p__Actinobacteriota;c__Coriobacteriia;o__Coriobacteriales;f__Coriobacteriaceae;g__Collinsella;s__	d__Bacteria;p__Actinobacteria;c__Coriobacteriia;o__Coriobacteriales;f__Coriobacteriaceae;g__Collinsella;s__
CasaburiG_2019_SRR6277111_bin.7	0	2	5504_7	yes	100	0.806	0.597	280920	2317360	15	2	0	0	20	32.0598	159.554	0.00259336	0.08	True	d__Bacteria;p__Actinobacteriota;c__Coriobacteriia;o__Coriobacteriales;f__Coriobacteriaceae;g__Collinsella;s__	d__Bacteria;p__Actinobacteria;c__Coriobacteriia;o__Coriobacteriales;f__Coriobacteriaceae;g__Collinsella;s__
TapiainenT_2019_SRR10527826_bin.3	0	1	5504_8	yes	100	1.693	0.597	27242	2218371	119	1	0	0	20	260.044	422.351	0.00130606	0.25	True	d__Bacteria;p__Actinobacteriota;c__Coriobacteriia;o__Coriobacteriales;f__Coriobacteriaceae;g__Collinsella;s__	d__Bacteria;p__Actinobacteria;c__Coriobacteriia;o__Coriobacteriales;f__Coriobacteriaceae;g__Collinsella;s__
MurphyR_2019_SRR7352093_bin.8	0	1	5504_9	yes	85.04	3.5	0.603	3693	1818360	594				12	16.2856	36.9341	0.0751067	0.32	True	d__Bacteria;p__Actinobacteriota;c__Coriobacteriia;o__Coriobacteriales;f__Coriobacteriaceae;g__Collinsella;s__	d__Bacteria;p__Actinobacteria;c__Coriobacteriia;o__Coriobacteriales;f__Coriobacteriaceae;g__Collinsella;s__
ShaoY_2019_ERR3406248_bin.10	0	1	5504_10	yes	95.66	1.881	0.599	15565	2136970	204	3	0	0	20	8.15051	95.0808	0.0141649	0.35	True	d__Bacteria;p__Actinobacteriota;c__Coriobacteriia;o__Coriobacteriales;f__Coriobacteriaceae;g__Collinsella;s__	d__Bacteria;p__Actinobacteria;c__Coriobacteriia;o__Coriobacteriales;f__Coriobacteriaceae;g__Collinsella;s__
BackhedF_2015_ERR525949_bin.8	0	10	5504_12	yes	98.38	0	0.596	41103	2115907	87				20	33.7564	174.251	0.00123141	0.27	True	d__Bacteria;p__Actinobacteriota;c__Coriobacteriia;o__Coriobacteriales;f__Coriobacteriaceae;g__Collinsella;s__Collinsella sp900540945	d__Bacteria;p__Actinobacteria;c__Coriobacteriia;o__Coriobacteriales;f__Coriobacteriaceae;g__Collinsella;s__
YassourM_2018_SRR7280933_bin.5	0	4	5504_13	yes	100	0.806	0.596	141339	2253717	33	1	0	0	20	134.88	962.874	0.00020295	0.1	True	d__Bacteria;p__Actinobacteriota;c__Coriobacteriia;o__Coriobacteriales;f__Coriobacteriaceae;g__Collinsella;s__	d__Bacteria;p__Actinobacteria;c__Coriobacteriia;o__Coriobacteriales;f__Coriobacteriaceae;g__Collinsella;s__
ShaoY_2019_ERR3406288_bin.12	0	6	5504_14	yes	100	0.806	0.596	167963	2247018	18	2	1	1	20	86.1806	625.99	0.000456186	0.09	True	d__Bacteria;p__Actinobacteriota;c__Coriobacteriia;o__Coriobacteriales;f__Coriobacteriaceae;g__Collinsella;s__Collinsella sp900552735	d__Bacteria;p__Actinobacteria;c__Coriobacteriia;o__Coriobacteriales;f__Coriobacteriaceae;g__Collinsella;s__
YassourM_2018_SRR7281076_bin.1	0	1	5504_15	yes	87.92	1.612	0.599	12694	1995916	262	1	1	1	20	12.7994	177.403	0.00207446	0.32	True	d__Bacteria;p__Actinobacteriota;c__Coriobacteriia;o__Coriobacteriales;f__Coriobacteriaceae;g__Collinsella;s__	d__Bacteria;p__Actinobacteria;c__Coriobacteriia;o__Coriobacteriales;f__Coriobacteriaceae;g__Collinsella;s__
DianaHT_2018_SRR6795020_bin.19	0	1	5504_16	yes	100	1.612	0.6	237093	2237188	18	3	1	1	20	39.2633	124.149	0.00849219	0.12	True	d__Bacteria;p__Actinobacteriota;c__Coriobacteriia;o__Coriobacteriales;f__Coriobacteriaceae;g__Collinsella;s__Collinsella sp900542085	d__Bacteria;p__Actinobacteria;c__Coriobacteriia;o__Coriobacteriales;f__Coriobacteriaceae;g__Collinsella;s__
ShaoY_2019_ERR3405110_bin.4	0	2	5504_17	yes	100	0.806	0.598	166008	2053314	26	1	0	0	20	38.4188	481.542	0.00177746	0	True	d__Bacteria;p__Actinobacteriota;c__Coriobacteriia;o__Coriobacteriales;f__Coriobacteriaceae;g__Collinsella;s__Collinsella sp900541475	d__Bacteria;p__Actinobacteria;c__Coriobacteriia;o__Coriobacteriales;f__Coriobacteriaceae;g__Collinsella;s__
ShaoY_2019_ERR3405930_bin.6	0	1	5504_18	yes	97	3.052	0.602	23208	2131214	160	0	1	0	20	12.0836	78.9336	0.138546	0.32	True	d__Bacteria;p__Actinobacteriota;c__Coriobacteriia;o__Coriobacteriales;f__Coriobacteriaceae;g__Collinsella;s__	d__Bacteria;p__Actinobacteria;c__Coriobacteriia;o__Coriobacteriales;f__Coriobacteriaceae;g__Collinsella;s__
GasparriniAJ_2019_SRR9865562_bin.4	0	2	5504_20	yes	99.59	0.806	0.598	36292	2220325	88	3	0	0	18	22.0339	166.396	0.0100478	0.14	True	d__Bacteria;p__Actinobacteriota;c__Coriobacteriia;o__Coriobacteriales;f__Coriobacteriaceae;g__Collinsella;s__	d__Bacteria;p__Actinobacteria;c__Coriobacteriia;o__Coriobacteriales;f__Coriobacteriaceae;g__Collinsella;s__
Baumann-DudenhoefferAM_2018_SRR7217765_bin.1	0	1	5504_21	yes	87.51	2.822	0.598	6200	2006018	410	1	0	1	16	14.7264	138.991	0.0761145	0.34	True	d__Bacteria;p__Actinobacteriota;c__Coriobacteriia;o__Coriobacteriales;f__Coriobacteriaceae;g__Collinsella;s__	d__Bacteria;p__Actinobacteria;c__Coriobacteriia;o__Coriobacteriales;f__Coriobacteriaceae;g__Collinsella;s__
BackhedF_2015_ERR525744_bin.8	0	1	5504_23	yes	100	0.806	0.599	40816	2124902	79	1	0	0	20	70.84	294.968	0.000859799	0	True	d__Bacteria;p__Actinobacteriota;c__Coriobacteriia;o__Coriobacteriales;f__Coriobacteriaceae;g__Collinsella;s__Collinsella sp900540995	d__Bacteria;p__Actinobacteria;c__Coriobacteriia;o__Coriobacteriales;f__Coriobacteriaceae;g__Collinsella;s__
ShaoY_2019_ERR3406275_bin.12	0	1	5504_24	yes	100	1.612	0.596	44386	2334561	82	5	3	2	20	10.8417	84.5384	0.0106079	0.25	True	d__Bacteria;p__Actinobacteriota;c__Coriobacteriia;o__Coriobacteriales;f__Coriobacteriaceae;g__Collinsella;s__	d__Bacteria;p__Actinobacteria;c__Coriobacteriia;o__Coriobacteriales;f__Coriobacteriaceae;g__Collinsella;s__
MurphyR_2019_SRR7351803_bin.9	0	1	5504_25	yes	100	1.612	0.602	46849	2129214	67	2	1	0	20	41.901	100.738	0.0042386	0	True	d__Bacteria;p__Actinobacteriota;c__Coriobacteriia;o__Coriobacteriales;f__Coriobacteriaceae;g__Collinsella;s__	d__Bacteria;p__Actinobacteria;c__Coriobacteriia;o__Coriobacteriales;f__Coriobacteriaceae;g__Collinsella;s__
VatanenT_2016_SRR4305081_bin.6	0	1	5504_26	yes	96.65	1.612	0.6	10941	2026393	281	2	0	0	20	17.4462	105.924	0.00828187	0.38	True	d__Bacteria;p__Actinobacteriota;c__Coriobacteriia;o__Coriobacteriales;f__Coriobacteriaceae;g__Collinsella;s__Collinsella sp900541055	d__Bacteria;p__Actinobacteria;c__Coriobacteriia;o__Coriobacteriales;f__Coriobacteriaceae;g__Collinsella;s__
VatanenT_2016_SRR4408026_bin.2	0	1	5504_27	yes	70.03	0.879	0.598	4101	1562001	429				17	10.3985	38.0376	0.0240571	0	True	d__Bacteria;p__Actinobacteriota;c__Coriobacteriia;o__Coriobacteriales;f__Coriobacteriaceae;g__Collinsella;s__Collinsella sp900541055	d__Bacteria;p__Actinobacteria;c__Coriobacteriia;o__Coriobacteriales;f__Coriobacteriaceae;g__Collinsella;s__
VatanenT_2016_SRR4408131_bin.5	0	1	5504_28	yes	72.31	1.774	0.597	5602	1515855	332	1	0	0	19	13.1956	257.931	0.363095	0.41	True	d__Bacteria;p__Actinobacteriota;c__Coriobacteriia;o__Coriobacteriales;f__Coriobacteriaceae;g__Collinsella;s__Collinsella sp900541055	d__Bacteria;p__Actinobacteria;c__Coriobacteriia;o__Coriobacteriales;f__Coriobacteriaceae;g__Collinsella;s__
ChuDM_2017_SRR8942393_bin.2	0	1	5504_29	yes	100	0.806	0.601	86482	2279194	47	1	0	0	20	28.4076	95.5693	0.000500968	0.22	True	d__Bacteria;p__Actinobacteriota;c__Coriobacteriia;o__Coriobacteriales;f__Coriobacteriaceae;g__Collinsella;s__	d__Bacteria;p__Actinobacteria;c__Coriobacteriia;o__Coriobacteriales;f__Coriobacteriaceae;g__Collinsella;s__
ChuDM_2017_SRR8942429_bin.10	0	1	5504_30	yes	97.58	0.806	0.6	105010	2155364	37	1	0	0	20	45.8273	100.414	0.00147468	0.25	True	d__Bacteria;p__Actinobacteriota;c__Coriobacteriia;o__Coriobacteriales;f__Coriobacteriaceae;g__Collinsella;s__	d__Bacteria;p__Actinobacteria;c__Coriobacteriia;o__Coriobacteriales;f__Coriobacteriaceae;g__Collinsella;s__
ChuDM_2017_SRR8942395_bin.4	0	1	5504_32	yes	100	0.806	0.6	46630	2174027	75	2	1	0	20	32.8053	159.917	0.062426	0.23	True	d__Bacteria;p__Actinobacteriota;c__Coriobacteriia;o__Coriobacteriales;f__Coriobacteriaceae;g__Collinsella;s__Collinsella sp900542315	d__Bacteria;p__Actinobacteria;c__Coriobacteriia;o__Coriobacteriales;f__Coriobacteriaceae;g__Collinsella;s__
ChuDM_2017_SRR8942364_bin.5	0	2	5504_33	yes	100	0.806	0.598	87300	2198132	38				20	35.2898	218.107	0.00109404	0.17	True	d__Bacteria;p__Actinobacteriota;c__Coriobacteriia;o__Coriobacteriales;f__Coriobacteriaceae;g__Collinsella;s__Collinsella sp900760905	d__Bacteria;p__Actinobacteria;c__Coriobacteriia;o__Coriobacteriales;f__Coriobacteriaceae;g__Collinsella;s__
GasparriniAJ_2019_SRR9865778_bin.2	0	11	5504_34	yes	100	0.806	0.601	61998	2151377	48	3	0	0	20	36.9901	137.644	0.00159968	0.15	True	d__Bacteria;p__Actinobacteriota;c__Coriobacteriia;o__Coriobacteriales;f__Coriobacteriaceae;g__Collinsella;s__	d__Bacteria;p__Actinobacteria;c__Coriobacteriia;o__Coriobacteriales;f__Coriobacteriaceae;g__Collinsella;s__
BackhedF_2015_ERR525865_bin.8	0	1	5504_35	yes	100	0.806	0.601	49200	2156269	53	1	0	0	20	346.797	1331.04	0.00052788	0.18	True	d__Bacteria;p__Actinobacteriota;c__Coriobacteriia;o__Coriobacteriales;f__Coriobacteriaceae;g__Collinsella;s__Collinsella sp900540905	d__Bacteria;p__Actinobacteria;c__Coriobacteriia;o__Coriobacteriales;f__Coriobacteriaceae;g__Collinsella;s__
CokerMO_2019_SRR8692182_bin.24	0	2	5504_36	yes	100	0.806	0.599	75847	2270638	55	3	0	0	20	182.298	227.38	0.00126126	0.09	True	d__Bacteria;p__Actinobacteriota;c__Coriobacteriia;o__Coriobacteriales;f__Coriobacteriaceae;g__Collinsella;s__	d__Bacteria;p__Actinobacteria;c__Coriobacteriia;o__Coriobacteriales;f__Coriobacteriaceae;g__Collinsella;s__
ShaoY_2019_ERR3406076_bin.13	0	1	5504_38	yes	100	0.806	0.599	121368	2250648	33	2	0	0	20	19.1368	92.0379	0.00206752	0.18	True	d__Bacteria;p__Actinobacteriota;c__Coriobacteriia;o__Coriobacteriales;f__Coriobacteriaceae;g__Collinsella;s__	d__Bacteria;p__Actinobacteria;c__Coriobacteriia;o__Coriobacteriales;f__Coriobacteriaceae;g__Collinsella;s__
GasparriniAJ_2019_SRR9865829_bin.4	0	1	5504_39	yes	98.38	2.58	0.599	19871	2179252	176				20	16.1925	94.5114	0.0152173	0.23	True	d__Bacteria;p__Actinobacteriota;c__Coriobacteriia;o__Coriobacteriales;f__Coriobacteriaceae;g__Collinsella;s__	d__Bacteria;p__Actinobacteria;c__Coriobacteriia;o__Coriobacteriales;f__Coriobacteriaceae;g__Collinsella;s__
BackhedF_2015_ERR525858_bin.13	0	2	5504_40	yes	99.91	0.806	0.6	20595	1960824	147	1	1	1	20	61.173	272.039	0.00354242	0	True	d__Bacteria;p__Actinobacteriota;c__Coriobacteriia;o__Coriobacteriales;f__Coriobacteriaceae;g__Collinsella;s__Collinsella sp900540095	d__Bacteria;p__Actinobacteria;c__Coriobacteriia;o__Coriobacteriales;f__Coriobacteriaceae;g__Collinsella;s__
YassourM_2018_SRR7281056_bin.6	0	2	5504_42	yes	99.19	0.806	0.6	28883	2006928	106	1	0	0	19	17.0277	44.0992	0.0066913	0	True	d__Bacteria;p__Actinobacteriota;c__Coriobacteriia;o__Coriobacteriales;f__Coriobacteriaceae;g__Collinsella;s__	d__Bacteria;p__Actinobacteria;c__Coriobacteriia;o__Coriobacteriales;f__Coriobacteriaceae;g__Collinsella;s__
YassourM_2018_SRR7281045_bin.2	0	3	5504_43	yes	100	0.806	0.6	65072	2163559	57	1	0	0	20	190.151	1179.51	0.00167808	0.25	True	d__Bacteria;p__Actinobacteriota;c__Coriobacteriia;o__Coriobacteriales;f__Coriobacteriaceae;g__Collinsella;s__	d__Bacteria;p__Actinobacteria;c__Coriobacteriia;o__Coriobacteriales;f__Coriobacteriaceae;g__Collinsella;s__
TapiainenT_2019_SRR10527831_bin.4	0	1	5504_44	yes	96.34	1.612	0.607	10893	1869520	237	1	1	1	17	33.6234	110.208	0.00866359	0	True	d__Bacteria;p__Actinobacteriota;c__Coriobacteriia;o__Coriobacteriales;f__Coriobacteriaceae;g__Collinsella;s__	d__Bacteria;p__Actinobacteria;c__Coriobacteriia;o__Coriobacteriales;f__Coriobacteriaceae;g__Collinsella;s__
GasparriniAJ_2019_SRR9865555_bin.9	0	10	5504_45	yes	100	0.806	0.603	43012	1963034	84	1	1	1	20	22.2083	173.663	0.0169763	0	True	d__Bacteria;p__Actinobacteriota;c__Coriobacteriia;o__Coriobacteriales;f__Coriobacteriaceae;g__Collinsella;s__	d__Bacteria;p__Actinobacteria;c__Coriobacteriia;o__Coriobacteriales;f__Coriobacteriaceae;g__Collinsella;s__
ShaoY_2019_ERR3404831_bin.17	0	1	5504_46	yes	89.95	1.386	0.598	6342	2037681	450	4	0	0	19	6.13666	35.9312	0.0630771	0.32	True	d__Bacteria;p__Actinobacteriota;c__Coriobacteriia;o__Coriobacteriales;f__Coriobacteriaceae;g__Collinsella;s__	d__Bacteria;p__Actinobacteria;c__Coriobacteriia;o__Coriobacteriales;f__Coriobacteriaceae;g__Collinsella;s__
ShaoY_2019_ERR3406052_bin.4	0	1	5504_47	yes	100	0.806	0.597	125185	2121456	25	2	2	0	20	26.8182	271.535	0.00285306	0.15	True	d__Bacteria;p__Actinobacteriota;c__Coriobacteriia;o__Coriobacteriales;f__Coriobacteriaceae;g__Collinsella;s__	d__Bacteria;p__Actinobacteria;c__Coriobacteriia;o__Coriobacteriales;f__Coriobacteriaceae;g__Collinsella;s__
MurphyR_2019_SRR7351833_bin.4	0	1	5504_48	yes	87.09	2.822	0.6	15726	1756581	176	1	0	1	18	16.7737	138.84	0.0346287	0	True	d__Bacteria;p__Actinobacteriota;c__Coriobacteriia;o__Coriobacteriales;f__Coriobacteriaceae;g__Collinsella;s__	d__Bacteria;p__Actinobacteria;c__Coriobacteriia;o__Coriobacteriales;f__Coriobacteriaceae;g__Collinsella;s__
MurphyR_2019_SRR7351898_bin.5	0	2	5504_49	yes	100	0.806	0.598	99671	2257458	41	2	0	0	20	145.241	1427.31	0.000762704	0.26	True	d__Bacteria;p__Actinobacteriota;c__Coriobacteriia;o__Coriobacteriales;f__Coriobacteriaceae;g__Collinsella;s__	d__Bacteria;p__Actinobacteria;c__Coriobacteriia;o__Coriobacteriales;f__Coriobacteriaceae;g__Collinsella;s__
MurphyR_2019_SRR7351726_bin.5	0	7	5504_50	yes	100	0.806	0.599	123059	2141430	29	1	0	0	20	54.7833	164.285	0.00457999	0	True	d__Bacteria;p__Actinobacteriota;c__Coriobacteriia;o__Coriobacteriales;f__Coriobacteriaceae;g__Collinsella;s__	d__Bacteria;p__Actinobacteria;c__Coriobacteriia;o__Coriobacteriales;f__Coriobacteriaceae;g__Collinsella;s__
MurphyR_2019_SRR7411401_bin.9	0	9	5504_51	yes	100	0.806	0.6	133660	2173628	29	3	0	0	20	107.823	325.301	0.000469233	0	True	d__Bacteria;p__Actinobacteriota;c__Coriobacteriia;o__Coriobacteriales;f__Coriobacteriaceae;g__Collinsella;s__	d__Bacteria;p__Actinobacteria;c__Coriobacteriia;o__Coriobacteriales;f__Coriobacteriaceae;g__Collinsella;s__
MurphyR_2019_SRR7351762_bin.14	0	1	5504_52	yes	100	0.806	0.601	88572	2266693	46	2	0	3	20	46.9763	187.919	0.000715229	0.2	True	d__Bacteria;p__Actinobacteriota;c__Coriobacteriia;o__Coriobacteriales;f__Coriobacteriaceae;g__Collinsella;s__	d__Bacteria;p__Actinobacteria;c__Coriobacteriia;o__Coriobacteriales;f__Coriobacteriaceae;g__Collinsella;s__
MurphyR_2019_SRR7411400_bin.18	0	2	5504_53	yes	99.19	0.806	0.6	32735	2147838	99	2	1	2	20	16.124	54.1721	0.0365231	0.35	True	d__Bacteria;p__Actinobacteriota;c__Coriobacteriia;o__Coriobacteriales;f__Coriobacteriaceae;g__Collinsella;s__	d__Bacteria;p__Actinobacteria;c__Coriobacteriia;o__Coriobacteriales;f__Coriobacteriaceae;g__Collinsella;s__
MurphyR_2019_SRR7351951_bin.1	0	1	5504_54	yes	90.56	0.806	0.597	10581	2088483	264				18	42.5535	97.483	0.0193555	0.38	True	d__Bacteria;p__Actinobacteriota;c__Coriobacteriia;o__Coriobacteriales;f__Coriobacteriaceae;g__Collinsella;s__	d__Bacteria;p__Actinobacteria;c__Coriobacteriia;o__Coriobacteriales;f__Coriobacteriaceae;g__Collinsella;s__
ShaoY_2019_ERR3406121_bin.2	0	2	5504_55	yes	100	0.806	0.599	85601	2195804	46	3	1	0	20	232.178	2528.7	0.00046614	0	True	d__Bacteria;p__Actinobacteriota;c__Coriobacteriia;o__Coriobacteriales;f__Coriobacteriaceae;g__Collinsella;s__	d__Bacteria;p__Actinobacteria;c__Coriobacteriia;o__Coriobacteriales;f__Coriobacteriaceae;g__Collinsella;s__
RahmanSF_2018_SRR5963390_bin.1	0	3	5504_56	yes	100	0.806	0.598	62333	2191155	68	2	0	0	20	14.7572	5.0178	0.0136981	0.25	True	d__Bacteria;p__Actinobacteriota;c__Coriobacteriia;o__Coriobacteriales;f__Coriobacteriaceae;g__Collinsella;s__Collinsella sp900541235	d__Bacteria;p__Actinobacteria;c__Coriobacteriia;o__Coriobacteriales;f__Coriobacteriaceae;g__Collinsella;s__
ShaoY_2019_ERR3406234_bin.6	0	4	5504_60	yes	97.58	0.806	0.602	141207	2231733	25	1	0	0	20	25.7457	153.341	0.00315969	0.22	True	d__Bacteria;p__Actinobacteriota;c__Coriobacteriia;o__Coriobacteriales;f__Coriobacteriaceae;g__Collinsella;s__	d__Bacteria;p__Actinobacteria;c__Coriobacteriia;o__Coriobacteriales;f__Coriobacteriaceae;g__Collinsella;s__
VatanenT_2016_SRR4305099_bin.9	0	1	5504_61	yes	93.95	2.284	0.595	7043	2099256	422	2	0	1	19	33.2973	225.309	0.49207	0.35	True	d__Bacteria;p__Actinobacteriota;c__Coriobacteriia;o__Coriobacteriales;f__Coriobacteriaceae;g__Collinsella;s__Collinsella sp900541125	d__Bacteria;p__Actinobacteria;c__Coriobacteriia;o__Coriobacteriales;f__Coriobacteriaceae;g__Collinsella;s__
VatanenT_2016_SRR4408283_bin.10	0	4	5504_62	yes	99.19	0.806	0.598	52266	2189226	71	2	0	0	20	23.3658	193.277	0.00504833	0.25	True	d__Bacteria;p__Actinobacteriota;c__Coriobacteriia;o__Coriobacteriales;f__Coriobacteriaceae;g__Collinsella;s__Collinsella sp900541055	d__Bacteria;p__Actinobacteria;c__Coriobacteriia;o__Coriobacteriales;f__Coriobacteriaceae;g__Collinsella;s__
YassourM_2018_SRR7280819_bin.1	0	4	5504_63	yes	100	2.419	0.599	92984	2290421	53	1	0	0	20	30.2493	242.833	0.00220496	0.23	True	d__Bacteria;p__Actinobacteriota;c__Coriobacteriia;o__Coriobacteriales;f__Coriobacteriaceae;g__Collinsella;s__	d__Bacteria;p__Actinobacteria;c__Coriobacteriia;o__Coriobacteriales;f__Coriobacteriaceae;g__Collinsella;s__
BackhedF_2015_ERR526017_bin.6	0	1	5504_64	yes	100	0.806	0.6	40745	2113082	83	1	0	0	20	81.1044	524.696	0.00184663	0.3	True	d__Bacteria;p__Actinobacteriota;c__Coriobacteriia;o__Coriobacteriales;f__Coriobacteriaceae;g__Collinsella;s__Collinsella sp900544995	d__Bacteria;p__Actinobacteria;c__Coriobacteriia;o__Coriobacteriales;f__Coriobacteriaceae;g__Collinsella;s__
ShaoY_2019_ERR3405000_bin.13	0	11	5504_65	yes	100	0.806	0.599	131523	2210349	27				20	43.0714	300.968	0.00035883	0.1	True	d__Bacteria;p__Actinobacteriota;c__Coriobacteriia;o__Coriobacteriales;f__Coriobacteriaceae;g__Collinsella;s__	d__Bacteria;p__Actinobacteria;c__Coriobacteriia;o__Coriobacteriales;f__Coriobacteriaceae;g__Collinsella;s__
ShaoY_2019_ERR3406226_bin.7	0	3	5504_66	yes	100	0.806	0.598	121020	2218818	49	2	1	1	20	43.972	201.757	0.0049612	0.16	True	d__Bacteria;p__Actinobacteriota;c__Coriobacteriia;o__Coriobacteriales;f__Coriobacteriaceae;g__Collinsella;s__	d__Bacteria;p__Actinobacteria;c__Coriobacteriia;o__Coriobacteriales;f__Coriobacteriaceae;g__Collinsella;s__
BackhedF_2015_ERR526037_bin.5	0	2	5504_68	yes	100	0.806	0.599	41027	2108393	89				20	46.9538	276.152	0.00607143	0.3	True	d__Bacteria;p__Actinobacteriota;c__Coriobacteriia;o__Coriobacteriales;f__Coriobacteriaceae;g__Collinsella;s__Collinsella sp900540985	d__Bacteria;p__Actinobacteria;c__Coriobacteriia;o__Coriobacteriales;f__Coriobacteriaceae;g__Collinsella;s__
ShaoY_2019_ERR3406104_bin.17	0	1	5504_69	yes	97.58	0.806	0.602	14656	2046992	214				20	7.54821	33.9048	0.0250429	0.26	True	d__Bacteria;p__Actinobacteriota;c__Coriobacteriia;o__Coriobacteriales;f__Coriobacteriaceae;g__Collinsella;s__	d__Bacteria;p__Actinobacteria;c__Coriobacteriia;o__Coriobacteriales;f__Coriobacteriaceae;g__Collinsella;s__
VatanenT_2016_SRR4408253_bin.13	0	1	5504_70	yes	82.25	1.775	0.599	5399	1777202	384	3	0	0	16	12.608	59.1085	0.0517485	0	True	d__Bacteria;p__Actinobacteriota;c__Coriobacteriia;o__Coriobacteriales;f__Coriobacteriaceae;g__Collinsella;s__	d__Bacteria;p__Actinobacteria;c__Coriobacteriia;o__Coriobacteriales;f__Coriobacteriaceae;g__Collinsella;s__
MurphyR_2019_SRR7352085_bin.1	0	2	5504_71	yes	100	0.806	0.599	57410	2219362	67	2	1	0	20	25.6425	101.236	0.00150855	0.32	True	d__Bacteria;p__Actinobacteriota;c__Coriobacteriia;o__Coriobacteriales;f__Coriobacteriaceae;g__Collinsella;s__	d__Bacteria;p__Actinobacteria;c__Coriobacteriia;o__Coriobacteriales;f__Coriobacteriaceae;g__Collinsella;s__
MurphyR_2019_SRR7411361_bin.7	0	2	5504_72	yes	100	0.806	0.6	145693	2184733	36	2	0	0	20	30.2923	156.758	0.00180026	0.13	True	d__Bacteria;p__Actinobacteriota;c__Coriobacteriia;o__Coriobacteriales;f__Coriobacteriaceae;g__Collinsella;s__	d__Bacteria;p__Actinobacteria;c__Coriobacteriia;o__Coriobacteriales;f__Coriobacteriaceae;g__Collinsella;s__
MurphyR_2019_SRR7352036_bin.2	0	4	5504_73	yes	100	0.806	0.597	210425	2157558	20	4	1	1	20	108.107	799.173	0.00010585	0.1	True	d__Bacteria;p__Actinobacteriota;c__Coriobacteriia;o__Coriobacteriales;f__Coriobacteriaceae;g__Collinsella;s__Collinsella sp018380015	d__Bacteria;p__Actinobacteria;c__Coriobacteriia;o__Coriobacteriales;f__Coriobacteriaceae;g__Collinsella;s__
ShaoY_2019_ERR3405984_bin.12	0	3	5504_74	yes	100	0.806	0.598	62490	2179521	56	4	1	1	20	111.557	607.153	0.000785544	0.16	True	d__Bacteria;p__Actinobacteriota;c__Coriobacteriia;o__Coriobacteriales;f__Coriobacteriaceae;g__Collinsella;s__	d__Bacteria;p__Actinobacteria;c__Coriobacteriia;o__Coriobacteriales;f__Coriobacteriaceae;g__Collinsella;s__
MurphyR_2019_SRR7411286_bin.10	0	7	5504_75	yes	100	0.806	0.598	162124	2239296	21	2	0	0	20	86.7998	802.596	0.000101298	0.25	True	d__Bacteria;p__Actinobacteriota;c__Coriobacteriia;o__Coriobacteriales;f__Coriobacteriaceae;g__Collinsella;s__Collinsella sp900541135	d__Bacteria;p__Actinobacteria;c__Coriobacteriia;o__Coriobacteriales;f__Coriobacteriaceae;g__Collinsella;s__
Baumann-DudenhoefferAM_2018_SRR7217620_bin.4	0	1	5504_76	yes	95.33	1.612	0.599	11285	1974084	277				20	12.039	97.8498	0.0226614	0	True	d__Bacteria;p__Actinobacteriota;c__Coriobacteriia;o__Coriobacteriales;f__Coriobacteriaceae;g__Collinsella;s__Collinsella aerofaciens_F	d__Bacteria;p__Actinobacteria;c__Coriobacteriia;o__Coriobacteriales;f__Coriobacteriaceae;g__Collinsella;s__
MurphyR_2019_SRR7351944_bin.2	0	2	5504_77	yes	100	0.806	0.601	72558	2105871	47	2	0	0	20	64.511	223.942	0.00135687	0.25	True	d__Bacteria;p__Actinobacteriota;c__Coriobacteriia;o__Coriobacteriales;f__Coriobacteriaceae;g__Collinsella;s__Collinsella aerofaciens_K	d__Bacteria;p__Actinobacteria;c__Coriobacteriia;o__Coriobacteriales;f__Coriobacteriaceae;g__Collinsella;s__
CokerMO_2019_SRR8692192_bin.4	0	1	5504_78	yes	100	0.806	0.598	90384	2232629	51	0	2	0	20	498.975	1284.83	0.00092128	0.14	True	d__Bacteria;p__Actinobacteriota;c__Coriobacteriia;o__Coriobacteriales;f__Coriobacteriaceae;g__Collinsella;s__	d__Bacteria;p__Actinobacteria;c__Coriobacteriia;o__Coriobacteriales;f__Coriobacteriaceae;g__Collinsella;s__
BackhedF_2015_ERR525908_bin.3	0	2	5504_80	yes	100	0.806	0.599	49465	2105547	86	1	0	0	20	47.1059	217.065	0.001371	0	True	d__Bacteria;p__Actinobacteriota;c__Coriobacteriia;o__Coriobacteriales;f__Coriobacteriaceae;g__Collinsella;s__Collinsella sp900755685	d__Bacteria;p__Actinobacteria;c__Coriobacteriia;o__Coriobacteriales;f__Coriobacteriaceae;g__Collinsella;s__
ShaoY_2019_ERR3406047_bin.3	0	1	5504_81	yes	100	0.806	0.601	83008	2174101	49	1	0	0	20	12.0523	137.039	0.0214722	0.27	True	d__Bacteria;p__Actinobacteriota;c__Coriobacteriia;o__Coriobacteriales;f__Coriobacteriaceae;g__Collinsella;s__	d__Bacteria;p__Actinobacteria;c__Coriobacteriia;o__Coriobacteriales;f__Coriobacteriaceae;g__Collinsella;s__
ShaoY_2019_ERR3404650_bin.5	0	1	5504_82	yes	100	0.806	0.599	61324	2102712	54	1	1	1	20	82.6571	641.664	0.0017367	0.11	True	d__Bacteria;p__Actinobacteriota;c__Coriobacteriia;o__Coriobacteriales;f__Coriobacteriaceae;g__Collinsella;s__	d__Bacteria;p__Actinobacteria;c__Coriobacteriia;o__Coriobacteriales;f__Coriobacteriaceae;g__Collinsella;s__
MurphyR_2019_SRR7351872_bin.10	0	1	5504_83	yes	97.91	0.967	0.601	16694	2051488	168				20	23.0764	85.5701	0.0143661	0.33	True	d__Bacteria;p__Actinobacteriota;c__Coriobacteriia;o__Coriobacteriales;f__Coriobacteriaceae;g__Collinsella;s__	d__Bacteria;p__Actinobacteria;c__Coriobacteriia;o__Coriobacteriales;f__Coriobacteriaceae;g__Collinsella;s__
ShaoY_2019_ERR3405992_bin.7	0	1	5504_85	yes	86.69	3.744	0.602	9201	1925287	285	2	0	0	20	20.4913	147.912	0.246155	0	True	d__Bacteria;p__Actinobacteriota;c__Coriobacteriia;o__Coriobacteriales;f__Coriobacteriaceae;g__Collinsella;s__	d__Bacteria;p__Actinobacteria;c__Coriobacteriia;o__Coriobacteriales;f__Coriobacteriaceae;g__Collinsella;s__
CokerMO_2019_SRR8692191_bin.11	0	1	5504_86	yes	81.45	1.612	0.594	74578	1995556	46				20	58.8454	504.22	0.0039573	0.36	True	d__Bacteria;p__Actinobacteriota;c__Coriobacteriia;o__Coriobacteriales;f__Coriobacteriaceae;g__Collinsella;s__	d__Bacteria;p__Actinobacteria;c__Coriobacteriia;o__Coriobacteriales;f__Coriobacteriaceae;g__Collinsella;s__
ShaoY_2019_ERR3405651_bin.6	0	1	5504_87	yes	87.8	1.814	0.602	4311	1802689	515	2	0	0	20	6.0368	44.5539	0.0372629	0	True	d__Bacteria;p__Actinobacteriota;c__Coriobacteriia;o__Coriobacteriales;f__Coriobacteriaceae;g__Collinsella;s__	d__Bacteria;p__Actinobacteria;c__Coriobacteriia;o__Coriobacteriales;f__Coriobacteriaceae;g__Collinsella;s__
ShaoY_2019_ERR3404908_bin.6	0	1	5504_88	yes	100	0.806	0.599	59277	2277703	69	0	1	0	20	11.8279	63.5365	0.0672291	0.32	True	d__Bacteria;p__Actinobacteriota;c__Coriobacteriia;o__Coriobacteriales;f__Coriobacteriaceae;g__Collinsella;s__	d__Bacteria;p__Actinobacteria;c__Coriobacteriia;o__Coriobacteriales;f__Coriobacteriaceae;g__Collinsella;s__
ShaoY_2019_ERR3404727_bin.4	0	1	5504_89	yes	96.14	4.686	0.602	6665	2143473	471	3	0	2	20	38.7463	240.245	0.155398	0	True	d__Bacteria;p__Actinobacteriota;c__Coriobacteriia;o__Coriobacteriales;f__Coriobacteriaceae;g__Collinsella;s__	d__Bacteria;p__Actinobacteria;c__Coriobacteriia;o__Coriobacteriales;f__Coriobacteriaceae;g__Collinsella;s__
MurphyR_2019_SRR7352046_bin.8	0	1	5504_90	yes	99.19	2.985	0.597	9252	2267043	338	5	2	2	19	11.9406	38.9302	0.0241022	0.34	True	d__Bacteria;p__Actinobacteriota;c__Coriobacteriia;o__Coriobacteriales;f__Coriobacteriaceae;g__Collinsella;s__	d__Bacteria;p__Actinobacteria;c__Coriobacteriia;o__Coriobacteriales;f__Coriobacteriaceae;g__Collinsella;s__
ShaoY_2019_ERR3405029_bin.11	0	2	5504_91	yes	100	0.806	0.599	88736	2203644	34	2	0	0	20	22.1033	287.354	0.000263263	0	True	d__Bacteria;p__Actinobacteriota;c__Coriobacteriia;o__Coriobacteriales;f__Coriobacteriaceae;g__Collinsella;s__	d__Bacteria;p__Actinobacteria;c__Coriobacteriia;o__Coriobacteriales;f__Coriobacteriaceae;g__Collinsella;s__
MurphyR_2019_SRR7411342_bin.7	0	5	5504_92	yes	100	0.806	0.6	316392	2301899	13	2	0	0	20	70.28	383.909	0.000594755	0.06	True	d__Bacteria;p__Actinobacteriota;c__Coriobacteriia;o__Coriobacteriales;f__Coriobacteriaceae;g__Collinsella;s__Collinsella sp900768435	d__Bacteria;p__Actinobacteria;c__Coriobacteriia;o__Coriobacteriales;f__Coriobacteriaceae;g__Collinsella;s__
MurphyR_2019_SRR7351930_bin.14	0	1	5504_93	yes	92.2	2.089	0.605	9133	1945978	306	2	0	1	19	36.9899	125.22	0.336325	0	True	d__Bacteria;p__Actinobacteriota;c__Coriobacteriia;o__Coriobacteriales;f__Coriobacteriaceae;g__Collinsella;s__	d__Bacteria;p__Actinobacteria;c__Coriobacteriia;o__Coriobacteriales;f__Coriobacteriaceae;g__Collinsella;s__
MurphyR_2019_SRR7351767_bin.5	0	1	5504_94	yes	91.82	0.806	0.602	11742	2028654	244	3	1	1	18	10.4285	109.65	0.0462241	0.22	True	d__Bacteria;p__Actinobacteriota;c__Coriobacteriia;o__Coriobacteriales;f__Coriobacteriaceae;g__Collinsella;s__Collinsella aerofaciens_AA	d__Bacteria;p__Actinobacteria;c__Coriobacteriia;o__Coriobacteriales;f__Coriobacteriaceae;g__Collinsella;s__
ShaoY_2019_ERR3406195_bin.19	0	1	5504_95	yes	97.17	2.607	0.598	17490	2342223	225	3	0	1	20	40.3922	191.276	0.0342857	0.42	True	d__Bacteria;p__Actinobacteriota;c__Coriobacteriia;o__Coriobacteriales;f__Coriobacteriaceae;g__Collinsella;s__	d__Bacteria;p__Actinobacteria;c__Coriobacteriia;o__Coriobacteriales;f__Coriobacteriaceae;g__Collinsella;s__
MurphyR_2019_SRR7351798_bin.7	0	1	5504_98	yes	67.27	3.225	0.595	7995	1759856	280	2	1	1	19	51.8908	337.484	0.244228	0.24	True	d__Bacteria;p__Actinobacteriota;c__Coriobacteriia;o__Coriobacteriales;f__Coriobacteriaceae;g__Collinsella;s__Collinsella aerofaciens_A	d__Bacteria;p__Actinobacteria;c__Coriobacteriia;o__Coriobacteriales;f__Coriobacteriaceae;g__Collinsella;s__
MurphyR_2019_SRR7351979_bin.5	0	1	5504_99	yes	100	0.806	0.598	91218	2229032	41	2	1	1	20	52.1762	131.173	0.00476385	0.11	True	d__Bacteria;p__Actinobacteriota;c__Coriobacteriia;o__Coriobacteriales;f__Coriobacteriaceae;g__Collinsella;s__	d__Bacteria;p__Actinobacteria;c__Coriobacteriia;o__Coriobacteriales;f__Coriobacteriaceae;g__Collinsella;s__
BackhedF_2015_ERR525721_bin.17	0	2	5504_100	yes	100	0.806	0.599	49471	2072186	69	2	0	0	20	221.986	1352.43	0.00464848	0.18	True	d__Bacteria;p__Actinobacteriota;c__Coriobacteriia;o__Coriobacteriales;f__Coriobacteriaceae;g__Collinsella;s__Collinsella sp900542235	d__Bacteria;p__Actinobacteria;c__Coriobacteriia;o__Coriobacteriales;f__Coriobacteriaceae;g__Collinsella;s__
MurphyR_2019_SRR7351738_bin.5	0	1	5504_103	yes	100	0.806	0.6	114769	2110589	25	3	2	1	20	147.982	784.666	0.00318299	0.11	True	d__Bacteria;p__Actinobacteriota;c__Coriobacteriia;o__Coriobacteriales;f__Coriobacteriaceae;g__Collinsella;s__Collinsella sp900541645	d__Bacteria;p__Actinobacteria;c__Coriobacteriia;o__Coriobacteriales;f__Coriobacteriaceae;g__Collinsella;s__
MurphyR_2019_SRR7351801_bin.19	0	1	5504_104	yes	100	0.806	0.602	116385	2160823	36	2	1	0	20	41.6997	90.6056	0.0057835	0.12	True	d__Bacteria;p__Actinobacteriota;c__Coriobacteriia;o__Coriobacteriales;f__Coriobacteriaceae;g__Collinsella;s__	d__Bacteria;p__Actinobacteria;c__Coriobacteriia;o__Coriobacteriales;f__Coriobacteriaceae;g__Collinsella;s__
MurphyR_2019_SRR7351677_bin.8	0	1	5504_105	yes	97.58	2.419	0.6	16290	2112141	217	2	0	0	20	33.0915	162.486	0.0492803	0.29	True	d__Bacteria;p__Actinobacteriota;c__Coriobacteriia;o__Coriobacteriales;f__Coriobacteriaceae;g__Collinsella;s__Collinsella sp003436275	d__Bacteria;p__Actinobacteria;c__Coriobacteriia;o__Coriobacteriales;f__Coriobacteriaceae;g__Collinsella;s__
MurphyR_2019_SRR7351840_bin.4	0	1	5504_106	yes	100	0.806	0.599	73598	2176511	46				20	84.7392	869.803	0.00104443	0.24	True	d__Bacteria;p__Actinobacteriota;c__Coriobacteriia;o__Coriobacteriales;f__Coriobacteriaceae;g__Collinsella;s__Collinsella sp900543275	d__Bacteria;p__Actinobacteria;c__Coriobacteriia;o__Coriobacteriales;f__Coriobacteriaceae;g__Collinsella;s__
MurphyR_2019_SRR7351907_bin.12	0	1	5504_116	yes	99.19	0.806	0.6	120230	2102347	39	3	0	0	20	31.678	111.474	0.00251948	0.09	True	d__Bacteria;p__Actinobacteriota;c__Coriobacteriia;o__Coriobacteriales;f__Coriobacteriaceae;g__Collinsella;s__	d__Bacteria;p__Actinobacteria;c__Coriobacteriia;o__Coriobacteriales;f__Coriobacteriaceae;g__Collinsella;s__
OhS_2017_SRR1793416_bin.20	0	1	5504_118	yes	72.41	0.862	0.607	6413	1700881	333				14	55.9058	123.594	0.10142	0	True	d__Bacteria;p__Actinobacteriota;c__Coriobacteriia;o__Coriobacteriales;f__Coriobacteriaceae;g__Collinsella;s__Collinsella sp900552705	d__Bacteria;p__Actinobacteria;c__Coriobacteriia;o__Coriobacteriales;f__Coriobacteriaceae;g__Collinsella;s__
ShaoY_2019_ERR3404711_bin.5	0	1	5504_119	yes	100	0.806	0.602	94203	2236144	36	2	1	0	20	15.639	201.352	6.32767e-05	0	True	d__Bacteria;p__Actinobacteriota;c__Coriobacteriia;o__Coriobacteriales;f__Coriobacteriaceae;g__Collinsella;s__	d__Bacteria;p__Actinobacteria;c__Coriobacteriia;o__Coriobacteriales;f__Coriobacteriaceae;g__Collinsella;s__
ShaoY_2019_ERR3405842_bin.9	0	1	5504_120	yes	99.19	2.803	0.599	87485	2314785	64	3	0	0	20	35.5616	408.655	0.00966806	0.12	True	d__Bacteria;p__Actinobacteriota;c__Coriobacteriia;o__Coriobacteriales;f__Coriobacteriaceae;g__Collinsella;s__	d__Bacteria;p__Actinobacteria;c__Coriobacteriia;o__Coriobacteriales;f__Coriobacteriaceae;g__Collinsella;s__
MurphyR_2019_SRR7411406_bin.9	0	1	5504_121	yes	100	0.806	0.597	113170	2279808	38	3	0	0	20	109.604	709.6	0.00181073	0.26	True	d__Bacteria;p__Actinobacteriota;c__Coriobacteriia;o__Coriobacteriales;f__Coriobacteriaceae;g__Collinsella;s__	d__Bacteria;p__Actinobacteria;c__Coriobacteriia;o__Coriobacteriales;f__Coriobacteriaceae;g__Collinsella;s__
CokerMO_2019_SRR8692236_bin.2	0	1	5504_122	yes	100	0.806	0.6	163722	2296826	25	2	0	0	20	150.138	603.097	4.92406e-05	0.08	True	d__Bacteria;p__Actinobacteriota;c__Coriobacteriia;o__Coriobacteriales;f__Coriobacteriaceae;g__Collinsella;s__	d__Bacteria;p__Actinobacteria;c__Coriobacteriia;o__Coriobacteriales;f__Coriobacteriaceae;g__Collinsella;s__
GasparriniAJ_2019_SRR9865573_bin.6	0	2	5504_123	yes	64.79	0.806	0.6	3258	1404917	461	1	0	0	14	9.0397	74.085	0.482535	0.19	True	d__Bacteria;p__Actinobacteriota;c__Coriobacteriia;o__Coriobacteriales;f__Coriobacteriaceae;g__Collinsella;s__Collinsella sp900541035	d__Bacteria;p__Actinobacteria;c__Coriobacteriia;o__Coriobacteriales;f__Coriobacteriaceae;g__Collinsella;s__
GasparriniAJ_2019_SRR9865603_bin.5	0	1	5504_124	yes	81.2	1.702	0.6	3623	1919498	646	1	0	0	20	9.57538	62.1073	0.0597997	0.38	True	d__Bacteria;p__Actinobacteriota;c__Coriobacteriia;o__Coriobacteriales;f__Coriobacteriaceae;g__Collinsella;s__	d__Bacteria;p__Actinobacteria;c__Coriobacteriia;o__Coriobacteriales;f__Coriobacteriaceae;g__Collinsella;s__
GasparriniAJ_2019_SRR9865631_bin.4	0	1	5504_125	yes	72.06	1.728	0.597	3273	1816892	655				20	9.40033	153.95	0.0513482	0.39	True	d__Bacteria;p__Actinobacteriota;c__Coriobacteriia;o__Coriobacteriales;f__Coriobacteriaceae;g__Collinsella;s__	d__Bacteria;p__Actinobacteria;c__Coriobacteriia;o__Coriobacteriales;f__Coriobacteriaceae;g__Collinsella;s__
ShaoY_2019_ERR3406053_bin.6	0	1	5504_126	yes	73.63	3.024	0.601	2698	1601214	685	0	0	1	16	4.68082	32.4176	0.85603	0	True	d__Bacteria;p__Actinobacteriota;c__Coriobacteriia;o__Coriobacteriales;f__Coriobacteriaceae;g__Collinsella;s__Collinsella sp018382125	d__Bacteria;p__Actinobacteria;c__Coriobacteriia;o__Coriobacteriales;f__Coriobacteriaceae;g__Collinsella;s__Collinsella aerofaciens
BackhedF_2015_ERR525688_bin.7	0	1	5504_127	yes	82.22	0.967	0.59	3346	1709542	608				18	8.07605	27.5289	0.0316883	0.31	True	d__Bacteria;p__Actinobacteriota;c__Coriobacteriia;o__Coriobacteriales;f__Coriobacteriaceae;g__Collinsella;s__Collinsella sp905215835	d__Bacteria;p__Actinobacteria;c__Coriobacteriia;o__Coriobacteriales;f__Coriobacteriaceae;g__Collinsella;s__
BackhedF_2015_ERR525806_bin.12	0	1	5504_128	yes	63.9	0.268	0.584	3102	1334862	531				20	13.9672	83.8362	0.0106969	0	True	d__Bacteria;p__Actinobacteriota;c__Coriobacteriia;o__Coriobacteriales;f__Coriobacteriaceae;g__Collinsella;s__	d__Bacteria;p__Actinobacteria;c__Coriobacteriia;o__Coriobacteriales;f__Coriobacteriaceae;g__Collinsella;s__
YassourM_2018_SRR7280993_bin.4	0	1	5504_129	yes	74.18	4.301	0.599	2611	1598830	667	2	0	0	18	9.41098	117.707	0.0151744	0.37	True	d__Bacteria;p__Actinobacteriota;c__Coriobacteriia;o__Coriobacteriales;f__Coriobacteriaceae;g__Collinsella;s__	d__Bacteria;p__Actinobacteria;c__Coriobacteriia;o__Coriobacteriales;f__Coriobacteriaceae;g__Collinsella;s__
Baumann-DudenhoefferAM_2018_SRR7217782_bin.3	0	1	5504_130	yes	59.17	1.075	0.599	3400	1275961	416				15	9.58082	132.962	0.254005	0	True	d__Bacteria;p__Actinobacteriota;c__Coriobacteriia;o__Coriobacteriales;f__Coriobacteriaceae;g__Collinsella;s__	d__Bacteria;p__Actinobacteria;c__Coriobacteriia;o__Coriobacteriales;f__Coriobacteriaceae;g__Collinsella;s__
BackhedF_2015_ERR525803_bin.2	0	1	5504_131	yes	61.41	0.268	0.576	3021	1157491	446	1	0	2	18	140.075	759.023	0.00712032	0.35	True	d__Bacteria;p__Actinobacteriota;c__Coriobacteriia;o__Coriobacteriales;f__Coriobacteriaceae;g__Collinsella;s__Collinsella sp002391315	d__Bacteria;p__Actinobacteria;c__Coriobacteriia;o__Coriobacteriales;f__Coriobacteriaceae;g__Collinsella;s__
DianaHT_2018_SRR6795022_bin.22	0	1	5504_132	yes	55.8	0.921	0.604	2993	1231892	423				11	7.87972	18.7496	0.958582	0.29	True	d__Bacteria;p__Actinobacteriota;c__Coriobacteriia;o__Coriobacteriales;f__Coriobacteriaceae;g__Collinsella;s__	d__Bacteria;p__Actinobacteria;c__Coriobacteriia;o__Coriobacteriales;f__Coriobacteriaceae;g__Collinsella;s__
ShaoY_2019_ERR3404647_bin.4	0	1	5504_133	yes	57.47	0.241	0.598	1986	1212936	627				14	5.28503	24.4186	0.191098	0	True	d__Bacteria;p__Actinobacteriota;c__Coriobacteriia;o__Coriobacteriales;f__Coriobacteriaceae;g__Collinsella;s__Collinsella aerofaciens_P	d__Bacteria;p__Actinobacteria;c__Coriobacteriia;o__Coriobacteriales;f__Coriobacteriaceae;g__Collinsella;s__Collinsella aerofaciens
ShaoY_2019_ERR3405822_bin.1	0	14	5505_1	yes	98.13	0.621	0.494	157873	2132806	25	3	2	1	20	15.1213	199.743	0.000151787	0.18	True	d__Bacteria;p__Proteobacteria;c__Gammaproteobacteria;o__Burkholderiales;f__Burkholderiaceae;g__Sutterella;s__Sutterella sp900762445	d__Bacteria;p__Proteobacteria;c__Betaproteobacteria;o__Burkholderiales;f__Sutterellaceae;g__Sutterella;s__
VatanenT_2016_SRR4305465_bin.2	0	1	5506_0	yes	98.87	1.123	0.347	86739	1515280	30	2	1	1	20	41.5921	427.867	0.000222455	0	True	d__Bacteria;p__Firmicutes;c__Bacilli;o__RFN20;f__CAG-288;g__CAG-568;s__CAG-568 sp000434395	d__Bacteria;p__Firmicutes;c__Clostridia;o__Eubacteriales;f__Clostridiaceae;g__Clostridium;s__
GibsonMK_2016_SRR3132273_bin.3	0	3	5507_2	yes	73.25	1.209	0.489	2693	1186233	496	0	1	0	13	5.69339	204.589	0.00568408	0	True	d__Bacteria;p__Actinobacteriota;c__Coriobacteriia;o__Coriobacteriales;f__Atopobiaceae;g__Atopobium;s__Atopobium minutum	d__Bacteria;p__Actinobacteria;c__Coriobacteriia;o__Coriobacteriales;f__Atopobiaceae;g__Atopobium;s__Atopobium minutum
OhS_2017_SRR2155554_bin.16	0	1	5511_2	yes	62.06	0	0.477	16705	960593	86	1	0	0	16	50.1238	97.8108	0.0413646	0	True	d__Bacteria;p__Actinobacteriota;c__Coriobacteriia;o__Coriobacteriales;f__Atopobiaceae;g__Lancefieldella;s__	d__Bacteria;p__Actinobacteria;c__Coriobacteriia;o__Coriobacteriales;f__Atopobiaceae;g__Atopobium;s__
FerrettiP_2018_SRR5274049_bin.5	0	1	5511_3	yes	94.61	0.806	0.464	49908	1395501	39	1	1	1	20	23.9307	255.74	0.0856848	0	True	d__Bacteria;p__Actinobacteriota;c__Coriobacteriia;o__Coriobacteriales;f__Atopobiaceae;g__Lancefieldella;s__Lancefieldella sp902373375	d__Bacteria;p__Actinobacteria;c__Coriobacteriia;o__Coriobacteriales;f__Atopobiaceae;g__Atopobium;s__
ChuDM_2017_SRR8942345_bin.12	0	1	5511_4	yes	72.58	3.494	0.489	2375	956986	451				16	7.19038	36.9648	0.807095	0	True	d__Bacteria;p__Actinobacteriota;c__Coriobacteriia;o__Coriobacteriales;f__Atopobiaceae;g__Lancefieldella;s__Lancefieldella sp000564995	d__Bacteria;p__Actinobacteria;c__Coriobacteriia;o__Coriobacteriales;f__Atopobiaceae;g__Atopobium;s__
GuglielmoMDD_2019_SRR9061437_bin.3	0	1	5511_5	yes	77.39	1.209	0.488	2774	1121305	454				18	7.27842	80.8288	0.0999765	0	True	d__Bacteria;p__Actinobacteriota;c__Coriobacteriia;o__Coriobacteriales;f__Atopobiaceae;g__Lancefieldella;s__Lancefieldella sp000564995	d__Bacteria;p__Actinobacteria;c__Coriobacteriia;o__Coriobacteriales;f__Atopobiaceae;g__Atopobium;s__
ShaoY_2019_ERR3404820_bin.6	0	1	5511_6	yes	69.59	2.761	0.484	2866	1190426	472				14	4.92393	80.0061	0.0257325	0	True	d__Bacteria;p__Actinobacteriota;c__Coriobacteriia;o__Coriobacteriales;f__Atopobiaceae;g__Lancefieldella;s__	d__Bacteria;p__Actinobacteria;c__Coriobacteriia;o__Coriobacteriales;f__Atopobiaceae;g__Atopobium;s__
ShaoY_2019_ERR3404902_bin.6	0	1	5511_7	yes	69.01	1.686	0.487	2217	1000869	470				18	4.69622	55.757	0.0205592	0	True	d__Bacteria;p__Actinobacteriota;c__Coriobacteriia;o__Coriobacteriales;f__Atopobiaceae;g__Lancefieldella;s__	d__Bacteria;p__Actinobacteria;c__Coriobacteriia;o__Coriobacteriales;f__Atopobiaceae;g__Atopobium;s__
ChuDM_2017_SRR8942361_bin.15	0	1	5624_1	yes	71.35	1.698	0.623	2375	1936606	906				16	6.42379	42.9366	0.183111	0	True	d__Bacteria;p__Desulfobacterota_I;c__Desulfovibrionia;o__Desulfovibrionales;f__Desulfovibrionaceae;g__Desulfovibrio;s__Desulfovibrio legallii	d__Bacteria;p__Proteobacteria;c__Deltaproteobacteria;o__Desulfovibrionales;f__Desulfovibrionaceae;g__Desulfovibrio;s__
FerrettiP_2018_SRR5273993_bin.6	0	1	5631_0	yes	99.4	0.591	0.627	22513	3296758	239	1	1	0	18	142.003	442.617	0.000882838	0.19	True	d__Bacteria;p__Desulfobacterota_I;c__Desulfovibrionia;o__Desulfovibrionales;f__Desulfovibrionaceae;g__Bilophila;s__Bilophila sp902373525	d__Bacteria;p__Proteobacteria;c__Deltaproteobacteria;o__Desulfovibrionales;f__Desulfovibrionaceae;g__Bilophila;s__
VatanenT_2016_SRR4408017_bin.5	0	1	5687_2	yes	68.64	1.013	0.613	1976	2540155	1338				11	8.73716	36.0192	0.123007	0.44	True	d__Bacteria;p__Verrucomicrobiota;c__Lentisphaeria;o__Victivallales;f__Victivallaceae;g__Victivallis;s__Victivallis lenta	d__Bacteria;p__Lentisphaerae;c__Lentisphaeria;o__;f__;g__;s__
MurphyR_2019_SRR7351712_bin.16	0	2	5926_1	yes	91.94	0	0.627	72141	1819728	40	1	1	0	20	20.2073	93.0919	0.0221228	0.02	True	d__Bacteria;p__Firmicutes_A;c__Clostridia;o__Oscillospirales;f__Oscillospiraceae;g__CAG-103;s__CAG-103 sp000432375	d__Bacteria;p__Firmicutes;c__Clostridia;o__Eubacteriales;f__Oscillospiraceae;g__;s__
ShaoY_2019_ERR3406012_bin.20	0	1	5926_2	yes	92.44	0	0.615	153048	1952124	22	2	0	2	19	19.2364	83.6318	0.00585076	0.01	True	d__Bacteria;p__Firmicutes_A;c__Clostridia;o__Oscillospirales;f__Oscillospiraceae;g__CAG-103;s__CAG-103 sp900757655	d__Bacteria;p__Firmicutes;c__Clostridia;o__Eubacteriales;f__;g__;s__
CasaburiG_2019_SRR6277143_bin.1	0	2	6004_2	yes	97.4	0	0.571	395201	2469444	6	1	0	0	20	31.4319	166.343	0.000182858	0	True	d__Bacteria;p__Actinobacteriota;c__Actinomycetia;o__Mycobacteriales;f__Mycobacteriaceae;g__Corynebacterium;s__Corynebacterium kroppenstedtii_C	d__Bacteria;p__Actinobacteria;c__Actinomycetia;o__Corynebacteriales;f__Corynebacteriaceae;g__Corynebacterium;s__Corynebacterium kroppenstedtii
FerrettiP_2018_SRR5274038_bin.7	0	2	6004_4	yes	73.28	1.689	0.559	3200	1961721	740				20	9.48991	12.0594	0.0493972	0	True	d__Bacteria;p__Actinobacteriota;c__Actinomycetia;o__Mycobacteriales;f__Mycobacteriaceae;g__Corynebacterium;s__Corynebacterium sp902373425	d__Bacteria;p__Actinobacteria;c__Actinomycetia;o__Corynebacteriales;f__Corynebacteriaceae;g__Corynebacterium;s__
ShaoY_2019_ERR3405197_bin.7	0	1	6004_5	yes	63.49	0.675	0.568	2280	1731266	836	1	1	1	19	4.6223	56.7677	0	0	True	d__Bacteria;p__Actinobacteriota;c__Actinomycetia;o__Mycobacteriales;f__Mycobacteriaceae;g__Corynebacterium;s__Corynebacterium kroppenstedtii_A	d__Bacteria;p__Actinobacteria;c__Actinomycetia;o__Corynebacteriales;f__Corynebacteriaceae;g__Corynebacterium;s__Corynebacterium kroppenstedtii
RahmanSF_2018_SRR5963390_bin.23	0	1	6004_6	yes	55.48	0.604	0.575	2025	1469040	764				16	4.98053	1.97233	0.0567376	0	True	d__Bacteria;p__Actinobacteriota;c__Actinomycetia;o__Mycobacteriales;f__Mycobacteriaceae;g__Corynebacterium;s__Corynebacterium kroppenstedtii_C	d__Bacteria;p__Actinobacteria;c__Actinomycetia;o__Corynebacteriales;f__Corynebacteriaceae;g__Corynebacterium;s__Corynebacterium kroppenstedtii
ShaoY_2019_ERR3405614_bin.6	0	1	6027_2	yes	63.52	1.884	0.564	2358	1607866	756	1	3	2	19	4.93098	57.9182	0.150797	0	True	d__Bacteria;p__Actinobacteriota;c__Actinomycetia;o__Mycobacteriales;f__Mycobacteriaceae;g__Corynebacterium;s__Corynebacterium propinquum	d__Bacteria;p__Actinobacteria;c__Actinomycetia;o__Corynebacteriales;f__Corynebacteriaceae;g__Corynebacterium;s__Corynebacterium propinquum
RahmanSF_2018_SRR5963401_bin.12	0	1	6034_2	yes	75.39	1.189	0.591	2829	1926587	781	2	0	0	17	6.17617	5.18408	0.037419	0	True	d__Bacteria;p__Actinobacteriota;c__Actinomycetia;o__Mycobacteriales;f__Mycobacteriaceae;g__Corynebacterium;s__Corynebacterium simulans	d__Bacteria;p__Actinobacteria;c__Actinomycetia;o__Corynebacteriales;f__Corynebacteriaceae;g__Corynebacterium;s__
BrooksB_2017_SRR5405858_bin.2	0	1	6037_2	yes	74.55	0.146	0.585	2480	1713130	786				19	4.89481	52.3113	0.03884	0	True	d__Bacteria;p__Actinobacteriota;c__Actinomycetia;o__Mycobacteriales;f__Mycobacteriaceae;g__Corynebacterium;s__Corynebacterium kefirresidentii	d__Bacteria;p__Actinobacteria;c__Actinomycetia;o__Corynebacteriales;f__Corynebacteriaceae;g__Corynebacterium;s__
RavehSadkaT_2016_SRR6257439_bin.4	0	1	6037_3	yes	56.19	0.125	0.591	3203	1280021	422				15	5.9539	35.5371	0.192678	0	True	d__Bacteria;p__Actinobacteriota;c__Actinomycetia;o__Mycobacteriales;f__Mycobacteriaceae;g__Corynebacterium;s__Corynebacterium kefirresidentii	d__Bacteria;p__Actinobacteria;c__Actinomycetia;o__Corynebacteriales;f__Corynebacteriaceae;g__Corynebacterium;s__
GibsonMK_2016_SRR3132379_bin.3	0	1	6038_1	yes	63.16	1.09	0.594	2629	1756440	739	2	2	2	16	7.35455	110.061	0.019594	0	True	d__Bacteria;p__Actinobacteriota;c__Actinomycetia;o__Mycobacteriales;f__Mycobacteriaceae;g__Corynebacterium;s__Corynebacterium aurimucosum_E	d__Bacteria;p__Actinobacteria;c__Actinomycetia;o__Corynebacteriales;f__Corynebacteriaceae;g__Corynebacterium;s__
RavehSadkaT_2016_SRR6257388_bin.5	0	1	6038_2	yes	65.4	1.615	0.584	2568	1684531	721	4	2	2	18	6.9443	23.5541	0.217072	0	True	d__Bacteria;p__Actinobacteriota;c__Actinomycetia;o__Mycobacteriales;f__Mycobacteriaceae;g__Corynebacterium;s__Corynebacterium aurimucosum_E	d__Bacteria;p__Actinobacteria;c__Actinomycetia;o__Corynebacteriales;f__Corynebacteriaceae;g__Corynebacterium;s__
BackhedF_2015_ERR525805_bin.6	0	5	6138_2	yes	77.06	2.191	0.684	3055	1910618	728				18	11.8492	105.166	0.0129608	0	True	d__Bacteria;p__Actinobacteriota;c__Actinomycetia;o__Actinomycetales;f__Actinomycetaceae;g__Actinomyces;s__Actinomyces urogenitalis	d__Bacteria;p__Actinobacteria;c__Actinomycetia;o__Actinomycetales;f__Actinomycetaceae;g__Actinomyces;s__Actinomyces urogenitalis
ShaoY_2019_ERR3404937_bin.4	0	1	6141_2	yes	100	0.947	0.723	124235	2657411	40	3	0	0	20	88.9585	854.703	0.000607185	0.1	True	d__Bacteria;p__Actinobacteriota;c__Actinomycetia;o__Actinomycetales;f__Actinomycetaceae;g__Actinomyces;s__Actinomyces haliotis	d__Bacteria;p__Actinobacteria;c__Actinomycetia;o__Actinomycetales;f__Actinomycetaceae;g__Actinomyces;s__Actinomyces haliotis
MurphyR_2019_SRR7411249_bin.10	0	1	6161_1	yes	56.19	0.91	0.647	1955	1397262	747	0	2	1	13	6.16243	39.872	0.334545	0.14	True	d__Bacteria;p__Actinobacteriota;c__Actinomycetia;o__Actinomycetales;f__Actinomycetaceae;g__Pauljensenia;s__Pauljensenia sp000411415	d__Bacteria;p__Actinobacteria;c__Actinomycetia;o__Micrococcales;f__Promicromonosporaceae;g__Isoptericola;s__
MurphyR_2019_SRR7411286_bin.5	0	1	6161_2	yes	64.7	1.599	0.659	2442	1503128	665	0	1	0	16	6.91226	71.5609	0.0775586	0.1	True	d__Bacteria;p__Actinobacteriota;c__Actinomycetia;o__Actinomycetales;f__Actinomycetaceae;g__Pauljensenia;s__Pauljensenia sp000411415	d__Bacteria;p__Actinobacteria;c__Actinomycetia;o__Micrococcales;f__Promicromonosporaceae;g__Isoptericola;s__
ShaoY_2019_ERR3405023_bin.5	0	1	6161_3	yes	56.09	0.513	0.654	1941	1293102	699	1	1	1	10	4.4199	89.6848	0.513842	0.12	True	d__Bacteria;p__Actinobacteriota;c__Actinomycetia;o__Actinomycetales;f__Actinomycetaceae;g__Pauljensenia;s__Pauljensenia sp000411415	d__Bacteria;p__Actinobacteria;c__Actinomycetia;o__Micrococcales;f__Promicromonosporaceae;g__Isoptericola;s__
MurphyR_2019_SRR7352053_bin.1	0	3	6161_5	yes	99.52	1.5	0.65	19288	2394385	242	1	1	1	18	23.1601	144.328	0.0205191	0.07	True	d__Bacteria;p__Actinobacteriota;c__Actinomycetia;o__Actinomycetales;f__Actinomycetaceae;g__Pauljensenia;s__	d__Bacteria;p__Actinobacteria;c__Actinomycetia;o__Actinomycetales;f__Actinomycetaceae;g__Actinomyces;s__
MurphyR_2019_SRR7411330_bin.2	0	1	6161_9	yes	100	0.592	0.657	93626	2289864	44	3	1	1	20	24.7049	125.26	0.011606	0.01	True	d__Bacteria;p__Actinobacteriota;c__Actinomycetia;o__Actinomycetales;f__Actinomycetaceae;g__Pauljensenia;s__Pauljensenia sp018382595	d__Bacteria;p__Actinobacteria;c__Actinomycetia;o__Actinomycetales;f__Actinomycetaceae;g__Schaalia;s__Schaalia odontolytica
ShaoY_2019_ERR3404829_bin.1	0	2	6161_10	yes	100	0.473	0.656	142450	2334714	25	2	1	0	20	14.5889	285.38	0.00419727	0.04	True	d__Bacteria;p__Actinobacteriota;c__Actinomycetia;o__Actinomycetales;f__Actinomycetaceae;g__Pauljensenia;s__Pauljensenia sp018375675	d__Bacteria;p__Actinobacteria;c__Actinomycetia;o__Actinomycetales;f__Actinomycetaceae;g__Actinomyces;s__
FerrettiP_2018_SRR5274006_bin.3	0	1	6161_13	yes	54.53	0.905	0.648	2919	1223592	433				9	9.02998	42.9602	0.432507	0.22	True	d__Bacteria;p__Actinobacteriota;c__Actinomycetia;o__Actinomycetales;f__Actinomycetaceae;g__Pauljensenia;s__Pauljensenia sp001838165	d__Bacteria;p__Actinobacteria;c__Actinomycetia;o__Actinomycetales;f__Actinomycetaceae;g__Actinomyces;s__
ShaoY_2019_ERR3406209_bin.3	0	1	6161_14	yes	69.8	2.491	0.659	2623	1670055	696	0	2	0	18	5.09703	62.7577	0.174439	0.07	True	d__Bacteria;p__Actinobacteriota;c__Actinomycetia;o__Actinomycetales;f__Actinomycetaceae;g__Pauljensenia;s__Pauljensenia sp001838165	d__Bacteria;p__Actinobacteria;c__Actinomycetia;o__Actinomycetales;f__Actinomycetaceae;g__Actinomyces;s__
FerrettiP_2018_SRR5274007_bin.1	0	1	6161_16	yes	94.91	1.074	0.658	8175	1922745	301	1	0	1	17	11.4161	98.9575	0.0153697	0.1	True	d__Bacteria;p__Actinobacteriota;c__Actinomycetia;o__Actinomycetales;f__Actinomycetaceae;g__Pauljensenia;s__Pauljensenia sp902373435	d__Bacteria;p__Actinobacteria;c__Actinomycetia;o__Actinomycetales;f__Actinomycetaceae;g__Actinomyces;s__
ShaoY_2019_ERR3405873_bin.6	0	1	6161_17	yes	77.29	2.799	0.66	3138	1619363	607				14	5.23905	25.407	0.262864	0.15	True	d__Bacteria;p__Actinobacteriota;c__Actinomycetia;o__Actinomycetales;f__Actinomycetaceae;g__Pauljensenia;s__	d__Bacteria;p__Actinobacteria;c__Actinomycetia;o__Actinomycetales;f__Actinomycetaceae;g__Actinomyces;s__
ShaoY_2019_ERR3406242_bin.7	0	1	6163_2	yes	60.94	1.458	0.654	2838	1437877	516				11	5.18707	57.0269	0.978386	0.15	True	d__Bacteria;p__Actinobacteriota;c__Actinomycetia;o__Actinomycetales;f__Actinomycetaceae;g__Pauljensenia;s__Pauljensenia sp000278725	d__Bacteria;p__Actinobacteria;c__Actinomycetia;o__Actinomycetales;f__Actinomycetaceae;g__Actinomyces;s__
FerrettiP_2018_SRR5273956_bin.3	0	1	6164_1	yes	86.11	1.816	0.659	12855	2331398	252	1	0	0	15	47.7722	86.5131	0.0604013	0.07	True	d__Bacteria;p__Actinobacteriota;c__Actinomycetia;o__Actinomycetales;f__Actinomycetaceae;g__Pauljensenia;s__Pauljensenia sp902373545	d__Bacteria;p__Actinobacteria;c__Actinomycetia;o__Actinomycetales;f__Actinomycetaceae;g__Actinomyces;s__
ShaoY_2019_ERR3406239_bin.4	0	1	6164_3	yes	62.85	2.136	0.669	2229	1741058	838	1	1	3	13	4.87389	67.7809	0.976628	0.17	True	d__Bacteria;p__Actinobacteriota;c__Actinomycetia;o__Actinomycetales;f__Actinomycetaceae;g__Pauljensenia;s__	d__Bacteria;p__Actinobacteria;c__Actinomycetia;o__Actinomycetales;f__Actinomycetaceae;g__Actinomyces;s__
RahmanSF_2018_SRR5963426_bin.13	0	6	7363_0	yes	100	2.014	0.667	166849	2375005	44	2	3	4	20	90.8333	163.382	0.00290377	0.19	True	d__Bacteria;p__Actinobacteriota;c__Actinomycetia;o__Actinomycetales;f__Actinomycetaceae;g__UMGS822;s__UMGS822 sp900545825	d__Bacteria;p__Actinobacteria;c__Actinomycetia;o__Actinomycetales;f__Actinomycetaceae;g__Actinomyces;s__
BrooksB_2017_SRR5405655_bin.1	0	1	8284_0	yes	53.87	0.074	0.64	2900	1373047	495				13	4.73496	20.1848	0.0735227	0.38	True	d__Bacteria;p__Actinobacteriota;c__Actinomycetia;o__Propionibacteriales;f__Propionibacteriaceae;g__Arachnia;s__	d__Bacteria;p__Actinobacteria;c__Actinomycetia;o__Propionibacteriales;f__Propionibacteriaceae;g__Tessaracoccus;s__
WampachL_2018_SRR5575364_bin.2	0	1	8340_2	yes	61.89	0.662	0.717	2308	1591449	755				18	4.57373	40.7714	0.437216	0.16	True	d__Bacteria;p__Actinobacteriota;c__Actinomycetia;o__Actinomycetales;f__Micrococcaceae;g__Rothia;s__Rothia kristinae	d__Bacteria;p__Actinobacteria;c__Actinomycetia;o__Micrococcales;f__Micrococcaceae;g__Rothia;s__Rothia kristinae
OhS_2017_SRR1818227_bin.14	0	2	10142_2	yes	97.83	0.739	0.594	17156	4864394	399				19	7.86267	18.4617	0.00243671	0.37	True	d__Bacteria;p__Proteobacteria;c__Alphaproteobacteria;o__Rhizobiales_A;f__Rhizobiaceae_A;g__Phyllobacterium;s__Phyllobacterium sp900539805	d__Bacteria;p__Proteobacteria;c__Alphaproteobacteria;o__Hyphomicrobiales;f__Phyllobacteriaceae;g__Phyllobacterium;s__
FerrettiP_2018_SRR5274063_bin.5	0	1	10570_0	yes	64.61	2.037	0.703	3447	3269663	1013				18	14.1252	138.695	0.452971	0.29	True	d__Bacteria;p__Proteobacteria;c__Alphaproteobacteria;o__Rhizobiales;f__Beijerinckiaceae;g__Methylobacterium;s__Methylobacterium sp002778835	d__Bacteria;p__Proteobacteria;c__Alphaproteobacteria;o__Hyphomicrobiales;f__Methylobacteriaceae;g__Methylobacterium;s__
RahmanSF_2018_SRR5963144_bin.5	0	6	10662_2	yes	76.05	1.725	0.648	2672	6382029	2658				15	5.55356	12.7462	0.270298	0	True	d__Bacteria;p__Proteobacteria;c__Alphaproteobacteria;o__Rhizobiales;f__Xanthobacteraceae;g__Bradyrhizobium;s__Bradyrhizobium denitrificans	d__Bacteria;p__Proteobacteria;c__Alphaproteobacteria;o__Hyphomicrobiales;f__Bradyrhizobiaceae;g__Bradyrhizobium;s__
RahmanSF_2018_SRR5963273_bin.5	0	1	10662_3	yes	63.74	1.498	0.647	1993	5176031	2703				13	6.39403	8.23402	0.264984	0	True	d__Bacteria;p__Proteobacteria;c__Alphaproteobacteria;o__Rhizobiales;f__Xanthobacteraceae;g__Bradyrhizobium;s__Bradyrhizobium denitrificans	d__Bacteria;p__Proteobacteria;c__Alphaproteobacteria;o__Hyphomicrobiales;f__Bradyrhizobiaceae;g__Bradyrhizobium;s__
BackhedF_2015_ERR526050_bin.7	0	1	10786_1	yes	79.55	2.41	0.574	3201	1697183	595				13	11.9109	32.7358	0.149123	0.13	True	d__Bacteria;p__Firmicutes_A;c__Clostridia;o__Oscillospirales;f__Oscillospiraceae;g__Faecousia;s__Faecousia sp000434635	d__Bacteria;p__Firmicutes;c__Clostridia;o__Eubacteriales;f__;g__;s__
VatanenT_2016_SRR4305437_bin.12	0	1	10786_2	yes	73.27	0	0.578	4873	1611027	390	1	0	0	14	10.9264	43.8086	0.14706	0.1	True	d__Bacteria;p__Firmicutes_A;c__Clostridia;o__Oscillospirales;f__Oscillospiraceae;g__Faecousia;s__Faecousia sp000434635	d__Bacteria;p__Firmicutes;c__Clostridia;o__Eubacteriales;f__;g__;s__
VatanenT_2016_SRR4408014_bin.2	0	1	10811_0	yes	90.86	3.325	0.429	6759	1382166	283	0	1	0	13	12.3411	48.3662	0.0285968	0.38	True	d__Bacteria;p__Firmicutes_A;c__Clostridia;o__Christensenellales;f__CAG-552;g__CAG-552;s__CAG-552 sp000435495	d__Bacteria;p__Firmicutes;c__;o__;f__;g__;s__
VatanenT_2016_SRR4408224_bin.4	0	1	10823_0	yes	81.33	0.466	0.474	5159	1258065	297	0	1	0	11	21.031	88.3481	0.00420455	0.21	True	d__Bacteria;p__Firmicutes_A;c__Clostridia;o__Christensenellales;f__CAG-917;g__CAG-349;s__CAG-349 sp003539515	d__Bacteria;p__Firmicutes;c__Clostridia;o__Eubacteriales;f__;g__;s__
BackhedF_2015_ERR526037_bin.8	0	1	10834_1	yes	80.32	0.68	0.586	2849	1617591	662				14	7.19967	46.02	0.0129099	0.39	True	d__Bacteria;p__Firmicutes_A;c__Clostridia;o__Oscillospirales;f__Ruminococcaceae;g__Ruthenibacterium;s__Ruthenibacterium merdipullorum	d__Bacteria;p__Firmicutes;c__Clostridia;o__Eubacteriales;f__Oscillospiraceae;g__;s__
CokerMO_2019_SRR8692215_bin.44	0	6	10836_2	yes	79.23	2.324	0.582	3507	2751343	924	1	1	1	14	5.75959	7.1525	0.139105	0	True	d__Bacteria;p__Firmicutes_A;c__Clostridia;o__Oscillospirales;f__Ruminococcaceae;g__Ruthenibacterium;s__Ruthenibacterium lactatiformans	d__Bacteria;p__Firmicutes;c__Clostridia;o__Eubacteriales;f__Oscillospiraceae;g__Ruthenibacterium;s__Ruthenibacterium lactatiformans
ShaoY_2019_ERR3406074_bin.2	0	5	10836_3	yes	70.34	0.68	0.594	2502	1907348	857				12	4.94799	53.0948	0.308469	0	True	d__Bacteria;p__Firmicutes_A;c__Clostridia;o__Oscillospirales;f__Ruminococcaceae;g__Ruthenibacterium;s__Ruthenibacterium lactatiformans	d__Bacteria;p__Firmicutes;c__Clostridia;o__Eubacteriales;f__Oscillospiraceae;g__Ruthenibacterium;s__Ruthenibacterium lactatiformans
ChuDM_2017_SRR8942395_bin.14	0	1	10836_4	yes	65.57	1.133	0.587	2379	2090745	965				10	6.36302	32.0667	0.193286	0	True	d__Bacteria;p__Firmicutes_A;c__Clostridia;o__Oscillospirales;f__Ruminococcaceae;g__Ruthenibacterium;s__Ruthenibacterium lactatiformans	d__Bacteria;p__Firmicutes;c__Clostridia;o__Eubacteriales;f__Oscillospiraceae;g__Ruthenibacterium;s__Ruthenibacterium lactatiformans
Baumann-DudenhoefferAM_2018_SRR7217536_bin.3	0	1	10836_5	yes	61.14	0.68	0.588	1893	1882351	1016				10	8.85922	67.5389	0.155859	0	True	d__Bacteria;p__Firmicutes_A;c__Clostridia;o__Oscillospirales;f__Ruminococcaceae;g__Ruthenibacterium;s__Ruthenibacterium lactatiformans	d__Bacteria;p__Firmicutes;c__Clostridia;o__Eubacteriales;f__Oscillospiraceae;g__Ruthenibacterium;s__Ruthenibacterium lactatiformans
GasparriniAJ_2019_SRR9865751_bin.3	0	1	10836_6	yes	52.11	0	0.582	1859	1823177	999	0	1	0	15	7.50257	107.416	0.181656	0	True	d__Bacteria;p__Firmicutes_A;c__Clostridia;o__Oscillospirales;f__Ruminococcaceae;g__Ruthenibacterium;s__Ruthenibacterium lactatiformans	d__Bacteria;p__Firmicutes;c__Clostridia;o__Eubacteriales;f__Oscillospiraceae;g__Ruthenibacterium;s__Ruthenibacterium lactatiformans
ShaoY_2019_ERR3405838_bin.1	0	1	10836_7	yes	58.3	1.381	0.578	2275	2232164	1058				13	4.87064	32.4854	0.502338	0.38	True	d__Bacteria;p__Firmicutes_A;c__Clostridia;o__Oscillospirales;f__Ruminococcaceae;g__Ruthenibacterium;s__Ruthenibacterium lactatiformans	d__Bacteria;p__Firmicutes;c__Clostridia;o__Eubacteriales;f__Oscillospiraceae;g__Ruthenibacterium;s__Ruthenibacterium lactatiformans
MurphyR_2019_SRR7351939_bin.13	0	1	10836_8	yes	68.23	2.417	0.587	2179	2149950	1062	0	1	0	11	9.74361	40.8131	0.280679	0	True	d__Bacteria;p__Firmicutes_A;c__Clostridia;o__Oscillospirales;f__Ruminococcaceae;g__Ruthenibacterium;s__Ruthenibacterium lactatiformans	d__Bacteria;p__Firmicutes;c__Clostridia;o__Eubacteriales;f__Oscillospiraceae;g__Ruthenibacterium;s__Ruthenibacterium lactatiformans
ShaoY_2019_ERR3406021_bin.18	0	3	10838_1	yes	93.95	1.006	0.556	124489	3257964	67	3	0	2	19	18.629	86.8472	0.00541025	0.05	True	d__Bacteria;p__Firmicutes_A;c__Clostridia;o__Oscillospirales;f__Oscillospiraceae;g__CAG-170;s__CAG-170 sp900545925	d__Bacteria;p__Firmicutes;c__Clostridia;o__Eubacteriales;f__;g__;s__
DianaHT_2018_SRR6795053_bin.6	0	1	10838_2	yes	80.23	2.237	0.588	5613	2224889	462	2	1	0	11	12.2815	17.2159	0.815298	0.14	True	d__Bacteria;p__Firmicutes_A;c__Clostridia;o__Oscillospirales;f__Oscillospiraceae;g__CAG-170;s__CAG-170 sp000432135	d__Bacteria;p__Firmicutes;c__;o__;f__;g__;s__
VatanenT_2016_SRR4408154_bin.5	0	1	10838_3	yes	72.84	3.355	0.596	2599	1678180	723				12	8.69096	29.2701	0.247009	0.15	True	d__Bacteria;p__Firmicutes_A;c__Clostridia;o__Oscillospirales;f__Oscillospiraceae;g__CAG-170;s__CAG-170 sp000432135	d__Bacteria;p__Firmicutes;c__;o__;f__;g__;s__
VatanenT_2016_SRR4408023_bin.4	0	1	10839_0	yes	80.18	4.026	0.561	3401	2361082	821	0	1	0	14	11.7175	64.3341	0.201139	0.18	True	d__Bacteria;p__Firmicutes_A;c__Clostridia;o__Oscillospirales;f__Oscillospiraceae;g__CAG-170;s__CAG-170 sp900549635	d__Bacteria;p__Firmicutes;c__Clostridia;o__Eubacteriales;f__;g__;s__
RahmanSF_2018_SRR5963335_bin.1	0	5	10936_1	yes	94.29	0	0.409	70086	1496650	29	0	0	2	18	11.2638	93.9979	0.00338405	0.13	True	d__Bacteria;p__Firmicutes_A;c__Clostridia;o__Lachnospirales;f__Lachnospiraceae;g__UBA4285;s__UBA4285 sp900542465	d__Bacteria;p__Firmicutes;c__Clostridia;o__Eubacteriales;f__;g__;s__
RahmanSF_2018_SRR5963375_bin.1	0	1	10936_2	yes	68.36	3.142	0.409	2656	1158238	492	0	1	0	12	5.64792	48.3525	0.0693001	0.32	True	d__Bacteria;p__Firmicutes_A;c__Clostridia;o__Lachnospirales;f__Lachnospiraceae;g__UBA4285;s__UBA4285 sp900542465	d__Bacteria;p__Firmicutes;c__Clostridia;o__Eubacteriales;f__;g__;s__
DianaHT_2018_SRR6795022_bin.18	0	1	11013_1	yes	70.75	1.11	0.464	2665	1695282	710	2	0	0	11	7.97532	17.9303	0.34509	0	True	d__Bacteria;p__Firmicutes_A;c__Clostridia;o__Oscillospirales;f__Ruminococcaceae;g__Ruminococcus_C;s__Ruminococcus_C sp000433635	d__Bacteria;p__Firmicutes;c__Clostridia;o__Eubacteriales;f__Oscillospiraceae;g__Ruminococcus;s__
VatanenT_2016_SRR4305099_bin.7	0	2	11013_2	yes	75.68	1.565	0.464	3297	1598967	581				12	12.6082	83.623	0.0466914	0	True	d__Bacteria;p__Firmicutes_A;c__Clostridia;o__Oscillospirales;f__Ruminococcaceae;g__Ruminococcus_C;s__Ruminococcus_C sp000433635	d__Bacteria;p__Firmicutes;c__Clostridia;o__Eubacteriales;f__Oscillospiraceae;g__Ruminococcus;s__
BackhedF_2015_ERR525800_bin.15	0	9	11013_3	yes	97.98	0	0.454	43395	2441754	111	2	0	1	18	29.176	86.991	0.00915757	0	True	d__Bacteria;p__Firmicutes_A;c__Clostridia;o__Oscillospirales;f__Ruminococcaceae;g__Ruminococcus_C;s__Ruminococcus_C sp000433635	d__Bacteria;p__Firmicutes;c__Clostridia;o__Eubacteriales;f__Oscillospiraceae;g__Ruminococcus;s__
MurphyR_2019_SRR7351979_bin.11	0	4	11014_1	yes	95.41	0.34	0.521	20074	2407605	185	2	0	2	18	19.6197	48.7118	0.0112744	0.28	True	d__Bacteria;p__Firmicutes_A;c__Clostridia;o__Oscillospirales;f__Ruminococcaceae;g__Ruminococcus_C;s__Ruminococcus_C sp000980705	d__Bacteria;p__Firmicutes;c__Clostridia;o__Eubacteriales;f__Oscillospiraceae;g__Ruminococcus;s__
BackhedF_2015_ERR525730_bin.1	0	1	11014_2	yes	59.16	0.671	0.521	2448	1646652	731	1	0	1	16	6.04883	20.9555	0.132717	0.36	True	d__Bacteria;p__Firmicutes_A;c__Clostridia;o__Oscillospirales;f__Ruminococcaceae;g__Ruminococcus_C;s__Ruminococcus_C sp000980705	d__Bacteria;p__Firmicutes;c__Clostridia;o__Eubacteriales;f__Oscillospiraceae;g__Ruminococcus;s__
MurphyR_2019_SRR7351915_bin.19	0	1	11015_2	yes	72.88	1.6	0.513	2017	1753062	915	0	0	1	6	36.46	29.2845	0.0245987	0	True	d__Bacteria;p__Firmicutes_A;c__Clostridia;o__Oscillospirales;f__Ruminococcaceae;g__Ruminococcus_C;s__Ruminococcus_C callidus	d__Bacteria;p__Firmicutes;c__Clostridia;o__Eubacteriales;f__Oscillospiraceae;g__Ruminococcus;s__
BackhedF_2015_ERR525896_bin.32	0	1	11017_0	yes	59.39	1.363	0.461	2240	1309491	640				12	5.64761	19.4977	0.137321	0	True	d__Bacteria;p__Firmicutes_A;c__Clostridia;o__Oscillospirales;f__Ruminococcaceae;g__Ruminococcus_C;s__Ruminococcus_C sp000437255	d__Bacteria;p__Firmicutes;c__Clostridia;o__Eubacteriales;f__Oscillospiraceae;g__Ruminococcus;s__
GasparriniAJ_2019_SRR9865731_bin.3	0	1	11018_4	yes	70.1	2.93	0.447	2981	1987191	748				6	9.10841	193.256	0.0627738	0.37	True	d__Bacteria;p__Firmicutes_A;c__Clostridia;o__Oscillospirales;f__Ruminococcaceae;g__Ruminiclostridium_E;s__Ruminiclostridium_E siraeum	d__Bacteria;p__Firmicutes;c__Clostridia;o__Eubacteriales;f__Oscillospiraceae;g__;s__[Eubacterium] siraeum
BackhedF_2015_ERR525816_bin.3	0	2	11021_0	yes	97.98	0	0.521	23444	3102084	205	1	0	1	18	22.8092	56.2526	0.00809981	0.39	True	d__Bacteria;p__Firmicutes_A;c__Clostridia;o__Oscillospirales;f__Ruminococcaceae;g__CAG-115;s__CAG-115 sp003531585	d__Bacteria;p__Firmicutes;c__Clostridia;o__Eubacteriales;f__Oscillospiraceae;g__;s__
BackhedF_2015_ERR525996_bin.3	0	1	11027_2	yes	64.23	1.342	0.469	2000	1611972	851	1	1	0	15	5.29485	26.0252	0.117852	0.3	True	d__Bacteria;p__Firmicutes_A;c__Clostridia;o__Oscillospirales;f__Ruminococcaceae;g__CAG-353;s__CAG-353 sp900066885	d__Bacteria;p__Firmicutes;c__Clostridia;o__Eubacteriales;f__Oscillospiraceae;g__Ruminococcus;s__
BackhedF_2015_ERR525828_bin.27	0	4	11027_3	yes	80.38	0	0.474	2814	2158368	870	0	1	0	14	6.05331	12.4583	0.0916363	0.24	True	d__Bacteria;p__Firmicutes_A;c__Clostridia;o__Oscillospirales;f__Ruminococcaceae;g__CAG-353;s__CAG-353 sp900066885	d__Bacteria;p__Firmicutes;c__Clostridia;o__Eubacteriales;f__Oscillospiraceae;g__Ruminococcus;s__
VatanenT_2016_SRR4408016_bin.15	0	1	11027_4	yes	64.55	1.048	0.474	1932	1695219	914				13	8.62591	33.5424	0.27656	0.38	True	d__Bacteria;p__Firmicutes_A;c__Clostridia;o__Oscillospirales;f__Ruminococcaceae;g__CAG-353;s__CAG-353 sp900066885	d__Bacteria;p__Firmicutes;c__Clostridia;o__Eubacteriales;f__Oscillospiraceae;g__Ruminococcus;s__
VatanenT_2016_SRR4408224_bin.5	0	1	11029_4	yes	76.96	1.812	0.452	2510	2076153	933	1	1	0	15	10.3988	44.0175	0.154791	0.23	True	d__Bacteria;p__Firmicutes_A;c__Clostridia;o__Oscillospirales;f__Ruminococcaceae;g__UMGS363;s__UMGS363 sp900543105	d__Bacteria;p__Firmicutes;c__Clostridia;o__Eubacteriales;f__Oscillospiraceae;g__;s__
MurphyR_2019_SRR7411355_bin.3	0	1	11032_1	yes	58.36	0	0.439	2426	1274655	568				6	9.99246	22.5686	0.0245402	0	True	d__Bacteria;p__Firmicutes_A;c__Clostridia;o__Oscillospirales;f__Ruminococcaceae;g__Ruminococcus_D;s__Ruminococcus_D bicirculans	d__Bacteria;p__Firmicutes;c__Clostridia;o__Eubacteriales;f__Oscillospiraceae;g__Ruminococcus;s__
VatanenT_2016_SRR4305432_bin.6	0	1	11032_2	yes	60.65	1.323	0.439	2001	1728094	901	0	1	0	6	8.19351	35.6095	0.143333	0	True	d__Bacteria;p__Firmicutes_A;c__Clostridia;o__Oscillospirales;f__Ruminococcaceae;g__Ruminococcus_D;s__Ruminococcus_D bicirculans	d__Bacteria;p__Firmicutes;c__Clostridia;o__Eubacteriales;f__Oscillospiraceae;g__Ruminococcus;s__
VatanenT_2016_SRR4305520_bin.8	0	6	11032_3	yes	85.12	1.255	0.438	2994	1958603	750	0	1	0	10	10.2397	40.449	0.0490344	0	True	d__Bacteria;p__Firmicutes_A;c__Clostridia;o__Oscillospirales;f__Ruminococcaceae;g__Ruminococcus_D;s__Ruminococcus_D bicirculans	d__Bacteria;p__Firmicutes;c__Clostridia;o__Eubacteriales;f__Oscillospiraceae;g__Ruminococcus;s__
MurphyR_2019_SRR7351871_bin.6	0	1	11032_4	yes	68.91	3.584	0.436	2484	1833814	808				11	12.5729	33.6691	0.0566857	0	True	d__Bacteria;p__Firmicutes_A;c__Clostridia;o__Oscillospirales;f__Ruminococcaceae;g__Ruminococcus_D;s__Ruminococcus_D bicirculans	d__Bacteria;p__Firmicutes;c__Clostridia;o__Eubacteriales;f__Oscillospiraceae;g__Ruminococcus;s__
MurphyR_2019_SRR7351853_bin.9	0	1	11032_5	yes	79.05	2.932	0.441	2030	1953204	996	0	2	0	11	21.0925	42.1718	0.0408755	0	True	d__Bacteria;p__Firmicutes_A;c__Clostridia;o__Oscillospirales;f__Ruminococcaceae;g__Ruminococcus_D;s__Ruminococcus_D bicirculans	d__Bacteria;p__Firmicutes;c__Clostridia;o__Eubacteriales;f__Oscillospiraceae;g__Ruminococcus;s__
MurphyR_2019_SRR7351957_bin.11	0	1	11032_6	yes	75.2	3.638	0.437	2279	2050186	962	1	1	1	9	23.0153	34.4482	0.0316704	0	True	d__Bacteria;p__Firmicutes_A;c__Clostridia;o__Oscillospirales;f__Ruminococcaceae;g__Ruminococcus_D;s__Ruminococcus_D bicirculans	d__Bacteria;p__Firmicutes;c__Clostridia;o__Eubacteriales;f__Oscillospiraceae;g__Ruminococcus;s__
VatanenT_2016_SRR4305063_bin.8	0	1	11032_7	yes	82.44	2.024	0.439	2597	1888151	812				11	9.24369	60.0094	0.0201735	0	True	d__Bacteria;p__Firmicutes_A;c__Clostridia;o__Oscillospirales;f__Ruminococcaceae;g__Ruminococcus_D;s__Ruminococcus_D bicirculans	d__Bacteria;p__Firmicutes;c__Clostridia;o__Eubacteriales;f__Oscillospiraceae;g__Ruminococcus;s__
FerrettiP_2018_SRR5274022_bin.16	0	1	11032_8	yes	76.48	1.048	0.44	2846	1619605	641	0	1	0	6	10.198	18.346	0.026545	0	True	d__Bacteria;p__Firmicutes_A;c__Clostridia;o__Oscillospirales;f__Ruminococcaceae;g__Ruminococcus_D;s__Ruminococcus_D bicirculans	d__Bacteria;p__Firmicutes;c__Clostridia;o__Eubacteriales;f__Oscillospiraceae;g__Ruminococcus;s__
VatanenT_2016_SRR4305456_bin.5	0	1	11032_9	yes	63.99	2.397	0.436	2082	1755908	889	1	1	1	12	8.1925	61.6424	0.0825642	0	True	d__Bacteria;p__Firmicutes_A;c__Clostridia;o__Oscillospirales;f__Ruminococcaceae;g__Ruminococcus_D;s__Ruminococcus_D bicirculans	d__Bacteria;p__Firmicutes;c__Clostridia;o__Eubacteriales;f__Oscillospiraceae;g__Ruminococcus;s__
ShaoY_2019_ERR3406200_bin.11	0	1	11032_11	yes	57.31	0.228	0.433	1879	1379863	753				11	4.57373	39.3043	0.507972	0	True	d__Bacteria;p__Firmicutes_A;c__Clostridia;o__Oscillospirales;f__Ruminococcaceae;g__Ruminococcus_D;s__Ruminococcus_D bicirculans	d__Bacteria;p__Firmicutes;c__Clostridia;o__Eubacteriales;f__Oscillospiraceae;g__Ruminococcus;s__
MurphyR_2019_SRR7351858_bin.16	0	1	11036_2	yes	58.28	1.571	0.405	1854	1279319	716	0	1	0	6	6.80391	38.8105	0.30252	0.23	True	d__Bacteria;p__Firmicutes_A;c__Clostridia;o__Oscillospirales;f__Ruminococcaceae;g__UBA1394;s__UBA1394 sp900538575	d__Bacteria;p__Firmicutes;c__Clostridia;o__Eubacteriales;f__Oscillospiraceae;g__Ruminococcus;s__
BackhedF_2015_ERR526028_bin.12	0	1	11037_1	yes	62.71	0	0.432	2006	1437547	763	1	0	0	11	5.28072	30.1819	0.114882	0.27	True	d__Bacteria;p__Firmicutes_A;c__Clostridia;o__Oscillospirales;f__Ruminococcaceae;g__Ruminococcus_D;s__Ruminococcus_D sp900543145	d__Bacteria;p__Firmicutes;c__Clostridia;o__Eubacteriales;f__Oscillospiraceae;g__Ruminococcus;s__
CokerMO_2019_SRR8692183_bin.24	0	1	11037_2	yes	91.38	1.029	0.426	7189	2133593	430	0	1	0	13	6.43194	13.5773	0.0210459	0.25	True	d__Bacteria;p__Firmicutes_A;c__Clostridia;o__Oscillospirales;f__Ruminococcaceae;g__Ruminococcus_D;s__Ruminococcus_D sp900543145	d__Bacteria;p__Firmicutes;c__Clostridia;o__Eubacteriales;f__Oscillospiraceae;g__Ruminococcus;s__
VatanenT_2016_SRR4408198_bin.2	0	1	11066_0	yes	66.47	2.705	0.471	2093	1557647	776	1	0	0	7	10.5984	91.1175	0.0974014	0.14	True	d__Bacteria;p__Firmicutes_A;c__Clostridia;o__Oscillospirales;f__Ruminococcaceae;g__Ruminococcus;s__Ruminococcus sp900540005	d__Bacteria;p__Firmicutes;c__Clostridia;o__Eubacteriales;f__Oscillospiraceae;g__Ruminococcus;s__
VatanenT_2016_SRR4408035_bin.5	0	3	11073_1	yes	95.29	2.684	0.517	14491	2084980	212	1	0	0	17	14.1235	65.152	0.0150105	0.12	True	d__Bacteria;p__Firmicutes_A;c__Clostridia;o__Oscillospirales;f__Acutalibacteraceae;g__CAG-177;s__CAG-177 sp003514385	d__Bacteria;p__Firmicutes;c__Clostridia;o__Eubacteriales;f__Oscillospiraceae;g__Ruminococcus;s__
MurphyR_2019_SRR7351701_bin.9	0	1	11073_3	yes	68.62	1.81	0.519	1986	1510586	798	1	1	0	10	14.9556	25.8124	0.0944115	0.35	True	d__Bacteria;p__Firmicutes_A;c__Clostridia;o__Oscillospirales;f__Acutalibacteraceae;g__CAG-177;s__CAG-177 sp003514385	d__Bacteria;p__Firmicutes;c__Clostridia;o__Eubacteriales;f__Oscillospiraceae;g__Ruminococcus;s__
VatanenT_2016_SRR4408025_bin.1	0	46	11075_1	yes	97.98	0.335	0.445	344331	2007658	11	2	0	0	18	43.0451	402.094	0.00149404	0.34	True	d__Bacteria;p__Firmicutes_A;c__Clostridia;o__Oscillospirales;f__Acutalibacteraceae;g__Fimenecus;s__Fimenecus sp000432435	d__Bacteria;p__Firmicutes;c__Clostridia;o__Eubacteriales;f__;g__;s__
VatanenT_2016_SRR4408036_bin.6	0	2	11075_2	yes	76.42	1.195	0.449	2350	1363234	621	2	1	0	12	8.3904	84.2634	0.028277	0	True	d__Bacteria;p__Firmicutes_A;c__Clostridia;o__Oscillospirales;f__Acutalibacteraceae;g__Fimenecus;s__Fimenecus sp000432435	d__Bacteria;p__Firmicutes;c__Clostridia;o__Eubacteriales;f__;g__;s__
VatanenT_2016_SRR4305476_bin.4	0	2	11075_3	yes	71.94	1.027	0.453	2335	1254430	582				9	9.49517	80.7804	0.0277196	0	True	d__Bacteria;p__Firmicutes_A;c__Clostridia;o__Oscillospirales;f__Acutalibacteraceae;g__Fimenecus;s__Fimenecus sp000432435	d__Bacteria;p__Firmicutes;c__Clostridia;o__Eubacteriales;f__;g__;s__
VatanenT_2016_SRR4408008_bin.6	0	1	11075_4	yes	61.19	0.02	0.451	1976	1115981	589				8	7.7282	40.0187	0.0728768	0	True	d__Bacteria;p__Firmicutes_A;c__Clostridia;o__Oscillospirales;f__Acutalibacteraceae;g__Fimenecus;s__Fimenecus sp000432435	d__Bacteria;p__Firmicutes;c__Clostridia;o__Eubacteriales;f__;g__;s__
VatanenT_2016_SRR4305433_bin.8	0	8	11082_2	yes	97.31	0	0.44	48254	1880408	57	3	1	1	20	44.739	140.062	0.000966752	0	True	d__Bacteria;p__Firmicutes_A;c__Clostridia;o__Oscillospirales;f__Acutalibacteraceae;g__Eubacterium_R;s__Eubacterium_R sp000433975	d__Bacteria;p__Firmicutes;c__Clostridia;o__Eubacteriales;f__;g__;s__
GasparriniAJ_2019_SRR9865779_bin.3	0	2	11082_3	yes	74.3	2.069	0.413	2521	1327444	590	2	1	1	16	8.33472	46.8589	0.0645738	0.38	True	d__Bacteria;p__Firmicutes_A;c__Clostridia;o__Oscillospirales;f__Acutalibacteraceae;g__Eubacterium_R;s__Eubacterium_R sp900539775	d__Bacteria;p__Firmicutes;c__Clostridia;o__Eubacteriales;f__Oscillospiraceae;g__Anaerotruncus;s__
GasparriniAJ_2019_SRR9865557_bin.6	0	1	11083_2	yes	55.81	0.915	0.416	1918	1163543	633	1	1	0	8	7.5662	45.5591	0.0714513	0.16	True	d__Bacteria;p__Firmicutes_A;c__Clostridia;o__Oscillospirales;f__Acutalibacteraceae;g__Eubacterium_R;s__Eubacterium_R sp003526845	d__Bacteria;p__Firmicutes;c__Clostridia;o__Eubacteriales;f__;g__;s__
ShaoY_2019_ERR3405926_bin.4	0	1	11083_3	yes	71.32	0.671	0.416	2208	1391241	693				12	4.88457	28.5926	0.154783	0.16	True	d__Bacteria;p__Firmicutes_A;c__Clostridia;o__Oscillospirales;f__Acutalibacteraceae;g__Eubacterium_R;s__Eubacterium_R sp003526845	d__Bacteria;p__Firmicutes;c__Clostridia;o__Eubacteriales;f__;g__;s__
CokerMO_2019_SRR8692218_bin.25	0	3	11085_1	yes	98.65	0	0.365	173580	1941303	19	3	0	0	18	47.4594	51.6316	0.000791285	0.09	True	d__Bacteria;p__Firmicutes_A;c__Clostridia;o__Oscillospirales;f__Acutalibacteraceae;g__Eubacterium_R;s__Eubacterium_R sp000434995	d__Bacteria;p__Firmicutes;c__Clostridia;o__Eubacteriales;f__;g__;s__
BackhedF_2015_ERR525801_bin.19	0	2	11085_2	yes	85.47	2.013	0.369	2682	1392513	573	1	0	0	10	6.09293	13.4268	0.0531019	0.32	True	d__Bacteria;p__Firmicutes_A;c__Clostridia;o__Oscillospirales;f__Acutalibacteraceae;g__Eubacterium_R;s__Eubacterium_R sp000434995	d__Bacteria;p__Firmicutes;c__Clostridia;o__Eubacteriales;f__;g__;s__
CokerMO_2019_SRR8692179_bin.31	0	17	11086_1	yes	98.65	0	0.38	167290	1898633	21	2	0	0	18	21.0752	28.2358	0.00131431	0.01	True	d__Bacteria;p__Firmicutes_A;c__Clostridia;o__Oscillospirales;f__Acutalibacteraceae;g__Eubacterium_R;s__Eubacterium_R sp000436835	d__Bacteria;p__Firmicutes;c__Clostridia;o__Eubacteriales;f__Eubacteriaceae;g__Eubacterium;s__
MurphyR_2019_SRR7352006_bin.3	0	1	11086_2	yes	65.58	0.978	0.392	2204	1087795	536	1	1	0	6	15.9427	42.1399	0.0290186	0.15	True	d__Bacteria;p__Firmicutes_A;c__Clostridia;o__Oscillospirales;f__Acutalibacteraceae;g__Eubacterium_R;s__Eubacterium_R sp000436835	d__Bacteria;p__Firmicutes;c__Clostridia;o__Eubacteriales;f__Eubacteriaceae;g__Eubacterium;s__
Baumann-DudenhoefferAM_2018_SRR7217661_bin.2	0	1	11086_3	yes	65.26	0.894	0.389	3109	1178770	407				12	12.3526	126.348	0.0165882	0.41	True	d__Bacteria;p__Firmicutes_A;c__Clostridia;o__Oscillospirales;f__Acutalibacteraceae;g__Eubacterium_R;s__Eubacterium_R sp000436835	d__Bacteria;p__Firmicutes;c__Clostridia;o__Eubacteriales;f__Eubacteriaceae;g__Eubacterium;s__
VatanenT_2016_SRR4408265_bin.1	0	1	11095_2	yes	74.79	1.05	0.36	2107	1129581	570				10	13.5495	123.975	0.013123	0.07	True	d__Bacteria;p__Firmicutes_A;c__Clostridia;o__Oscillospirales;f__Acutalibacteraceae;g__Scybalenecus;s__Scybalenecus sp900540085	d__Bacteria;p__Firmicutes;c__Clostridia;o__Eubacteriales;f__;g__;s__
VatanenT_2016_SRR4408281_bin.3	0	3	11096_2	yes	85.13	0.02	0.38	3560	1610274	519	1	0	1	10	11.3847	62.6185	0.10254	0.12	True	d__Bacteria;p__Firmicutes_A;c__Clostridia;o__Oscillospirales;f__Acutalibacteraceae;g__Pseudoruminococcus_A;s__Pseudoruminococcus_A massiliensis	d__Bacteria;p__Firmicutes;c__Clostridia;o__Eubacteriales;f__Oscillospiraceae;g__;s__
MurphyR_2019_SRR7352007_bin.9	0	1	11105_1	yes	65.65	1.719	0.417	2162	1349287	669	1	1	1	10	10.3701	38.9192	0.0752889	0.06	True	d__Bacteria;p__Firmicutes_A;c__Clostridia;o__Oscillospirales;f__Acutalibacteraceae;g__Ruminococcus_E;s__Ruminococcus_E bromii_B	d__Bacteria;p__Firmicutes;c__Clostridia;o__Eubacteriales;f__Oscillospiraceae;g__Ruminococcus;s__Ruminococcus bromii
VatanenT_2016_SRR4305431_bin.9	0	1	11105_2	yes	51.23	0.02	0.417	1878	1102396	597				6	8.1826	45.1615	0.111295	0.22	True	d__Bacteria;p__Firmicutes_A;c__Clostridia;o__Oscillospirales;f__Acutalibacteraceae;g__Ruminococcus_E;s__Ruminococcus_E bromii_B	d__Bacteria;p__Firmicutes;c__Clostridia;o__Eubacteriales;f__Oscillospiraceae;g__Ruminococcus;s__Ruminococcus bromii
VatanenT_2016_SRR4408243_bin.10	0	8	11105_3	yes	78	0.88	0.418	2960	1711230	653	1	0	0	9	10.4026	37.5045	0.0954923	0.26	True	d__Bacteria;p__Firmicutes_A;c__Clostridia;o__Oscillospirales;f__Acutalibacteraceae;g__Ruminococcus_E;s__Ruminococcus_E bromii_B	d__Bacteria;p__Firmicutes;c__Clostridia;o__Eubacteriales;f__Oscillospiraceae;g__Ruminococcus;s__Ruminococcus bromii
VatanenT_2016_SRR4305413_bin.4	0	2	11105_4	yes	79.35	1.845	0.413	2604	1802229	756	1	0	0	8	11.8527	40.4529	0.0662491	0.36	True	d__Bacteria;p__Firmicutes_A;c__Clostridia;o__Oscillospirales;f__Acutalibacteraceae;g__Ruminococcus_E;s__Ruminococcus_E bromii_B	d__Bacteria;p__Firmicutes;c__Clostridia;o__Eubacteriales;f__Oscillospiraceae;g__Ruminococcus;s__Ruminococcus bromii
VatanenT_2016_SRR4408282_bin.4	0	2	11105_5	yes	76.5	3.187	0.417	2785	1475957	608				7	8.86932	55.5942	0.121636	0.19	True	d__Bacteria;p__Firmicutes_A;c__Clostridia;o__Oscillospirales;f__Acutalibacteraceae;g__Ruminococcus_E;s__Ruminococcus_E bromii	d__Bacteria;p__Firmicutes;c__Clostridia;o__Eubacteriales;f__Oscillospiraceae;g__Ruminococcus;s__Ruminococcus bromii
VatanenT_2016_SRR4305300_bin.11	0	1	11105_8	yes	53.34	0.56	0.418	1987	1112659	575				2	9.22889	31.3952	0.124617	0.24	True	d__Bacteria;p__Firmicutes_A;c__Clostridia;o__Oscillospirales;f__Acutalibacteraceae;g__Ruminococcus_E;s__Ruminococcus_E bromii_B	d__Bacteria;p__Firmicutes;c__Clostridia;o__Eubacteriales;f__Oscillospiraceae;g__Ruminococcus;s__Ruminococcus bromii
VatanenT_2016_SRR4305236_bin.9	0	1	11105_9	yes	59.09	0.559	0.416	2021	1300833	679	0	1	0	9	7.37701	68.7827	0.0590229	0.18	True	d__Bacteria;p__Firmicutes_A;c__Clostridia;o__Oscillospirales;f__Acutalibacteraceae;g__Ruminococcus_E;s__Ruminococcus_E bromii_B	d__Bacteria;p__Firmicutes;c__Clostridia;o__Eubacteriales;f__Oscillospiraceae;g__Ruminococcus;s__Ruminococcus bromii
GasparriniAJ_2019_SRR9865795_bin.5	0	1	11105_10	yes	54.08	0.223	0.408	1958	1067915	576				9	6.841	54.0807	0.0840807	0.29	True	d__Bacteria;p__Firmicutes_A;c__Clostridia;o__Oscillospirales;f__Acutalibacteraceae;g__Ruminococcus_E;s__Ruminococcus_E bromii_B	d__Bacteria;p__Firmicutes;c__Clostridia;o__Eubacteriales;f__Oscillospiraceae;g__Ruminococcus;s__Ruminococcus bromii
VatanenT_2016_SRR4305452_bin.6	0	1	11106_3	yes	72.15	1.067	0.404	2265	1317999	629	1	0	0	9	9.19025	42.8196	0.0499445	0.39	True	d__Bacteria;p__Firmicutes_A;c__Clostridia;o__Oscillospirales;f__Acutalibacteraceae;g__Ruminococcus_E;s__Ruminococcus_E sp003526955	d__Bacteria;p__Firmicutes;c__Clostridia;o__Eubacteriales;f__Oscillospiraceae;g__Ruminococcus;s__
MurphyR_2019_SRR7351678_bin.17	0	43	11143_1	yes	97.98	0	0.535	110646	1940682	32	2	0	0	19	17.4444	48.1788	0.00660888	0.06	True	d__Bacteria;p__Firmicutes_A;c__Clostridia;o__Oscillospirales;f__Acutalibacteraceae;g__CAG-217;s__CAG-217 sp000436335	d__Bacteria;p__Firmicutes;c__Clostridia;o__Eubacteriales;f__;g__;s__
BackhedF_2015_ERR525868_bin.3	0	1	11143_2	yes	74.14	1.018	0.534	2492	1346791	609	1	1	0	11	6.56369	14.863	0.0710204	0.14	True	d__Bacteria;p__Firmicutes_A;c__Clostridia;o__Oscillospirales;f__Acutalibacteraceae;g__CAG-217;s__CAG-217 sp000436335	d__Bacteria;p__Firmicutes;c__Clostridia;o__Eubacteriales;f__;g__;s__
VatanenT_2016_SRR4408236_bin.1	0	1	11143_3	yes	80	1.698	0.542	2585	1440434	632	2	0	1	12	9.34472	68.3713	0.127065	0.31	True	d__Bacteria;p__Firmicutes_A;c__Clostridia;o__Oscillospirales;f__Acutalibacteraceae;g__CAG-217;s__CAG-217 sp000436335	d__Bacteria;p__Firmicutes;c__Clostridia;o__Eubacteriales;f__;g__;s__
MurphyR_2019_SRR7351969_bin.10	0	1	11143_4	yes	79.86	1.627	0.552	2899	1411362	553	1	0	0	11	12.2027	43.0168	0.0325093	0.11	True	d__Bacteria;p__Firmicutes_A;c__Clostridia;o__Oscillospirales;f__Acutalibacteraceae;g__CAG-217;s__CAG-217 sp000436335	d__Bacteria;p__Firmicutes;c__Clostridia;o__Eubacteriales;f__;g__;s__
BackhedF_2015_ERR525800_bin.14	0	1	11143_5	yes	51.09	0	0.534	1893	949363	511	0	1	0	16	5.77114	24.8778	0.0609385	0	True	d__Bacteria;p__Firmicutes_A;c__Clostridia;o__Oscillospirales;f__Acutalibacteraceae;g__CAG-217;s__CAG-217 sp000436335	d__Bacteria;p__Firmicutes;c__Clostridia;o__Eubacteriales;f__;g__;s__
MurphyR_2019_SRR7351828_bin.9	0	1	11143_6	yes	56.91	0.671	0.543	1898	1038042	571	1	0	0	8	6.1522	23.1043	0.257991	0.13	True	d__Bacteria;p__Firmicutes_A;c__Clostridia;o__Oscillospirales;f__Acutalibacteraceae;g__CAG-217;s__CAG-217 sp000436335	d__Bacteria;p__Firmicutes;c__Clostridia;o__Eubacteriales;f__;g__;s__
MurphyR_2019_SRR7351950_bin.13	0	1	11143_7	yes	63.17	1.733	0.538	1903	1330066	737	2	1	0	8	19.7703	33.1531	0.0527417	0.12	True	d__Bacteria;p__Firmicutes_A;c__Clostridia;o__Oscillospirales;f__Acutalibacteraceae;g__CAG-217;s__CAG-217 sp000436335	d__Bacteria;p__Firmicutes;c__Clostridia;o__Eubacteriales;f__;g__;s__
MurphyR_2019_SRR7352028_bin.8	0	1	11150_2	yes	60.45	1.572	0.536	1837	1219254	696	0	1	1	13	11.0173	34.2578	0.152043	0.17	True	d__Bacteria;p__Firmicutes_A;c__Clostridia;o__Oscillospirales;f__Acutalibacteraceae;g__UBA1417;s__UBA1417 sp003531055	d__Bacteria;p__Firmicutes;c__Clostridia;o__Eubacteriales;f__;g__;s__
ShaoY_2019_ERR3405893_bin.15	0	2	11151_1	yes	96.64	0.356	0.609	126166	2369078	25	2	0	2	19	14.6128	81.2002	0.0207008	0.03	True	d__Bacteria;p__Firmicutes_A;c__Clostridia;o__Oscillospirales;f__Acutalibacteraceae;g__UBA1417;s__UBA1417 sp900552925	d__Bacteria;p__Firmicutes;c__Clostridia;o__Eubacteriales;f__Oscillospiraceae;g__;s__
Baumann-DudenhoefferAM_2018_SRR7217647_bin.1	0	3	11152_2	yes	81.34	0.732	0.603	2786	2042199	842	2	1	1	18	9.54408	144.271	0.0412851	0.33	True	d__Bacteria;p__Firmicutes_A;c__Clostridia;o__Oscillospirales;f__Acutalibacteraceae;g__UBA1417;s__UBA1417 sp900549945	d__Bacteria;p__Firmicutes;c__Clostridia;o__Eubacteriales;f__;g__;s__
Baumann-DudenhoefferAM_2018_SRR7217565_bin.2	0	2	11152_3	yes	59.94	0.671	0.607	2047	1586444	822	1	0	0	12	8.41754	114.356	0.267692	0.25	True	d__Bacteria;p__Firmicutes_A;c__Clostridia;o__Oscillospirales;f__Acutalibacteraceae;g__UBA1417;s__UBA1417 sp900549945	d__Bacteria;p__Firmicutes;c__Clostridia;o__Eubacteriales;f__;g__;s__
GasparriniAJ_2019_SRR9865685_bin.8	0	1	11152_4	yes	62.66	2.013	0.602	2212	1712114	835	0	1	1	13	7.84099	44.0665	0.319255	0.24	True	d__Bacteria;p__Firmicutes_A;c__Clostridia;o__Oscillospirales;f__Acutalibacteraceae;g__UBA1417;s__UBA1417 sp900549945	d__Bacteria;p__Firmicutes;c__Clostridia;o__Eubacteriales;f__;g__;s__
Baumann-DudenhoefferAM_2018_SRR7217653_bin.6	0	1	11152_5	yes	67.59	1.789	0.604	2172	1798471	901	1	0	0	7	9.40705	92.137	0.307068	0.28	True	d__Bacteria;p__Firmicutes_A;c__Clostridia;o__Oscillospirales;f__Acutalibacteraceae;g__UBA1417;s__UBA1417 sp900549945	d__Bacteria;p__Firmicutes;c__Clostridia;o__Eubacteriales;f__;g__;s__
Baumann-DudenhoefferAM_2018_SRR7217821_bin.4	0	1	11152_6	yes	53.34	0.396	0.6	1820	1438859	810	1	0	0	11	7.01579	80.0315	0.123473	0.44	True	d__Bacteria;p__Firmicutes_A;c__Clostridia;o__Oscillospirales;f__Acutalibacteraceae;g__UBA1417;s__UBA1417 sp900549945	d__Bacteria;p__Firmicutes;c__Clostridia;o__Eubacteriales;f__;g__;s__
VatanenT_2016_SRR4408228_bin.12	0	1	11155_2	yes	65.75	0.099	0.479	2312	1930421	923	1	0	0	12	8.41137	43.5011	0.0426276	0.26	True	d__Bacteria;p__Firmicutes_A;c__Clostridia;o__Christensenellales;f__Borkfalkiaceae;g__Scatosoma;s__Scatosoma sp900555925	d__Bacteria;p__Firmicutes;c__Clostridia;o__Eubacteriales;f__;g__;s__
FerrettiP_2018_SRR5274022_bin.2	0	1	11162_0	yes	57.77	0.026	0.564	2026	1091694	562				4	8.7913	15.9484	0.0686681	0.21	True	d__Bacteria;p__Firmicutes_A;c__Clostridia;o__Christensenellales;f__Borkfalkiaceae;g__UMGS775;s__	d__Bacteria;p__Firmicutes;c__;o__;f__;g__;s__
ShaoY_2019_ERR3405927_bin.4	0	1	11164_1	yes	76.44	3.02	0.5	3472	1955043	674	2	1	1	14	5.42437	28.4255	0.046919	0.07	True	d__Bacteria;p__Firmicutes_A;c__Clostridia;o__Oscillospirales;f__Acutalibacteraceae;g__Clostridium_E;s__	d__Bacteria;p__Firmicutes;c__Clostridia;o__Eubacteriales;f__Clostridiaceae;g__Clostridium;s__
ShaoY_2019_ERR3405990_bin.18	0	1	11164_2	yes	92.84	1.698	0.494	16874	2772653	289	1	0	1	19	7.11905	44.6174	0.0333397	0.15	True	d__Bacteria;p__Firmicutes_A;c__Clostridia;o__Oscillospirales;f__Acutalibacteraceae;g__Clostridium_E;s__	d__Bacteria;p__Firmicutes;c__Clostridia;o__Eubacteriales;f__Clostridiaceae;g__Clostridium;s__
ShaoY_2019_ERR3406221_bin.11	0	1	11165_1	yes	66.79	2.242	0.542	2369	2147088	981	2	0	2	18	4.99918	32.8886	0.128814	0.25	True	d__Bacteria;p__Firmicutes_A;c__Clostridia;o__Oscillospirales;f__Acutalibacteraceae;g__Clostridium_E;s__Clostridium_E sporosphaeroides	d__Bacteria;p__Firmicutes;c__Clostridia;o__Eubacteriales;f__Oscillospiraceae;g__;s__[Clostridium] sporosphaeroides
ShaoY_2019_ERR3406238_bin.14	0	1	11165_2	yes	67.26	3.437	0.545	2273	1933674	930				17	4.78471	61.3845	0.137694	0.1	True	d__Bacteria;p__Firmicutes_A;c__Clostridia;o__Oscillospirales;f__Acutalibacteraceae;g__Clostridium_E;s__Clostridium_E sporosphaeroides	d__Bacteria;p__Firmicutes;c__Clostridia;o__Eubacteriales;f__Oscillospiraceae;g__;s__[Clostridium] sporosphaeroides
VatanenT_2016_SRR4305099_bin.2	0	1	11165_3	yes	67.8	1.419	0.521	2571	2562048	1115	2	0	0	14	12.9374	81.5578	0.169814	0.29	True	d__Bacteria;p__Firmicutes_A;c__Clostridia;o__Oscillospirales;f__Acutalibacteraceae;g__Clostridium_E;s__Clostridium_E jeddahense	d__Bacteria;p__Firmicutes;c__Clostridia;o__Eubacteriales;f__Clostridiaceae;g__Clostridium;s__Clostridium jeddahense
VatanenT_2016_SRR4408062_bin.3	0	1	11165_4	yes	64.39	1.497	0.523	2499	2314052	1025	0	1	0	9	9.39933	150.737	0.0210817	0.23	True	d__Bacteria;p__Firmicutes_A;c__Clostridia;o__Oscillospirales;f__Acutalibacteraceae;g__Clostridium_E;s__Clostridium_E jeddahense	d__Bacteria;p__Firmicutes;c__Clostridia;o__Eubacteriales;f__Clostridiaceae;g__Clostridium;s__Clostridium jeddahense
ShaoY_2019_ERR3405895_bin.14	0	2	11165_7	yes	96.64	0.713	0.518	52048	3692183	116	1	1	1	19	9.88556	66.274	0.000841963	0.22	True	d__Bacteria;p__Firmicutes_A;c__Clostridia;o__Oscillospirales;f__Acutalibacteraceae;g__Clostridium_E;s__	d__Bacteria;p__Firmicutes;c__Clostridia;o__Eubacteriales;f__Clostridiaceae;g__Clostridium;s__
BrooksB_2017_SRR5405658_bin.3	0	8	11166_1	yes	97.98	0.692	0.449	322391	2842283	24	1	1	1	19	31.2557	79.2958	0.000163636	0.08	True	d__Bacteria;p__Firmicutes_A;c__Clostridia;o__Oscillospirales;f__Acutalibacteraceae;g__Clostridium_E;s__	d__Bacteria;p__Firmicutes;c__Clostridia;o__Eubacteriales;f__Clostridiaceae;g__Clostridium;s__
VatanenT_2016_SRR4408008_bin.1	0	2	11254_1	yes	99.28	2.395	0.475	70523	2018260	40	4	2	1	19	42.0588	207.255	0.000965714	0.22	True	d__Bacteria;p__Firmicutes_C;c__Negativicutes;o__Acidaminococcales;f__Acidaminococcaceae;g__Succiniclasticum;s__Succiniclasticum sp900544275	d__Bacteria;p__Firmicutes;c__Negativicutes;o__Acidaminococcales;f__Acidaminococcaceae;g__Succiniclasticum;s__
ShaoY_2019_ERR3405926_bin.6	0	1	11273_0	yes	96.62	0	0.295	41855	1671029	57	4	0	0	20	9.62613	46.1652	0.000190664	0.32	True	d__Bacteria;p__Firmicutes;c__Bacilli;o__RFN20;f__CAG-288;g__CAG-345;s__CAG-345 sp000433315	d__Bacteria;p__Firmicutes;c__;o__;f__;g__;s__
MurphyR_2019_SRR7351965_bin.10	0	1	11286_0	yes	90.56	0.876	0.541	10746	2081690	263	5	0	0	18	9.79705	38.1069	0.0120406	0.19	True	d__Bacteria;p__Firmicutes;c__Bacilli;o__Erysipelotrichales;f__Erysipelotrichaceae;g__Faecalibaculum;s__	d__Bacteria;p__Firmicutes;c__Erysipelotrichia;o__Erysipelotrichales;f__Erysipelotrichaceae;g__Faecalibaculum;s__
BackhedF_2015_ERR525980_bin.9	0	3	11297_2	yes	98.75	1.375	0.488	16839	2355207	208	2	1	0	19	17.9063	100.212	0.0071107	0.4	True	d__Bacteria;p__Proteobacteria;c__Gammaproteobacteria;o__Burkholderiales;f__Burkholderiaceae;g__Parasutterella;s__Parasutterella gallistercoris	d__Bacteria;p__Proteobacteria;c__Betaproteobacteria;o__Burkholderiales;f__Sutterellaceae;g__;s__
VatanenT_2016_SRR4305056_bin.1	0	2	11297_3	yes	80.71	2.125	0.494	3086	1964820	732	2	0	0	14	8.34414	79.2953	0.0301001	0.23	True	d__Bacteria;p__Proteobacteria;c__Gammaproteobacteria;o__Burkholderiales;f__Burkholderiaceae;g__Parasutterella;s__Parasutterella excrementihominis	d__Bacteria;p__Proteobacteria;c__Betaproteobacteria;o__Burkholderiales;f__Sutterellaceae;g__Parasutterella;s__Parasutterella excrementihominis
ShaoY_2019_ERR3406011_bin.3	0	1	11297_4	yes	70.96	1.618	0.483	2551	1898714	837	5	0	1	17	4.98343	32.059	0.28503	0.17	True	d__Bacteria;p__Proteobacteria;c__Gammaproteobacteria;o__Burkholderiales;f__Burkholderiaceae;g__Parasutterella;s__Parasutterella excrementihominis	d__Bacteria;p__Proteobacteria;c__Betaproteobacteria;o__Burkholderiales;f__Sutterellaceae;g__Parasutterella;s__Parasutterella excrementihominis
VatanenT_2016_SRR4305278_bin.6	0	2	11297_5	yes	75.22	1.215	0.493	2203	1512778	727	0	2	1	12	10.3614	84.4031	0.122916	0.33	True	d__Bacteria;p__Proteobacteria;c__Gammaproteobacteria;o__Burkholderiales;f__Burkholderiaceae;g__Parasutterella;s__Parasutterella gallistercoris	d__Bacteria;p__Proteobacteria;c__Betaproteobacteria;o__Burkholderiales;f__Sutterellaceae;g__;s__
VatanenT_2016_SRR4305049_bin.9	0	1	11297_6	yes	67.93	2	0.488	2216	1723538	838	2	2	0	19	7.06429	58.0529	0.0816101	0.22	True	d__Bacteria;p__Proteobacteria;c__Gammaproteobacteria;o__Burkholderiales;f__Burkholderiaceae;g__Parasutterella;s__Parasutterella excrementihominis	d__Bacteria;p__Proteobacteria;c__Betaproteobacteria;o__Burkholderiales;f__Sutterellaceae;g__Parasutterella;s__Parasutterella excrementihominis
CokerMO_2019_SRR8692227_bin.31	0	1	11297_7	yes	62.13	1.892	0.489	1825	1299282	734	3	1	3	10	4.52973	6.56886	0.444154	0.11	True	d__Bacteria;p__Proteobacteria;c__Gammaproteobacteria;o__Burkholderiales;f__Burkholderiaceae;g__Parasutterella;s__Parasutterella excrementihominis	d__Bacteria;p__Proteobacteria;c__Betaproteobacteria;o__Burkholderiales;f__Sutterellaceae;g__Parasutterella;s__Parasutterella excrementihominis
GasparriniAJ_2019_SRR9865762_bin.4	0	1	11297_8	yes	68.4	2.395	0.49	2374	1772404	824	1	1	1	14	9.45427	138.652	0.120019	0.18	True	d__Bacteria;p__Proteobacteria;c__Gammaproteobacteria;o__Burkholderiales;f__Burkholderiaceae;g__Parasutterella;s__Parasutterella excrementihominis	d__Bacteria;p__Proteobacteria;c__Betaproteobacteria;o__Burkholderiales;f__Sutterellaceae;g__Parasutterella;s__Parasutterella excrementihominis
VatanenT_2016_SRR4305473_bin.13	0	1	11297_9	yes	55.6	0.625	0.496	1894	1147270	635				8	7.53663	46.9396	0.149085	0.35	True	d__Bacteria;p__Proteobacteria;c__Gammaproteobacteria;o__Burkholderiales;f__Burkholderiaceae;g__Parasutterella;s__Parasutterella gallistercoris	d__Bacteria;p__Proteobacteria;c__Betaproteobacteria;o__Burkholderiales;f__Sutterellaceae;g__;s__
CokerMO_2019_SRR8692181_bin.20	0	1	11297_10	yes	61.52	1.239	0.486	2118	1611980	812				11	4.46891	3.74284	0.478092	0.14	True	d__Bacteria;p__Proteobacteria;c__Gammaproteobacteria;o__Burkholderiales;f__Burkholderiaceae;g__Parasutterella;s__Parasutterella excrementihominis	d__Bacteria;p__Proteobacteria;c__Betaproteobacteria;o__Burkholderiales;f__Sutterellaceae;g__Parasutterella;s__Parasutterella excrementihominis
VatanenT_2016_SRR4408007_bin.12	0	1	11297_11	yes	62.77	0.92	0.494	2219	1424388	698	2	1	2	11	7.64243	46.5969	0.16717	0.15	True	d__Bacteria;p__Proteobacteria;c__Gammaproteobacteria;o__Burkholderiales;f__Burkholderiaceae;g__Parasutterella;s__Parasutterella excrementihominis	d__Bacteria;p__Proteobacteria;c__Betaproteobacteria;o__Burkholderiales;f__Sutterellaceae;g__Parasutterella;s__Parasutterella excrementihominis
ShaoY_2019_ERR3404831_bin.4	0	1	11312_2	yes	91.52	4.895	0.543	5937	2077640	466	3	1	0	18	6.03619	35.0659	0.0528323	0.2	True	d__Bacteria;p__Proteobacteria;c__Gammaproteobacteria;o__Burkholderiales;f__Burkholderiaceae;g__Duodenibacillus;s__Duodenibacillus intestinavium	d__Bacteria;p__Proteobacteria;c__Betaproteobacteria;o__Burkholderiales;f__Sutterellaceae;g__Duodenibacillus;s__
CokerMO_2019_SRR8692232_bin.37	0	1	11313_0	yes	94.01	2.5	0.564	7028	1985919	383	3	0	0	18	6.91207	8.91615	0.0463405	0.15	True	d__Bacteria;p__Proteobacteria;c__Gammaproteobacteria;o__Burkholderiales;f__Burkholderiaceae;g__Duodenibacillus;s__Duodenibacillus sp900552915	d__Bacteria;p__Proteobacteria;c__Betaproteobacteria;o__Burkholderiales;f__Sutterellaceae;g__Sutterella;s__
VatanenT_2016_SRR4408017_bin.13	0	1	11315_0	yes	74.71	0.312	0.569	3918	1529224	427	0	1	0	15	10.409	41.2374	0.12513	0.36	True	d__Bacteria;p__Proteobacteria;c__Gammaproteobacteria;o__Burkholderiales;f__Burkholderiaceae;g__Duodenibacillus;s__Duodenibacillus sp900544255	d__Bacteria;p__Proteobacteria;c__Betaproteobacteria;o__Burkholderiales;f__Sutterellaceae;g__Sutterella;s__
ChuDM_2017_SRR8942418_bin.17	0	1	11316_0	yes	98.02	0.625	0.47	107786	1768722	27	3	0	0	19	62.148	180.755	6.2365e-05	0	True	d__Bacteria;p__Proteobacteria;c__Gammaproteobacteria;o__Burkholderiales;f__Burkholderiaceae;g__Aphodousia;s__Aphodousia faecalis	d__Bacteria;p__Proteobacteria;c__Betaproteobacteria;o__Burkholderiales;f__Sutterellaceae;g__Sutterella;s__
WampachL_2018_SRR5575366_bin.4	0	7	11434_1	yes	98.12	0	0.584	1465519	2097682	8	6	2	2	19	72.6613	161.314	5.82925e-05	0	True	d__Bacteria;p__Actinobacteriota;c__Actinomycetia;o__Actinomycetales;f__Micrococcaceae;g__Rothia;s__	d__Bacteria;p__Actinobacteria;c__Actinomycetia;o__Micrococcales;f__Micrococcaceae;g__Rothia;s__
TapiainenT_2019_SRR9095191_bin.3	0	30	11434_4	yes	98.12	0	0.602	130580	2200805	24	4	0	0	20	202.965	12152.8	0	0	True	d__Bacteria;p__Actinobacteriota;c__Actinomycetia;o__Actinomycetales;f__Micrococcaceae;g__Rothia;s__Rothia sp902373285	d__Bacteria;p__Actinobacteria;c__Actinomycetia;o__Micrococcales;f__Micrococcaceae;g__Rothia;s__Rothia mucilaginosa
ShaoY_2019_ERR3405593_bin.3	0	1	11434_6	yes	55.17	0.728	0.593	2422	1336891	601	4	1	2	17	4.65822	101.664	0.0670391	0	True	d__Bacteria;p__Actinobacteriota;c__Actinomycetia;o__Actinomycetales;f__Micrococcaceae;g__Rothia;s__Rothia mucilaginosa	d__Bacteria;p__Actinobacteria;c__Actinomycetia;o__Micrococcales;f__Micrococcaceae;g__Rothia;s__Rothia mucilaginosa
ShaoY_2019_ERR3405637_bin.7	0	1	11434_7	yes	62.67	2.472	0.584	2022	1598863	831	5	1	2	16	4.75249	34.755	0.969811	0	True	d__Bacteria;p__Actinobacteriota;c__Actinomycetia;o__Actinomycetales;f__Micrococcaceae;g__Rothia;s__	d__Bacteria;p__Actinobacteria;c__Actinomycetia;o__Micrococcales;f__Micrococcaceae;g__Rothia;s__
ShaoY_2019_ERR3404941_bin.3	0	1	11434_8	yes	73.74	4.304	0.594	2584	1659701	722	4	1	2	16	4.62827	76.2112	0.700143	0	True	d__Bacteria;p__Actinobacteriota;c__Actinomycetia;o__Actinomycetales;f__Micrococcaceae;g__Rothia;s__Rothia sp001808955	d__Bacteria;p__Actinobacteria;c__Actinomycetia;o__Micrococcales;f__Micrococcaceae;g__Rothia;s__
WampachL_2018_SRR5575362_bin.4	0	1	11434_9	yes	57.93	0.26	0.599	2685	1452333	609	2	0	0	18	4.63323	23.1474	0.409145	0	True	d__Bacteria;p__Actinobacteriota;c__Actinomycetia;o__Actinomycetales;f__Micrococcaceae;g__Rothia;s__Rothia sp001808955	d__Bacteria;p__Actinobacteria;c__Actinomycetia;o__Micrococcales;f__Micrococcaceae;g__Rothia;s__
ShaoY_2019_ERR3405128_bin.2	0	1	11434_10	yes	71.71	2.98	0.594	2794	1791684	725	2	2	4	18	4.86404	29.6578	0.643796	0	True	d__Bacteria;p__Actinobacteriota;c__Actinomycetia;o__Actinomycetales;f__Micrococcaceae;g__Rothia;s__Rothia mucilaginosa	d__Bacteria;p__Actinobacteria;c__Actinomycetia;o__Micrococcales;f__Micrococcaceae;g__Rothia;s__Rothia mucilaginosa
BackhedF_2015_ERR525970_bin.2	0	1	11434_11	yes	61.81	0.662	0.576	2973	1657054	666	5	3	4	17	9.78989	57.5509	0.0810036	0	True	d__Bacteria;p__Actinobacteriota;c__Actinomycetia;o__Actinomycetales;f__Micrococcaceae;g__Rothia;s__Rothia sp001808955	d__Bacteria;p__Actinobacteria;c__Actinomycetia;o__Micrococcales;f__Micrococcaceae;g__Rothia;s__Rothia mucilaginosa
CokerMO_2019_SRR8692212_bin.2	0	1	11434_12	yes	70.52	1.434	0.595	2782	1747173	705	4	2	4	18	6.02485	21.3792	0.137953	0	True	d__Bacteria;p__Actinobacteriota;c__Actinomycetia;o__Actinomycetales;f__Micrococcaceae;g__Rothia;s__Rothia mucilaginosa	d__Bacteria;p__Actinobacteria;c__Actinomycetia;o__Micrococcales;f__Micrococcaceae;g__Rothia;s__Rothia mucilaginosa
ShaoY_2019_ERR3405480_bin.3	0	1	11434_13	yes	60.3	0.993	0.59	2930	1481977	584	5	1	1	17	4.97993	94.7808	0.127459	0	True	d__Bacteria;p__Actinobacteriota;c__Actinomycetia;o__Actinomycetales;f__Micrococcaceae;g__Rothia;s__Rothia mucilaginosa	d__Bacteria;p__Actinobacteria;c__Actinomycetia;o__Micrococcales;f__Micrococcaceae;g__Rothia;s__Rothia mucilaginosa
FerrettiP_2018_SRR5274048_bin.4	0	1	11434_14	yes	72.62	1.324	0.59	2973	1715293	669	5	5	7	19	13.7531	200.035	0.440487	0	True	d__Bacteria;p__Actinobacteriota;c__Actinomycetia;o__Actinomycetales;f__Micrococcaceae;g__Rothia;s__Rothia mucilaginosa_B	d__Bacteria;p__Actinobacteria;c__Actinomycetia;o__Micrococcales;f__Micrococcaceae;g__Rothia;s__Rothia mucilaginosa
OhS_2017_SRR1825367_bin.20	0	2	11434_15	yes	62.14	0.838	0.609	2841	1565774	623	2	0	1	18	6.13264	10.3833	0.0568105	0	True	d__Bacteria;p__Actinobacteriota;c__Actinomycetia;o__Actinomycetales;f__Micrococcaceae;g__Rothia;s__Rothia mucilaginosa_A	d__Bacteria;p__Actinobacteria;c__Actinomycetia;o__Micrococcales;f__Micrococcaceae;g__Rothia;s__
CokerMO_2019_SRR8692242_bin.12	0	2	11434_16	yes	63.85	0.684	0.614	2644	1520995	651	4	4	4	15	4.69692	20.0383	0.24225	0	True	d__Bacteria;p__Actinobacteriota;c__Actinomycetia;o__Actinomycetales;f__Micrococcaceae;g__Rothia;s__Rothia mucilaginosa_A	d__Bacteria;p__Actinobacteria;c__Actinomycetia;o__Micrococcales;f__Micrococcaceae;g__Rothia;s__
CokerMO_2019_SRR8692238_bin.10	0	1	11434_17	yes	63.84	0.662	0.597	2782	1649909	652	3	2	2	19	4.81029	14.8501	0.0703235	0	True	d__Bacteria;p__Actinobacteriota;c__Actinomycetia;o__Actinomycetales;f__Micrococcaceae;g__Rothia;s__Rothia sp902373285	d__Bacteria;p__Actinobacteria;c__Actinomycetia;o__Micrococcales;f__Micrococcaceae;g__Rothia;s__Rothia mucilaginosa
DianaHT_2018_SRR6795042_bin.7	0	1	11434_18	yes	65.11	2.041	0.599	1905	1482774	802	1	2	1	16	15.5604	61.6488	0.354846	0	True	d__Bacteria;p__Actinobacteriota;c__Actinomycetia;o__Actinomycetales;f__Micrococcaceae;g__Rothia;s__Rothia sp902373285	d__Bacteria;p__Actinobacteria;c__Actinomycetia;o__Micrococcales;f__Micrococcaceae;g__Rothia;s__Rothia mucilaginosa
ShaoY_2019_ERR3404680_bin.4	0	1	11724_5	yes	56.69	0.954	0.5	1865	1111570	597				16	5.18789	8.17347	0.0593824	0	True	d__Bacteria;p__Proteobacteria;c__Gammaproteobacteria;o__Burkholderiales;f__Neisseriaceae;g__Neisseria;s__	d__Bacteria;p__Proteobacteria;c__Betaproteobacteria;o__Neisseriales;f__Neisseriaceae;g__Neisseria;s__
BackhedF_2015_ERR525952_bin.2	0	1	11724_6	yes	84.21	2.904	0.5	2813	1667625	658				14	7.17634	17.1649	0.138721	0	True	d__Bacteria;p__Proteobacteria;c__Gammaproteobacteria;o__Burkholderiales;f__Neisseriaceae;g__Neisseria;s__Neisseria subflava_A	d__Bacteria;p__Proteobacteria;c__Betaproteobacteria;o__Neisseriales;f__Neisseriaceae;g__Neisseria;s__
ShaoY_2019_ERR3405253_bin.8	0	1	11724_7	yes	59.89	1.019	0.491	2261	1307050	628				16	4.57584	75.631	0.314122	0.32	True	d__Bacteria;p__Proteobacteria;c__Gammaproteobacteria;o__Burkholderiales;f__Neisseriaceae;g__Neisseria;s__Neisseria perflava	d__Bacteria;p__Proteobacteria;c__Betaproteobacteria;o__Neisseriales;f__Neisseriaceae;g__Neisseria;s__
RahmanSF_2018_SRR5963415_bin.6	0	2	11726_1	yes	83.49	1.849	0.515	2880	2108287	845				15	33.1776	18.5289	0.0324119	0	True	d__Bacteria;p__Proteobacteria;c__Gammaproteobacteria;o__Burkholderiales;f__Neisseriaceae;g__Neisseria;s__Neisseria sp000227275	d__Bacteria;p__Proteobacteria;c__Betaproteobacteria;o__Neisseriales;f__Neisseriaceae;g__Neisseria;s__
RahmanSF_2018_SRR5963420_bin.14	0	2	11734_1	yes	69.42	3.442	0.557	2254	1612909	757				15	6.22814	0.90707	0.0432655	0.3	True	d__Bacteria;p__Proteobacteria;c__Gammaproteobacteria;o__Burkholderiales;f__Neisseriaceae;g__Eikenella;s__Eikenella corrodens	d__Bacteria;p__Proteobacteria;c__Betaproteobacteria;o__Neisseriales;f__Neisseriaceae;g__Eikenella;s__Eikenella corrodens
MurphyR_2019_SRR7351795_bin.29	0	7	11781_1	yes	97.9	1.748	0.579	12472	3066527	361	4	2	1	19	32.2517	47.1893	0.0097737	0.39	True	d__Bacteria;p__Firmicutes_A;c__Clostridia;o__Christensenellales;f__CAG-74;g__UBA11524;s__UBA11524 sp000437595	d__Bacteria;p__Firmicutes;c__Clostridia;o__Eubacteriales;f__;g__;s__
VatanenT_2016_SRR4305465_bin.5	0	1	11781_2	yes	54.1	0.732	0.575	1997	1658065	878	1	1	1	12	8.40322	92.958	0.280455	0	True	d__Bacteria;p__Firmicutes_A;c__Clostridia;o__Christensenellales;f__CAG-74;g__UBA11524;s__UBA11524 sp000437595	d__Bacteria;p__Firmicutes;c__Clostridia;o__Eubacteriales;f__;g__;s__
VatanenT_2016_SRR4408259_bin.5	0	1	11781_3	yes	68.56	1.254	0.578	2206	1997344	968	2	0	1	14	9.62072	70.5134	0.275178	0	True	d__Bacteria;p__Firmicutes_A;c__Clostridia;o__Christensenellales;f__CAG-74;g__UBA11524;s__UBA11524 sp000437595	d__Bacteria;p__Firmicutes;c__Clostridia;o__Eubacteriales;f__;g__;s__
ShaoY_2019_ERR3406080_bin.8	0	1	11783_2	yes	66.41	2.254	0.439	2090	1463991	737				11	4.74087	24.9328	0.206659	0	True	d__Bacteria;p__Firmicutes_C;c__Negativicutes;o__Acidaminococcales;f__Acidaminococcaceae;g__Phascolarctobacterium;s__Phascolarctobacterium faecium	d__Bacteria;p__Firmicutes;c__Negativicutes;o__Acidaminococcales;f__Acidaminococcaceae;g__Phascolarctobacterium;s__Phascolarctobacterium faecium
VatanenT_2016_SRR4305477_bin.6	0	1	11783_3	yes	57.96	0.898	0.449	2062	1246254	637	2	0	0	10	8.73616	88.2711	0.0990145	0	True	d__Bacteria;p__Firmicutes_C;c__Negativicutes;o__Acidaminococcales;f__Acidaminococcaceae;g__Phascolarctobacterium;s__Phascolarctobacterium faecium	d__Bacteria;p__Firmicutes;c__Negativicutes;o__Acidaminococcales;f__Acidaminococcaceae;g__Phascolarctobacterium;s__Phascolarctobacterium faecium
VatanenT_2016_SRR4408251_bin.3	0	3	11783_4	yes	90.49	4.944	0.446	3173	1781190	660	1	1	0	15	10.1618	49.2536	0.0434067	0	True	d__Bacteria;p__Firmicutes_C;c__Negativicutes;o__Acidaminococcales;f__Acidaminococcaceae;g__Phascolarctobacterium;s__Phascolarctobacterium faecium	d__Bacteria;p__Firmicutes;c__Negativicutes;o__Acidaminococcales;f__Acidaminococcaceae;g__Phascolarctobacterium;s__Phascolarctobacterium faecium
ShaoY_2019_ERR3405427_bin.13	0	1	11783_5	yes	58.97	1.497	0.436	1955	1278451	675	1	0	0	12	4.46237	47.322	0.213561	0	True	d__Bacteria;p__Firmicutes_C;c__Negativicutes;o__Acidaminococcales;f__Acidaminococcaceae;g__Phascolarctobacterium;s__Phascolarctobacterium faecium	d__Bacteria;p__Firmicutes;c__Negativicutes;o__Acidaminococcales;f__Acidaminococcaceae;g__Phascolarctobacterium;s__Phascolarctobacterium faecium
ShaoY_2019_ERR3404670_bin.1	0	1	11786_0	yes	91.26	2.554	0.463	4169	1608611	481	0	1	0	15	6.5078	19.0831	0.0131289	0.3	True	d__Bacteria;p__Firmicutes_C;c__Negativicutes;o__Acidaminococcales;f__Acidaminococcaceae;g__CAG-266;s__CAG-266 sp000436095	d__Bacteria;p__Firmicutes;c__Negativicutes;o__Acidaminococcales;f__Acidaminococcaceae;g__Phascolarctobacterium;s__
MurphyR_2019_SRR7351816_bin.7	0	1	11787_2	yes	58.77	0.877	0.482	3661	1271529	375				15	14.3119	37.8186	0.0321843	0	True	d__Bacteria;p__Firmicutes_C;c__Negativicutes;o__Acidaminococcales;f__Acidaminococcaceae;g__Phascolarctobacterium_A;s__Phascolarctobacterium_A succinatutens	d__Bacteria;p__Firmicutes;c__Negativicutes;o__Acidaminococcales;f__Acidaminococcaceae;g__Phascolarctobacterium;s__
DianaHT_2018_SRR6795016_bin.25	0	1	11788_0	yes	94.45	1.317	0.49	34957	2104353	95	2	0	0	17	19.9526	31.6042	0.0251175	0.19	True	d__Bacteria;p__Firmicutes_C;c__Negativicutes;o__Acidaminococcales;f__Acidaminococcaceae;g__Phascolarctobacterium_A;s__Phascolarctobacterium_A sp900551335	d__Bacteria;p__Firmicutes;c__Negativicutes;o__Acidaminococcales;f__Acidaminococcaceae;g__Phascolarctobacterium;s__
BackhedF_2015_ERR525784_bin.15	0	1	11789_0	yes	99.25	2.395	0.397	25879	1783335	114	2	0	1	17	18.4778	37.4019	0.0026691	0.23	True	d__Bacteria;p__Firmicutes_C;c__Negativicutes;o__Acidaminococcales;f__Acidaminococcaceae;g__Phascolarctobacterium_A;s__Phascolarctobacterium_A sp900544885	d__Bacteria;p__Firmicutes;c__Negativicutes;o__Acidaminococcales;f__Acidaminococcaceae;g__Phascolarctobacterium;s__
VatanenT_2016_SRR4305227_bin.9	0	1	11790_2	yes	98.65	0.132	0.514	69129	3072015	81	2	0	1	18	34.1785	161.076	0.0017978	0.27	True	d__Bacteria;p__Firmicutes_A;c__Clostridia;o__Oscillospirales;f__Acutalibacteraceae;g__Caproiciproducens;s__Caproiciproducens sp900546895	d__Bacteria;p__Firmicutes;c__Clostridia;o__Eubacteriales;f__Oscillospiraceae;g__;s__
Baumann-DudenhoefferAM_2018_SRR7217606_bin.4	0	1	11792_1	yes	71.51	1.364	0.556	2166	2156898	1070	1	0	0	11	10.324	270.848	0.108758	0	True	d__Bacteria;p__Firmicutes_A;c__Clostridia;o__Oscillospirales;f__Ruminococcaceae;g__Anaerotruncus;s__Anaerotruncus colihominis	d__Bacteria;p__Firmicutes;c__Clostridia;o__Eubacteriales;f__Oscillospiraceae;g__Anaerotruncus;s__Anaerotruncus colihominis
GibsonMK_2016_SRR3132011_bin.4	0	1	11792_3	yes	89.93	2.146	0.553	3192	2517473	947				11	8.95706	106.227	0.00975279	0	True	d__Bacteria;p__Firmicutes_A;c__Clostridia;o__Oscillospirales;f__Ruminococcaceae;g__Anaerotruncus;s__Anaerotruncus colihominis	d__Bacteria;p__Firmicutes;c__Clostridia;o__Eubacteriales;f__Oscillospiraceae;g__Anaerotruncus;s__Anaerotruncus colihominis
CokerMO_2019_SRR8692234_bin.5	0	1	11792_4	yes	60.81	1.342	0.565	1910	1173733	648				7	4.24372	9.674	0.233736	0	True	d__Bacteria;p__Firmicutes_A;c__Clostridia;o__Oscillospirales;f__Ruminococcaceae;g__Anaerotruncus;s__Anaerotruncus colihominis	d__Bacteria;p__Firmicutes;c__Clostridia;o__Eubacteriales;f__Oscillospiraceae;g__Anaerotruncus;s__Anaerotruncus colihominis
CokerMO_2019_SRR8692180_bin.32	0	1	11792_5	yes	53.19	0.335	0.553	1727	1442214	849				4	4.35475	6.02132	0.294388	0	True	d__Bacteria;p__Firmicutes_A;c__Clostridia;o__Oscillospirales;f__Ruminococcaceae;g__Anaerotruncus;s__Anaerotruncus colihominis	d__Bacteria;p__Firmicutes;c__Clostridia;o__Eubacteriales;f__Oscillospiraceae;g__Anaerotruncus;s__Anaerotruncus colihominis
GibsonMK_2016_SRR3132399_bin.2	0	2	11796_1	yes	57.08	0.174	0.38	1966	917701	496	1	0	1	2	4.96258	134.559	0.0666297	0	True	d__Bacteria;p__Firmicutes_A;c__Clostridia;o__Peptostreptococcales;f__Peptostreptococcaceae;g__Peptostreptococcus;s__Peptostreptococcus anaerobius	d__Bacteria;p__Firmicutes;c__Clostridia;o__Eubacteriales;f__Peptostreptococcaceae;g__Peptostreptococcus;s__Peptostreptococcus anaerobius
BrooksB_2017_SRR5405982_bin.5	0	2	11796_4	yes	79.03	2.119	0.367	2421	1270138	567	3	0	1	10	6.73717	66.5804	0.0767596	0	True	d__Bacteria;p__Firmicutes_A;c__Clostridia;o__Peptostreptococcales;f__Peptostreptococcaceae;g__Peptostreptococcus;s__Peptostreptococcus anaerobius	d__Bacteria;p__Firmicutes;c__Clostridia;o__Eubacteriales;f__Peptostreptococcaceae;g__Peptostreptococcus;s__Peptostreptococcus anaerobius
GibsonMK_2016_SRR3132299_bin.3	0	3	11796_5	yes	76.9	0	0.38	2706	1239858	529				4	8.59996	274.728	0.0316137	0	True	d__Bacteria;p__Firmicutes_A;c__Clostridia;o__Peptostreptococcales;f__Peptostreptococcaceae;g__Peptostreptococcus;s__Peptostreptococcus anaerobius	d__Bacteria;p__Firmicutes;c__Clostridia;o__Eubacteriales;f__Peptostreptococcaceae;g__Peptostreptococcus;s__Peptostreptococcus anaerobius
ShaoY_2019_ERR3405895_bin.15	0	1	11796_6	yes	75.64	2.539	0.36	2528	1272999	548	1	0	0	9	5.05098	38.4029	0.207994	0	True	d__Bacteria;p__Firmicutes_A;c__Clostridia;o__Peptostreptococcales;f__Peptostreptococcaceae;g__Peptostreptococcus;s__Peptostreptococcus anaerobius	d__Bacteria;p__Firmicutes;c__Clostridia;o__Eubacteriales;f__Peptostreptococcaceae;g__Peptostreptococcus;s__Peptostreptococcus anaerobius
MurphyR_2019_SRR7351910_bin.14	0	1	11800_5	yes	64.13	0.483	0.482	3083	1653012	584				8	18.2588	39.1728	0.0449391	0.41	True	d__Bacteria;p__Firmicutes_A;c__Clostridia;o__Lachnospirales;f__Lachnospiraceae;g__Acetatifactor;s__Acetatifactor sp900066565	d__Bacteria;p__Firmicutes;c__Clostridia;o__Eubacteriales;f__Lachnospiraceae;g__;s__
VatanenT_2016_SRR4305094_bin.5	0	1	11800_6	yes	52.74	0	0.475	3533	1745878	533				6	11.3595	66.5847	0.104441	0.3	True	d__Bacteria;p__Firmicutes_A;c__Clostridia;o__Lachnospirales;f__Lachnospiraceae;g__Acetatifactor;s__Acetatifactor intestinalis	d__Bacteria;p__Firmicutes;c__Clostridia;o__Eubacteriales;f__Lachnospiraceae;g__;s__
DianaHT_2018_SRR6795022_bin.9	0	1	11804_1	yes	68.6	0.553	0.542	2039	1462970	753				6	7.23849	15.7742	0.330083	0	True	d__Bacteria;p__Firmicutes_C;c__Negativicutes;o__Veillonellales;f__Megasphaeraceae;g__Megasphaera;s__Megasphaera sp000417505	d__Bacteria;p__Firmicutes;c__Negativicutes;o__Veillonellales;f__Veillonellaceae;g__Megasphaera;s__
ShaoY_2019_ERR3405930_bin.16	0	1	11804_2	yes	76.96	0.768	0.548	3063	1568352	614	1	1	0	18	5.24131	38.9164	0.118163	0	True	d__Bacteria;p__Firmicutes_C;c__Negativicutes;o__Veillonellales;f__Megasphaeraceae;g__Megasphaera;s__Megasphaera sp000417505	d__Bacteria;p__Firmicutes;c__Negativicutes;o__Veillonellales;f__Veillonellaceae;g__Megasphaera;s__
DianaHT_2018_SRR6795021_bin.3	0	1	11804_5	yes	67.36	1.272	0.543	2207	1233451	601	0	1	0	8	7.98831	32.2976	0.393069	0	True	d__Bacteria;p__Firmicutes_C;c__Negativicutes;o__Veillonellales;f__Megasphaeraceae;g__Megasphaera;s__Megasphaera elsdenii	d__Bacteria;p__Firmicutes;c__Negativicutes;o__Veillonellales;f__Veillonellaceae;g__Megasphaera;s__Megasphaera elsdenii
GasparriniAJ_2019_SRR9865726_bin.7	0	1	11804_6	yes	58.75	0.971	0.531	2085	1326672	674	1	0	1	19	7.7331	96.7918	0.127963	0	True	d__Bacteria;p__Firmicutes_C;c__Negativicutes;o__Veillonellales;f__Megasphaeraceae;g__Megasphaera;s__	d__Bacteria;p__Firmicutes;c__Negativicutes;o__Veillonellales;f__Veillonellaceae;g__Megasphaera;s__
MurphyR_2019_SRR7411366_bin.9	0	1	11805_1	yes	70.73	3.592	0.525	2505	1390658	615	0	1	0	16	11.5477	62.7537	0.0134716	0	True	d__Bacteria;p__Firmicutes_C;c__Negativicutes;o__Veillonellales;f__Megasphaeraceae;g__Megasphaera;s__Megasphaera massiliensis	d__Bacteria;p__Firmicutes;c__Negativicutes;o__Veillonellales;f__Veillonellaceae;g__Megasphaera;s__
ShaoY_2019_ERR3406112_bin.5	0	1	11805_2	yes	68.93	1.596	0.513	2401	1575832	712	1	0	0	16	4.90283	41.0914	0.336675	0	True	d__Bacteria;p__Firmicutes_C;c__Negativicutes;o__Veillonellales;f__Megasphaeraceae;g__Megasphaera;s__Megasphaera sp002319965	d__Bacteria;p__Firmicutes;c__Negativicutes;o__Veillonellales;f__Veillonellaceae;g__Megasphaera;s__
Baumann-DudenhoefferAM_2018_SRR7217665_bin.2	0	1	11805_3	yes	77.5	2.085	0.518	2383	1717668	787				18	10.8833	91.2161	0.152274	0	True	d__Bacteria;p__Firmicutes_C;c__Negativicutes;o__Veillonellales;f__Megasphaeraceae;g__Megasphaera;s__Megasphaera sp001546855	d__Bacteria;p__Firmicutes;c__Negativicutes;o__Veillonellales;f__Veillonellaceae;g__Megasphaera;s__
GasparriniAJ_2019_SRR9865615_bin.1	0	2	11805_4	yes	70.05	2.032	0.498	2253	1823891	879	3	1	0	18	8.72216	179.594	0.0846816	0	True	d__Bacteria;p__Firmicutes_C;c__Negativicutes;o__Veillonellales;f__Megasphaeraceae;g__Megasphaera;s__Megasphaera massiliensis	d__Bacteria;p__Firmicutes;c__Negativicutes;o__Veillonellales;f__Veillonellaceae;g__Megasphaera;s__
Baumann-DudenhoefferAM_2018_SRR7217743_bin.8	0	1	11805_7	yes	67.17	1.351	0.513	2020	1525411	777	1	2	0	14	9.41642	119.241	0.33218	0	True	d__Bacteria;p__Firmicutes_C;c__Negativicutes;o__Veillonellales;f__Megasphaeraceae;g__Megasphaera;s__Megasphaera sp001546855	d__Bacteria;p__Firmicutes;c__Negativicutes;o__Veillonellales;f__Veillonellaceae;g__Megasphaera;s__
GasparriniAJ_2019_SRR9865531_bin.15	0	2	11805_8	yes	74.49	0.952	0.51	2188	1533733	754	3	1	0	11	8.26545	30.2302	0.193447	0	True	d__Bacteria;p__Firmicutes_C;c__Negativicutes;o__Veillonellales;f__Megasphaeraceae;g__Megasphaera;s__Megasphaera sp001546855	d__Bacteria;p__Firmicutes;c__Negativicutes;o__Veillonellales;f__Veillonellaceae;g__Megasphaera;s__
ChuDM_2017_SRR8942361_bin.8	0	2	11807_1	yes	99.4	0.099	0.495	62999	2787834	72	3	0	1	18	111.843	670.93	0.00144854	0.29	True	d__Bacteria;p__Firmicutes_C;c__Negativicutes;o__Veillonellales;f__Megasphaeraceae;g__Caecibacter;s__	d__Bacteria;p__Firmicutes;c__Negativicutes;o__Veillonellales;f__Veillonellaceae;g__;s__
MurphyR_2019_SRR7411378_bin.1	0	1	11809_0	yes	100	0	0.46	163083	2228257	25	4	1	0	18	101.7	1766.83	0.00171347	0.16	True	d__Bacteria;p__Firmicutes_C;c__Negativicutes;o__Veillonellales;f__Megasphaeraceae;g__Caecibacter;s__Caecibacter sp900549385	d__Bacteria;p__Firmicutes;c__Negativicutes;o__Veillonellales;f__Veillonellaceae;g__Megasphaera;s__
DianaHT_2018_SRR6795046_bin.8	0	1	11810_0	yes	99.85	0	0.464	64761	2285860	63	2	1	2	18	34.62	56.6003	0.00219059	0.24	True	d__Bacteria;p__Firmicutes_C;c__Negativicutes;o__Veillonellales;f__Megasphaeraceae;g__Megasphaera;s__Megasphaera sp900540735	d__Bacteria;p__Firmicutes;c__Negativicutes;o__Veillonellales;f__Veillonellaceae;g__Megasphaera;s__
BackhedF_2015_ERR525904_bin.4	0	1	11811_2	yes	72.02	2.365	0.456	2183	1108132	535	1	1	1	10	5.87982	18.2403	0.2964	0	True	d__Bacteria;p__Firmicutes_C;c__Negativicutes;o__Veillonellales;f__Megasphaeraceae;g__Anaeroglobus;s__Anaeroglobus micronuciformis	d__Bacteria;p__Firmicutes;c__Negativicutes;o__Veillonellales;f__Veillonellaceae;g__Megasphaera;s__Megasphaera micronuciformis
MurphyR_2019_SRR7351853_bin.11	0	1	11811_3	yes	77.11	1.635	0.463	2412	1170861	539	2	0	1	13	8.83413	34.379	0.266746	0	True	d__Bacteria;p__Firmicutes_C;c__Negativicutes;o__Veillonellales;f__Megasphaeraceae;g__Anaeroglobus;s__Anaeroglobus micronuciformis	d__Bacteria;p__Firmicutes;c__Negativicutes;o__Veillonellales;f__Veillonellaceae;g__Megasphaera;s__Megasphaera micronuciformis
BackhedF_2015_ERR526021_bin.12	0	1	11811_4	yes	56.97	1.017	0.449	2060	973464	498				13	5.71132	44.1737	0.0223514	0	True	d__Bacteria;p__Firmicutes_C;c__Negativicutes;o__Veillonellales;f__Megasphaeraceae;g__Anaeroglobus;s__Anaeroglobus micronuciformis	d__Bacteria;p__Firmicutes;c__Negativicutes;o__Veillonellales;f__Veillonellaceae;g__Megasphaera;s__Megasphaera micronuciformis
MurphyR_2019_SRR7352049_bin.10	0	1	11811_5	yes	50.32	0.038	0.464	1731	844005	488	3	1	2	16	6.22919	54.9225	0.41876	0	True	d__Bacteria;p__Firmicutes_C;c__Negativicutes;o__Veillonellales;f__Megasphaeraceae;g__Anaeroglobus;s__Anaeroglobus micronuciformis	d__Bacteria;p__Firmicutes;c__Negativicutes;o__Veillonellales;f__Veillonellaceae;g__Megasphaera;s__Megasphaera micronuciformis
YassourM_2018_SRR7281049_bin.5	0	3	11813_1	yes	81.41	2.514	0.519	2900	1569678	614				11	10.1548	19.0316	0.00253838	0	True	d__Bacteria;p__Firmicutes_C;c__Negativicutes;o__Veillonellales;f__Megasphaeraceae;g__Anaeroglobus;s__Anaeroglobus vaginalis	d__Bacteria;p__Firmicutes;c__Negativicutes;o__Veillonellales;f__Veillonellaceae;g__Megasphaera;s__Megasphaera vaginalis
CokerMO_2019_SRR8692218_bin.2	0	1	11822_1	yes	80.1	0.775	0.552	3007	1863042	716	0	2	0	16	4.75514	5.98433	0.139572	0.37	True	d__Bacteria;p__Firmicutes_A;c__Clostridia;o__Oscillospirales;f__Butyricicoccaceae;g__Agathobaculum;s__Agathobaculum butyriciproducens	d__Bacteria;p__Firmicutes;c__Clostridia;o__Eubacteriales;f__Clostridiaceae;g__Butyricicoccus;s__
DianaHT_2018_SRR6795025_bin.15	0	1	11822_2	yes	68.28	1.61	0.558	3227	1556488	512	6	0	0	12	10.9438	17.483	0.678168	0.33	True	d__Bacteria;p__Firmicutes_A;c__Clostridia;o__Oscillospirales;f__Butyricicoccaceae;g__Agathobaculum;s__Agathobaculum butyriciproducens	d__Bacteria;p__Firmicutes;c__Clostridia;o__Eubacteriales;f__Clostridiaceae;g__Butyricicoccus;s__
CokerMO_2019_SRR8692224_bin.20	0	1	11822_4	yes	56.69	1.111	0.554	1957	1551202	834	1	1	0	9	4.64242	3.6938	0.420913	0.31	True	d__Bacteria;p__Firmicutes_A;c__Clostridia;o__Oscillospirales;f__Butyricicoccaceae;g__Agathobaculum;s__Agathobaculum butyriciproducens	d__Bacteria;p__Firmicutes;c__Clostridia;o__Eubacteriales;f__Clostridiaceae;g__Butyricicoccus;s__
MurphyR_2019_SRR7351692_bin.4	0	1	11822_5	yes	57.08	0.796	0.56	1913	1521587	821	2	1	2	11	7.49746	24.597	0.367368	0.31	True	d__Bacteria;p__Firmicutes_A;c__Clostridia;o__Oscillospirales;f__Butyricicoccaceae;g__Agathobaculum;s__Agathobaculum butyriciproducens	d__Bacteria;p__Firmicutes;c__Clostridia;o__Eubacteriales;f__Clostridiaceae;g__Butyricicoccus;s__
ShaoY_2019_ERR3405387_bin.4	0	3	11828_1	yes	78.53	2.47	0.417	2822	1638348	667	0	3	0	19	5.05314	166.988	0.0402091	0	True	d__Bacteria;p__Firmicutes_C;c__Negativicutes;o__Veillonellales;f__Veillonellaceae;g__Veillonella_A;s__Veillonella_A seminalis	d__Bacteria;p__Firmicutes;c__Negativicutes;o__Veillonellales;f__Veillonellaceae;g__Veillonella;s__Veillonella seminalis
VatanenT_2016_SRR4305524_bin.9	0	1	11828_3	yes	71.6	2.15	0.426	2210	1404848	686	1	0	1	10	9.46754	88.6827	0.0464312	0	True	d__Bacteria;p__Firmicutes_C;c__Negativicutes;o__Veillonellales;f__Veillonellaceae;g__Veillonella_A;s__Veillonella_A seminalis	d__Bacteria;p__Firmicutes;c__Negativicutes;o__Veillonellales;f__Veillonellaceae;g__Veillonella;s__Veillonella seminalis
MurphyR_2019_SRR7411342_bin.1	0	1	11839_3	yes	100	0.199	0.39	139151	1933484	24	3	4	0	17	47.6341	238.461	0.000878483	0	True	d__Bacteria;p__Firmicutes_C;c__Negativicutes;o__Veillonellales;f__Veillonellaceae;g__Veillonella;s__Veillonella atypica	d__Bacteria;p__Firmicutes;c__Negativicutes;o__Veillonellales;f__Veillonellaceae;g__Veillonella;s__
ShaoY_2019_ERR3406243_bin.1	0	1	11839_4	yes	93.59	2.295	0.391	15245	1826721	176	1	1	1	10	30.3622	190.274	0.0859732	0	True	d__Bacteria;p__Firmicutes_C;c__Negativicutes;o__Veillonellales;f__Veillonellaceae;g__Veillonella;s__	d__Bacteria;p__Firmicutes;c__Negativicutes;o__Veillonellales;f__Veillonellaceae;g__Veillonella;s__
ShaoY_2019_ERR3404902_bin.3	0	1	11839_5	yes	69.31	3.448	0.39	10999	1749009	210	1	0	0	12	29.7256	294.426	0.0342058	0	True	d__Bacteria;p__Firmicutes_C;c__Negativicutes;o__Veillonellales;f__Veillonellaceae;g__Veillonella;s__	d__Bacteria;p__Firmicutes;c__Negativicutes;o__Veillonellales;f__Veillonellaceae;g__Veillonella;s__
ShaoY_2019_ERR3406283_bin.5	0	1	11839_6	yes	96.58	0.199	0.389	66216	1941137	42	3	0	0	12	17.2508	68.2184	0.0582657	0	True	d__Bacteria;p__Firmicutes_C;c__Negativicutes;o__Veillonellales;f__Veillonellaceae;g__Veillonella;s__	d__Bacteria;p__Firmicutes;c__Negativicutes;o__Veillonellales;f__Veillonellaceae;g__Veillonella;s__
MurphyR_2019_SRR7351967_bin.9	0	1	11839_7	yes	92.77	1.696	0.395	6832	1842233	374	3	2	2	13	29.0922	94.5524	0.00410092	0	True	d__Bacteria;p__Firmicutes_C;c__Negativicutes;o__Veillonellales;f__Veillonellaceae;g__Veillonella;s__	d__Bacteria;p__Firmicutes;c__Negativicutes;o__Veillonellales;f__Veillonellaceae;g__Veillonella;s__
GasparriniAJ_2019_SRR9865781_bin.1	0	2	11839_8	yes	69.02	2.784	0.395	3185	1190239	397	1	0	0	16	17.28	157.123	0.433276	0	True	d__Bacteria;p__Firmicutes_C;c__Negativicutes;o__Veillonellales;f__Veillonellaceae;g__Veillonella;s__Veillonella atypica	d__Bacteria;p__Firmicutes;c__Negativicutes;o__Veillonellales;f__Veillonellaceae;g__Veillonella;s__
ShaoY_2019_ERR3405937_bin.2	0	1	11839_9	yes	73.43	3.976	0.389	2861	1619469	639	1	1	0	11	5.09005	41.9546	0.433177	0	True	d__Bacteria;p__Firmicutes_C;c__Negativicutes;o__Veillonellales;f__Veillonellaceae;g__Veillonella;s__Veillonella atypica	d__Bacteria;p__Firmicutes;c__Negativicutes;o__Veillonellales;f__Veillonellaceae;g__Veillonella;s__
ShaoY_2019_ERR3406195_bin.1	0	1	11839_10	yes	79.88	0.822	0.394	3141	1530489	567	2	2	0	14	5.30547	30.1051	0.203383	0	True	d__Bacteria;p__Firmicutes_C;c__Negativicutes;o__Veillonellales;f__Veillonellaceae;g__Veillonella;s__Veillonella atypica	d__Bacteria;p__Firmicutes;c__Negativicutes;o__Veillonellales;f__Veillonellaceae;g__Veillonella;s__
ShaoY_2019_ERR3406230_bin.19	0	1	11839_11	yes	75.29	1.092	0.39	2698	1607662	666	3	1	1	9	5.32657	40.5283	0.104511	0	True	d__Bacteria;p__Firmicutes_C;c__Negativicutes;o__Veillonellales;f__Veillonellaceae;g__Veillonella;s__Veillonella atypica	d__Bacteria;p__Firmicutes;c__Negativicutes;o__Veillonellales;f__Veillonellaceae;g__Veillonella;s__
FerrettiP_2018_SRR5273943_bin.7	0	1	11839_12	yes	62.3	1.955	0.396	2651	1441351	619	1	0	1	7	6.9704	51.3721	0.0685467	0	True	d__Bacteria;p__Firmicutes_C;c__Negativicutes;o__Veillonellales;f__Veillonellaceae;g__Veillonella;s__Veillonella atypica	d__Bacteria;p__Firmicutes;c__Negativicutes;o__Veillonellales;f__Veillonellaceae;g__Veillonella;s__
GuglielmoMDD_2019_SRR9061430_bin.6	0	1	11839_13	yes	78.31	0.672	0.4	2628	1561517	653	1	0	0	11	8.6463	92.196	0.0804429	0	True	d__Bacteria;p__Firmicutes_C;c__Negativicutes;o__Veillonellales;f__Veillonellaceae;g__Veillonella;s__Veillonella atypica	d__Bacteria;p__Firmicutes;c__Negativicutes;o__Veillonellales;f__Veillonellaceae;g__Veillonella;s__
ShaoY_2019_ERR3405085_bin.5	0	1	11839_14	yes	74.2	4.191	0.39	2664	1350723	564	0	2	0	13	4.83693	47.0406	0.341567	0	True	d__Bacteria;p__Firmicutes_C;c__Negativicutes;o__Veillonellales;f__Veillonellaceae;g__Veillonella;s__Veillonella atypica	d__Bacteria;p__Firmicutes;c__Negativicutes;o__Veillonellales;f__Veillonellaceae;g__Veillonella;s__
ShaoY_2019_ERR3406270_bin.8	0	1	11839_15	yes	69.36	0.973	0.394	2645	1442752	607				12	5.11568	43.9652	0.114672	0	True	d__Bacteria;p__Firmicutes_C;c__Negativicutes;o__Veillonellales;f__Veillonellaceae;g__Veillonella;s__Veillonella atypica	d__Bacteria;p__Firmicutes;c__Negativicutes;o__Veillonellales;f__Veillonellaceae;g__Veillonella;s__
CasaburiG_2019_SRR6277159_bin.4	0	1	11839_16	yes	75.14	2.994	0.388	2804	1606240	660				14	5.45742	57.963	0.0965454	0	True	d__Bacteria;p__Firmicutes_C;c__Negativicutes;o__Veillonellales;f__Veillonellaceae;g__Veillonella;s__Veillonella atypica	d__Bacteria;p__Firmicutes;c__Negativicutes;o__Veillonellales;f__Veillonellaceae;g__Veillonella;s__
VatanenT_2016_SRR4305036_bin.2	0	1	11839_17	yes	70.53	3.647	0.397	2235	1391266	671				2	8.76072	96.5152	0.0817786	0	True	d__Bacteria;p__Firmicutes_C;c__Negativicutes;o__Veillonellales;f__Veillonellaceae;g__Veillonella;s__Veillonella atypica	d__Bacteria;p__Firmicutes;c__Negativicutes;o__Veillonellales;f__Veillonellaceae;g__Veillonella;s__
RavehSadkaT_2016_SRR6257464_bin.4	0	1	11839_18	yes	60.32	0.637	0.394	2065	1139260	594	0	1	0	11	5.84241	51.5314	0.0418468	0	True	d__Bacteria;p__Firmicutes_C;c__Negativicutes;o__Veillonellales;f__Veillonellaceae;g__Veillonella;s__Veillonella atypica	d__Bacteria;p__Firmicutes;c__Negativicutes;o__Veillonellales;f__Veillonellaceae;g__Veillonella;s__
ShaoY_2019_ERR3405906_bin.7	0	1	11840_0	yes	100	0	0.373	93834	2114598	33	4	4	1	18	41.1414	485.149	0.00169355	0	True	d__Bacteria;p__Firmicutes_C;c__Negativicutes;o__Veillonellales;f__Veillonellaceae;g__Veillonella;s__	d__Bacteria;p__;c__;o__;f__;g__;s__
RahmanSF_2018_SRR5963310_bin.3	0	1	11841_2	yes	75	0	0.383	3353	1978362	689	4	3	1	11	123.97	278.121	0.163108	0	True	d__Bacteria;p__Firmicutes_C;c__Negativicutes;o__Veillonellales;f__Veillonellaceae;g__Veillonella;s__	d__Bacteria;p__Firmicutes;c__Negativicutes;o__Veillonellales;f__Veillonellaceae;g__Veillonella;s__
DianaHT_2018_SRR6795030_bin.11	0	1	11841_3	yes	81.47	2.495	0.388	3358	1721943	615	2	1	1	10	7.24274	28.2946	0.0800909	0	True	d__Bacteria;p__Firmicutes_C;c__Negativicutes;o__Veillonellales;f__Veillonellaceae;g__Veillonella;s__	d__Bacteria;p__Firmicutes;c__Negativicutes;o__Veillonellales;f__Veillonellaceae;g__Veillonella;s__
GibsonMK_2016_SRR3132119_bin.1	0	1	11841_4	yes	57.91	0.598	0.391	2729	1126316	419	2	1	0	14	8.94673	315.894	0.0240396	0	True	d__Bacteria;p__Firmicutes_C;c__Negativicutes;o__Veillonellales;f__Veillonellaceae;g__Veillonella;s__Veillonella parvula_A	d__Bacteria;p__Firmicutes;c__Negativicutes;o__Veillonellales;f__Veillonellaceae;g__Veillonella;s__Veillonella parvula
ShaoY_2019_ERR3404923_bin.2	0	1	11841_5	yes	65.83	1.351	0.387	2342	1441200	681	3	0	1	19	4.62535	59.5728	0.19729	0	True	d__Bacteria;p__Firmicutes_C;c__Negativicutes;o__Veillonellales;f__Veillonellaceae;g__Veillonella;s__Veillonella parvula_A	d__Bacteria;p__Firmicutes;c__Negativicutes;o__Veillonellales;f__Veillonellaceae;g__Veillonella;s__Veillonella parvula
ShaoY_2019_ERR3405905_bin.9	0	1	11841_6	yes	78.5	0.941	0.389	2814	1530696	607	2	1	1	14	4.96088	56.132	0.103013	0	True	d__Bacteria;p__Firmicutes_C;c__Negativicutes;o__Veillonellales;f__Veillonellaceae;g__Veillonella;s__Veillonella parvula_A	d__Bacteria;p__Firmicutes;c__Negativicutes;o__Veillonellales;f__Veillonellaceae;g__Veillonella;s__Veillonella parvula
VatanenT_2016_SRR4408028_bin.5	0	5	11841_7	yes	80.67	2.822	0.397	2454	1592781	711	1	1	0	12	9.47069	82.8315	0.221684	0	True	d__Bacteria;p__Firmicutes_C;c__Negativicutes;o__Veillonellales;f__Veillonellaceae;g__Veillonella;s__Veillonella parvula_A	d__Bacteria;p__Firmicutes;c__Negativicutes;o__Veillonellales;f__Veillonellaceae;g__Veillonella;s__Veillonella parvula
VatanenT_2016_SRR4305049_bin.3	0	1	11841_8	yes	71.15	0.912	0.4	2174	1261175	623				1	7.94615	64.9247	0.0250536	0	True	d__Bacteria;p__Firmicutes_C;c__Negativicutes;o__Veillonellales;f__Veillonellaceae;g__Veillonella;s__Veillonella parvula_A	d__Bacteria;p__Firmicutes;c__Negativicutes;o__Veillonellales;f__Veillonellaceae;g__Veillonella;s__Veillonella parvula
GasparriniAJ_2019_SRR9865750_bin.3	0	1	11841_9	yes	68.56	1.301	0.389	2331	1451831	673	0	1	0	9	9.00164	94.3851	0.0268683	0	True	d__Bacteria;p__Firmicutes_C;c__Negativicutes;o__Veillonellales;f__Veillonellaceae;g__Veillonella;s__Veillonella parvula_A	d__Bacteria;p__Firmicutes;c__Negativicutes;o__Veillonellales;f__Veillonellaceae;g__Veillonella;s__Veillonella parvula
RahmanSF_2018_SRR5963301_bin.8	0	1	11841_10	yes	67.89	1.252	0.391	2887	1472527	577	1	0	1	7	6.13391	39.2063	0.0500197	0	True	d__Bacteria;p__Firmicutes_C;c__Negativicutes;o__Veillonellales;f__Veillonellaceae;g__Veillonella;s__Veillonella parvula_A	d__Bacteria;p__Firmicutes;c__Negativicutes;o__Veillonellales;f__Veillonellaceae;g__Veillonella;s__Veillonella parvula
Baumann-DudenhoefferAM_2018_SRR7217645_bin.8	0	5	11841_11	yes	80.66	1.685	0.395	2578	1598072	687				12	12.8318	131.544	0.0221352	0	True	d__Bacteria;p__Firmicutes_C;c__Negativicutes;o__Veillonellales;f__Veillonellaceae;g__Veillonella;s__Veillonella parvula_A	d__Bacteria;p__Firmicutes;c__Negativicutes;o__Veillonellales;f__Veillonellaceae;g__Veillonella;s__Veillonella parvula
GasparriniAJ_2019_SRR9865531_bin.4	0	5	11841_12	yes	72.53	2.221	0.392	2619	1410351	591				9	10.124	42.4537	0.303396	0	True	d__Bacteria;p__Firmicutes_C;c__Negativicutes;o__Veillonellales;f__Veillonellaceae;g__Veillonella;s__Veillonella parvula_A	d__Bacteria;p__Firmicutes;c__Negativicutes;o__Veillonellales;f__Veillonellaceae;g__Veillonella;s__Veillonella parvula
GibsonMK_2016_SRR3132413_bin.2	0	2	11841_13	yes	78.67	1.391	0.39	2955	1621153	647	1	2	0	11	9.03352	154.063	0.0152681	0	True	d__Bacteria;p__Firmicutes_C;c__Negativicutes;o__Veillonellales;f__Veillonellaceae;g__Veillonella;s__Veillonella parvula_A	d__Bacteria;p__Firmicutes;c__Negativicutes;o__Veillonellales;f__Veillonellaceae;g__Veillonella;s__Veillonella parvula
ParnanenK_2018_SRR5723823_bin.4	0	2	11841_14	yes	61.15	0.199	0.406	3719	1217537	384	2	0	0	11	6.43567	101.576	0	0	True	d__Bacteria;p__Firmicutes_C;c__Negativicutes;o__Veillonellales;f__Veillonellaceae;g__Veillonella;s__Veillonella parvula_A	d__Bacteria;p__Firmicutes;c__Negativicutes;o__Veillonellales;f__Veillonellaceae;g__Veillonella;s__Veillonella parvula
GibsonMK_2016_SRR3132097_bin.3	0	1	11841_15	yes	58.13	0.299	0.396	3356	1175934	373				6	42.5988	199.392	0.329327	0	True	d__Bacteria;p__Firmicutes_C;c__Negativicutes;o__Veillonellales;f__Veillonellaceae;g__Veillonella;s__Veillonella parvula_A	d__Bacteria;p__Firmicutes;c__Negativicutes;o__Veillonellales;f__Veillonellaceae;g__Veillonella;s__Veillonella parvula
GasparriniAJ_2019_SRR9865500_bin.2	0	1	11841_16	yes	77.14	0.293	0.395	2804	1523852	609				7	10.8942	220.716	0.00512117	0	True	d__Bacteria;p__Firmicutes_C;c__Negativicutes;o__Veillonellales;f__Veillonellaceae;g__Veillonella;s__Veillonella parvula	d__Bacteria;p__Firmicutes;c__Negativicutes;o__Veillonellales;f__Veillonellaceae;g__Veillonella;s__Veillonella parvula
VatanenT_2016_SRR4408196_bin.1	0	2	11841_17	yes	70.24	1.925	0.396	3328	1344550	437	2	1	0	10	12.0741	249.624	0.00427484	0	True	d__Bacteria;p__Firmicutes_C;c__Negativicutes;o__Veillonellales;f__Veillonellaceae;g__Veillonella;s__Veillonella parvula_A	d__Bacteria;p__Firmicutes;c__Negativicutes;o__Veillonellales;f__Veillonellaceae;g__Veillonella;s__Veillonella parvula
GibsonMK_2016_SRR3131818_bin.2	0	3	11841_18	yes	75.58	1.996	0.397	3251	1524971	571	1	0	0	10	8.58151	150.66	0.00379933	0	True	d__Bacteria;p__Firmicutes_C;c__Negativicutes;o__Veillonellales;f__Veillonellaceae;g__Veillonella;s__Veillonella parvula_A	d__Bacteria;p__Firmicutes;c__Negativicutes;o__Veillonellales;f__Veillonellaceae;g__Veillonella;s__Veillonella parvula
GibsonMK_2016_SRR3132393_bin.3	0	1	11841_19	yes	67.81	0.672	0.399	2492	1356313	594	2	0	0	6	17.3205	302.524	0.0473478	0	True	d__Bacteria;p__Firmicutes_C;c__Negativicutes;o__Veillonellales;f__Veillonellaceae;g__Veillonella;s__Veillonella parvula_A	d__Bacteria;p__Firmicutes;c__Negativicutes;o__Veillonellales;f__Veillonellaceae;g__Veillonella;s__Veillonella parvula
Baumann-DudenhoefferAM_2018_SRR7217639_bin.8	0	1	11841_20	yes	73.29	1.371	0.397	2573	1487636	656	2	0	0	9	11.9168	144.831	0.0818489	0	True	d__Bacteria;p__Firmicutes_C;c__Negativicutes;o__Veillonellales;f__Veillonellaceae;g__Veillonella;s__Veillonella parvula_A	d__Bacteria;p__Firmicutes;c__Negativicutes;o__Veillonellales;f__Veillonellaceae;g__Veillonella;s__Veillonella parvula
BackhedF_2015_ERR525717_bin.11	0	1	11841_21	yes	69.13	1.666	0.392	3223	1354454	508	0	1	0	9	5.72594	28.952	0.0339816	0	True	d__Bacteria;p__Firmicutes_C;c__Negativicutes;o__Veillonellales;f__Veillonellaceae;g__Veillonella;s__Veillonella parvula_A	d__Bacteria;p__Firmicutes;c__Negativicutes;o__Veillonellales;f__Veillonellaceae;g__Veillonella;s__Veillonella parvula
GasparriniAJ_2019_SRR9865662_bin.5	0	1	11841_22	yes	71.31	3.048	0.386	3040	1598442	619	2	0	2	17	8.19248	83.3477	0.0404355	0	True	d__Bacteria;p__Firmicutes_C;c__Negativicutes;o__Veillonellales;f__Veillonellaceae;g__Veillonella;s__Veillonella parvula_A	d__Bacteria;p__Firmicutes;c__Negativicutes;o__Veillonellales;f__Veillonellaceae;g__Veillonella;s__Veillonella parvula
ShaoY_2019_ERR3406063_bin.5	0	1	11841_23	yes	65.82	2.423	0.391	2486	1377159	610				11	4.74542	56.5569	0.0952835	0	True	d__Bacteria;p__Firmicutes_C;c__Negativicutes;o__Veillonellales;f__Veillonellaceae;g__Veillonella;s__Veillonella parvula_A	d__Bacteria;p__Firmicutes;c__Negativicutes;o__Veillonellales;f__Veillonellaceae;g__Veillonella;s__Veillonella parvula
VatanenT_2016_SRR4305123_bin.1	0	1	11841_24	yes	73.39	0.423	0.395	2165	1372349	676				7	12.0645	39.6552	0.0530235	0	True	d__Bacteria;p__Firmicutes_C;c__Negativicutes;o__Veillonellales;f__Veillonellaceae;g__Veillonella;s__Veillonella parvula	d__Bacteria;p__Firmicutes;c__Negativicutes;o__Veillonellales;f__Veillonellaceae;g__Veillonella;s__Veillonella parvula
Baumann-DudenhoefferAM_2018_SRR7217659_bin.3	0	1	11841_25	yes	67.33	0.477	0.4	1890	1169081	638	1	0	0	5	12.4466	144.488	0.285291	0	True	d__Bacteria;p__Firmicutes_C;c__Negativicutes;o__Veillonellales;f__Veillonellaceae;g__Veillonella;s__Veillonella parvula_A	d__Bacteria;p__Firmicutes;c__Negativicutes;o__Veillonellales;f__Veillonellaceae;g__Veillonella;s__Veillonella parvula
MurphyR_2019_SRR7352038_bin.12	0	1	11841_26	yes	60.27	1.534	0.402	2193	1100945	534				8	13.1473	42.8883	0.0863694	0	True	d__Bacteria;p__Firmicutes_C;c__Negativicutes;o__Veillonellales;f__Veillonellaceae;g__Veillonella;s__Veillonella parvula_A	d__Bacteria;p__Firmicutes;c__Negativicutes;o__Veillonellales;f__Veillonellaceae;g__Veillonella;s__Veillonella parvula
GibsonMK_2016_SRR3132113_bin.4	0	1	11841_27	yes	60.12	0.653	0.406	2173	1112183	548	1	0	0	9	5.11448	88.7884	0.281728	0	True	d__Bacteria;p__Firmicutes_C;c__Negativicutes;o__Veillonellales;f__Veillonellaceae;g__Veillonella;s__Veillonella parvula_A	d__Bacteria;p__Firmicutes;c__Negativicutes;o__Veillonellales;f__Veillonellaceae;g__Veillonella;s__Veillonella parvula
ShaoY_2019_ERR3406210_bin.1	0	1	11841_28	yes	59.48	0.798	0.388	1964	1202744	639	2	0	0	17	4.62641	27.6089	0.183824	0	True	d__Bacteria;p__Firmicutes_C;c__Negativicutes;o__Veillonellales;f__Veillonellaceae;g__Veillonella;s__Veillonella parvula_A	d__Bacteria;p__Firmicutes;c__Negativicutes;o__Veillonellales;f__Veillonellaceae;g__Veillonella;s__Veillonella parvula
GasparriniAJ_2019_SRR9865580_bin.2	0	1	11841_29	yes	53.28	0.074	0.387	1994	1141150	602	1	1	1	9	7.06522	90.2111	0.0756907	0	True	d__Bacteria;p__Firmicutes_C;c__Negativicutes;o__Veillonellales;f__Veillonellaceae;g__Veillonella;s__	d__Bacteria;p__Firmicutes;c__Negativicutes;o__Veillonellales;f__Veillonellaceae;g__Veillonella;s__
ShaoY_2019_ERR3405333_bin.10	0	1	11842_1	yes	55.29	0.054	0.393	2924	821925	296				9	4.55728	95.7989	0.45583	0	True	d__Bacteria;p__Firmicutes_C;c__Negativicutes;o__Veillonellales;f__Veillonellaceae;g__Veillonella;s__Veillonella nakazawae	d__Bacteria;p__Firmicutes;c__Negativicutes;o__Veillonellales;f__Veillonellaceae;g__Veillonella;s__
ShaoY_2019_ERR3406039_bin.16	0	1	11842_2	yes	58.36	1.257	0.391	2139	1137351	568				12	4.38235	21.8267	0.366873	0	True	d__Bacteria;p__Firmicutes_C;c__Negativicutes;o__Veillonellales;f__Veillonellaceae;g__Veillonella;s__Veillonella nakazawae	d__Bacteria;p__Firmicutes;c__Negativicutes;o__Veillonellales;f__Veillonellaceae;g__Veillonella;s__Veillonella infantium
ShaoY_2019_ERR3405779_bin.1	0	8	11842_4	yes	100	0	0.38	247664	2010285	16	3	4	0	17	39.9968	767.485	0.000848474	0	True	d__Bacteria;p__Firmicutes_C;c__Negativicutes;o__Veillonellales;f__Veillonellaceae;g__Veillonella;s__Veillonella sp018367495	d__Bacteria;p__Firmicutes;c__Negativicutes;o__Veillonellales;f__Veillonellaceae;g__Veillonella;s__
ShaoY_2019_ERR3405525_bin.6	0	10	11842_5	yes	100	0	0.385	301142	2055982	11	4	2	2	18	44.5112	691.351	0.000881779	0	True	d__Bacteria;p__Firmicutes_C;c__Negativicutes;o__Veillonellales;f__Veillonellaceae;g__Veillonella;s__Veillonella sp900550175	d__Bacteria;p__Firmicutes;c__Negativicutes;o__Veillonellales;f__Veillonellaceae;g__Veillonella;s__
ShaoY_2019_ERR3405196_bin.3	0	1	11842_7	yes	92.97	0.698	0.386	11996	1729442	179	1	0	0	12	164.038	781.977	0.000612897	0	True	d__Bacteria;p__Firmicutes_C;c__Negativicutes;o__Veillonellales;f__Veillonellaceae;g__Veillonella;s__Veillonella dispar	d__Bacteria;p__Firmicutes;c__Negativicutes;o__Veillonellales;f__Veillonellaceae;g__Veillonella;s__
RoseG_2017_ERR1600432_bin.4	0	2	11842_8	yes	100	0	0.388	71878	1924986	49	1	0	0	14	19.1154	386.564	0.00339895	0	True	d__Bacteria;p__Firmicutes_C;c__Negativicutes;o__Veillonellales;f__Veillonellaceae;g__Veillonella;s__	d__Bacteria;p__Firmicutes;c__Negativicutes;o__Veillonellales;f__Veillonellaceae;g__Veillonella;s__
ShaoY_2019_ERR3404820_bin.3	0	1	11842_11	yes	76.29	2.065	0.387	4710	1642471	402	2	0	0	18	5.84434	84.235	0.0546627	0	True	d__Bacteria;p__Firmicutes_C;c__Negativicutes;o__Veillonellales;f__Veillonellaceae;g__Veillonella;s__	d__Bacteria;p__Firmicutes;c__Negativicutes;o__Veillonellales;f__Veillonellaceae;g__Veillonella;s__
Baumann-DudenhoefferAM_2018_SRR7217730_bin.5	0	1	11842_14	yes	86.87	3.313	0.386	6767	1781042	377	1	0	0	9	14.1489	184.261	0.0378961	0	True	d__Bacteria;p__Firmicutes_C;c__Negativicutes;o__Veillonellales;f__Veillonellaceae;g__Veillonella;s__Veillonella nakazawae	d__Bacteria;p__Firmicutes;c__Negativicutes;o__Veillonellales;f__Veillonellaceae;g__Veillonella;s__Veillonella infantium
GasparriniAJ_2019_SRR9865636_bin.2	0	1	11842_15	yes	86.27	4.256	0.385	4746	1896937	460	2	1	0	13	29.7857	541.775	0.237991	0	True	d__Bacteria;p__Firmicutes_C;c__Negativicutes;o__Veillonellales;f__Veillonellaceae;g__Veillonella;s__	d__Bacteria;p__Firmicutes;c__Negativicutes;o__Veillonellales;f__Veillonellaceae;g__Veillonella;s__
RahmanSF_2018_SRR5963143_bin.1	0	1	11842_16	yes	84.92	4.393	0.386	4487	1879419	530	2	2	0	14	730.357	669.078	0.0685566	0	True	d__Bacteria;p__Firmicutes_C;c__Negativicutes;o__Veillonellales;f__Veillonellaceae;g__Veillonella;s__	d__Bacteria;p__Firmicutes;c__Negativicutes;o__Veillonellales;f__Veillonellaceae;g__Veillonella;s__
CokerMO_2019_SRR8692218_bin.37	0	1	11842_17	yes	66.89	2.438	0.388	2253	1339184	647	2	1	1	10	4.17301	6.41963	0.35453	0	True	d__Bacteria;p__Firmicutes_C;c__Negativicutes;o__Veillonellales;f__Veillonellaceae;g__Veillonella;s__Veillonella nakazawae	d__Bacteria;p__Firmicutes;c__Negativicutes;o__Veillonellales;f__Veillonellaceae;g__Veillonella;s__Veillonella infantium
ShaoY_2019_ERR3404992_bin.2	0	1	11842_18	yes	57.52	1.307	0.388	2702	1197203	496	1	0	1	11	4.70012	25.3849	0.167417	0	True	d__Bacteria;p__Firmicutes_C;c__Negativicutes;o__Veillonellales;f__Veillonellaceae;g__Veillonella;s__Veillonella nakazawae	d__Bacteria;p__Firmicutes;c__Negativicutes;o__Veillonellales;f__Veillonellaceae;g__Veillonella;s__Veillonella infantium
BackhedF_2015_ERR525726_bin.6	0	1	11842_19	yes	64.54	0.419	0.39	3029	1141048	387	1	0	1	3	6.36857	44.8112	0.448133	0	True	d__Bacteria;p__Firmicutes_C;c__Negativicutes;o__Veillonellales;f__Veillonellaceae;g__Veillonella;s__Veillonella nakazawae	d__Bacteria;p__Firmicutes;c__Negativicutes;o__Veillonellales;f__Veillonellaceae;g__Veillonella;s__Veillonella infantium
VatanenT_2016_SRR4305513_bin.3	0	2	11842_20	yes	69.17	1.326	0.4	2172	1265875	620				4	10.113	125.431	0.161743	0	True	d__Bacteria;p__Firmicutes_C;c__Negativicutes;o__Veillonellales;f__Veillonellaceae;g__Veillonella;s__Veillonella nakazawae	d__Bacteria;p__Firmicutes;c__Negativicutes;o__Veillonellales;f__Veillonellaceae;g__Veillonella;s__
BackhedF_2015_ERR525740_bin.9	0	1	11842_21	yes	84.88	1.54	0.403	2853	1441253	583				1	6.43818	69.976	0.0662336	0	True	d__Bacteria;p__Firmicutes_C;c__Negativicutes;o__Veillonellales;f__Veillonellaceae;g__Veillonella;s__Veillonella rogosae	d__Bacteria;p__Firmicutes;c__Negativicutes;o__Veillonellales;f__Veillonellaceae;g__Veillonella;s__
Baumann-DudenhoefferAM_2018_SRR7217553_bin.1	0	1	11842_22	yes	83.94	4.673	0.39	2426	1820206	828	1	1	1	14	9.76042	149.337	0.50937	0	True	d__Bacteria;p__Firmicutes_C;c__Negativicutes;o__Veillonellales;f__Veillonellaceae;g__Veillonella;s__Veillonella rogosae	d__Bacteria;p__Firmicutes;c__Negativicutes;o__Veillonellales;f__Veillonellaceae;g__Veillonella;s__
GibsonMK_2016_SRR3131768_bin.1	0	1	11842_23	yes	80.45	1.601	0.398	2689	1429818	613				14	6.30223	143.409	0.0403041	0	True	d__Bacteria;p__Firmicutes_C;c__Negativicutes;o__Veillonellales;f__Veillonellaceae;g__Veillonella;s__Veillonella dispar	d__Bacteria;p__Firmicutes;c__Negativicutes;o__Veillonellales;f__Veillonellaceae;g__Veillonella;s__
RavehSadkaT_2015_SRR1779104_bin.1	0	1	11842_24	yes	66.19	1.272	0.389	2685	1590665	693	3	1	3	13	11.0756	74.1801	0.0419155	0	True	d__Bacteria;p__Firmicutes_C;c__Negativicutes;o__Veillonellales;f__Veillonellaceae;g__Veillonella;s__Veillonella dispar	d__Bacteria;p__Firmicutes;c__Negativicutes;o__Veillonellales;f__Veillonellaceae;g__Veillonella;s__Veillonella dispar
ShaoY_2019_ERR3404784_bin.12	0	1	11842_25	yes	75.44	4.579	0.388	2829	1610286	654	1	1	1	14	4.76329	24.427	0.604302	0	True	d__Bacteria;p__Firmicutes_C;c__Negativicutes;o__Veillonellales;f__Veillonellaceae;g__Veillonella;s__Veillonella nakazawae	d__Bacteria;p__Firmicutes;c__Negativicutes;o__Veillonellales;f__Veillonellaceae;g__Veillonella;s__Veillonella infantium
ShaoY_2019_ERR3406075_bin.30	0	1	11842_26	yes	65.7	1.525	0.388	3195	1379011	449	1	0	0	12	5.33381	43.5338	0.728078	0	True	d__Bacteria;p__Firmicutes_C;c__Negativicutes;o__Veillonellales;f__Veillonellaceae;g__Veillonella;s__	d__Bacteria;p__Firmicutes;c__Negativicutes;o__Veillonellales;f__Veillonellaceae;g__Veillonella;s__
ShaoY_2019_ERR3405355_bin.5	0	1	11842_27	yes	56.54	0	0.379	3759	1265083	367	2	0	0	14	5.42605	117.895	0.0938412	0	True	d__Bacteria;p__Firmicutes_C;c__Negativicutes;o__Veillonellales;f__Veillonellaceae;g__Veillonella;s__Veillonella nakazawae	d__Bacteria;p__Firmicutes;c__Negativicutes;o__Veillonellales;f__Veillonellaceae;g__Veillonella;s__
ShaoY_2019_ERR3405574_bin.3	0	1	11842_28	yes	78.67	1.54	0.385	2908	1775253	717	1	1	1	18	5.04437	136.624	0.455703	0	True	d__Bacteria;p__Firmicutes_C;c__Negativicutes;o__Veillonellales;f__Veillonellaceae;g__Veillonella;s__Veillonella nakazawae	d__Bacteria;p__Firmicutes;c__Negativicutes;o__Veillonellales;f__Veillonellaceae;g__Veillonella;s__Veillonella infantium
ShaoY_2019_ERR3405459_bin.5	0	1	11842_29	yes	59.32	1.355	0.389	2342	1342066	609				13	4.66876	68.9507	0.0358905	0	True	d__Bacteria;p__Firmicutes_C;c__Negativicutes;o__Veillonellales;f__Veillonellaceae;g__Veillonella;s__Veillonella nakazawae	d__Bacteria;p__Firmicutes;c__Negativicutes;o__Veillonellales;f__Veillonellaceae;g__Veillonella;s__
ShaoY_2019_ERR3405622_bin.14	0	1	11842_30	yes	68.23	2	0.388	2686	1428058	600	1	0	0	8	5.11729	38.7671	0.0664693	0	True	d__Bacteria;p__Firmicutes_C;c__Negativicutes;o__Veillonellales;f__Veillonellaceae;g__Veillonella;s__Veillonella nakazawae	d__Bacteria;p__Firmicutes;c__Negativicutes;o__Veillonellales;f__Veillonellaceae;g__Veillonella;s__
BackhedF_2015_ERR525800_bin.8	0	7	11842_31	yes	83.38	1.555	0.392	2787	1551767	624	1	0	0	9	5.77282	26.2005	0.2621	0	True	d__Bacteria;p__Firmicutes_C;c__Negativicutes;o__Veillonellales;f__Veillonellaceae;g__Veillonella;s__Veillonella nakazawae	d__Bacteria;p__Firmicutes;c__Negativicutes;o__Veillonellales;f__Veillonellaceae;g__Veillonella;s__
GibsonMK_2016_SRR3131860_bin.8	0	1	11842_32	yes	55.7	0	0.397	2383	1202189	552				7	5.43598	52.3236	0.103615	0	True	d__Bacteria;p__Firmicutes_C;c__Negativicutes;o__Veillonellales;f__Veillonellaceae;g__Veillonella;s__Veillonella nakazawae	d__Bacteria;p__Firmicutes;c__Negativicutes;o__Veillonellales;f__Veillonellaceae;g__Veillonella;s__
ShaoY_2019_ERR3406186_bin.5	0	1	11842_33	yes	71.99	3.152	0.388	2453	1457891	668				13	4.94294	116.04	0.159968	0	True	d__Bacteria;p__Firmicutes_C;c__Negativicutes;o__Veillonellales;f__Veillonellaceae;g__Veillonella;s__Veillonella rogosae	d__Bacteria;p__Firmicutes;c__Negativicutes;o__Veillonellales;f__Veillonellaceae;g__Veillonella;s__
ShaoY_2019_ERR3405846_bin.2	0	1	11842_34	yes	64.31	1.945	0.386	2207	1355824	674	0	1	1	15	4.73975	81.4749	0.156372	0	True	d__Bacteria;p__Firmicutes_C;c__Negativicutes;o__Veillonellales;f__Veillonellaceae;g__Veillonella;s__Veillonella nakazawae	d__Bacteria;p__Firmicutes;c__Negativicutes;o__Veillonellales;f__Veillonellaceae;g__Veillonella;s__Veillonella infantium
OhS_2017_SRR1793416_bin.10	0	1	11842_35	yes	64.03	0.353	0.403	2140	1132329	569				1	5.61388	15.8805	0.00786164	0	True	d__Bacteria;p__Firmicutes_C;c__Negativicutes;o__Veillonellales;f__Veillonellaceae;g__Veillonella;s__Veillonella sp002959755	d__Bacteria;p__Firmicutes;c__Negativicutes;o__Veillonellales;f__Veillonellaceae;g__Veillonella;s__
VatanenT_2016_SRR4408099_bin.4	0	1	11842_36	yes	57.17	0.299	0.398	1904	1154066	628				3	8.58807	93.1084	0.193412	0	True	d__Bacteria;p__Firmicutes_C;c__Negativicutes;o__Veillonellales;f__Veillonellaceae;g__Veillonella;s__Veillonella nakazawae	d__Bacteria;p__Firmicutes;c__Negativicutes;o__Veillonellales;f__Veillonellaceae;g__Veillonella;s__
Baumann-DudenhoefferAM_2018_SRR7217504_bin.26	0	1	11842_37	yes	63.15	2.228	0.396	1970	1269684	669				8	18.5426	24.2883	0.39815	0	True	d__Bacteria;p__Firmicutes_C;c__Negativicutes;o__Veillonellales;f__Veillonellaceae;g__Veillonella;s__Veillonella nakazawae	d__Bacteria;p__Firmicutes;c__Negativicutes;o__Veillonellales;f__Veillonellaceae;g__Veillonella;s__
ShaoY_2019_ERR3405353_bin.7	0	1	11842_38	yes	62.96	2.564	0.392	2137	1440547	717	1	1	0	14	4.72433	95.8475	0.214906	0	True	d__Bacteria;p__Firmicutes_C;c__Negativicutes;o__Veillonellales;f__Veillonellaceae;g__Veillonella;s__Veillonella rogosae	d__Bacteria;p__Firmicutes;c__Negativicutes;o__Veillonellales;f__Veillonellaceae;g__Veillonella;s__
ShaoY_2019_ERR3405578_bin.3	0	1	11842_39	yes	56.48	0.518	0.382	1929	1183596	634	0	2	0	14	4.50212	68.9187	0.0926294	0	True	d__Bacteria;p__Firmicutes_C;c__Negativicutes;o__Veillonellales;f__Veillonellaceae;g__Veillonella;s__Veillonella nakazawae	d__Bacteria;p__Firmicutes;c__Negativicutes;o__Veillonellales;f__Veillonellaceae;g__Veillonella;s__
YassourM_2018_SRR7280842_bin.6	0	1	11845_9	yes	55.92	0.673	0.415	1946	793187	427				1	10.1383	80.8285	0.0033592	0	True	d__Bacteria;p__Firmicutes_C;c__Negativicutes;o__Veillonellales;f__Veillonellaceae;g__F0422;s__F0422 sp900766245	d__Bacteria;p__Firmicutes;c__Negativicutes;o__Veillonellales;f__Veillonellaceae;g__Veillonella;s__
MurphyR_2019_SRR7351735_bin.4	0	1	11845_10	yes	62.09	0.074	0.393	3546	1080377	332				15	11.9696	101.861	0.0408284	0	True	d__Bacteria;p__Firmicutes_C;c__Negativicutes;o__Veillonellales;f__Veillonellaceae;g__F0422;s__F0422 sp001553345	d__Bacteria;p__Firmicutes;c__Negativicutes;o__Veillonellales;f__Veillonellaceae;g__Veillonella;s__
GibsonMK_2016_SRR3132415_bin.4	0	1	11846_0	yes	73.17	3.796	0.412	2821	1285013	521				3	6.2837	88.141	0.0798251	0	True	d__Bacteria;p__Firmicutes_C;c__Negativicutes;o__Veillonellales;f__Veillonellaceae;g__F0422;s__	d__Bacteria;p__Firmicutes;c__Negativicutes;o__Veillonellales;f__Veillonellaceae;g__Veillonella;s__
VatanenT_2016_SRR4408272_bin.15	0	2	11850_2	yes	74.58	2.258	0.466	3010	1270169	501				18	10.5964	51.529	0.386151	0	True	d__Bacteria;p__Firmicutes_C;c__Negativicutes;o__Veillonellales;f__Dialisteraceae;g__Dialister;s__Dialister invisus	d__Bacteria;p__Firmicutes;c__Negativicutes;o__Veillonellales;f__Veillonellaceae;g__Dialister;s__Dialister invisus
VatanenT_2016_SRR4305455_bin.8	0	1	11850_3	yes	71.21	0.474	0.458	3117	1124470	420				16	8.4362	95.6275	0.0611799	0	True	d__Bacteria;p__Firmicutes_C;c__Negativicutes;o__Veillonellales;f__Dialisteraceae;g__Dialister;s__Dialister invisus	d__Bacteria;p__Firmicutes;c__Negativicutes;o__Veillonellales;f__Veillonellaceae;g__Dialister;s__Dialister invisus
ChuDM_2017_SRR8942360_bin.11	0	1	11850_4	yes	68.19	3.274	0.458	2994	1379568	517	1	0	0	15	6.81693	57.8932	0.044079	0	True	d__Bacteria;p__Firmicutes_C;c__Negativicutes;o__Veillonellales;f__Dialisteraceae;g__Dialister;s__Dialister invisus	d__Bacteria;p__Firmicutes;c__Negativicutes;o__Veillonellales;f__Veillonellaceae;g__Dialister;s__Dialister invisus
BrooksB_2017_SRR5405884_bin.7	0	4	11851_1	yes	95.79	0.316	0.422	17217	1559230	149	3	0	0	15	12.0186	75.0025	0.351723	0.29	True	d__Bacteria;p__Firmicutes_C;c__Negativicutes;o__Veillonellales;f__Dialisteraceae;g__Dialister;s__Dialister sp900541485	d__Bacteria;p__Firmicutes;c__Negativicutes;o__Veillonellales;f__Veillonellaceae;g__Dialister;s__
MurphyR_2019_SRR7351642_bin.12	0	1	11851_2	yes	74.95	0	0.447	17925	1280635	120	1	0	1	17	20.003	124.044	0.00788667	0.11	True	d__Bacteria;p__Firmicutes_C;c__Negativicutes;o__Veillonellales;f__Dialisteraceae;g__Dialister;s__Dialister sp900547785	d__Bacteria;p__Firmicutes;c__Negativicutes;o__Veillonellales;f__Veillonellaceae;g__Dialister;s__
RavehSadkaT_2015_SRR1779150_bin.9	0	3	11851_3	yes	95.47	0.316	0.422	70187	1694391	44	4	0	0	17	17.286	59.3934	0.00636508	0.21	True	d__Bacteria;p__Firmicutes_C;c__Negativicutes;o__Veillonellales;f__Dialisteraceae;g__Dialister;s__Dialister sp900541485	d__Bacteria;p__Firmicutes;c__Negativicutes;o__Veillonellales;f__Veillonellaceae;g__Dialister;s__
ChuDM_2017_SRR8942427_bin.4	0	6	11852_1	yes	99.36	0.632	0.522	10281	2171932	280	1	1	1	20	13.0504	210.179	0.00860109	0.34	True	d__Bacteria;p__Firmicutes_C;c__Negativicutes;o__Veillonellales;f__Dialisteraceae;g__Dialister;s__Dialister sp000434475	d__Bacteria;p__Firmicutes;c__Negativicutes;o__Veillonellales;f__Veillonellaceae;g__Dialister;s__
BackhedF_2015_ERR525788_bin.24	0	1	11852_2	yes	98.1	0.632	0.52	19072	2188923	190	2	1	1	16	34.4702	64.9235	0.00363599	0.19	True	d__Bacteria;p__Firmicutes_C;c__Negativicutes;o__Veillonellales;f__Dialisteraceae;g__Dialister;s__Dialister sp900543165	d__Bacteria;p__Firmicutes;c__Negativicutes;o__Veillonellales;f__Veillonellaceae;g__Dialister;s__
MurphyR_2019_SRR7352066_bin.2	0	4	11861_1	yes	99.41	0	0.434	35599	2992745	162	0	0	2	19	82.322	525.496	0.0066559	0.13	True	d__Bacteria;p__Firmicutes_A;c__Clostridia;o__Lachnospirales;f__Lachnospiraceae;g__Schaedlerella;s__Schaedlerella sp002320245	d__Bacteria;p__Firmicutes;c__Clostridia;o__Eubacteriales;f__Lachnospiraceae;g__;s__
ShaoY_2019_ERR3406009_bin.19	0	1	11863_1	yes	65.8	0	0.364	2561	2163385	924				12	5.07555	30.2677	0.195649	0	True	d__Bacteria;p__Firmicutes_A;c__Clostridia;o__Lachnospirales;f__Lachnospiraceae;g__Butyribacter;s__Butyribacter intestini	d__Bacteria;p__Firmicutes;c__Clostridia;o__Eubacteriales;f__Clostridiaceae;g__Clostridium;s__
VatanenT_2016_SRR4305443_bin.6	0	1	11863_2	yes	61.08	0	0.38	2915	1866299	672				6	11.4942	82.9896	0.0424602	0.23	True	d__Bacteria;p__Firmicutes_A;c__Clostridia;o__Lachnospirales;f__Lachnospiraceae;g__Butyribacter;s__Butyribacter intestini	d__Bacteria;p__Firmicutes;c__Clostridia;o__Eubacteriales;f__Clostridiaceae;g__Clostridium;s__
MurphyR_2019_SRR7351808_bin.9	0	5	11864_3	yes	73.78	1.75	0.491	2970	1934116	742	0	0	1	10	9.24538	21.9624	0.0672234	0	True	d__Bacteria;p__Firmicutes_A;c__Clostridia;o__Lachnospirales;f__Lachnospiraceae;g__Fusicatenibacter;s__Fusicatenibacter saccharivorans	d__Bacteria;p__Firmicutes;c__Clostridia;o__Eubacteriales;f__Lachnospiraceae;g__Fusicatenibacter;s__Fusicatenibacter saccharivorans
MurphyR_2019_SRR7351791_bin.2	0	1	11864_4	yes	56.51	1.133	0.492	1835	1652064	926	0	0	1	8	91.3658	129.397	0.0735381	0.39	True	d__Bacteria;p__Firmicutes_A;c__Clostridia;o__Lachnospirales;f__Lachnospiraceae;g__Fusicatenibacter;s__Fusicatenibacter saccharivorans	d__Bacteria;p__Firmicutes;c__Clostridia;o__Eubacteriales;f__Lachnospiraceae;g__Fusicatenibacter;s__Fusicatenibacter saccharivorans
BackhedF_2015_ERR526012_bin.14	0	2	11874_1	yes	98.63	0.68	0.583	15599	2339590	256	4	0	0	19	30.1468	147.935	0.0100357	0.32	True	d__Bacteria;p__Firmicutes_A;c__Clostridia;o__Oscillospirales;f__Ruminococcaceae;g__Faecalibacterium;s__Faecalibacterium sp900540455	d__Bacteria;p__Firmicutes;c__Clostridia;o__Eubacteriales;f__Oscillospiraceae;g__Faecalibacterium;s__
VatanenT_2016_SRR4305470_bin.8	0	2	11875_1	yes	52.67	0	0.579	3256	1430964	469				13	10.893	79.1283	0.161733	0	True	d__Bacteria;p__Firmicutes_A;c__Clostridia;o__Oscillospirales;f__Ruminococcaceae;g__Faecalibacterium;s__Faecalibacterium prausnitzii_D	d__Bacteria;p__Firmicutes;c__Clostridia;o__Eubacteriales;f__Oscillospiraceae;g__Faecalibacterium;s__Faecalibacterium prausnitzii
MurphyR_2019_SRR7351715_bin.15	0	1	11875_2	yes	52.84	0	0.583	3711	1455129	434	0	1	1	11	12.1642	41.1517	0.624863	0	True	d__Bacteria;p__Firmicutes_A;c__Clostridia;o__Oscillospirales;f__Ruminococcaceae;g__Faecalibacterium;s__Faecalibacterium prausnitzii_D	d__Bacteria;p__Firmicutes;c__Clostridia;o__Eubacteriales;f__Oscillospiraceae;g__Faecalibacterium;s__Faecalibacterium prausnitzii
BackhedF_2015_ERR525940_bin.12	0	1	11875_3	yes	69.74	0.68	0.574	3345	1905612	659				16	9.94965	26.5198	0.180091	0.44	True	d__Bacteria;p__Firmicutes_A;c__Clostridia;o__Oscillospirales;f__Ruminococcaceae;g__Faecalibacterium;s__Faecalibacterium prausnitzii_D	d__Bacteria;p__Firmicutes;c__Clostridia;o__Eubacteriales;f__Oscillospiraceae;g__Faecalibacterium;s__Faecalibacterium prausnitzii
BackhedF_2015_ERR525856_bin.3	0	9	11875_5	yes	89.59	1.615	0.574	13750	2404306	246	4	0	1	19	37.0031	82.2886	0.03367	0.27	True	d__Bacteria;p__Firmicutes_A;c__Clostridia;o__Oscillospirales;f__Ruminococcaceae;g__Faecalibacterium;s__Faecalibacterium sp900539885	d__Bacteria;p__Firmicutes;c__Clostridia;o__Eubacteriales;f__Oscillospiraceae;g__Faecalibacterium;s__Faecalibacterium prausnitzii
BackhedF_2015_ERR525896_bin.27	0	1	11876_4	yes	64.04	2.678	0.585	3718	1496235	437	1	0	0	13	12.1163	44.0683	0.394734	0.32	True	d__Bacteria;p__Firmicutes_A;c__Clostridia;o__Oscillospirales;f__Ruminococcaceae;g__Faecalibacterium;s__Faecalibacterium prausnitzii_J	d__Bacteria;p__Firmicutes;c__Clostridia;o__Eubacteriales;f__Oscillospiraceae;g__Faecalibacterium;s__
GasparriniAJ_2019_SRR9865457_bin.4	0	1	11876_5	yes	61.07	1.02	0.585	2045	1528505	788	2	0	1	17	9.91279	137.232	0.565393	0.38	True	d__Bacteria;p__Firmicutes_A;c__Clostridia;o__Oscillospirales;f__Ruminococcaceae;g__Faecalibacterium;s__Faecalibacterium prausnitzii_J	d__Bacteria;p__Firmicutes;c__Clostridia;o__Eubacteriales;f__Oscillospiraceae;g__Faecalibacterium;s__
ParnanenK_2018_SRR5723804_bin.4	0	3	11877_0	yes	88.74	0.68	0.608	10286	2010913	259	1	0	0	16	8.88668	198.702	0.00254632	0	True	d__Bacteria;p__Firmicutes_A;c__Clostridia;o__Oscillospirales;f__Ruminococcaceae;g__Faecalibacterium;s__Faecalibacterium sp900539945	d__Bacteria;p__Firmicutes;c__Clostridia;o__Eubacteriales;f__Oscillospiraceae;g__Faecalibacterium;s__
VatanenT_2016_SRR4408281_bin.10	0	1	11878_0	yes	98.63	0.566	0.595	26970	2543909	169	4	0	0	19	23.4484	137.513	0.0964959	0.31	True	d__Bacteria;p__Firmicutes_A;c__Clostridia;o__Oscillospirales;f__Ruminococcaceae;g__Faecalibacterium;s__Faecalibacterium prausnitzii_F	d__Bacteria;p__Firmicutes;c__Clostridia;o__Eubacteriales;f__Oscillospiraceae;g__Faecalibacterium;s__
VatanenT_2016_SRR4408225_bin.5	0	1	11879_2	yes	72.35	2.402	0.591	3984	1691402	474				17	12.9903	104.999	0.749319	0	True	d__Bacteria;p__Firmicutes_A;c__Clostridia;o__Oscillospirales;f__Ruminococcaceae;g__Faecalibacterium;s__Faecalibacterium prausnitzii_C	d__Bacteria;p__Firmicutes;c__Clostridia;o__Eubacteriales;f__Oscillospiraceae;g__Faecalibacterium;s__Faecalibacterium prausnitzii
BackhedF_2015_ERR525703_bin.18	0	1	11881_1	yes	51.7	0	0.589	3753	1380556	396	1	0	0	12	10.1711	26.2225	0.263425	0.35	True	d__Bacteria;p__Firmicutes_A;c__Clostridia;o__Oscillospirales;f__Ruminococcaceae;g__Faecalibacterium;s__Faecalibacterium prausnitzii_I	d__Bacteria;p__Firmicutes;c__Clostridia;o__Eubacteriales;f__Oscillospiraceae;g__Faecalibacterium;s__
Baumann-DudenhoefferAM_2018_SRR7217779_bin.4	0	1	11882_1	yes	72.17	0.269	0.604	2001	1468689	771				12	12.9327	84.8412	0.645614	0	True	d__Bacteria;p__Firmicutes_A;c__Clostridia;o__Oscillospirales;f__Ruminococcaceae;g__Faecalibacterium;s__Faecalibacterium prausnitzii_G	d__Bacteria;p__Firmicutes;c__Clostridia;o__Eubacteriales;f__Oscillospiraceae;g__Faecalibacterium;s__Faecalibacterium prausnitzii
TapiainenT_2019_SRR10527839_bin.2	0	1	11882_2	yes	56.74	0	0.622	1953	1296823	687	1	1	5	7	15.1499	63.3969	0.425098	0	True	d__Bacteria;p__Firmicutes_A;c__Clostridia;o__Oscillospirales;f__Ruminococcaceae;g__Faecalibacterium;s__Faecalibacterium prausnitzii_G	d__Bacteria;p__Firmicutes;c__Clostridia;o__Eubacteriales;f__Oscillospiraceae;g__Faecalibacterium;s__Faecalibacterium prausnitzii
VatanenT_2016_SRR4305186_bin.4	0	1	11882_3	yes	59.7	1.02	0.604	1799	1290178	725				8	29.5121	163.016	0.605939	0	True	d__Bacteria;p__Firmicutes_A;c__Clostridia;o__Oscillospirales;f__Ruminococcaceae;g__Faecalibacterium;s__Faecalibacterium prausnitzii_G	d__Bacteria;p__Firmicutes;c__Clostridia;o__Eubacteriales;f__Oscillospiraceae;g__Faecalibacterium;s__Faecalibacterium prausnitzii
MurphyR_2019_SRR7351693_bin.3	0	30	11882_4	yes	100	0	0.593	111403	2533955	71	4	0	0	19	91.1286	206.533	0.00965491	0.22	True	d__Bacteria;p__Firmicutes_A;c__Clostridia;o__Oscillospirales;f__Ruminococcaceae;g__Faecalibacterium;s__Faecalibacterium sp900758465	d__Bacteria;p__Firmicutes;c__Clostridia;o__Eubacteriales;f__Oscillospiraceae;g__Faecalibacterium;s__
YassourM_2018_SRR7280939_bin.7	0	5	11882_6	yes	81.58	0	0.594	3199	2069179	777	2	0	0	17	10.1475	52.281	0.103553	0.37	True	d__Bacteria;p__Firmicutes_A;c__Clostridia;o__Oscillospirales;f__Ruminococcaceae;g__Faecalibacterium;s__Faecalibacterium sp900758465	d__Bacteria;p__Firmicutes;c__Clostridia;o__Eubacteriales;f__Oscillospiraceae;g__Faecalibacterium;s__
VatanenT_2016_SRR4305101_bin.3	0	1	11882_7	yes	70.73	3.123	0.575	2590	1969249	826	1	0	0	18	9.17036	124.279	0.0791373	0.38	True	d__Bacteria;p__Firmicutes_A;c__Clostridia;o__Oscillospirales;f__Ruminococcaceae;g__Faecalibacterium;s__	d__Bacteria;p__Firmicutes;c__Clostridia;o__Eubacteriales;f__Oscillospiraceae;g__Faecalibacterium;s__
VatanenT_2016_SRR4305458_bin.7	0	8	11882_8	yes	74.92	0.083	0.588	2840	1942476	783	1	2	1	17	11.4973	113.729	0.358261	0.28	True	d__Bacteria;p__Firmicutes_A;c__Clostridia;o__Oscillospirales;f__Ruminococcaceae;g__Faecalibacterium;s__Faecalibacterium prausnitzii_G	d__Bacteria;p__Firmicutes;c__Clostridia;o__Eubacteriales;f__Oscillospiraceae;g__Faecalibacterium;s__Faecalibacterium prausnitzii
VatanenT_2016_SRR4408150_bin.7	0	2	11882_9	yes	76.42	2.38	0.593	2907	1880086	741	3	0	0	18	14.9993	82.8623	0.324979	0.33	True	d__Bacteria;p__Firmicutes_A;c__Clostridia;o__Oscillospirales;f__Ruminococcaceae;g__Faecalibacterium;s__Faecalibacterium prausnitzii_G	d__Bacteria;p__Firmicutes;c__Clostridia;o__Eubacteriales;f__Oscillospiraceae;g__Faecalibacterium;s__Faecalibacterium prausnitzii
VatanenT_2016_SRR4305325_bin.2	0	1	11882_10	yes	63.78	0.701	0.593	2198	1502102	721	2	0	0	13	9.44257	121.653	0.527511	0.4	True	d__Bacteria;p__Firmicutes_A;c__Clostridia;o__Oscillospirales;f__Ruminococcaceae;g__Faecalibacterium;s__Faecalibacterium prausnitzii_G	d__Bacteria;p__Firmicutes;c__Clostridia;o__Eubacteriales;f__Oscillospiraceae;g__Faecalibacterium;s__Faecalibacterium prausnitzii
CokerMO_2019_SRR8692181_bin.35	0	1	11882_11	yes	52.97	0	0.611	5637	971639	191				13	42.6684	30.2103	0.461462	0	True	d__Bacteria;p__Firmicutes_A;c__Clostridia;o__Oscillospirales;f__Ruminococcaceae;g__Faecalibacterium;s__Faecalibacterium prausnitzii_G	d__Bacteria;p__Firmicutes;c__Clostridia;o__Eubacteriales;f__Oscillospiraceae;g__Faecalibacterium;s__Faecalibacterium prausnitzii
GasparriniAJ_2019_SRR9865661_bin.1	0	1	11882_12	yes	78.66	1.723	0.593	2596	1863545	782	1	0	0	18	8.63447	115.55	0.22719	0.4	True	d__Bacteria;p__Firmicutes_A;c__Clostridia;o__Oscillospirales;f__Ruminococcaceae;g__Faecalibacterium;s__Faecalibacterium prausnitzii_G	d__Bacteria;p__Firmicutes;c__Clostridia;o__Eubacteriales;f__Oscillospiraceae;g__Faecalibacterium;s__Faecalibacterium prausnitzii
MurphyR_2019_SRR7351904_bin.12	0	1	11882_13	yes	53.23	0.476	0.612	3617	1075530	338				7	12.9091	33.1902	0.363926	0	True	d__Bacteria;p__Firmicutes_A;c__Clostridia;o__Oscillospirales;f__Ruminococcaceae;g__Faecalibacterium;s__Faecalibacterium prausnitzii_G	d__Bacteria;p__Firmicutes;c__Clostridia;o__Eubacteriales;f__Oscillospiraceae;g__Faecalibacterium;s__Faecalibacterium prausnitzii
VatanenT_2016_SRR4305064_bin.8	0	1	11882_14	yes	54.81	0.763	0.582	2169	1413455	696	2	0	0	16	8.299	66.3473	0.0871146	0.4	True	d__Bacteria;p__Firmicutes_A;c__Clostridia;o__Oscillospirales;f__Ruminococcaceae;g__Faecalibacterium;s__Faecalibacterium prausnitzii_G	d__Bacteria;p__Firmicutes;c__Clostridia;o__Eubacteriales;f__Oscillospiraceae;g__Faecalibacterium;s__Faecalibacterium prausnitzii
ShaoY_2019_ERR3406027_bin.13	0	1	11884_1	yes	69.94	2.04	0.57	2949	1974554	783				11	5.50445	72.1192	0.163046	0.25	True	d__Bacteria;p__Firmicutes_A;c__Clostridia;o__Oscillospirales;f__Ruminococcaceae;g__Gemmiger;s__Gemmiger qucibialis	d__Bacteria;p__Firmicutes;c__Clostridia;o__Eubacteriales;f__Oscillospiraceae;g__;s__
VatanenT_2016_SRR4408001_bin.13	0	1	11884_2	yes	57.48	0	0.564	2437	1767016	799				7	8.79336	32.1152	0.122963	0.39	True	d__Bacteria;p__Firmicutes_A;c__Clostridia;o__Oscillospirales;f__Ruminococcaceae;g__Gemmiger;s__Gemmiger qucibialis	d__Bacteria;p__Firmicutes;c__Clostridia;o__Eubacteriales;f__Oscillospiraceae;g__;s__
BackhedF_2015_ERR525916_bin.23	0	1	11884_4	yes	56.84	0.85	0.557	1939	1281102	684				7	6.81569	19.9194	0.15025	0.33	True	d__Bacteria;p__Firmicutes_A;c__Clostridia;o__Oscillospirales;f__Ruminococcaceae;g__Gemmiger;s__Gemmiger qucibialis	d__Bacteria;p__Firmicutes;c__Clostridia;o__Eubacteriales;f__Oscillospiraceae;g__;s__
ShaoY_2019_ERR3405878_bin.1	0	7	11885_1	yes	96.93	0	0.582	50528	2605740	80	2	1	0	19	12.9468	58.5643	0.0182038	0.13	True	d__Bacteria;p__Firmicutes_A;c__Clostridia;o__Oscillospirales;f__Ruminococcaceae;g__Gemmiger;s__Gemmiger sp900539695	d__Bacteria;p__Firmicutes;c__Clostridia;o__Eubacteriales;f__Oscillospiraceae;g__Subdoligranulum;s__
VatanenT_2016_SRR4408262_bin.3	0	1	11886_2	yes	54.37	0.742	0.608	2638	1011802	393	1	0	0	9	9.08622	74.9043	0.168181	0.43	True	d__Bacteria;p__Firmicutes_A;c__Clostridia;o__Oscillospirales;f__Ruminococcaceae;g__Gemmiger;s__Gemmiger formicilis	d__Bacteria;p__Firmicutes;c__Clostridia;o__Eubacteriales;f__Oscillospiraceae;g__Subdoligranulum;s__
VatanenT_2016_SRR4305450_bin.7	0	3	11887_1	yes	92.17	0.136	0.591	11022	2414904	298	2	1	1	17	17.6231	93.2619	0.0357858	0.32	True	d__Bacteria;p__Firmicutes_A;c__Clostridia;o__Oscillospirales;f__Ruminococcaceae;g__Gemmiger;s__Gemmiger sp900540595	d__Bacteria;p__Firmicutes;c__Clostridia;o__Eubacteriales;f__Oscillospiraceae;g__Subdoligranulum;s__
ShaoY_2019_ERR3406004_bin.2	0	6	11888_1	yes	97.95	0	0.574	90999	3250214	114	5	5	3	18	51.4573	307.08	0.00890962	0.25	True	d__Bacteria;p__Firmicutes_A;c__Clostridia;o__Oscillospirales;f__Ruminococcaceae;g__Gemmiger;s__Gemmiger sp900540775	d__Bacteria;p__Firmicutes;c__Clostridia;o__Eubacteriales;f__;g__Gemmiger;s__
ShaoY_2019_ERR3406195_bin.12	0	1	11889_0	yes	97.27	0	0.583	111468	2992715	57	3	1	1	19	19.4768	87.2696	0.0046502	0.16	True	d__Bacteria;p__Firmicutes_A;c__Clostridia;o__Oscillospirales;f__Ruminococcaceae;g__Gemmiger;s__	d__Bacteria;p__Firmicutes;c__Clostridia;o__Eubacteriales;f__Oscillospiraceae;g__;s__
ShaoY_2019_ERR3406012_bin.1	0	3	11893_1	yes	97.98	0.167	0.605	142070	2109074	35	2	4	0	17	13.3131	60.926	0.0352301	0.16	True	d__Bacteria;p__Firmicutes_A;c__Clostridia;o__Oscillospirales;f__Oscillospiraceae;g__ER4;s__ER4 sp900317525	d__Bacteria;p__Firmicutes;c__Clostridia;o__Eubacteriales;f__Oscillospiraceae;g__;s__
VatanenT_2016_SRR4408251_bin.6	0	1	11893_2	yes	64.82	2.259	0.614	2177	1158577	558	0	1	0	7	9.34234	47.5878	0.624796	0.22	True	d__Bacteria;p__Firmicutes_A;c__Clostridia;o__Oscillospirales;f__Oscillospiraceae;g__ER4;s__ER4 sp900317525	d__Bacteria;p__Firmicutes;c__Clostridia;o__Eubacteriales;f__Oscillospiraceae;g__;s__
MurphyR_2019_SRR7352058_bin.10	0	1	11896_0	yes	85.95	4.495	0.553	3212	2025742	723	1	1	0	13	20.698	66.6979	0.0209098	0	True	d__Bacteria;p__Firmicutes_A;c__Clostridia;o__Oscillospirales;f__Acutalibacteraceae;g__Anaeromassilibacillus;s__Anaeromassilibacillus stercoravium	d__Bacteria;p__Firmicutes;c__Clostridia;o__Eubacteriales;f__Oscillospiraceae;g__Anaeromassilibacillus;s__
BackhedF_2015_ERR525936_bin.1	0	1	11897_0	yes	70.52	1.627	0.567	2380	1565231	710				13	6.70484	24.1531	0.0383791	0.3	True	d__Bacteria;p__Firmicutes_A;c__Clostridia;o__Oscillospirales;f__Acutalibacteraceae;g__Acutalibacter;s__Acutalibacter sp900548545	d__Bacteria;p__Firmicutes;c__Clostridia;o__Eubacteriales;f__Oscillospiraceae;g__;s__
DianaHT_2018_SRR6795056_bin.21	0	2	11904_1	yes	90.43	0.671	0.607	50429	1762874	55	2	0	1	18	21.6988	26.8744	0.078407	0.09	True	d__Bacteria;p__Firmicutes_A;c__Clostridia;o__Oscillospirales;f__Oscillospiraceae;g__CAG-83;s__CAG-83 sp000431575	d__Bacteria;p__Firmicutes;c__Clostridia;o__Eubacteriales;f__;g__;s__
MurphyR_2019_SRR7351756_bin.18	0	1	11904_2	yes	60.6	0.671	0.613	2016	1185836	640				9	10.9339	13.4997	0.738163	0.45	True	d__Bacteria;p__Firmicutes_A;c__Clostridia;o__Oscillospirales;f__Oscillospiraceae;g__CAG-83;s__CAG-83 sp000431575	d__Bacteria;p__Firmicutes;c__Clostridia;o__Eubacteriales;f__;g__;s__
VatanenT_2016_SRR4408253_bin.11	0	11	11905_1	yes	91.94	0.671	0.59	34916	2323600	146	3	0	1	19	28.6902	135.004	0.0849165	0.21	True	d__Bacteria;p__Firmicutes_A;c__Clostridia;o__Oscillospirales;f__Oscillospiraceae;g__CAG-83;s__CAG-83 sp000435555	d__Bacteria;p__Firmicutes;c__Clostridia;o__Eubacteriales;f__Oscillospiraceae;g__;s__
DianaHT_2018_SRR6795025_bin.16	0	1	11906_1	yes	74.75	3.142	0.626	3297	1367893	479				14	9.92389	14.0644	1.03465	0.11	True	d__Bacteria;p__Firmicutes_A;c__Clostridia;o__Oscillospirales;f__Oscillospiraceae;g__CAG-83;s__CAG-83 sp003487665	d__Bacteria;p__Firmicutes;c__Clostridia;o__Eubacteriales;f__Oscillospiraceae;g__;s__
VatanenT_2016_SRR4408225_bin.1	0	1	11906_2	yes	66.09	1.464	0.623	3972	1241184	349				8	13.7377	104.971	0.405514	0.11	True	d__Bacteria;p__Firmicutes_A;c__Clostridia;o__Oscillospirales;f__Oscillospiraceae;g__CAG-83;s__CAG-83 sp003487665	d__Bacteria;p__Firmicutes;c__Clostridia;o__Eubacteriales;f__Oscillospiraceae;g__;s__
VatanenT_2016_SRR4305521_bin.2	0	2	11907_0	yes	92.95	1.342	0.598	54791	2501643	90	2	0	0	19	31.1906	513.424	0.0153818	0.19	True	d__Bacteria;p__Firmicutes_A;c__Clostridia;o__Oscillospirales;f__Oscillospiraceae;g__CAG-83;s__CAG-83 sp900545585	d__Bacteria;p__Firmicutes;c__Clostridia;o__Eubacteriales;f__Oscillospiraceae;g__;s__
DianaHT_2018_SRR6795053_bin.10	0	1	11908_0	yes	69.05	0	0.604	3597	1456918	439	1	1	0	12	9.07079	12.1952	1.43184	0.18	True	d__Bacteria;p__Firmicutes_A;c__Clostridia;o__Oscillospirales;f__Oscillospiraceae;g__CAG-83;s__CAG-83 sp900548615	d__Bacteria;p__Firmicutes;c__Clostridia;o__Eubacteriales;f__Oscillospiraceae;g__;s__
FerrettiP_2018_SRR5274022_bin.10	0	1	11909_0	yes	85.34	1.901	0.571	18242	1733103	137	2	1	0	13	18.7902	32.0039	0.110474	0.11	True	d__Bacteria;p__Firmicutes_A;c__Clostridia;o__Oscillospirales;f__Oscillospiraceae;g__CAG-83;s__CAG-83 sp003539495	d__Bacteria;p__Firmicutes;c__Clostridia;o__Eubacteriales;f__;g__;s__
DianaHT_2018_SRR6795056_bin.9	0	1	11910_0	yes	64.76	1.724	0.629	4010	1546988	446	0	1	0	7	9.44867	11.9427	0.202975	0.13	True	d__Bacteria;p__Firmicutes_A;c__Clostridia;o__Oscillospirales;f__Oscillospiraceae;g__CAG-83;s__CAG-83 sp900552475	d__Bacteria;p__Firmicutes;c__Clostridia;o__Eubacteriales;f__Oscillospiraceae;g__;s__
MurphyR_2019_SRR7351834_bin.5	0	1	11912_0	yes	94.63	1.342	0.452	21798	4655290	340	0	0	1	19	19.886	261.852	0.00188422	0.14	True	d__Bacteria;p__Firmicutes_A;c__Clostridia;o__Lachnospirales;f__Lachnospiraceae;g__Catenibacillus;s__Catenibacillus sp018369015	d__Bacteria;p__Firmicutes;c__Clostridia;o__Eubacteriales;f__;g__;s__
MurphyR_2019_SRR7352030_bin.9	0	2	11914_2	yes	80.25	3.456	0.586	2895	2053468	813	1	1	0	13	16.7647	23.1429	0.281308	0.42	True	d__Bacteria;p__Firmicutes_A;c__Clostridia;o__Oscillospirales;f__Oscillospiraceae;g__Evtepia;s__Evtepia gabavorous	d__Bacteria;p__Firmicutes;c__;o__;f__;g__;s__
MurphyR_2019_SRR7351975_bin.15	0	1	11915_0	yes	83.36	3.859	0.619	3165	2020489	776	1	1	1	15	10.924	23.5166	0.381487	0.29	True	d__Bacteria;p__Firmicutes_A;c__Clostridia;o__Oscillospirales;f__Oscillospiraceae;g__Evtepia;s__Evtepia excrementipullorum	d__Bacteria;p__Firmicutes;c__Clostridia;o__Eubacteriales;f__;g__;s__
BackhedF_2015_ERR526068_bin.1	0	1	11919_2	yes	84.93	1.027	0.621	3704	1937013	645				11	10.379	48.9435	0.0527664	0	True	d__Bacteria;p__Firmicutes_A;c__Clostridia;o__Oscillospirales;f__Oscillospiraceae;g__Dysosmobacter;s__Dysosmobacter welbionis	d__Bacteria;p__Firmicutes;c__Clostridia;o__Eubacteriales;f__Oscillospiraceae;g__Oscillibacter;s__
GasparriniAJ_2019_SRR9865729_bin.5	0	1	11939_1	yes	64.05	1.118	0.619	2092	2191302	1112	1	1	1	14	8.50462	95.5071	0.54755	0	True	d__Bacteria;p__Firmicutes_A;c__Clostridia;o__Oscillospirales;f__Oscillospiraceae;g__Flavonifractor;s__Flavonifractor plautii	d__Bacteria;p__Firmicutes;c__Clostridia;o__Eubacteriales;f__Oscillospiraceae;g__Flavonifractor;s__Flavonifractor plautii
VatanenT_2016_SRR4408165_bin.3	0	1	11939_2	yes	60.76	0.503	0.601	2104	2260774	1156	1	2	3	13	12.3892	271.373	0.102451	0	True	d__Bacteria;p__Firmicutes_A;c__Clostridia;o__Oscillospirales;f__Oscillospiraceae;g__Flavonifractor;s__Flavonifractor plautii	d__Bacteria;p__Firmicutes;c__Clostridia;o__Eubacteriales;f__Oscillospiraceae;g__Flavonifractor;s__Flavonifractor plautii
GibsonMK_2016_SRR3132489_bin.5	0	1	11939_3	yes	71.36	1.565	0.623	2372	2251246	1040	1	0	0	16	7.40663	173.982	0.0520543	0	True	d__Bacteria;p__Firmicutes_A;c__Clostridia;o__Oscillospirales;f__Oscillospiraceae;g__Flavonifractor;s__Flavonifractor plautii	d__Bacteria;p__Firmicutes;c__Clostridia;o__Eubacteriales;f__Oscillospiraceae;g__Flavonifractor;s__Flavonifractor plautii
YassourM_2018_SRR7280964_bin.3	0	1	11939_4	yes	69.6	1.14	0.622	2395	2208907	1025				15	10.3715	85.8769	0.104558	0	True	d__Bacteria;p__Firmicutes_A;c__Clostridia;o__Oscillospirales;f__Oscillospiraceae;g__Flavonifractor;s__Flavonifractor plautii	d__Bacteria;p__Firmicutes;c__Clostridia;o__Eubacteriales;f__Oscillospiraceae;g__Flavonifractor;s__Flavonifractor plautii
MurphyR_2019_SRR7351935_bin.6	0	1	11939_5	yes	73.16	2.035	0.629	2296	2216699	1060				6	13.1045	51.3413	0.0664678	0	True	d__Bacteria;p__Firmicutes_A;c__Clostridia;o__Oscillospirales;f__Oscillospiraceae;g__Flavonifractor;s__Flavonifractor plautii	d__Bacteria;p__Firmicutes;c__Clostridia;o__Eubacteriales;f__Oscillospiraceae;g__Flavonifractor;s__Flavonifractor plautii
GasparriniAJ_2019_SRR9865824_bin.9	0	3	11939_6	yes	73.85	2.369	0.629	2369	2188851	1018				10	10.0753	77.1968	0.109611	0	True	d__Bacteria;p__Firmicutes_A;c__Clostridia;o__Oscillospirales;f__Oscillospiraceae;g__Flavonifractor;s__Flavonifractor plautii	d__Bacteria;p__Firmicutes;c__Clostridia;o__Eubacteriales;f__Oscillospiraceae;g__Flavonifractor;s__Flavonifractor plautii
CokerMO_2019_SRR8692221_bin.16	0	10	11939_8	yes	82.66	1.196	0.64	3622	2277823	752				10	5.62064	10.6172	0.589956	0	True	d__Bacteria;p__Firmicutes_A;c__Clostridia;o__Oscillospirales;f__Oscillospiraceae;g__Flavonifractor;s__Flavonifractor plautii	d__Bacteria;p__Firmicutes;c__Clostridia;o__Eubacteriales;f__Oscillospiraceae;g__Flavonifractor;s__Flavonifractor plautii
ShaoY_2019_ERR3406229_bin.11	0	2	11939_9	yes	64.42	0.335	0.619	2386	2470746	1135	1	0	0	15	5.11895	28.0089	0.315493	0	True	d__Bacteria;p__Firmicutes_A;c__Clostridia;o__Oscillospirales;f__Oscillospiraceae;g__Flavonifractor;s__Flavonifractor plautii	d__Bacteria;p__Firmicutes;c__Clostridia;o__Eubacteriales;f__Oscillospiraceae;g__Flavonifractor;s__Flavonifractor plautii
GibsonMK_2016_SRR3132015_bin.7	0	1	11939_10	yes	73.56	1.006	0.595	2908	2836040	1142	1	0	0	17	14.8518	150.072	0.029007	0.36	True	d__Bacteria;p__Firmicutes_A;c__Clostridia;o__Oscillospirales;f__Oscillospiraceae;g__Flavonifractor;s__Flavonifractor plautii	d__Bacteria;p__Firmicutes;c__Clostridia;o__Eubacteriales;f__Oscillospiraceae;g__Flavonifractor;s__Flavonifractor plautii
ShaoY_2019_ERR3405885_bin.12	0	1	11939_11	yes	56.01	0	0.629	1796	1547733	885	1	0	0	14	4.48877	29.2569	0.639075	0	True	d__Bacteria;p__Firmicutes_A;c__Clostridia;o__Oscillospirales;f__Oscillospiraceae;g__Flavonifractor;s__Flavonifractor plautii	d__Bacteria;p__Firmicutes;c__Clostridia;o__Eubacteriales;f__Oscillospiraceae;g__Flavonifractor;s__Flavonifractor plautii
MurphyR_2019_SRR7351746_bin.8	0	1	11939_12	yes	62.21	1.454	0.631	1989	1975025	1043	1	1	1	14	8.61256	49.2277	0.316534	0	True	d__Bacteria;p__Firmicutes_A;c__Clostridia;o__Oscillospirales;f__Oscillospiraceae;g__Flavonifractor;s__Flavonifractor plautii	d__Bacteria;p__Firmicutes;c__Clostridia;o__Eubacteriales;f__Oscillospiraceae;g__Flavonifractor;s__Flavonifractor plautii
MurphyR_2019_SRR7352107_bin.8	0	1	11939_13	yes	61.97	0.433	0.625	1831	2169363	1226	0	1	0	6	12.4163	56.9201	0.370747	0	True	d__Bacteria;p__Firmicutes_A;c__Clostridia;o__Oscillospirales;f__Oscillospiraceae;g__Flavonifractor;s__Flavonifractor plautii	d__Bacteria;p__Firmicutes;c__Clostridia;o__Eubacteriales;f__Oscillospiraceae;g__Flavonifractor;s__Flavonifractor plautii
ShaoY_2019_ERR3406099_bin.12	0	1	11939_14	yes	59.89	0.02	0.621	1978	2122061	1111				7	4.69037	30.8087	0.604396	0	True	d__Bacteria;p__Firmicutes_A;c__Clostridia;o__Oscillospirales;f__Oscillospiraceae;g__Flavonifractor;s__Flavonifractor plautii	d__Bacteria;p__Firmicutes;c__Clostridia;o__Eubacteriales;f__Oscillospiraceae;g__Flavonifractor;s__Flavonifractor plautii
ChuDM_2017_SRR8942385_bin.6	0	1	11941_2	yes	96.97	0	0.602	18152	3124781	269	1	0	0	16	10.6402	40.2615	0.00690966	0.26	True	d__Bacteria;p__Firmicutes_A;c__Clostridia;o__Oscillospirales;f__Oscillospiraceae;g__Flavonifractor;s__Flavonifractor intestinigallinarum	d__Bacteria;p__Firmicutes;c__Clostridia;o__Eubacteriales;f__Oscillospiraceae;g__Flavonifractor;s__
ShaoY_2019_ERR3404861_bin.6	0	8	11980_1	yes	77.93	0.877	0.42	3051	1765572	680	0	1	0	15	5.37258	33.0538	0.261599	0.36	True	d__Bacteria;p__Firmicutes_A;c__Clostridia;o__Lachnospirales;f__Lachnospiraceae;g__Mediterraneibacter;s__Mediterraneibacter torques	d__Bacteria;p__Firmicutes;c__Clostridia;o__Eubacteriales;f__Lachnospiraceae;g__Mediterraneibacter;s__[Ruminococcus] torques
MurphyR_2019_SRR7351959_bin.13	0	1	11980_3	yes	57.39	0.896	0.422	2180	1404393	699	0	0	1	7	10.0115	27.0658	0.129273	0.18	True	d__Bacteria;p__Firmicutes_A;c__Clostridia;o__Lachnospirales;f__Lachnospiraceae;g__Mediterraneibacter;s__Mediterraneibacter torques	d__Bacteria;p__Firmicutes;c__Clostridia;o__Eubacteriales;f__Lachnospiraceae;g__Mediterraneibacter;s__[Ruminococcus] torques
MurphyR_2019_SRR7352001_bin.20	0	1	11980_4	yes	61.44	1.434	0.423	2289	1456283	687	0	0	1	6	7.82765	28.363	0.0747883	0.31	True	d__Bacteria;p__Firmicutes_A;c__Clostridia;o__Lachnospirales;f__Lachnospiraceae;g__Mediterraneibacter;s__Mediterraneibacter torques	d__Bacteria;p__Firmicutes;c__Clostridia;o__Eubacteriales;f__Lachnospiraceae;g__Mediterraneibacter;s__[Ruminococcus] torques
GasparriniAJ_2019_SRR9865470_bin.7	0	1	11980_5	yes	54.09	0	0.419	2093	1278498	650				10	7.61815	40.5002	0.48752	0.19	True	d__Bacteria;p__Firmicutes_A;c__Clostridia;o__Lachnospirales;f__Lachnospiraceae;g__Mediterraneibacter;s__Mediterraneibacter torques	d__Bacteria;p__Firmicutes;c__Clostridia;o__Eubacteriales;f__Lachnospiraceae;g__Mediterraneibacter;s__[Ruminococcus] torques
BackhedF_2015_ERR525896_bin.18	0	2	11982_3	yes	81.84	2.12	0.478	3558	2115841	709	0	1	0	10	7.0198	22.8879	0.0971886	0.37	True	d__Bacteria;p__Firmicutes_A;c__Clostridia;o__Lachnospirales;f__Lachnospiraceae;g__Clostridium_AP;s__Clostridium_AP scindens	d__Bacteria;p__Firmicutes;c__Clostridia;o__Eubacteriales;f__Lachnospiraceae;g__Lachnoclostridium;s__[Clostridium] scindens
BackhedF_2015_ERR525992_bin.38	0	1	11982_4	yes	54.28	0	0.478	1984	1371348	732				11	5.19332	13.5344	0.30545	0	True	d__Bacteria;p__Firmicutes_A;c__Clostridia;o__Lachnospirales;f__Lachnospiraceae;g__Clostridium_AP;s__Clostridium_AP scindens	d__Bacteria;p__Firmicutes;c__Clostridia;o__Eubacteriales;f__Lachnospiraceae;g__Lachnoclostridium;s__[Clostridium] scindens
ParnanenK_2018_SRR5723857_bin.3	0	1	11982_5	yes	59.51	0.877	0.488	2147	1513562	752				5	4.65966	70.8611	0.037561	0.42	True	d__Bacteria;p__Firmicutes_A;c__Clostridia;o__Lachnospirales;f__Lachnospiraceae;g__Clostridium_AP;s__Clostridium_AP scindens	d__Bacteria;p__Firmicutes;c__Clostridia;o__Eubacteriales;f__Lachnospiraceae;g__Lachnoclostridium;s__[Clostridium] scindens
BackhedF_2015_ERR525961_bin.10	0	1	11983_2	yes	72.01	0.632	0.432	4332	1526549	400				4	6.59035	38.0318	0.0274305	0	True	d__Bacteria;p__Firmicutes_A;c__Clostridia;o__Lachnospirales;f__Lachnospiraceae;g__Faecalimonas;s__Faecalimonas umbilicata	d__Bacteria;p__Firmicutes;c__Clostridia;o__Eubacteriales;f__Lachnospiraceae;g__;s__
CokerMO_2019_SRR8692240_bin.20	0	1	11984_0	yes	97.45	0	0.441	70692	2933381	68	0	1	3	17	13.6608	45.815	0.00184714	0.15	True	d__Bacteria;p__Firmicutes_A;c__Clostridia;o__Lachnospirales;f__Lachnospiraceae;g__Faecalimonas;s__Faecalimonas sp900546325	d__Bacteria;p__Firmicutes;c__Clostridia;o__Eubacteriales;f__Lachnospiraceae;g__;s__
BackhedF_2015_ERR525754_bin.13	0	1	11985_0	yes	51.22	0	0.447	4381	1874571	475				8	7.84433	18.511	0.0125341	0.36	True	d__Bacteria;p__Firmicutes_A;c__Clostridia;o__Lachnospirales;f__Lachnospiraceae;g__Faecalimonas;s__	d__Bacteria;p__Firmicutes;c__Clostridia;o__Eubacteriales;f__Lachnospiraceae;g__;s__
RahmanSF_2018_SRR5963400_bin.7	0	2	11988_0	yes	98.73	0	0.376	147172	2376775	36	0	1	3	18	764.258	515.14	0.000508048	0.19	True	d__Bacteria;p__Firmicutes_A;c__Clostridia;o__Lachnospirales;f__Lachnospiraceae;g__Faecalimonas;s__Faecalimonas sp900551895	d__Bacteria;p__Firmicutes;c__Clostridia;o__Eubacteriales;f__Lachnospiraceae;g__;s__
VatanenT_2016_SRR4408135_bin.6	0	3	11990_1	yes	95.32	0	0.415	117799	2254752	35	0	2	0	18	28.7902	210.566	0.00300638	0.2	True	d__Bacteria;p__Firmicutes_A;c__Clostridia;o__Lachnospirales;f__Lachnospiraceae;g__CAG-317;s__CAG-317 sp900543415	d__Bacteria;p__Firmicutes;c__Clostridia;o__Eubacteriales;f__Lachnospiraceae;g__Dorea;s__
VatanenT_2016_SRR4408096_bin.2	0	4	11994_1	yes	75.26	1.23	0.449	3296	2030228	715				9	10.2054	39.981	0.0347439	0	True	d__Bacteria;p__Firmicutes_A;c__Clostridia;o__Lachnospirales;f__Lachnospiraceae;g__Coprococcus;s__Coprococcus eutactus_A	d__Bacteria;p__Firmicutes;c__Clostridia;o__Eubacteriales;f__Lachnospiraceae;g__Coprococcus;s__
FerrettiP_2018_SRR5274022_bin.14	0	1	11994_4	yes	55.37	0.939	0.451	2046	1479003	751				5	8.78187	15.8583	0.0493159	0.25	True	d__Bacteria;p__Firmicutes_A;c__Clostridia;o__Lachnospirales;f__Lachnospiraceae;g__Coprococcus;s__Coprococcus eutactus_A	d__Bacteria;p__Firmicutes;c__Clostridia;o__Eubacteriales;f__Lachnospiraceae;g__Coprococcus;s__
VatanenT_2016_SRR4408061_bin.4	0	2	11998_1	yes	65.54	0.244	0.373	1965	1449529	769				3	8.18451	109.45	0.0264732	0	True	d__Bacteria;p__Firmicutes_A;c__Clostridia;o__Lachnospirales;f__Lachnospiraceae;g__Lachnospira;s__Lachnospira rogosae_A	d__Bacteria;p__Firmicutes;c__Clostridia;o__Eubacteriales;f__;g__;s__
VatanenT_2016_SRR4408129_bin.4	0	6	11998_2	yes	84.37	1.424	0.368	3495	1845522	645				11	11.9062	93.2125	0.117859	0	True	d__Bacteria;p__Firmicutes_A;c__Clostridia;o__Lachnospirales;f__Lachnospiraceae;g__Lachnospira;s__Lachnospira rogosae_A	d__Bacteria;p__Firmicutes;c__Clostridia;o__Eubacteriales;f__;g__;s__
ShaoY_2019_ERR3405995_bin.9	0	1	11998_4	yes	61.21	0.134	0.361	2058	1565528	813				9	4.64511	35.9442	0.209508	0	True	d__Bacteria;p__Firmicutes_A;c__Clostridia;o__Lachnospirales;f__Lachnospiraceae;g__Lachnospira;s__Lachnospira rogosae_A	d__Bacteria;p__Firmicutes;c__Clostridia;o__Eubacteriales;f__;g__;s__
ChuDM_2017_SRR8942397_bin.19	0	9	11999_1	yes	98.65	0	0.357	83412	2923524	60	0	0	1	16	27.7495	85.346	0.0021331	0.2	True	d__Bacteria;p__Firmicutes_A;c__Clostridia;o__Lachnospirales;f__Lachnospiraceae;g__Lachnospira;s__Lachnospira sp000436475	d__Bacteria;p__Firmicutes;c__Clostridia;o__Eubacteriales;f__Eubacteriaceae;g__Eubacterium;s__
VatanenT_2016_SRR4305323_bin.3	0	1	11999_2	yes	57.84	0.915	0.37	1902	1451606	790				2	13.0218	69.6459	0.0898935	0.43	True	d__Bacteria;p__Firmicutes_A;c__Clostridia;o__Lachnospirales;f__Lachnospiraceae;g__Lachnospira;s__Lachnospira sp000436475	d__Bacteria;p__Firmicutes;c__Clostridia;o__Eubacteriales;f__Eubacteriaceae;g__Eubacterium;s__
VatanenT_2016_SRR4305524_bin.8	0	2	11999_3	yes	73.83	2.074	0.366	2182	1831800	895				7	13.2439	128.573	0.057238	0.37	True	d__Bacteria;p__Firmicutes_A;c__Clostridia;o__Lachnospirales;f__Lachnospiraceae;g__Lachnospira;s__Lachnospira sp000436475	d__Bacteria;p__Firmicutes;c__Clostridia;o__Eubacteriales;f__Eubacteriaceae;g__Eubacterium;s__
ShaoY_2019_ERR3406227_bin.5	0	7	12000_0	yes	99.32	0	0.367	204493	3163509	32	0	2	1	18	25.8958	137.914	0.00160524	0.11	True	d__Bacteria;p__Firmicutes_A;c__Clostridia;o__Lachnospirales;f__Lachnospiraceae;g__Lachnospira;s__Lachnospira sp000436535	d__Bacteria;p__Firmicutes;c__Clostridia;o__Eubacteriales;f__Eubacteriaceae;g__Eubacterium;s__
CokerMO_2019_SRR8692214_bin.21	0	1	12007_0	yes	96.83	2.215	0.49	152456	3049494	38	0	0	1	16	31.9289	38.3012	0.00133806	0.12	True	d__Bacteria;p__Firmicutes_A;c__Clostridia;o__Lachnospirales;f__Lachnospiraceae;g__Blautia_A;s__	d__Bacteria;p__Firmicutes;c__Clostridia;o__Eubacteriales;f__Lachnospiraceae;g__Blautia;s__
ShaoY_2019_ERR3406032_bin.10	0	58	12008_1	yes	99.32	0	0.418	198012	2928928	29	0	4	4	18	211.334	626.319	0.000497655	0.19	True	d__Bacteria;p__Firmicutes_A;c__Clostridia;o__Lachnospirales;f__Lachnospiraceae;g__Lachnospira;s__Lachnospira sp000437735	d__Bacteria;p__Firmicutes;c__Clostridia;o__Eubacteriales;f__Eubacteriaceae;g__Eubacterium;s__
VatanenT_2016_SRR4305432_bin.3	0	5	12008_2	yes	74.5	0.061	0.429	2950	1996656	762				12	9.78485	43.3874	0.046701	0.37	True	d__Bacteria;p__Firmicutes_A;c__Clostridia;o__Lachnospirales;f__Lachnospiraceae;g__Lachnospira;s__Lachnospira sp000437735	d__Bacteria;p__Firmicutes;c__Clostridia;o__Eubacteriales;f__Eubacteriaceae;g__Eubacterium;s__
MurphyR_2019_SRR7411355_bin.11	0	1	12008_3	yes	75.59	4.8	0.427	2262	1957177	943	0	0	1	7	26.1325	36.8996	0.0111492	0.26	True	d__Bacteria;p__Firmicutes_A;c__Clostridia;o__Lachnospirales;f__Lachnospiraceae;g__Lachnospira;s__Lachnospira sp000437735	d__Bacteria;p__Firmicutes;c__Clostridia;o__Eubacteriales;f__Eubacteriaceae;g__Eubacterium;s__
ShaoY_2019_ERR3405907_bin.22	0	1	12008_4	yes	59.73	0.284	0.42	2086	1593222	807	0	1	0	8	4.66685	16.0185	0.126444	0.44	True	d__Bacteria;p__Firmicutes_A;c__Clostridia;o__Lachnospirales;f__Lachnospiraceae;g__Lachnospira;s__Lachnospira sp000437735	d__Bacteria;p__Firmicutes;c__Clostridia;o__Eubacteriales;f__Eubacteriaceae;g__Eubacterium;s__
BackhedF_2015_ERR525984_bin.18	0	1	12017_2	yes	54.07	0.692	0.334	1896	924017	503				5	5.46911	29.2825	0.147598	0.38	True	d__Bacteria;p__Firmicutes_A;c__Clostridia;o__Lachnospirales;f__CAG-274;g__Gallispira;s__Gallispira sp900543365	d__Bacteria;p__Firmicutes;c__Clostridia;o__Eubacteriales;f__Eubacteriaceae;g__Eubacterium;s__
MurphyR_2019_SRR7351975_bin.19	0	1	12025_2	yes	54.93	0.5	0.381	2202	1428597	701	0	1	0	8	8.47238	19.7637	0.1311	0.15	True	d__Bacteria;p__Firmicutes_A;c__Clostridia;o__Monoglobales;f__Monoglobaceae;g__Monoglobus;s__Monoglobus pectinilyticus	d__Bacteria;p__Firmicutes;c__Clostridia;o__Eubacteriales;f__;g__;s__
MurphyR_2019_SRR7352033_bin.23	0	1	12025_3	yes	52.05	0.302	0.376	1830	1542749	862	1	1	1	7	7.80864	24.992	0.184894	0.18	True	d__Bacteria;p__Firmicutes_A;c__Clostridia;o__Monoglobales;f__Monoglobaceae;g__Monoglobus;s__Monoglobus pectinilyticus	d__Bacteria;p__Firmicutes;c__Clostridia;o__Eubacteriales;f__;g__;s__
CokerMO_2019_SRR8692215_bin.40	0	1	12030_2	yes	66.13	2.013	0.427	2530	2280775	997				10	6.63007	8.60226	0.140713	0.15	True	d__Bacteria;p__Firmicutes_A;c__Clostridia;o__Lachnospirales;f__Lachnospiraceae;g__CAG-882;s__CAG-882 sp003486385	d__Bacteria;p__Firmicutes;c__Clostridia;o__Eubacteriales;f__Eubacteriaceae;g__Eubacterium;s__
VatanenT_2016_SRR4408264_bin.4	0	1	12032_2	yes	71.45	0.508	0.383	2885	1303528	507				8	9.22759	36.3657	0.0823554	0	True	d__Bacteria;p__Firmicutes_A;c__Clostridia;o__Lachnospirales;f__Lachnospiraceae;g__Butyrivibrio_A;s__Butyrivibrio_A crossotus	d__Bacteria;p__Firmicutes;c__Clostridia;o__Eubacteriales;f__Lachnospiraceae;g__Butyrivibrio;s__
VatanenT_2016_SRR4305143_bin.1	0	7	12035_2	yes	71.7	1.201	0.496	3729	1778241	530				10	12.1769	117.107	0.173756	0.12	True	d__Bacteria;p__Firmicutes_A;c__Clostridia;o__Lachnospirales;f__Lachnospiraceae;g__Eisenbergiella;s__Eisenbergiella sp900066775	d__Bacteria;p__Firmicutes;c__Clostridia;o__Eubacteriales;f__;g__;s__
CokerMO_2019_SRR8692181_bin.10	0	1	12035_3	yes	70.6	2.701	0.498	2870	1642439	643	0	0	1	9	4.88733	3.9051	0.201569	0.13	True	d__Bacteria;p__Firmicutes_A;c__Clostridia;o__Lachnospirales;f__Lachnospiraceae;g__Eisenbergiella;s__Eisenbergiella sp900066775	d__Bacteria;p__Firmicutes;c__Clostridia;o__Eubacteriales;f__;g__;s__
CokerMO_2019_SRR8692194_bin.4	0	1	12035_4	yes	75.71	0.593	0.487	2948	2383868	927	0	0	2	16	4.91681	15.8982	0.154155	0.16	True	d__Bacteria;p__Firmicutes_A;c__Clostridia;o__Lachnospirales;f__Lachnospiraceae;g__Eisenbergiella;s__Eisenbergiella sp900066775	d__Bacteria;p__Firmicutes;c__Clostridia;o__Eubacteriales;f__;g__;s__
VatanenT_2016_SRR4408105_bin.12	0	1	12035_5	yes	66.75	2.198	0.495	2189	1711674	831	1	0	0	8	9.49477	60.2872	0.211099	0.13	True	d__Bacteria;p__Firmicutes_A;c__Clostridia;o__Lachnospirales;f__Lachnospiraceae;g__Eisenbergiella;s__Eisenbergiella sp900066775	d__Bacteria;p__Firmicutes;c__Clostridia;o__Eubacteriales;f__;g__;s__
Baumann-DudenhoefferAM_2018_SRR7217728_bin.5	0	1	12041_1	yes	51.83	0.159	0.507	3223	1698692	554				12	9.85917	118.643	0.10763	0	True	d__Bacteria;p__Firmicutes_A;c__Clostridia;o__Lachnospirales;f__Lachnospiraceae;g__Roseburia;s__Roseburia hominis	d__Bacteria;p__Firmicutes;c__Clostridia;o__Eubacteriales;f__Lachnospiraceae;g__Roseburia;s__Roseburia hominis
MurphyR_2019_SRR7351832_bin.12	0	1	12041_2	yes	73.7	2.898	0.508	2457	2155847	946	0	1	1	11	15.3028	34.3314	0.031615	0	True	d__Bacteria;p__Firmicutes_A;c__Clostridia;o__Lachnospirales;f__Lachnospiraceae;g__Roseburia;s__Roseburia hominis	d__Bacteria;p__Firmicutes;c__Clostridia;o__Eubacteriales;f__Lachnospiraceae;g__Roseburia;s__Roseburia hominis
BackhedF_2015_ERR525960_bin.14	0	1	12041_3	yes	56.82	0.483	0.499	3127	1409881	479	0	0	1	7	6.74729	23.0235	0.0491196	0	True	d__Bacteria;p__Firmicutes_A;c__Clostridia;o__Lachnospirales;f__Lachnospiraceae;g__Roseburia;s__Roseburia hominis	d__Bacteria;p__Firmicutes;c__Clostridia;o__Eubacteriales;f__Lachnospiraceae;g__Roseburia;s__Roseburia hominis
Baumann-DudenhoefferAM_2018_SRR7217505_bin.8	0	2	12041_5	yes	69.08	2.685	0.503	2271	1804209	870				15	8.62839	62.6488	0.144651	0	True	d__Bacteria;p__Firmicutes_A;c__Clostridia;o__Lachnospirales;f__Lachnospiraceae;g__Roseburia;s__Roseburia hominis	d__Bacteria;p__Firmicutes;c__Clostridia;o__Eubacteriales;f__Lachnospiraceae;g__Roseburia;s__Roseburia hominis
VatanenT_2016_SRR4305214_bin.6	0	1	12041_6	yes	52.87	0	0.508	2033	1556286	802	1	0	1	8	7.97947	72.6798	0.0927343	0	True	d__Bacteria;p__Firmicutes_A;c__Clostridia;o__Lachnospirales;f__Lachnospiraceae;g__Roseburia;s__Roseburia hominis	d__Bacteria;p__Firmicutes;c__Clostridia;o__Eubacteriales;f__Lachnospiraceae;g__Roseburia;s__Roseburia hominis
VatanenT_2016_SRR4305064_bin.3	0	5	12042_1	yes	67.46	1.69	0.435	4447	2318404	601	0	1	0	12	9.63445	68.7748	0.0476012	0	True	d__Bacteria;p__Firmicutes_A;c__Clostridia;o__Lachnospirales;f__Lachnospiraceae;g__Roseburia;s__Roseburia intestinalis	d__Bacteria;p__Firmicutes;c__Clostridia;o__Eubacteriales;f__Lachnospiraceae;g__Roseburia;s__Roseburia intestinalis
CokerMO_2019_SRR8692221_bin.31	0	2	12043_1	yes	91.17	2.149	0.388	7665	2405818	424	0	0	1	11	6.2996	10.9839	0.0230116	0.15	True	d__Bacteria;p__Firmicutes_A;c__Clostridia;o__Lachnospirales;f__Lachnospiraceae;g__Butyribacter;s__Butyribacter sp003149875	d__Bacteria;p__Firmicutes;c__Clostridia;o__Eubacteriales;f__Clostridiaceae;g__;s__
BackhedF_2015_ERR525936_bin.4	0	26	12044_1	yes	98.16	1.053	0.414	77334	4076267	93	0	3	5	18	479.721	1438.74	0.00183075	0.24	True	d__Bacteria;p__Firmicutes_A;c__Clostridia;o__Lachnospirales;f__Lachnospiraceae;g__COE1;s__COE1 sp001916965	d__Bacteria;p__Firmicutes;c__Clostridia;o__Eubacteriales;f__Lachnospiraceae;g__Roseburia;s__
ShaoY_2019_ERR3406021_bin.10	0	3	12044_2	yes	69.69	1.543	0.423	2842	2067496	822	0	0	1	9	5.10379	28.6766	0.171857	0.4	True	d__Bacteria;p__Firmicutes_A;c__Clostridia;o__Lachnospirales;f__Lachnospiraceae;g__COE1;s__COE1 sp001916965	d__Bacteria;p__Firmicutes;c__Clostridia;o__Eubacteriales;f__Lachnospiraceae;g__Roseburia;s__
GasparriniAJ_2019_SRR9865750_bin.4	0	1	12044_3	yes	59.43	1.149	0.423	2078	1975879	1023	0	1	0	7	8.90715	96.4523	0.437368	0.3	True	d__Bacteria;p__Firmicutes_A;c__Clostridia;o__Lachnospirales;f__Lachnospiraceae;g__COE1;s__COE1 sp001916965	d__Bacteria;p__Firmicutes;c__Clostridia;o__Eubacteriales;f__Lachnospiraceae;g__Roseburia;s__
MurphyR_2019_SRR7351896_bin.5	0	1	12046_2	yes	50.87	0	0.431	8621	1122366	169				4	15.3284	51.1564	0.0152235	0	True	d__Bacteria;p__Firmicutes_A;c__Clostridia;o__Lachnospirales;f__Lachnospiraceae;g__Roseburia;s__Roseburia inulinivorans	d__Bacteria;p__Firmicutes;c__Clostridia;o__Eubacteriales;f__Lachnospiraceae;g__Roseburia;s__Roseburia inulinivorans
GasparriniAJ_2019_SRR9865500_bin.3	0	1	12046_3	yes	73.82	2.572	0.421	2611	2510805	1094	0	1	0	14	10.3998	213.428	0.110903	0	True	d__Bacteria;p__Firmicutes_A;c__Clostridia;o__Lachnospirales;f__Lachnospiraceae;g__Roseburia;s__Roseburia inulinivorans	d__Bacteria;p__Firmicutes;c__Clostridia;o__Eubacteriales;f__Lachnospiraceae;g__Roseburia;s__Roseburia inulinivorans
CokerMO_2019_SRR8692215_bin.20	0	1	12047_1	yes	53.84	0	0.448	3113	1538784	519				10	6.53346	8.20554	0.0534974	0.22	True	d__Bacteria;p__Firmicutes_A;c__Clostridia;o__Lachnospirales;f__Lachnospiraceae;g__Hungatella_A;s__	d__Bacteria;p__Firmicutes;c__Clostridia;o__Eubacteriales;f__Clostridiaceae;g__Hungatella;s__
GasparriniAJ_2019_SRR9865541_bin.1	0	1	12047_2	yes	79.16	3.481	0.446	5530	2402240	530	0	1	0	15	10.9387	80.0008	0.109689	0.11	True	d__Bacteria;p__Firmicutes_A;c__Clostridia;o__Lachnospirales;f__Lachnospiraceae;g__Hungatella_A;s__	d__Bacteria;p__Firmicutes;c__Clostridia;o__Eubacteriales;f__Clostridiaceae;g__Hungatella;s__
CokerMO_2019_SRR8692215_bin.31	0	1	12048_0	yes	98.94	0.632	0.394	141207	3133348	30	0	0	4	17	26.6939	30.2388	0.00179552	0.06	True	d__Bacteria;p__Firmicutes_A;c__Clostridia;o__Lachnospirales;f__Lachnospiraceae;g__Fimimorpha;s__	d__Bacteria;p__Firmicutes;c__Clostridia;o__Eubacteriales;f__Lachnospiraceae;g__;s__
ShaoY_2019_ERR3406058_bin.7	0	2	12050_2	yes	72.84	1.951	0.496	2418	4304857	1964				14	4.7881	54.5298	0.249545	0	True	d__Bacteria;p__Firmicutes_A;c__Clostridia;o__Lachnospirales;f__Lachnospiraceae;g__Hungatella;s__Hungatella effluvii	d__Bacteria;p__Firmicutes;c__Clostridia;o__Eubacteriales;f__Clostridiaceae;g__Hungatella;s__Hungatella hathewayi
ShaoY_2019_ERR3404906_bin.10	0	1	12051_0	yes	98.1	0.632	0.456	71737	4331852	102	0	1	1	19	18.8177	128.471	0.00190718	0.25	True	d__Bacteria;p__Firmicutes_A;c__Clostridia;o__Lachnospirales;f__Lachnospiraceae;g__Lacrimispora;s__	d__Bacteria;p__Firmicutes;c__Clostridia;o__Eubacteriales;f__Clostridiaceae;g__;s__
ShaoY_2019_ERR3405857_bin.13	0	1	12053_2	yes	68.63	1.16	0.498	4095	1959032	539	1	1	0	13	5.73944	23.6284	0.0557435	0.27	True	d__Bacteria;p__Firmicutes_A;c__Clostridia;o__Lachnospirales;f__Lachnospiraceae;g__Fusicatenibacter;s__Fusicatenibacter sp900543115	d__Bacteria;p__Firmicutes;c__Clostridia;o__Eubacteriales;f__Lachnospiraceae;g__;s__
DianaHT_2018_SRR6795025_bin.19	0	1	12055_1	yes	55.07	0.632	0.48	3743	1829897	535	0	0	1	9	9.13295	13.1833	0.232991	0.24	True	d__Bacteria;p__Firmicutes_A;c__Clostridia;o__Lachnospirales;f__Lachnospiraceae;g__Limivivens;s__Limivivens sp900066135	d__Bacteria;p__Firmicutes;c__Clostridia;o__Eubacteriales;f__Clostridiaceae;g__;s__
Baumann-DudenhoefferAM_2018_SRR7217651_bin.6	0	3	12059_1	yes	97.46	0	0.469	33902	3232082	143	0	1	0	16	34.348	220.519	0.00952587	0	True	d__Bacteria;p__Firmicutes_A;c__Clostridia;o__Lachnospirales;f__Lachnospiraceae;g__Blautia;s__	d__Bacteria;p__Firmicutes;c__Clostridia;o__Eubacteriales;f__Lachnospiraceae;g__Blautia;s__
MurphyR_2019_SRR7352100_bin.4	0	3	12060_1	yes	92.32	0.316	0.404	73343	2667450	52	0	0	1	18	60.7927	299.295	0.00332866	0.21	True	d__Bacteria;p__Firmicutes_A;c__Clostridia;o__Lachnospirales;f__Lachnospiraceae;g__Blautia;s__Blautia sp900556555	d__Bacteria;p__Firmicutes;c__Clostridia;o__Eubacteriales;f__Lachnospiraceae;g__Blautia;s__
Baumann-DudenhoefferAM_2018_SRR7217602_bin.3	0	3	12061_1	yes	66.47	0.642	0.408	2606	2117110	902				12	8.63627	75.2675	0.237319	0.37	True	d__Bacteria;p__Firmicutes_A;c__Clostridia;o__Lachnospirales;f__Lachnospiraceae;g__Blautia;s__Blautia sp000432195	d__Bacteria;p__Firmicutes;c__;o__;f__;g__;s__
GuglielmoMDD_2019_SRR9061442_bin.6	0	2	12062_1	yes	80.22	1.265	0.394	4117	1719582	484	0	1	0	11	8.33549	65.016	0.0635377	0	True	d__Bacteria;p__Firmicutes_A;c__Clostridia;o__Lachnospirales;f__Lachnospiraceae;g__Blautia;s__Blautia hansenii	d__Bacteria;p__Firmicutes;c__Clostridia;o__Eubacteriales;f__Lachnospiraceae;g__;s__
ShaoY_2019_ERR3405919_bin.15	0	3	12062_3	yes	98.73	0.316	0.371	48027	2427194	80	0	0	3	18	9.33748	81.3801	0.0094231	0	True	d__Bacteria;p__Firmicutes_A;c__Clostridia;o__Lachnospirales;f__Lachnospiraceae;g__Blautia;s__Blautia sp900555025	d__Bacteria;p__Firmicutes;c__Clostridia;o__Eubacteriales;f__Lachnospiraceae;g__Blautia;s__
MurphyR_2019_SRR7351716_bin.3	0	1	12062_5	yes	61.93	1.449	0.402	2199	1453883	695	0	0	1	11	7.15723	35.772	0.070464	0	True	d__Bacteria;p__Firmicutes_A;c__Clostridia;o__Lachnospirales;f__Lachnospiraceae;g__Blautia;s__Blautia hansenii	d__Bacteria;p__Firmicutes;c__Clostridia;o__Eubacteriales;f__Lachnospiraceae;g__;s__
BackhedF_2015_ERR525936_bin.16	0	1	12063_1	yes	76.03	2.167	0.431	2691	1929618	792	0	0	1	12	5.96873	20.7117	0.0216925	0.3	True	d__Bacteria;p__Firmicutes_A;c__Clostridia;o__Lachnospirales;f__Lachnospiraceae;g__Blautia;s__Blautia argi	d__Bacteria;p__Firmicutes;c__Clostridia;o__Eubacteriales;f__Lachnospiraceae;g__Blautia;s__
Baumann-DudenhoefferAM_2018_SRR7217922_bin.6	0	2	12064_2	yes	72.86	0.632	0.446	3250	1787887	603	0	0	1	11	10.1774	104.623	0.0817494	0.35	True	d__Bacteria;p__Firmicutes_A;c__Clostridia;o__Lachnospirales;f__Lachnospiraceae;g__Blautia;s__Blautia sp900541955	d__Bacteria;p__Firmicutes;c__Clostridia;o__Eubacteriales;f__Lachnospiraceae;g__Blautia;s__
CokerMO_2019_SRR8692231_bin.27	0	1	12065_0	yes	93.47	1.392	0.406	17590	2400021	230	0	0	3	17	8.45932	5.80947	0.0193606	0.12	True	d__Bacteria;p__Firmicutes_A;c__Clostridia;o__Lachnospirales;f__Lachnospiraceae;g__JAGZHZ01;s__JAGZHZ01 sp018366495	d__Bacteria;p__Firmicutes;c__Clostridia;o__Eubacteriales;f__;g__;s__
ShaoY_2019_ERR3405997_bin.4	0	1	12066_2	yes	64.58	0.949	0.412	3644	4247252	1273				15	5.37952	22.2246	0.0917765	0	True	d__Bacteria;p__Firmicutes_A;c__Clostridia;o__Lachnospirales;f__Lachnospiraceae;g__Robinsoniella;s__Robinsoniella peoriensis	d__Bacteria;p__Firmicutes;c__Clostridia;o__Eubacteriales;f__Lachnospiraceae;g__Robinsoniella;s__Robinsoniella peoriensis
ShaoY_2019_ERR3405831_bin.2	0	5	12067_1	yes	99.36	0	0.419	155649	7104003	83	0	1	3	18	28.0335	410.244	0.00025384	0.23	True	d__Bacteria;p__Firmicutes_A;c__Clostridia;o__Lachnospirales;f__Lachnospiraceae;g__Robinsoniella;s__Robinsoniella sp900555455	d__Bacteria;p__Firmicutes;c__Clostridia;o__Eubacteriales;f__Lachnospiraceae;g__Robinsoniella;s__
BackhedF_2015_ERR525690_bin.1	0	2	12067_2	yes	99.36	0.316	0.418	85024	7580347	151				19	86.5633	919.915	0.0010758	0.18	True	d__Bacteria;p__Firmicutes_A;c__Clostridia;o__Lachnospirales;f__Lachnospiraceae;g__Robinsoniella;s__Robinsoniella sp900540475	d__Bacteria;p__Firmicutes;c__Clostridia;o__Eubacteriales;f__Lachnospiraceae;g__Robinsoniella;s__
VatanenT_2016_SRR4305126_bin.3	0	1	12073_2	yes	57.02	0.866	0.415	2875	1372628	494				3	8.99629	223.558	0.087896	0.21	True	d__Bacteria;p__Firmicutes_A;c__Clostridia;o__Lachnospirales;f__Lachnospiraceae;g__RUG115;s__RUG115 sp900066395	d__Bacteria;p__Firmicutes;c__Clostridia;o__Eubacteriales;f__Lachnospiraceae;g__Roseburia;s__
VatanenT_2016_SRR4408009_bin.8	0	1	12073_3	yes	62.23	1.127	0.403	3399	2062829	689				7	15.6025	100.785	0.124945	0.36	True	d__Bacteria;p__Firmicutes_A;c__Clostridia;o__Lachnospirales;f__Lachnospiraceae;g__RUG115;s__RUG115 sp900066395	d__Bacteria;p__Firmicutes;c__Clostridia;o__Eubacteriales;f__Lachnospiraceae;g__Roseburia;s__
FerrettiP_2018_SRR5273887_bin.5	0	3	12079_2	yes	68.15	1.449	0.451	3241	1712965	550				8	12.0885	87.184	0.0477063	0	True	d__Bacteria;p__Firmicutes_A;c__Clostridia;o__Lachnospirales;f__Lachnospiraceae;g__Agathobacter;s__Agathobacter faecis	d__Bacteria;p__Firmicutes;c__Clostridia;o__Eubacteriales;f__Lachnospiraceae;g__Roseburia;s__
VatanenT_2016_SRR4408153_bin.1	0	1	12079_3	yes	53.5	0	0.446	2599	1164696	456				5	8.5158	365.613	0.0207028	0	True	d__Bacteria;p__Firmicutes_A;c__Clostridia;o__Lachnospirales;f__Lachnospiraceae;g__Agathobacter;s__Agathobacter faecis	d__Bacteria;p__Firmicutes;c__Clostridia;o__Eubacteriales;f__Lachnospiraceae;g__Roseburia;s__
ShaoY_2019_ERR3406009_bin.6	0	6	12081_1	yes	99.27	1.449	0.381	85380	3303271	151	0	3	4	19	46.4982	174.925	0.00832458	0.28	True	d__Bacteria;p__Firmicutes_A;c__Clostridia;o__Lachnospirales;f__Lachnospiraceae;g__Agathobacter;s__Agathobacter sp905209075	d__Bacteria;p__Firmicutes;c__Clostridia;o__Eubacteriales;f__Lachnospiraceae;g__;s__
VatanenT_2016_SRR4408285_bin.6	0	19	12082_1	yes	88.74	2.165	0.429	3366	1827170	631				15	12.1143	49.9431	0.380695	0.24	True	d__Bacteria;p__Firmicutes_A;c__Clostridia;o__Lachnospirales;f__Lachnospiraceae;g__Agathobacter;s__Agathobacter rectalis	d__Bacteria;p__Firmicutes;c__Clostridia;o__Eubacteriales;f__Lachnospiraceae;g__;s__[Eubacterium] rectale
VatanenT_2016_SRR4408206_bin.5	0	1	12082_2	yes	79.82	2.97	0.427	2638	1824021	760				10	12.3004	62.8425	0.117833	0	True	d__Bacteria;p__Firmicutes_A;c__Clostridia;o__Lachnospirales;f__Lachnospiraceae;g__Agathobacter;s__Agathobacter rectalis	d__Bacteria;p__Firmicutes;c__Clostridia;o__Eubacteriales;f__Lachnospiraceae;g__;s__[Eubacterium] rectale
MurphyR_2019_SRR7351700_bin.6	0	1	12082_3	yes	71.19	3.783	0.427	2164	1771728	883				8	38.0185	72.1073	0.0116458	0.21	True	d__Bacteria;p__Firmicutes_A;c__Clostridia;o__Lachnospirales;f__Lachnospiraceae;g__Agathobacter;s__Agathobacter rectalis	d__Bacteria;p__Firmicutes;c__Clostridia;o__Eubacteriales;f__Lachnospiraceae;g__;s__[Eubacterium] rectale
VatanenT_2016_SRR4408001_bin.11	0	1	12082_4	yes	73.16	2.383	0.436	2274	1504807	707				9	8.99364	32.4691	0.212298	0	True	d__Bacteria;p__Firmicutes_A;c__Clostridia;o__Lachnospirales;f__Lachnospiraceae;g__Agathobacter;s__Agathobacter rectalis	d__Bacteria;p__Firmicutes;c__Clostridia;o__Eubacteriales;f__Lachnospiraceae;g__;s__[Eubacterium] rectale
GasparriniAJ_2019_SRR9865558_bin.12	0	1	12082_5	yes	61.18	2.112	0.426	2350	1632854	772				8	8.99332	45.8279	0.124555	0.15	True	d__Bacteria;p__Firmicutes_A;c__Clostridia;o__Lachnospirales;f__Lachnospiraceae;g__Agathobacter;s__Agathobacter rectalis	d__Bacteria;p__Firmicutes;c__Clostridia;o__Eubacteriales;f__Lachnospiraceae;g__;s__[Eubacterium] rectale
VatanenT_2016_SRR4305456_bin.6	0	1	12082_7	yes	57.7	0.655	0.435	1820	1188484	672				6	8.43428	67.9907	0.432976	0.22	True	d__Bacteria;p__Firmicutes_A;c__Clostridia;o__Lachnospirales;f__Lachnospiraceae;g__Agathobacter;s__Agathobacter rectalis	d__Bacteria;p__Firmicutes;c__Clostridia;o__Eubacteriales;f__Lachnospiraceae;g__;s__[Eubacterium] rectale
VatanenT_2016_SRR4305185_bin.4	0	1	12082_8	yes	53.11	0	0.43	2340	1228958	568				9	9.98546	117.953	0.106567	0	True	d__Bacteria;p__Firmicutes_A;c__Clostridia;o__Lachnospirales;f__Lachnospiraceae;g__Agathobacter;s__Agathobacter rectalis	d__Bacteria;p__Firmicutes;c__Clostridia;o__Eubacteriales;f__Lachnospiraceae;g__;s__[Eubacterium] rectale
VatanenT_2016_SRR4305220_bin.2	0	1	12082_9	yes	64.85	1.751	0.431	1981	1398406	734	1	0	0	11	9.40834	123.524	0.376133	0.42	True	d__Bacteria;p__Firmicutes_A;c__Clostridia;o__Lachnospirales;f__Lachnospiraceae;g__Agathobacter;s__Agathobacter rectalis	d__Bacteria;p__Firmicutes;c__Clostridia;o__Eubacteriales;f__Lachnospiraceae;g__;s__[Eubacterium] rectale
ShaoY_2019_ERR3405990_bin.3	0	1	12084_0	yes	89.66	3.375	0.422	12150	4246962	455	0	0	1	18	7.2048	42.3402	0.0518146	0.19	True	d__Bacteria;p__Firmicutes_A;c__Clostridia;o__Lachnospirales;f__Lachnospiraceae;g__Pelethocola;s__	d__Bacteria;p__Firmicutes;c__Clostridia;o__Eubacteriales;f__Lachnospiraceae;g__Candidatus Pelethocola;s__
CokerMO_2019_SRR8692231_bin.17	0	1	12093_0	yes	94.51	0.081	0.433	34354	3048155	138	0	2	1	19	9.78772	6.3096	0.00705193	0.08	True	d__Bacteria;p__Firmicutes_A;c__Clostridia;o__Lachnospirales;f__Lachnospiraceae;g__Catenibacillus;s__Catenibacillus sp900553975	d__Bacteria;p__Firmicutes;c__Clostridia;o__Eubacteriales;f__Lachnospiraceae;g__;s__
CokerMO_2019_SRR8692231_bin.5	0	1	12107_4	yes	96.83	0	0.42	118594	3038385	36	0	3	2	17	91.697	56.9587	0.00272097	0.08	True	d__Bacteria;p__Firmicutes_A;c__Clostridia;o__Lachnospirales;f__Lachnospiraceae;g__Blautia_A;s__Blautia_A sp900540785	d__Bacteria;p__Firmicutes;c__Clostridia;o__Eubacteriales;f__Lachnospiraceae;g__Blautia;s__
ChuDM_2017_SRR8942396_bin.10	0	2	12109_1	yes	99.36	0.632	0.429	183065	2795194	23	0	1	1	16	132.412	531.596	0.000118332	0.04	True	d__Bacteria;p__Firmicutes_A;c__Clostridia;o__Lachnospirales;f__Lachnospiraceae;g__Blautia_A;s__	d__Bacteria;p__Firmicutes;c__Clostridia;o__Eubacteriales;f__Lachnospiraceae;g__Blautia;s__
CokerMO_2019_SRR8692231_bin.34	0	1	12110_0	yes	72.85	0.949	0.425	66093	2122248	50	0	0	3	15	70.6945	42.8991	0.0029864	0.15	True	d__Bacteria;p__Firmicutes_A;c__Clostridia;o__Lachnospirales;f__Lachnospiraceae;g__Blautia_A;s__	d__Bacteria;p__Firmicutes;c__Clostridia;o__Eubacteriales;f__Lachnospiraceae;g__Blautia;s__
VatanenT_2016_SRR4408142_bin.2	0	1	12113_0	yes	92.15	0.111	0.372	8351	1825668	290				9	14.8267	58.5493	0.00689525	0.23	True	d__Bacteria;p__Firmicutes_A;c__Clostridia;o__Lachnospirales;f__Lachnospiraceae;g__Lachnospira;s__Lachnospira sp900552795	d__Bacteria;p__Firmicutes;c__Clostridia;o__Eubacteriales;f__Eubacteriaceae;g__Eubacterium;s__
Baumann-DudenhoefferAM_2018_SRR7217911_bin.18	0	9	12114_1	yes	96.51	0	0.436	34559	2674411	112	0	1	0	14	39.7611	91.8805	0.0118768	0.18	True	d__Bacteria;p__Firmicutes_A;c__Clostridia;o__Lachnospirales;f__Lachnospiraceae;g__Oliverpabstia;s__Oliverpabstia sp000432335	d__Bacteria;p__Firmicutes;c__;o__;f__;g__;s__
MurphyR_2019_SRR7351795_bin.17	0	2	12116_3	yes	67.89	2.348	0.444	3569	2023406	645				10	8.29653	19.0334	0.064659	0.31	True	d__Bacteria;p__Firmicutes_A;c__Clostridia;o__Lachnospirales;f__Lachnospiraceae;g__Coprococcus_A;s__Coprococcus_A catus	d__Bacteria;p__Firmicutes;c__Clostridia;o__Eubacteriales;f__Lachnospiraceae;g__Coprococcus;s__Coprococcus catus
GasparriniAJ_2019_SRR9865491_bin.4	0	1	12124_2	yes	62.94	0.287	0.491	3480	3443951	1056	0	1	0	12	9.72477	90.4848	0.0357789	0.39	True	d__Bacteria;p__Firmicutes_A;c__Clostridia;o__Lachnospirales;f__Lachnospiraceae;g__Eisenbergiella;s__Eisenbergiella porci	d__Bacteria;p__Firmicutes;c__Clostridia;o__Eubacteriales;f__Lachnospiraceae;g__;s__
CokerMO_2019_SRR8692226_bin.45	0	8	12153_1	yes	98.73	0	0.493	69931	2787693	75	0	0	1	18	80.6373	139.776	0.00250595	0.08	True	d__Bacteria;p__Firmicutes_A;c__Clostridia;o__Lachnospirales;f__Lachnospiraceae;g__Clostridium_Q;s__Clostridium_Q sp000435655	d__Bacteria;p__Firmicutes;c__Clostridia;o__Eubacteriales;f__Clostridiaceae;g__Clostridium;s__
ShaoY_2019_ERR3406220_bin.12	0	1	12153_2	yes	58.35	0.949	0.498	2289	1586683	747	0	0	2	13	4.78714	20.2597	0.13987	0.24	True	d__Bacteria;p__Firmicutes_A;c__Clostridia;o__Lachnospirales;f__Lachnospiraceae;g__Clostridium_Q;s__Clostridium_Q sp000435655	d__Bacteria;p__Firmicutes;c__Clostridia;o__Eubacteriales;f__Clostridiaceae;g__Clostridium;s__
Baumann-DudenhoefferAM_2018_SRR7217517_bin.4	0	9	12158_2	yes	71.32	1.075	0.496	2214	2417378	1166				13	9.8937	123.068	0.314073	0.44	True	d__Bacteria;p__Firmicutes_A;c__Clostridia;o__Lachnospirales;f__Lachnospiraceae;g__Enterocloster;s__Enterocloster sp900538485	d__Bacteria;p__Firmicutes;c__Clostridia;o__Eubacteriales;f__Clostridiaceae;g__Clostridium;s__
Baumann-DudenhoefferAM_2018_SRR7217631_bin.2	0	1	12158_3	yes	62.56	1.476	0.501	1956	1879065	1009				10	9.40082	103.434	0.157446	0.42	True	d__Bacteria;p__Firmicutes_A;c__Clostridia;o__Lachnospirales;f__Lachnospiraceae;g__Enterocloster;s__Enterocloster sp900538485	d__Bacteria;p__Firmicutes;c__Clostridia;o__Eubacteriales;f__Clostridiaceae;g__Clostridium;s__
OhS_2017_SRR1821190_bin.3	0	1	12160_0	yes	73.48	3.222	0.532	2768	5087774	2096	1	1	1	17	5.87951	12.4131	0.040586	0.37	True	d__Bacteria;p__Firmicutes_A;c__Clostridia;o__Lachnospirales;f__Lachnospiraceae;g__Enterocloster;s__Enterocloster sp900551225	d__Bacteria;p__Firmicutes;c__Clostridia;o__Eubacteriales;f__Clostridiaceae;g__Clostridium;s__
GibsonMK_2016_SRR3131788_bin.2	0	5	12161_1	yes	72.85	0.235	0.496	2440	3989024	1783	0	1	0	13	5.35423	149.24	0.131506	0.43	True	d__Bacteria;p__Firmicutes_A;c__Clostridia;o__Lachnospirales;f__Lachnospiraceae;g__Enterocloster;s__Enterocloster bolteae	d__Bacteria;p__Firmicutes;c__Clostridia;o__Eubacteriales;f__Lachnospiraceae;g__Enterocloster;s__Enterocloster bolteae
GasparriniAJ_2019_SRR9865507_bin.2	0	2	12161_2	yes	65.64	0.057	0.492	3765	3473614	1020				15	10.9728	232.046	0.0267708	0.41	True	d__Bacteria;p__Firmicutes_A;c__Clostridia;o__Lachnospirales;f__Lachnospiraceae;g__Enterocloster;s__Enterocloster bolteae	d__Bacteria;p__Firmicutes;c__Clostridia;o__Eubacteriales;f__Lachnospiraceae;g__Enterocloster;s__Enterocloster bolteae
CokerMO_2019_SRR8692188_bin.5	0	1	12161_4	yes	57.38	0.057	0.5	2017	3012029	1599				11	4.33066	9.75516	0.46671	0.42	True	d__Bacteria;p__Firmicutes_A;c__Clostridia;o__Lachnospirales;f__Lachnospiraceae;g__Enterocloster;s__Enterocloster bolteae	d__Bacteria;p__Firmicutes;c__Clostridia;o__Eubacteriales;f__Lachnospiraceae;g__Enterocloster;s__Enterocloster bolteae
ShaoY_2019_ERR3406214_bin.15	0	1	12161_5	yes	64.38	1.898	0.497	2140	3286981	1650				14	4.70758	26.6969	0.268757	0.41	True	d__Bacteria;p__Firmicutes_A;c__Clostridia;o__Lachnospirales;f__Lachnospiraceae;g__Enterocloster;s__Enterocloster bolteae	d__Bacteria;p__Firmicutes;c__Clostridia;o__Eubacteriales;f__Lachnospiraceae;g__Enterocloster;s__Enterocloster bolteae
BackhedF_2015_ERR525739_bin.6	0	2	12162_3	yes	85.61	2.531	0.5	3326	3303726	1166				16	6.7494	62.8523	0.0558969	0	True	d__Bacteria;p__Firmicutes_A;c__Clostridia;o__Lachnospirales;f__Lachnospiraceae;g__Enterocloster;s__Enterocloster clostridioformis_A	d__Bacteria;p__Firmicutes;c__Clostridia;o__Eubacteriales;f__Lachnospiraceae;g__Enterocloster;s__Enterocloster clostridioformis
MurphyR_2019_SRR7352005_bin.6	0	3	12162_4	yes	68.96	0.443	0.506	3753	3340714	1018	0	1	0	13	7.91818	88.118	0.0586057	0.27	True	d__Bacteria;p__Firmicutes_A;c__Clostridia;o__Lachnospirales;f__Lachnospiraceae;g__Enterocloster;s__Enterocloster clostridioformis	d__Bacteria;p__Firmicutes;c__Clostridia;o__Eubacteriales;f__Lachnospiraceae;g__Enterocloster;s__Enterocloster clostridioformis
ShaoY_2019_ERR3406294_bin.2	0	1	12162_5	yes	54.79	0.632	0.492	1957	3064413	1622	0	2	0	11	4.55729	85.9903	0.262898	0.38	True	d__Bacteria;p__Firmicutes_A;c__Clostridia;o__Lachnospirales;f__Lachnospiraceae;g__Enterocloster;s__Enterocloster clostridioformis	d__Bacteria;p__Firmicutes;c__Clostridia;o__Eubacteriales;f__Lachnospiraceae;g__Enterocloster;s__Enterocloster clostridioformis
GasparriniAJ_2019_SRR9865572_bin.8	0	2	12165_3	yes	80.05	2.426	0.503	2816	4074473	1660	0	1	0	13	9.74387	88.2885	0.033864	0.44	True	d__Bacteria;p__Firmicutes_A;c__Clostridia;o__Lachnospirales;f__Lachnospiraceae;g__Enterocloster;s__Enterocloster aldenensis	d__Bacteria;p__Firmicutes;c__Clostridia;o__Eubacteriales;f__Lachnospiraceae;g__;s__
ShaoY_2019_ERR3405994_bin.10	0	1	12165_4	yes	67.48	2.905	0.501	2230	3741052	1813	0	0	1	15	4.7389	38.1651	0.404292	0.43	True	d__Bacteria;p__Firmicutes_A;c__Clostridia;o__Lachnospirales;f__Lachnospiraceae;g__Enterocloster;s__Enterocloster aldenensis	d__Bacteria;p__Firmicutes;c__Clostridia;o__Eubacteriales;f__Lachnospiraceae;g__;s__
MurphyR_2019_SRR7351902_bin.12	0	1	12170_2	yes	62.63	1.476	0.542	3359	1679885	528	0	1	1	9	12.3273	48.6255	0.091531	0.29	True	d__Bacteria;p__Firmicutes_A;c__Clostridia;o__Lachnospirales;f__Lachnospiraceae;g__Copromonas;s__Copromonas sp000435795	d__Bacteria;p__Firmicutes;c__Clostridia;o__Eubacteriales;f__Clostridiaceae;g__;s__
BackhedF_2015_ERR525912_bin.12	0	2	12172_4	yes	55.73	0.057	0.499	3597	1433550	421				9	6.42487	17.7066	0.136751	0.35	True	d__Bacteria;p__Firmicutes_A;c__Clostridia;o__Lachnospirales;f__Lachnospiraceae;g__Copromonas;s__Copromonas sp900066535	d__Bacteria;p__Firmicutes;c__Clostridia;o__Eubacteriales;f__Clostridiaceae;g__;s__
VatanenT_2016_SRR4305392_bin.3	0	1	12172_5	yes	66.38	0.632	0.497	3119	1578722	532				6	8.8667	46.9612	0.0427773	0.36	True	d__Bacteria;p__Firmicutes_A;c__Clostridia;o__Lachnospirales;f__Lachnospiraceae;g__Copromonas;s__Copromonas sp900066785	d__Bacteria;p__Firmicutes;c__Clostridia;o__Eubacteriales;f__Clostridiaceae;g__Clostridium;s__
MurphyR_2019_SRR7411355_bin.1	0	1	12172_6	yes	63.8	1.898	0.503	2083	1854761	946	0	0	1	4	13.6035	25.1715	0.0741922	0.33	True	d__Bacteria;p__Firmicutes_A;c__Clostridia;o__Lachnospirales;f__Lachnospiraceae;g__Copromonas;s__Copromonas sp900066785	d__Bacteria;p__Firmicutes;c__Clostridia;o__Eubacteriales;f__Clostridiaceae;g__Clostridium;s__
BackhedF_2015_ERR526000_bin.26	0	1	12176_3	yes	56.65	0.632	0.501	3776	1428870	410				9	7.13793	18.2821	0.121859	0.12	True	d__Bacteria;p__Firmicutes_A;c__Clostridia;o__Lachnospirales;f__Lachnospiraceae;g__Ventrimonas;s__Ventrimonas sp003478505	d__Bacteria;p__Firmicutes;c__Clostridia;o__Eubacteriales;f__Clostridiaceae;g__;s__
MurphyR_2019_SRR7351989_bin.7	0	1	12191_1	yes	54.87	0.671	0.455	3387	1685392	535	0	0	1	7	11.8701	37.3602	0.0182199	0.24	True	d__Bacteria;p__Firmicutes_A;c__Clostridia;o__Lachnospirales;f__Lachnospiraceae;g__Anaerostipes;s__Anaerostipes caccae	d__Bacteria;p__Firmicutes;c__Clostridia;o__Eubacteriales;f__Lachnospiraceae;g__Anaerostipes;s__Anaerostipes caccae
ShaoY_2019_ERR3405936_bin.6	0	1	12191_2	yes	64.32	1.342	0.443	4245	2060940	564				14	5.72465	34.3511	0.051931	0.38	True	d__Bacteria;p__Firmicutes_A;c__Clostridia;o__Lachnospirales;f__Lachnospiraceae;g__Anaerostipes;s__Anaerostipes caccae	d__Bacteria;p__Firmicutes;c__Clostridia;o__Eubacteriales;f__Lachnospiraceae;g__Anaerostipes;s__Anaerostipes caccae
MurphyR_2019_SRR7351817_bin.1	0	2	12192_0	yes	99.32	3.355	0.437	194768	3356572	26	0	1	0	16	59.5021	452.114	0.000360674	0.02	True	d__Bacteria;p__Firmicutes_A;c__Clostridia;o__Lachnospirales;f__Lachnospiraceae;g__Anaerostipes;s__	d__Bacteria;p__Firmicutes;c__Clostridia;o__Eubacteriales;f__Lachnospiraceae;g__Anaerostipes;s__
VatanenT_2016_SRR4305432_bin.14	0	15	12193_1	yes	72.22	0	0.382	3384	1473978	467				3	11.3693	49.9938	0.0533952	0.37	True	d__Bacteria;p__Firmicutes_A;c__Clostridia;o__Lachnospirales;f__Lachnospiraceae;g__Anaerostipes;s__Anaerostipes hadrus	d__Bacteria;p__Firmicutes;c__Clostridia;o__Eubacteriales;f__Lachnospiraceae;g__Anaerostipes;s__Anaerostipes hadrus
BackhedF_2015_ERR525872_bin.9	0	1	12193_2	yes	52.06	0.02	0.381	3105	1184951	409				4	6.02071	11.379	0.0612276	0.09	True	d__Bacteria;p__Firmicutes_A;c__Clostridia;o__Lachnospirales;f__Lachnospiraceae;g__Anaerostipes;s__Anaerostipes hadrus	d__Bacteria;p__Firmicutes;c__Clostridia;o__Eubacteriales;f__Lachnospiraceae;g__Anaerostipes;s__Anaerostipes hadrus
VatanenT_2016_SRR4305257_bin.4	0	2	12193_3	yes	64.89	0.469	0.381	2387	1275831	581				5	7.98222	50.877	0.18555	0	True	d__Bacteria;p__Firmicutes_A;c__Clostridia;o__Lachnospirales;f__Lachnospiraceae;g__Anaerostipes;s__Anaerostipes hadrus	d__Bacteria;p__Firmicutes;c__Clostridia;o__Eubacteriales;f__Lachnospiraceae;g__Anaerostipes;s__Anaerostipes hadrus
Baumann-DudenhoefferAM_2018_SRR7217788_bin.6	0	1	12193_5	yes	56.88	0.508	0.388	2119	958867	482				2	10.6009	72.9029	0.179914	0	True	d__Bacteria;p__Firmicutes_A;c__Clostridia;o__Lachnospirales;f__Lachnospiraceae;g__Anaerostipes;s__Anaerostipes hadrus	d__Bacteria;p__Firmicutes;c__Clostridia;o__Eubacteriales;f__Lachnospiraceae;g__Anaerostipes;s__Anaerostipes hadrus
VatanenT_2016_SRR4305427_bin.3	0	1	12193_6	yes	54.7	0.894	0.38	1877	1264452	685				4	8.90586	196.654	0.106867	0	True	d__Bacteria;p__Firmicutes_A;c__Clostridia;o__Lachnospirales;f__Lachnospiraceae;g__Anaerostipes;s__Anaerostipes hadrus	d__Bacteria;p__Firmicutes;c__Clostridia;o__Eubacteriales;f__Lachnospiraceae;g__Anaerostipes;s__Anaerostipes hadrus
GasparriniAJ_2019_SRR9865796_bin.5	0	1	12193_7	yes	66.47	2.633	0.371	2288	1701042	815	0	1	0	11	7.60055	108.694	0.301659	0.36	True	d__Bacteria;p__Firmicutes_A;c__Clostridia;o__Lachnospirales;f__Lachnospiraceae;g__Anaerostipes;s__Anaerostipes hadrus	d__Bacteria;p__Firmicutes;c__Clostridia;o__Eubacteriales;f__Lachnospiraceae;g__Anaerostipes;s__Anaerostipes hadrus
CokerMO_2019_SRR8692240_bin.19	0	2	12195_0	yes	99.32	2.684	0.394	110461	2616170	42	0	0	2	18	31.3052	111.716	0.000632099	0.14	True	d__Bacteria;p__Firmicutes_A;c__Clostridia;o__Lachnospirales;f__Lachnospiraceae;g__Anaerostipes;s__Anaerostipes sp900756035	d__Bacteria;p__Firmicutes;c__Clostridia;o__Eubacteriales;f__Lachnospiraceae;g__Anaerostipes;s__
BrooksB_2017_SRR5405875_bin.2	0	1	12232_1	yes	73.83	1.542	0.321	2936	1222262	477				2	6.80452	21.8805	0.0826069	0.37	True	d__Bacteria;p__Firmicutes_A;c__Clostridia;o__Tissierellales;f__Peptoniphilaceae;g__Finegoldia;s__Finegoldia magna	d__Bacteria;p__Firmicutes;c__Tissierellia;o__Tissierellales;f__Peptoniphilaceae;g__Finegoldia;s__Finegoldia magna
BrooksB_2017_SRR5405902_bin.5	0	1	12232_2	yes	58.77	0	0.328	2950	863240	313				4	5.76562	42.7029	0.245681	0	True	d__Bacteria;p__Firmicutes_A;c__Clostridia;o__Tissierellales;f__Peptoniphilaceae;g__Finegoldia;s__Finegoldia magna	d__Bacteria;p__Firmicutes;c__Tissierellia;o__Tissierellales;f__Peptoniphilaceae;g__Finegoldia;s__Finegoldia magna
BrooksB_2017_SRR5405686_bin.8	0	2	12232_6	yes	98.78	0	0.319	49847	1678545	53	2	2	0	16	13.483	115.102	0.00735228	0	True	d__Bacteria;p__Firmicutes_A;c__Clostridia;o__Tissierellales;f__Peptoniphilaceae;g__Finegoldia;s__Finegoldia magna_I	d__Bacteria;p__Firmicutes;c__Tissierellia;o__Tissierellales;f__Peptoniphilaceae;g__Finegoldia;s__Finegoldia magna
RahmanSF_2018_SRR5963316_bin.3	0	1	12235_2	yes	76.18	0	0.346	2500	1330402	573	1	0	0	7	5.99524	26.7528	0.201683	0.35	True	d__Bacteria;p__Firmicutes_A;c__Clostridia;o__Tissierellales;f__Peptoniphilaceae;g__Peptoniphilus_A;s__Peptoniphilus_A harei	d__Bacteria;p__Firmicutes;c__Tissierellia;o__Tissierellales;f__Peptoniphilaceae;g__Peptoniphilus;s__Peptoniphilus harei
RahmanSF_2018_SRR5963226_bin.2	0	1	12235_3	yes	67.76	0.932	0.348	2301	1166433	535				8	5.5579	67.3943	0.121983	0	True	d__Bacteria;p__Firmicutes_A;c__Clostridia;o__Tissierellales;f__Peptoniphilaceae;g__Peptoniphilus_A;s__Peptoniphilus_A harei	d__Bacteria;p__Firmicutes;c__Tissierellia;o__Tissierellales;f__Peptoniphilaceae;g__Peptoniphilus;s__Peptoniphilus harei
BackhedF_2015_ERR526013_bin.11	0	1	12235_4	yes	56.05	0.349	0.356	2903	844878	302				2	5.753	22.5396	0.0819542	0	True	d__Bacteria;p__Firmicutes_A;c__Clostridia;o__Tissierellales;f__Peptoniphilaceae;g__Peptoniphilus_A;s__Peptoniphilus_A harei	d__Bacteria;p__Firmicutes;c__Tissierellia;o__Tissierellales;f__Peptoniphilaceae;g__Peptoniphilus;s__Peptoniphilus harei
BrooksB_2017_SRR5405980_bin.9	0	2	12236_3	yes	99.3	0	0.344	199077	1715429	19	1	0	0	12	30.537	192.785	0.00313064	0	True	d__Bacteria;p__Firmicutes_A;c__Clostridia;o__Tissierellales;f__Peptoniphilaceae;g__Peptoniphilus_A;s__	d__Bacteria;p__Firmicutes;c__Tissierellia;o__Tissierellales;f__Peptoniphilaceae;g__Peptoniphilus;s__
GibsonMK_2016_SRR3131860_bin.3	0	1	12236_4	yes	75.38	1.857	0.358	3001	1205685	460				6	11.651	102.413	0.0138808	0	True	d__Bacteria;p__Firmicutes_A;c__Clostridia;o__Tissierellales;f__Peptoniphilaceae;g__Peptoniphilus_A;s__Peptoniphilus_A harei_A	d__Bacteria;p__Firmicutes;c__Tissierellia;o__Tissierellales;f__Peptoniphilaceae;g__Peptoniphilus;s__Peptoniphilus harei
RahmanSF_2018_SRR5963280_bin.12	0	20	12237_1	yes	99.3	0	0.314	161187	1747845	22	1	3	1	13	99.1038	194.622	0.000378917	0.2	True	d__Bacteria;p__Firmicutes_A;c__Clostridia;o__Tissierellales;f__Peptoniphilaceae;g__Peptoniphilus_A;s__Peptoniphilus_A gorbachii	d__Bacteria;p__Firmicutes;c__Tissierellia;o__Tissierellales;f__Peptoniphilaceae;g__Peptoniphilus;s__Peptoniphilus harei
RahmanSF_2018_SRR5963413_bin.16	0	1	12237_2	yes	67.19	1.048	0.316	2656	1300786	558				8	5.97356	7.53609	0.0428831	0	True	d__Bacteria;p__Firmicutes_A;c__Clostridia;o__Tissierellales;f__Peptoniphilaceae;g__Peptoniphilus_A;s__Peptoniphilus_A gorbachii	d__Bacteria;p__Firmicutes;c__Tissierellia;o__Tissierellales;f__Peptoniphilaceae;g__Peptoniphilus;s__Peptoniphilus harei
RavehSadkaT_2015_SRR1779127_bin.10	0	1	12238_2	yes	75.21	2.272	0.343	2542	1411404	616	1	1	1	11	4.95861	34.7364	0.0841839	0.39	True	d__Bacteria;p__Firmicutes_A;c__Clostridia;o__Tissierellales;f__Peptoniphilaceae;g__Peptoniphilus_A;s__Peptoniphilus_A grossensis	d__Bacteria;p__Firmicutes;c__Tissierellia;o__Tissierellales;f__Peptoniphilaceae;g__Peptoniphilus;s__
BrooksB_2017_SRR5405929_bin.7	0	1	12242_2	yes	72.81	2.189	0.302	3589	1440824	438	1	1	1	5	6.71199	87.0741	0.0685865	0.35	True	d__Bacteria;p__Firmicutes_A;c__Clostridia;o__Tissierellales;f__Peptoniphilaceae;g__Anaerococcus;s__Anaerococcus octavius	d__Bacteria;p__Firmicutes;c__Tissierellia;o__Tissierellales;f__Peptoniphilaceae;g__Anaerococcus;s__Anaerococcus octavius
GibsonMK_2016_SRR3132215_bin.4	0	2	12244_1	yes	53.3	0.166	0.383	2391	1064282	495	0	1	0	2	7.4386	144.156	0.0550699	0	True	d__Bacteria;p__Firmicutes_A;c__Clostridia;o__Tissierellales;f__Peptoniphilaceae;g__Anaerococcus;s__Anaerococcus prevotii	d__Bacteria;p__Firmicutes;c__Tissierellia;o__Tissierellales;f__Peptoniphilaceae;g__Anaerococcus;s__Anaerococcus prevotii
GibsonMK_2016_SRR3132367_bin.1	0	1	12244_2	yes	73.78	0.304	0.378	3210	1283334	465	0	1	1	5	8.57613	245.496	0.0110844	0	True	d__Bacteria;p__Firmicutes_A;c__Clostridia;o__Tissierellales;f__Peptoniphilaceae;g__Anaerococcus;s__	d__Bacteria;p__Firmicutes;c__Tissierellia;o__Tissierellales;f__Peptoniphilaceae;g__Anaerococcus;s__
RahmanSF_2018_SRR5963239_bin.10	0	4	12244_5	yes	99.39	0	0.357	95510	1801369	25	1	2	1	15	41.3116	150.686	0.0040235	0	True	d__Bacteria;p__Firmicutes_A;c__Clostridia;o__Tissierellales;f__Peptoniphilaceae;g__Anaerococcus;s__	d__Bacteria;p__Firmicutes;c__Tissierellia;o__Tissierellales;f__Peptoniphilaceae;g__Anaerococcus;s__
GibsonMK_2016_SRR3131714_bin.5	0	1	12245_3	yes	85.4	1.219	0.292	8531	1482940	249	0	2	0	15	75.2014	1129.55	0.000679743	0	True	d__Bacteria;p__Firmicutes_A;c__Clostridia;o__Tissierellales;f__Peptoniphilaceae;g__Anaerococcus;s__Anaerococcus sp900550345	d__Bacteria;p__Firmicutes;c__Tissierellia;o__Tissierellales;f__Peptoniphilaceae;g__Anaerococcus;s__
BrooksB_2017_SRR5405896_bin.4	0	1	12247_2	yes	54.02	0.221	0.312	2429	974465	443				1	8.24008	113.114	0.0455016	0.44	True	d__Bacteria;p__Firmicutes_A;c__Clostridia;o__Tissierellales;f__Peptoniphilaceae;g__Anaerococcus;s__	d__Bacteria;p__Firmicutes;c__Tissierellia;o__Tissierellales;f__Peptoniphilaceae;g__Anaerococcus;s__
GasparriniAJ_2019_SRR9865477_bin.5	0	1	12247_3	yes	66.66	1.422	0.294	2311	1091789	520	0	1	0	3	9.04961	118.323	0.16769	0	True	d__Bacteria;p__Firmicutes_A;c__Clostridia;o__Tissierellales;f__Peptoniphilaceae;g__Anaerococcus;s__Anaerococcus vaginalis	d__Bacteria;p__Firmicutes;c__Tissierellia;o__Tissierellales;f__Peptoniphilaceae;g__Anaerococcus;s__Anaerococcus vaginalis
CasaburiG_2019_SRR6277119_bin.9	0	1	12256_1	yes	87.53	1.818	0.464	3183	1306583	474	0	1	0	11	5.66565	66.7454	0.298507	0	True	d__Bacteria;p__Firmicutes_A;c__Clostridia;o__Tissierellales;f__Peptoniphilaceae;g__Peptoniphilus_C;s__Peptoniphilus_C coxii	d__Bacteria;p__Firmicutes;c__Tissierellia;o__Tissierellales;f__Peptoniphilaceae;g__Peptoniphilus;s__Peptoniphilus coxii
BackhedF_2015_ERR525897_bin.13	0	1	12257_3	yes	70.23	0.021	0.505	2367	1113440	508				10	6.32411	29.1723	0.0649801	0.38	True	d__Bacteria;p__Firmicutes_A;c__Clostridia;o__Tissierellales;f__Peptoniphilaceae;g__Peptoniphilus_C;s__Peptoniphilus_C sp902363535	d__Bacteria;p__Firmicutes;c__Tissierellia;o__Tissierellales;f__Peptoniphilaceae;g__;s__
ShaoY_2019_ERR3405071_bin.7	0	1	12258_2	yes	97.55	1.631	0.513	13154	1541150	182	1	0	0	19	7.2094	48.1156	0.113771	0.26	True	d__Bacteria;p__Firmicutes_A;c__Clostridia;o__Tissierellales;f__Peptoniphilaceae;g__Peptoniphilus_C;s__	d__Bacteria;p__Firmicutes;c__Tissierellia;o__Tissierellales;f__Peptoniphilaceae;g__Peptoniphilus;s__
MurphyR_2019_SRR7351669_bin.4	0	1	12263_3	yes	83.34	3.29	0.459	2649	2011494	829				10	13.7328	51.4366	0.0426307	0.17	True	d__Bacteria;p__Firmicutes_A;c__Clostridia;o__Lachnospirales;f__Anaerotignaceae;g__Anaerotignum;s__Anaerotignum sp001304995	d__Bacteria;p__Firmicutes;c__Clostridia;o__;f__;g__;s__
GibsonMK_2016_SRR3132099_bin.5	0	4	12285_5	yes	75.46	0	0.308	2432	2170738	986				1	12.3094	369.679	0.00454619	0	True	d__Bacteria;p__Firmicutes_A;c__Clostridia;o__Peptostreptococcales;f__Peptostreptococcaceae;g__Clostridioides;s__Clostridioides difficile	d__Bacteria;p__Firmicutes;c__Clostridia;o__Eubacteriales;f__Peptostreptococcaceae;g__Clostridioides;s__Clostridioides difficile
GasparriniAJ_2019_SRR9865503_bin.7	0	2	12285_6	yes	89.45	1.748	0.287	2910	3235388	1272	1	1	0	6	9.26762	76.3263	0.088906	0	True	d__Bacteria;p__Firmicutes_A;c__Clostridia;o__Peptostreptococcales;f__Peptostreptococcaceae;g__Clostridioides;s__Clostridioides difficile	d__Bacteria;p__Firmicutes;c__Clostridia;o__Eubacteriales;f__Peptostreptococcaceae;g__Clostridioides;s__Clostridioides difficile
RavehSadkaT_2015_SRR1779110_bin.3	0	1	12285_7	yes	53.71	0	0.314	1714	1304395	750	1	0	1	2	7.16338	103.339	0.0330145	0	True	d__Bacteria;p__Firmicutes_A;c__Clostridia;o__Peptostreptococcales;f__Peptostreptococcaceae;g__Clostridioides;s__Clostridioides difficile	d__Bacteria;p__Firmicutes;c__Clostridia;o__Eubacteriales;f__Peptostreptococcaceae;g__Clostridioides;s__Clostridioides difficile
RavehSadkaT_2015_SRR1779142_bin.9	0	1	12285_8	yes	66.45	0.699	0.289	1772	2106141	1204	0	1	0	4	6.31946	41.8091	0.218103	0	True	d__Bacteria;p__Firmicutes_A;c__Clostridia;o__Peptostreptococcales;f__Peptostreptococcaceae;g__Clostridioides;s__Clostridioides difficile	d__Bacteria;p__Firmicutes;c__Clostridia;o__Eubacteriales;f__Peptostreptococcaceae;g__Clostridioides;s__Clostridioides difficile
ShaoY_2019_ERR3405189_bin.5	0	1	12285_9	yes	65.68	2.167	0.283	1991	2401132	1265	2	0	1	3	4.52448	114.491	0.262688	0	True	d__Bacteria;p__Firmicutes_A;c__Clostridia;o__Peptostreptococcales;f__Peptostreptococcaceae;g__Clostridioides;s__Clostridioides difficile	d__Bacteria;p__Firmicutes;c__Clostridia;o__Eubacteriales;f__Peptostreptococcaceae;g__Clostridioides;s__Clostridioides difficile
ShaoY_2019_ERR3405856_bin.22	0	1	12285_10	yes	54.29	0.699	0.285	1714	1859084	1112				0	4.31275	45.1316	0.107846	0	True	d__Bacteria;p__Firmicutes_A;c__Clostridia;o__Peptostreptococcales;f__Peptostreptococcaceae;g__Clostridioides;s__Clostridioides difficile	d__Bacteria;p__Firmicutes;c__Clostridia;o__Eubacteriales;f__Peptostreptococcaceae;g__Clostridioides;s__Clostridioides difficile
RavehSadkaT_2015_SRR1779134_bin.11	0	2	12293_2	yes	89.1	1.525	0.281	3219	2368196	894	7	3	2	7	5.78531	51.0064	0.0476531	0	True	d__Bacteria;p__Firmicutes_A;c__Clostridia;o__Peptostreptococcales;f__Peptostreptococcaceae;g__Paraclostridium;s__Paraclostridium sordellii	d__Bacteria;p__Firmicutes;c__Clostridia;o__Eubacteriales;f__Peptostreptococcaceae;g__Paeniclostridium;s__Paeniclostridium sordellii
BrooksB_2017_SRR5405847_bin.5	0	1	12293_3	yes	56.6	0	0.272	2061	1747998	898	3	0	1	8	4.59086	30.6682	0.0990884	0	True	d__Bacteria;p__Firmicutes_A;c__Clostridia;o__Peptostreptococcales;f__Peptostreptococcaceae;g__Paraclostridium;s__Paraclostridium sordellii	d__Bacteria;p__Firmicutes;c__Clostridia;o__Eubacteriales;f__Peptostreptococcaceae;g__Paeniclostridium;s__Paeniclostridium sordellii
ShaoY_2019_ERR3405637_bin.3	0	5	12304_1	yes	100	0	0.286	213861	2995879	28	8	1	5	13	95.5796	413.934	0.000313508	0.11	True	d__Bacteria;p__Firmicutes_A;c__Clostridia;o__Peptostreptococcales;f__Peptostreptococcaceae;g__Intestinibacter;s__Intestinibacter sp900540355	d__Bacteria;p__Firmicutes;c__Clostridia;o__Eubacteriales;f__Peptostreptococcaceae;g__Intestinibacter;s__
Baumann-DudenhoefferAM_2018_SRR7217722_bin.1	0	1	12304_3	yes	86.61	4.072	0.296	2978	2326581	942	1	1	2	4	20.7581	96.0086	0.00474221	0	True	d__Bacteria;p__Firmicutes_A;c__Clostridia;o__Peptostreptococcales;f__Peptostreptococcaceae;g__Intestinibacter;s__Intestinibacter bartlettii	d__Bacteria;p__Firmicutes;c__Clostridia;o__Eubacteriales;f__Peptostreptococcaceae;g__Intestinibacter;s__Intestinibacter bartlettii
ShaoY_2019_ERR3404781_bin.7	0	1	12305_2	yes	99.29	0	0.284	350500	4016359	39	7	1	3	11	12.3821	138.786	0.00107931	0.11	True	d__Bacteria;p__Firmicutes_A;c__Clostridia;o__Peptostreptococcales;f__Peptostreptococcaceae;g__Terrisporobacter;s__	d__Bacteria;p__Firmicutes;c__Clostridia;o__Eubacteriales;f__Peptostreptococcaceae;g__Terrisporobacter;s__
ShaoY_2019_ERR3406288_bin.2	0	4	12308_1	yes	100	0	0.274	103847	3004034	61	6	5	2	9	13.1018	97.5099	0.00435694	0.15	True	d__Bacteria;p__Firmicutes_A;c__Clostridia;o__Peptostreptococcales;f__Peptostreptococcaceae;g__Terrisporobacter;s__Terrisporobacter sp900557165	d__Bacteria;p__Firmicutes;c__Clostridia;o__Eubacteriales;f__Peptostreptococcaceae;g__Terrisporobacter;s__
BackhedF_2015_ERR525754_bin.9	0	2	12381_2	yes	65.86	0.949	0.474	3415	2632679	834				7	7.37615	18.4893	0.039357	0.21	True	d__Bacteria;p__Firmicutes_A;c__Clostridia;o__Lachnospirales;f__Lachnospiraceae;g__Clostridium_Q;s__Clostridium_Q symbiosum	d__Bacteria;p__Firmicutes;c__Clostridia;o__Eubacteriales;f__Lachnospiraceae;g__Lachnoclostridium;s__[Clostridium] symbiosum
Baumann-DudenhoefferAM_2018_SRR7217734_bin.6	0	2	12381_3	yes	71.81	0.632	0.475	2595	3400344	1465				12	9.30765	116.277	0.0373246	0.33	True	d__Bacteria;p__Firmicutes_A;c__Clostridia;o__Lachnospirales;f__Lachnospiraceae;g__Clostridium_Q;s__Clostridium_Q symbiosum	d__Bacteria;p__Firmicutes;c__Clostridia;o__Eubacteriales;f__Lachnospiraceae;g__Lachnoclostridium;s__[Clostridium] symbiosum
Baumann-DudenhoefferAM_2018_SRR7217685_bin.5	0	1	12384_2	yes	59.52	1.582	0.427	1893	1643926	900				8	10.1769	76.25	0.0815753	0.44	True	d__Bacteria;p__Firmicutes_A;c__Clostridia;o__Lachnospirales;f__Lachnospiraceae;g__Lachnoclostridium_A;s__Lachnoclostridium_A edouardi	d__Bacteria;p__Firmicutes;c__Clostridia;o__Eubacteriales;f__Lachnospiraceae;g__Lachnoclostridium;s__Lachnoclostridium edouardi
RahmanSF_2018_SRR5963402_bin.6	0	2	12441_1	yes	99.45	3.164	0.43	78401	3784078	106	6	0	0	19	13.1974	12.6297	0.00323548	0.07	True	d__Bacteria;p__Firmicutes_C;c__Negativicutes;o__UMGS1260;f__UMGS1260;g__UMGS1260;s__UMGS1260 sp900550105	d__Bacteria;p__Firmicutes;c__Negativicutes;o__Selenomonadales;f__Sporomusaceae;g__Pelosinus;s__
MurphyR_2019_SRR7411382_bin.1	0	5	12522_2	yes	71.36	1.277	0.413	3328	2213918	747				11	10.2018	44.508	0.0290353	0	True	d__Bacteria;p__Firmicutes;c__Bacilli;o__Lactobacillales;f__Enterococcaceae;g__Enterococcus_D;s__Enterococcus_D gallinarum	d__Bacteria;p__Firmicutes;c__Bacilli;o__Lactobacillales;f__Enterococcaceae;g__Enterococcus;s__Enterococcus gallinarum
Baumann-DudenhoefferAM_2018_SRR7217902_bin.6	0	1	12523_3	yes	53.97	0.28	0.435	1796	1825872	1024				7	9.33514	121.765	0.0818827	0	True	d__Bacteria;p__Firmicutes;c__Bacilli;o__Lactobacillales;f__Enterococcaceae;g__Enterococcus_D;s__Enterococcus_D casseliflavus	d__Bacteria;p__Firmicutes;c__Bacilli;o__Lactobacillales;f__Enterococcaceae;g__Enterococcus;s__Enterococcus casseliflavus
YassourM_2018_SRR7280859_bin.8	0	1	12523_4	yes	65.8	2.164	0.437	2056	2357212	1211	2	0	1	3	8.46866	48.5121	0.0743232	0	True	d__Bacteria;p__Firmicutes;c__Bacilli;o__Lactobacillales;f__Enterococcaceae;g__Enterococcus_D;s__Enterococcus_D casseliflavus	d__Bacteria;p__Firmicutes;c__Bacilli;o__Lactobacillales;f__Enterococcaceae;g__Enterococcus;s__Enterococcus casseliflavus
ShaoY_2019_ERR3405990_bin.9	0	1	12523_5	yes	61.52	1.435	0.43	3090	1807142	617				10	4.92711	33.7948	0.213051	0	True	d__Bacteria;p__Firmicutes;c__Bacilli;o__Lactobacillales;f__Enterococcaceae;g__Enterococcus_D;s__Enterococcus_D casseliflavus	d__Bacteria;p__Firmicutes;c__Bacilli;o__Lactobacillales;f__Enterococcaceae;g__Enterococcus;s__Enterococcus casseliflavus
ShaoY_2019_ERR3406263_bin.3	0	1	12523_6	yes	72.18	1.603	0.428	2328	2210345	1022				6	4.94846	45.8995	0.087358	0	True	d__Bacteria;p__Firmicutes;c__Bacilli;o__Lactobacillales;f__Enterococcaceae;g__Enterococcus_D;s__Enterococcus_D sp002850555	d__Bacteria;p__Firmicutes;c__Bacilli;o__Lactobacillales;f__Enterococcaceae;g__Enterococcus;s__
GuglielmoMDD_2019_SRR9061454_bin.2	0	1	12523_7	yes	59.57	1.369	0.427	2092	2306340	1156	0	1	0	10	6.65172	88.9676	0.173116	0	True	d__Bacteria;p__Firmicutes;c__Bacilli;o__Lactobacillales;f__Enterococcaceae;g__Enterococcus_D;s__Enterococcus_D sp002850555	d__Bacteria;p__Firmicutes;c__Bacilli;o__Lactobacillales;f__Enterococcaceae;g__Enterococcus;s__
Baumann-DudenhoefferAM_2018_SRR7217906_bin.2	0	1	12523_8	yes	58.16	1.045	0.43	1951	2080165	1115	1	0	1	4	8.2175	135.545	0.147798	0	True	d__Bacteria;p__Firmicutes;c__Bacilli;o__Lactobacillales;f__Enterococcaceae;g__Enterococcus_D;s__Enterococcus_D casseliflavus	d__Bacteria;p__Firmicutes;c__Bacilli;o__Lactobacillales;f__Enterococcaceae;g__Enterococcus;s__
FerrettiP_2018_SRR5274043_bin.5	0	1	12527_2	yes	71.07	0.864	0.393	2206	2710832	1302				10	8.31748	45.6113	0.0203166	0	True	d__Bacteria;p__Firmicutes;c__Bacilli;o__Lactobacillales;f__Enterococcaceae;g__Enterococcus_A;s__Enterococcus_A avium	d__Bacteria;p__Firmicutes;c__Bacilli;o__Lactobacillales;f__Enterococcaceae;g__Enterococcus;s__Enterococcus avium
VatanenT_2016_SRR4305224_bin.3	0	1	12527_3	yes	66	2.196	0.394	2076	2414055	1200				8	8.58954	121.781	0.0911109	0	True	d__Bacteria;p__Firmicutes;c__Bacilli;o__Lactobacillales;f__Enterococcaceae;g__Enterococcus_A;s__Enterococcus_A avium	d__Bacteria;p__Firmicutes;c__Bacilli;o__Lactobacillales;f__Enterococcaceae;g__Enterococcus;s__Enterococcus avium
BrooksB_2017_SRR5405894_bin.8	0	2	12530_1	yes	99.31	4.712	0.402	141466	4746658	63	2	1	1	13	20.8649	79.876	0.00100495	0.21	True	d__Bacteria;p__Firmicutes;c__Bacilli;o__Lactobacillales;f__Enterococcaceae;g__Enterococcus_A;s__	d__Bacteria;p__Firmicutes;c__Bacilli;o__Lactobacillales;f__Enterococcaceae;g__Enterococcus;s__
BrooksB_2017_SRR5405895_bin.1	0	1	12530_2	yes	66.57	3.047	0.416	3458	2914913	1036				4	6.24933	35.941	0.058806	0	True	d__Bacteria;p__Firmicutes;c__Bacilli;o__Lactobacillales;f__Enterococcaceae;g__Enterococcus_A;s__	d__Bacteria;p__Firmicutes;c__Bacilli;o__Lactobacillales;f__Enterococcaceae;g__Enterococcus;s__
ShaoY_2019_ERR3406275_bin.1	0	1	12531_2	yes	65.18	2.633	0.423	3414	2142574	675	0	1	0	7	5.11734	43.6277	0.147328	0	True	d__Bacteria;p__Firmicutes;c__Bacilli;o__Lactobacillales;f__Enterococcaceae;g__Enterococcus_A;s__Enterococcus_A gilvus	d__Bacteria;p__Firmicutes;c__Bacilli;o__Lactobacillales;f__Enterococcaceae;g__Enterococcus;s__Enterococcus gilvus
VatanenT_2016_SRR4408079_bin.1	0	1	12531_3	yes	80.65	4.228	0.422	2329	2690452	1257	2	0	0	13	9.27345	171.673	0.0353526	0	True	d__Bacteria;p__Firmicutes;c__Bacilli;o__Lactobacillales;f__Enterococcaceae;g__Enterococcus_A;s__Enterococcus_A gilvus	d__Bacteria;p__Firmicutes;c__Bacilli;o__Lactobacillales;f__Enterococcaceae;g__Enterococcus;s__Enterococcus gilvus
ShaoY_2019_ERR3405861_bin.3	0	1	12538_0	yes	84.94	3.196	0.446	4510	2416041	676	3	3	1	12	5.767	21.0936	0.0149555	0	True	d__Bacteria;p__Firmicutes;c__Bacilli;o__Lactobacillales;f__Enterococcaceae;g__Enterococcus_C;s__	d__Bacteria;p__Firmicutes;c__Bacilli;o__Lactobacillales;f__Enterococcaceae;g__Enterococcus;s__
ShaoY_2019_ERR3406253_bin.4	0	1	12539_2	yes	68.52	0.397	0.37	3316	1675678	551				8	5.25293	42.0941	0.00698714	0	True	d__Bacteria;p__Firmicutes;c__Bacilli;o__Lactobacillales;f__Enterococcaceae;g__Enterococcus_C;s__Enterococcus_C dispar	d__Bacteria;p__Firmicutes;c__Bacilli;o__Lactobacillales;f__Enterococcaceae;g__Enterococcus;s__Enterococcus dispar
ShaoY_2019_ERR3405869_bin.2	0	2	12541_1	yes	99.43	0.873	0.372	329841	2890540	19	3	2	1	18	22.5956	227.78	0.000736933	0	True	d__Bacteria;p__Firmicutes;c__Bacilli;o__Lactobacillales;f__Enterococcaceae;g__Enterococcus_C;s__Enterococcus_C sp017316025	d__Bacteria;p__Firmicutes;c__Bacilli;o__Lactobacillales;f__Enterococcaceae;g__Enterococcus;s__
BrooksB_2017_SRR5406001_bin.3	0	2	12585_1	yes	61.84	1.187	0.37	2006	1836457	940	1	2	1	10	5.8905	40.7463	0.0497823	0	True	d__Bacteria;p__Firmicutes;c__Bacilli;o__Lactobacillales;f__Enterococcaceae;g__Enterococcus;s__Enterococcus faecalis	d__Bacteria;p__Firmicutes;c__Bacilli;o__Lactobacillales;f__Enterococcaceae;g__Enterococcus;s__Enterococcus faecalis
GibsonMK_2016_SRR3132311_bin.3	0	1	12585_2	yes	64.94	0.927	0.377	2138	1700528	853	2	1	1	8	5.80113	212.331	0.0163762	0	True	d__Bacteria;p__Firmicutes;c__Bacilli;o__Lactobacillales;f__Enterococcaceae;g__Enterococcus;s__Enterococcus faecalis	d__Bacteria;p__Firmicutes;c__Bacilli;o__Lactobacillales;f__Enterococcaceae;g__Enterococcus;s__Enterococcus faecalis
ShaoY_2019_ERR3404629_bin.5	0	1	12585_3	yes	57.41	1.073	0.377	1937	1519183	823				6	5.06583	34.7472	0.171709	0	True	d__Bacteria;p__Firmicutes;c__Bacilli;o__Lactobacillales;f__Enterococcaceae;g__Enterococcus;s__Enterococcus faecalis	d__Bacteria;p__Firmicutes;c__Bacilli;o__Lactobacillales;f__Enterococcaceae;g__Enterococcus;s__Enterococcus faecalis
BrooksB_2017_SRR5405739_bin.1	0	2	12585_4	yes	71.33	0.749	0.377	2220	1762742	856	1	0	0	6	4.44353	57.3952	0.212164	0	True	d__Bacteria;p__Firmicutes;c__Bacilli;o__Lactobacillales;f__Enterococcaceae;g__Enterococcus;s__Enterococcus faecalis	d__Bacteria;p__Firmicutes;c__Bacilli;o__Lactobacillales;f__Enterococcaceae;g__Enterococcus;s__Enterococcus faecalis
RahmanSF_2018_SRR5963335_bin.3	0	1	12585_5	yes	69.72	2.062	0.38	2379	1799657	823	0	1	0	9	5.37655	53.9807	0.163315	0	True	d__Bacteria;p__Firmicutes;c__Bacilli;o__Lactobacillales;f__Enterococcaceae;g__Enterococcus;s__Enterococcus faecalis	d__Bacteria;p__Firmicutes;c__Bacilli;o__Lactobacillales;f__Enterococcaceae;g__Enterococcus;s__Enterococcus faecalis
ShaoY_2019_ERR3406038_bin.12	0	1	12585_6	yes	57.4	1.44	0.374	2087	1495599	753				3	4.6318	22.3175	0.124626	0	True	d__Bacteria;p__Firmicutes;c__Bacilli;o__Lactobacillales;f__Enterococcaceae;g__Enterococcus;s__Enterococcus faecalis	d__Bacteria;p__Firmicutes;c__Bacilli;o__Lactobacillales;f__Enterococcaceae;g__Enterococcus;s__Enterococcus faecalis
BackhedF_2015_ERR525866_bin.2	0	1	12585_7	yes	55.93	0.905	0.391	1905	1267376	705				0	5.47345	44.7446	0.0508669	0	True	d__Bacteria;p__Firmicutes;c__Bacilli;o__Lactobacillales;f__Enterococcaceae;g__Enterococcus;s__Enterococcus faecalis	d__Bacteria;p__Firmicutes;c__Bacilli;o__Lactobacillales;f__Enterococcaceae;g__Enterococcus;s__Enterococcus faecalis
YassourM_2018_SRR7281010_bin.6	0	1	12585_8	yes	61.69	0	0.392	1943	1509240	818				2	10.5877	63.8555	0.0427846	0	True	d__Bacteria;p__Firmicutes;c__Bacilli;o__Lactobacillales;f__Enterococcaceae;g__Enterococcus;s__Enterococcus faecalis	d__Bacteria;p__Firmicutes;c__Bacilli;o__Lactobacillales;f__Enterococcaceae;g__Enterococcus;s__Enterococcus faecalis
BackhedF_2015_ERR525980_bin.6	0	3	12585_9	yes	75.41	1.459	0.381	2292	1786883	866	0	1	0	4	5.38727	38.4714	0.140368	0	True	d__Bacteria;p__Firmicutes;c__Bacilli;o__Lactobacillales;f__Enterococcaceae;g__Enterococcus;s__Enterococcus faecalis	d__Bacteria;p__Firmicutes;c__Bacilli;o__Lactobacillales;f__Enterococcaceae;g__Enterococcus;s__Enterococcus faecalis
GibsonMK_2016_SRR3132369_bin.5	0	40	12585_11	yes	84.23	1.136	0.378	2939	2322241	899				7	5.55835	126.373	0.0516194	0	True	d__Bacteria;p__Firmicutes;c__Bacilli;o__Lactobacillales;f__Enterococcaceae;g__Enterococcus;s__Enterococcus faecalis	d__Bacteria;p__Firmicutes;c__Bacilli;o__Lactobacillales;f__Enterococcaceae;g__Enterococcus;s__Enterococcus faecalis
MurphyR_2019_SRR7351892_bin.1	0	6	12585_12	yes	77.54	1.344	0.379	2503	1876096	838	1	2	0	8	6.20732	83.7974	0.221139	0	True	d__Bacteria;p__Firmicutes;c__Bacilli;o__Lactobacillales;f__Enterococcaceae;g__Enterococcus;s__Enterococcus faecalis	d__Bacteria;p__Firmicutes;c__Bacilli;o__Lactobacillales;f__Enterococcaceae;g__Enterococcus;s__Enterococcus faecalis
ParnanenK_2018_SRR5723875_bin.5	0	1	12585_13	yes	54.72	0.671	0.395	1968	1373732	716				5	4.82982	90.864	0.0489117	0	True	d__Bacteria;p__Firmicutes;c__Bacilli;o__Lactobacillales;f__Enterococcaceae;g__Enterococcus;s__Enterococcus faecalis	d__Bacteria;p__Firmicutes;c__Bacilli;o__Lactobacillales;f__Enterococcaceae;g__Enterococcus;s__Enterococcus faecalis
BrooksB_2017_SRR5405936_bin.2	0	4	12585_14	yes	72.76	1.076	0.378	2013	1824353	932	2	1	1	11	5.52236	117.726	0.171596	0	True	d__Bacteria;p__Firmicutes;c__Bacilli;o__Lactobacillales;f__Enterococcaceae;g__Enterococcus;s__Enterococcus faecalis	d__Bacteria;p__Firmicutes;c__Bacilli;o__Lactobacillales;f__Enterococcaceae;g__Enterococcus;s__Enterococcus faecalis
BrooksB_2017_SRR5405657_bin.9	0	1	12585_15	yes	56.76	1.248	0.373	2032	1738290	923				9	4.4788	17.8864	0.609392	0	True	d__Bacteria;p__Firmicutes;c__Bacilli;o__Lactobacillales;f__Enterococcaceae;g__Enterococcus;s__Enterococcus faecalis	d__Bacteria;p__Firmicutes;c__Bacilli;o__Lactobacillales;f__Enterococcaceae;g__Enterococcus;s__Enterococcus faecalis
BrooksB_2017_SRR5405619_bin.3	0	1	12585_16	yes	54.38	0.461	0.37	2043	1618105	805	0	1	0	15	4.25678	72.2671	0.201056	0	True	d__Bacteria;p__Firmicutes;c__Bacilli;o__Lactobacillales;f__Enterococcaceae;g__Enterococcus;s__Enterococcus faecalis	d__Bacteria;p__Firmicutes;c__Bacilli;o__Lactobacillales;f__Enterococcaceae;g__Enterococcus;s__Enterococcus faecalis
BrooksB_2017_SRR5405979_bin.5	0	2	12591_3	yes	76.99	1.045	0.388	3575	1730104	559	0	1	0	10	6.22575	89.3993	0.0496668	0	True	d__Bacteria;p__Firmicutes;c__Bacilli;o__Lactobacillales;f__Enterococcaceae;g__Enterococcus_B;s__Enterococcus_B faecium	d__Bacteria;p__Firmicutes;c__Bacilli;o__Lactobacillales;f__Enterococcaceae;g__Enterococcus;s__Enterococcus faecium
ParnanenK_2018_SRR5723846_bin.1	0	1	12591_4	yes	73.84	0.873	0.394	2360	1785313	823	1	0	0	3	5.31578	116.247	0.0829425	0	True	d__Bacteria;p__Firmicutes;c__Bacilli;o__Lactobacillales;f__Enterococcaceae;g__Enterococcus_B;s__Enterococcus_B lactis	d__Bacteria;p__Firmicutes;c__Bacilli;o__Lactobacillales;f__Enterococcaceae;g__Enterococcus;s__Enterococcus faecium
ShaoY_2019_ERR3405786_bin.13	0	1	12591_5	yes	54.78	0	0.377	2215	1743123	842	2	0	0	5	4.87872	76.9024	0.0444642	0	True	d__Bacteria;p__Firmicutes;c__Bacilli;o__Lactobacillales;f__Enterococcaceae;g__Enterococcus_B;s__Enterococcus_B faecium	d__Bacteria;p__Firmicutes;c__Bacilli;o__Lactobacillales;f__Enterococcaceae;g__Enterococcus;s__Enterococcus faecium
CokerMO_2019_SRR8692233_bin.1	0	1	12593_2	yes	83.57	0.093	0.372	86583	2260706	42	0	2	0	8	30.7415	46.221	0.00234209	0	True	d__Bacteria;p__Firmicutes;c__Bacilli;o__Lactobacillales;f__Enterococcaceae;g__Enterococcus_B;s__	d__Bacteria;p__Firmicutes;c__Bacilli;o__Lactobacillales;f__Enterococcaceae;g__Enterococcus;s__
RavehSadkaT_2015_SRR1779152_bin.4	0	1	12593_3	yes	58.62	0	0.381	3749	1712503	500	1	0	0	3	6.38294	22.0616	0.026926	0	True	d__Bacteria;p__Firmicutes;c__Bacilli;o__Lactobacillales;f__Enterococcaceae;g__Enterococcus_B;s__Enterococcus_B hirae	d__Bacteria;p__Firmicutes;c__Bacilli;o__Lactobacillales;f__Enterococcaceae;g__Enterococcus;s__Enterococcus hirae
CokerMO_2019_SRR8692191_bin.3	0	1	12655_0	yes	98.34	2.066	0.477	34225	3004788	133	0	1	1	17	9.51925	80.3781	0.00503212	0.1	True	d__Bacteria;p__Firmicutes_A;c__Clostridia;o__Lachnospirales;f__Lachnospiraceae;g__Massilistercora;s__Massilistercora sp902406105	d__Bacteria;p__Firmicutes;c__Clostridia;o__Eubacteriales;f__Clostridiaceae;g__Mordavella;s__
YassourM_2018_SRR7280934_bin.8	0	1	12672_0	yes	98.08	0	0.549	33979	3204700	140	0	0	1	18	35.0119	151.175	0.00260894	0.07	True	d__Bacteria;p__Firmicutes_A;c__Clostridia;o__Lachnospirales;f__Lachnospiraceae;g__Ventrisoma;s__Ventrisoma faecale	d__Bacteria;p__Firmicutes;c__Clostridia;o__;f__;g__;s__
MurphyR_2019_SRR7411256_bin.3	0	10	12692_1	yes	80.08	1.448	0.416	3259	2717233	974	0	1	0	15	7.20862	70.3417	0.112574	0.23	True	d__Bacteria;p__Firmicutes_A;c__Clostridia;o__Lachnospirales;f__Lachnospiraceae;g__Blautia_A;s__Blautia_A wexlerae	d__Bacteria;p__Firmicutes;c__Clostridia;o__Eubacteriales;f__Lachnospiraceae;g__Blautia;s__Blautia wexlerae
CokerMO_2019_SRR8692181_bin.39	0	1	12692_2	yes	57.09	0.843	0.421	4061	2056455	671	1	1	4	16	390.835	297.347	0.192538	0.28	True	d__Bacteria;p__Firmicutes_A;c__Clostridia;o__Lachnospirales;f__Lachnospiraceae;g__Blautia_A;s__Blautia_A wexlerae	d__Bacteria;p__Firmicutes;c__Clostridia;o__Eubacteriales;f__Lachnospiraceae;g__Blautia;s__Blautia wexlerae
MurphyR_2019_SRR7352056_bin.17	0	1	12692_6	yes	63.28	0.791	0.419	2329	2261129	1060				10	8.41779	28.5551	0.167242	0.27	True	d__Bacteria;p__Firmicutes_A;c__Clostridia;o__Lachnospirales;f__Lachnospiraceae;g__Blautia_A;s__Blautia_A wexlerae	d__Bacteria;p__Firmicutes;c__Clostridia;o__Eubacteriales;f__Lachnospiraceae;g__Blautia;s__Blautia wexlerae
VatanenT_2016_SRR4305214_bin.5	0	2	12692_7	yes	62.28	1.265	0.418	2089	2240090	1135				6	8.47709	77.8239	0.182865	0.34	True	d__Bacteria;p__Firmicutes_A;c__Clostridia;o__Lachnospirales;f__Lachnospiraceae;g__Blautia_A;s__Blautia_A wexlerae	d__Bacteria;p__Firmicutes;c__Clostridia;o__Eubacteriales;f__Lachnospiraceae;g__Blautia;s__Blautia wexlerae
BackhedF_2015_ERR525688_bin.24	0	1	12699_6	yes	62.35	0.316	0.45	3681	1950575	576				9	6.14729	19.842	0.295651	0.29	True	d__Bacteria;p__Firmicutes_A;c__Clostridia;o__Lachnospirales;f__Lachnospiraceae;g__Blautia_A;s__Blautia_A massiliensis	d__Bacteria;p__Firmicutes;c__Clostridia;o__Eubacteriales;f__Lachnospiraceae;g__Blautia;s__
VatanenT_2016_SRR4305360_bin.1	0	1	12700_0	yes	74.78	1.793	0.445	24052	2680111	173	0	2	1	17	16.6495	91.512	0.083776	0.15	True	d__Bacteria;p__Firmicutes_A;c__Clostridia;o__Lachnospirales;f__Lachnospiraceae;g__Blautia_A;s__Blautia_A sp900764225	d__Bacteria;p__Firmicutes;c__Clostridia;o__Eubacteriales;f__Lachnospiraceae;g__;s__
BackhedF_2015_ERR526032_bin.5	0	1	12701_2	yes	55.26	0	0.455	5799	1678194	344				9	6.69868	28.3515	0.306814	0.23	True	d__Bacteria;p__Firmicutes_A;c__Clostridia;o__Lachnospirales;f__Lachnospiraceae;g__Blautia_A;s__Blautia_A sp000436615	d__Bacteria;p__Firmicutes;c__Clostridia;o__Eubacteriales;f__Lachnospiraceae;g__Blautia;s__
BackhedF_2015_ERR526040_bin.8	0	1	12706_3	yes	50.63	0	0.43	6308	1304548	256	0	0	1	9	7.36077	36.5067	0.0284529	0	True	d__Bacteria;p__Firmicutes_A;c__Clostridia;o__Lachnospirales;f__Lachnospiraceae;g__Dorea_A;s__Dorea_A longicatena	d__Bacteria;p__Firmicutes;c__Clostridia;o__Eubacteriales;f__Lachnospiraceae;g__Dorea;s__Dorea longicatena
ShaoY_2019_ERR3405928_bin.3	0	1	12709_3	yes	63.73	0.877	0.432	4137	1531542	414	0	0	1	14	5.69622	37.2087	0.101329	0	True	d__Bacteria;p__Firmicutes_A;c__Clostridia;o__Lachnospirales;f__Lachnospiraceae;g__Bariatricus;s__Bariatricus comes	d__Bacteria;p__Firmicutes;c__Clostridia;o__Eubacteriales;f__Lachnospiraceae;g__Coprococcus;s__Coprococcus comes
CokerMO_2019_SRR8692236_bin.9	0	1	12730_2	yes	66.59	1.812	0.458	2743	3548689	1449				17	7.74745	36.5056	0.0244312	0	True	d__Bacteria;p__Firmicutes_A;c__Clostridia;o__Lachnospirales;f__Lachnospiraceae;g__Muricomes;s__Muricomes fissicatena_A	d__Bacteria;p__Firmicutes;c__Clostridia;o__Eubacteriales;f__Lachnospiraceae;g__Faecalicatena;s__Faecalicatena fissicatena
GasparriniAJ_2019_SRR9865446_bin.7	0	5	12735_1	yes	63.79	0	0.447	3379	1707525	601	0	1	0	8	10.1724	168.626	0.173061	0	True	d__Bacteria;p__Firmicutes_A;c__Clostridia;o__Lachnospirales;f__Lachnospiraceae;g__Ruminococcus_B;s__Ruminococcus_B gnavus	d__Bacteria;p__Firmicutes;c__Clostridia;o__Eubacteriales;f__Lachnospiraceae;g__Mediterraneibacter;s__[Ruminococcus] gnavus
MurphyR_2019_SRR7411258_bin.5	0	1	12735_3	yes	60.01	1.169	0.436	2101	1774707	894				10	6.44865	75.9547	0.192318	0	True	d__Bacteria;p__Firmicutes_A;c__Clostridia;o__Lachnospirales;f__Lachnospiraceae;g__Ruminococcus_B;s__Ruminococcus_B gnavus	d__Bacteria;p__Firmicutes;c__Clostridia;o__Eubacteriales;f__Lachnospiraceae;g__Mediterraneibacter;s__[Ruminococcus] gnavus
MurphyR_2019_SRR7352021_bin.3	0	1	12735_4	yes	61.8	2.339	0.453	1948	1578671	847	0	0	1	8	122.539	194.039	0.0102114	0	True	d__Bacteria;p__Firmicutes_A;c__Clostridia;o__Lachnospirales;f__Lachnospiraceae;g__Ruminococcus_B;s__Ruminococcus_B gnavus	d__Bacteria;p__Firmicutes;c__Clostridia;o__Eubacteriales;f__Lachnospiraceae;g__Mediterraneibacter;s__[Ruminococcus] gnavus
VatanenT_2016_SRR4408055_bin.10	0	1	12736_0	yes	88.67	0.682	0.439	32603	2213321	103	0	0	1	16	20.9016	116.86	0.0738481	0.23	True	d__Bacteria;p__Firmicutes_A;c__Clostridia;o__Lachnospirales;f__Lachnospiraceae;g__Ruminococcus_B;s__Ruminococcus_B sp900544395	d__Bacteria;p__Firmicutes;c__Clostridia;o__Eubacteriales;f__Oscillospiraceae;g__Ruminococcus;s__
MurphyR_2019_SRR7352043_bin.2	0	3	12740_2	yes	74.11	2.329	0.437	3899	1660319	493	0	0	2	10	32.1421	75.3465	0.0475484	0.37	True	d__Bacteria;p__Firmicutes_A;c__Clostridia;o__Lachnospirales;f__Lachnospiraceae;g__Mediterraneibacter;s__Mediterraneibacter lactaris	d__Bacteria;p__Firmicutes;c__Clostridia;o__Eubacteriales;f__Lachnospiraceae;g__Mediterraneibacter;s__[Ruminococcus] lactaris
MurphyR_2019_SRR7351909_bin.6	0	2	12741_2	yes	74.65	2.144	0.413	4450	1992190	510				10	11.6077	51.3634	0.0650183	0.36	True	d__Bacteria;p__Firmicutes_A;c__Clostridia;o__Lachnospirales;f__Lachnospiraceae;g__Mediterraneibacter;s__Mediterraneibacter faecis	d__Bacteria;p__Firmicutes;c__Clostridia;o__Eubacteriales;f__Oscillospiraceae;g__Ruminococcus;s__
Baumann-DudenhoefferAM_2018_SRR7217840_bin.9	0	1	12741_3	yes	62.15	1.169	0.42	5657	1352331	270	0	0	2	11	14.0667	116.573	0.109063	0.15	True	d__Bacteria;p__Firmicutes_A;c__Clostridia;o__Lachnospirales;f__Lachnospiraceae;g__Mediterraneibacter;s__Mediterraneibacter faecis	d__Bacteria;p__Firmicutes;c__Clostridia;o__Eubacteriales;f__Oscillospiraceae;g__Ruminococcus;s__
ShaoY_2019_ERR3405922_bin.6	0	1	12746_0	yes	95.12	2.046	0.469	68597	3378397	68	0	3	2	17	11.0788	88.926	0.00424204	0.12	True	d__Bacteria;p__Firmicutes_A;c__Clostridia;o__Lachnospirales;f__Lachnospiraceae;g__Mediterraneibacter;s__Mediterraneibacter faecipullorum	d__Bacteria;p__Firmicutes;c__Clostridia;o__Eubacteriales;f__Lachnospiraceae;g__Mediterraneibacter;s__Candidatus Mediterraneibacter faecipullorum
ShaoY_2019_ERR3405992_bin.8	0	1	12749_0	yes	93.98	2.661	0.486	18000	3239083	250	0	1	2	19	7.79491	54.6923	0.0363293	0.14	True	d__Bacteria;p__Firmicutes_A;c__Clostridia;o__Lachnospirales;f__Lachnospiraceae;g__Mediterraneibacter;s__Mediterraneibacter excrementigallinarum_A	d__Bacteria;p__Firmicutes;c__Clostridia;o__Eubacteriales;f__Lachnospiraceae;g__Mediterraneibacter;s__
OhS_2017_SRR1793408_bin.5	0	2	12752_2	yes	72.15	0.759	0.336	2406	1236361	550				4	5.74491	29.3961	0.0122369	0	True	d__Bacteria;p__Firmicutes_C;c__Negativicutes;o__Selenomonadales;f__Selenomonadaceae;g__Megamonas;s__Megamonas funiformis	d__Bacteria;p__Firmicutes;c__Negativicutes;o__Selenomonadales;f__Selenomonadaceae;g__Megamonas;s__Megamonas funiformis
ShaoY_2019_ERR3405931_bin.18	0	2	12782_0	yes	98.65	0.335	0.486	432015	2822951	14	1	1	2	20	16.6216	82.778	0.00193848	0.06	True	d__Bacteria;p__Firmicutes_A;c__Clostridia;o__Oscillospirales;f__Acutalibacteraceae;g__Caproicibacterium;s__Caproicibacterium amylolyticum	d__Bacteria;p__Firmicutes;c__Clostridia;o__Eubacteriales;f__Oscillospiraceae;g__;s__
RahmanSF_2018_SRR5963229_bin.4	0	2	12842_1	yes	70.14	2.44	0.335	2816	2083413	861				4	6.11073	11.018	0.126947	0	True	d__Bacteria;p__Firmicutes;c__Bacilli;o__Staphylococcales;f__Staphylococcaceae;g__Staphylococcus;s__Staphylococcus lugdunensis	d__Bacteria;p__Firmicutes;c__Bacilli;o__Bacillales;f__Staphylococcaceae;g__Staphylococcus;s__Staphylococcus lugdunensis
GibsonMK_2016_SRR3132395_bin.5	0	3	12844_1	yes	81.34	1.402	0.334	2879	2066812	829	1	0	1	6	7.20203	167.593	0.0281025	0	True	d__Bacteria;p__Firmicutes;c__Bacilli;o__Staphylococcales;f__Staphylococcaceae;g__Staphylococcus;s__Staphylococcus aureus	d__Bacteria;p__Firmicutes;c__Bacilli;o__Bacillales;f__Staphylococcaceae;g__Staphylococcus;s__Staphylococcus aureus
ShaoY_2019_ERR3406293_bin.6	0	2	12844_2	yes	63.31	1.43	0.325	3128	1724807	588				6	5.08099	62.3924	0.31746	0	True	d__Bacteria;p__Firmicutes;c__Bacilli;o__Staphylococcales;f__Staphylococcaceae;g__Staphylococcus;s__Staphylococcus aureus	d__Bacteria;p__Firmicutes;c__Bacilli;o__Bacillales;f__Staphylococcaceae;g__Staphylococcus;s__Staphylococcus aureus
ShaoY_2019_ERR3405811_bin.5	0	1	12844_6	yes	55.17	0	0.321	255018	674140	5				4	26.4895	316.225	0	0	True	d__Bacteria;p__Firmicutes;c__Bacilli;o__Staphylococcales;f__Staphylococcaceae;g__Staphylococcus;s__Staphylococcus aureus	d__Bacteria;p__Firmicutes;c__Bacilli;o__Bacillales;f__Staphylococcaceae;g__Staphylococcus;s__Staphylococcus aureus
RavehSadkaT_2016_SRR6257430_bin.3	0	2	12847_3	yes	72.41	0.775	0.319	2424	1835380	834	0	2	0	8	7.58428	17.5602	0.0216819	0	True	d__Bacteria;p__Firmicutes;c__Bacilli;o__Staphylococcales;f__Staphylococcaceae;g__Staphylococcus;s__Staphylococcus warneri	d__Bacteria;p__Firmicutes;c__Bacilli;o__Bacillales;f__Staphylococcaceae;g__Staphylococcus;s__Staphylococcus warneri
RavehSadkaT_2016_SRR6257432_bin.2	0	1	12847_4	yes	64.02	1.554	0.317	2291	1792647	830				2	6.36342	87.3985	0.19821	0	True	d__Bacteria;p__Firmicutes;c__Bacilli;o__Staphylococcales;f__Staphylococcaceae;g__Staphylococcus;s__Staphylococcus warneri	d__Bacteria;p__Firmicutes;c__Bacilli;o__Bacillales;f__Staphylococcaceae;g__Staphylococcus;s__Staphylococcus warneri
BrooksB_2017_SRR5405917_bin.6	0	1	12848_1	yes	55.36	0.457	0.323	1821	1295935	731	1	0	0	1	5.33894	42.676	0.191686	0	True	d__Bacteria;p__Firmicutes;c__Bacilli;o__Staphylococcales;f__Staphylococcaceae;g__Staphylococcus;s__Staphylococcus epidermidis	d__Bacteria;p__Firmicutes;c__Bacilli;o__Bacillales;f__Staphylococcaceae;g__Staphylococcus;s__Staphylococcus epidermidis
RahmanSF_2018_SRR5963340_bin.3	0	1	12848_2	yes	70.54	2.879	0.318	2164	1718507	843	1	0	0	7	5.82795	32.331	0.178661	0	True	d__Bacteria;p__Firmicutes;c__Bacilli;o__Staphylococcales;f__Staphylococcaceae;g__Staphylococcus;s__Staphylococcus epidermidis	d__Bacteria;p__Firmicutes;c__Bacilli;o__Bacillales;f__Staphylococcaceae;g__Staphylococcus;s__Staphylococcus epidermidis
RahmanSF_2018_SRR5963154_bin.3	0	1	12848_4	yes	65.68	1.573	0.321	2000	1630352	850	2	1	0	10	6.39552	29.9553	0.325645	0	True	d__Bacteria;p__Firmicutes;c__Bacilli;o__Staphylococcales;f__Staphylococcaceae;g__Staphylococcus;s__Staphylococcus epidermidis	d__Bacteria;p__Firmicutes;c__Bacilli;o__Bacillales;f__Staphylococcaceae;g__Staphylococcus;s__Staphylococcus epidermidis
GibsonMK_2016_SRR3132177_bin.3	0	4	12848_5	yes	70.8	0.81	0.331	2354	1633343	753				6	12.4748	238.492	0.0595961	0	True	d__Bacteria;p__Firmicutes;c__Bacilli;o__Staphylococcales;f__Staphylococcaceae;g__Staphylococcus;s__Staphylococcus epidermidis	d__Bacteria;p__Firmicutes;c__Bacilli;o__Bacillales;f__Staphylococcaceae;g__Staphylococcus;s__Staphylococcus epidermidis
RahmanSF_2018_SRR5963169_bin.3	0	1	12848_6	yes	67.82	2.273	0.322	2337	1582901	746	1	1	1	11	5.48392	53.2756	0.142673	0	True	d__Bacteria;p__Firmicutes;c__Bacilli;o__Staphylococcales;f__Staphylococcaceae;g__Staphylococcus;s__Staphylococcus epidermidis	d__Bacteria;p__Firmicutes;c__Bacilli;o__Bacillales;f__Staphylococcaceae;g__Staphylococcus;s__Staphylococcus epidermidis
ShaoY_2019_ERR3404963_bin.1	0	16	12848_7	yes	82.31	1.725	0.317	3212	1895163	708	1	0	0	9	5.2117	39.1796	0.296206	0	True	d__Bacteria;p__Firmicutes;c__Bacilli;o__Staphylococcales;f__Staphylococcaceae;g__Staphylococcus;s__Staphylococcus epidermidis	d__Bacteria;p__Firmicutes;c__Bacilli;o__Bacillales;f__Staphylococcaceae;g__Staphylococcus;s__Staphylococcus epidermidis
BrooksB_2017_SRR5405921_bin.4	0	1	12848_8	yes	73.31	2.183	0.318	2472	1942729	872	1	1	0	6	6.15272	36.0775	0.301579	0	True	d__Bacteria;p__Firmicutes;c__Bacilli;o__Staphylococcales;f__Staphylococcaceae;g__Staphylococcus;s__Staphylococcus epidermidis	d__Bacteria;p__Firmicutes;c__Bacilli;o__Bacillales;f__Staphylococcaceae;g__Staphylococcus;s__Staphylococcus epidermidis
GasparriniAJ_2019_SRR9865834_bin.3	0	1	12848_9	yes	59.37	0.602	0.317	1974	1576283	832	1	0	0	3	7.66369	383.167	0.259316	0	True	d__Bacteria;p__Firmicutes;c__Bacilli;o__Staphylococcales;f__Staphylococcaceae;g__Staphylococcus;s__Staphylococcus epidermidis	d__Bacteria;p__Firmicutes;c__Bacilli;o__Bacillales;f__Staphylococcaceae;g__Staphylococcus;s__Staphylococcus epidermidis
ShaoY_2019_ERR3404785_bin.5	0	6	12852_1	yes	82.72	0.881	0.312	2643	1653121	682	3	1	0	9	4.93187	72.9025	0.0903444	0	True	d__Bacteria;p__Firmicutes;c__Bacilli;o__Staphylococcales;f__Staphylococcaceae;g__Staphylococcus;s__Staphylococcus hominis	d__Bacteria;p__Firmicutes;c__Bacilli;o__Bacillales;f__Staphylococcaceae;g__Staphylococcus;s__Staphylococcus hominis
RahmanSF_2018_SRR5963434_bin.7	0	1	12852_3	yes	66.72	0	0.312	108436	1393396	38	0	2	0	14	14.8686	11.0051	0.015606	0	True	d__Bacteria;p__Firmicutes;c__Bacilli;o__Staphylococcales;f__Staphylococcaceae;g__Staphylococcus;s__	d__Bacteria;p__Firmicutes;c__Bacilli;o__Bacillales;f__Staphylococcaceae;g__Staphylococcus;s__
FerrettiP_2018_SRR5273987_bin.4	0	1	12853_2	yes	69.8	2.504	0.335	2618	1697256	731	2	0	1	1	7.43848	312.247	0.0578282	0	True	d__Bacteria;p__Firmicutes;c__Bacilli;o__Staphylococcales;f__Staphylococcaceae;g__Staphylococcus;s__Staphylococcus haemolyticus	d__Bacteria;p__Firmicutes;c__Bacilli;o__Bacillales;f__Staphylococcaceae;g__Staphylococcus;s__Staphylococcus haemolyticus
ShaoY_2019_ERR3405821_bin.4	0	2	13132_1	yes	90.15	0	0.259	63558	2082670	78	1	3	3	18	21.3239	132.637	0.0104684	0.15	True	d__Bacteria;p__Firmicutes_A;c__Clostridia;o__Lachnospirales;f__CAG-274;g__JAHALF01;s__JAHALF01 sp018371275	d__Bacteria;p__Firmicutes;c__Clostridia;o__Eubacteriales;f__;g__;s__
MilaniC_2015_SRR2131211_bin.2	0	1	13132_2	yes	65.23	1.342	0.278	2384	1251736	584				5	9.08632	179.902	0.105593	0.26	True	d__Bacteria;p__Firmicutes_A;c__Clostridia;o__Lachnospirales;f__CAG-274;g__JAHALF01;s__JAHALF01 sp018371275	d__Bacteria;p__Firmicutes;c__Clostridia;o__Eubacteriales;f__;g__;s__
BackhedF_2015_ERR526056_bin.4	0	1	13158_1	yes	73.82	2.152	0.4	3304	1380427	435	2	0	0	5	6.31537	18.5297	0.11517	0	True	d__Bacteria;p__Firmicutes;c__Bacilli;o__Lactobacillales;f__Enterococcaceae;g__Enterococcus_G;s__Enterococcus_G italicus	d__Bacteria;p__Firmicutes;c__Bacilli;o__Lactobacillales;f__Enterococcaceae;g__;s__
Baumann-DudenhoefferAM_2018_SRR7217745_bin.10	0	1	13179_0	yes	58.21	1.323	0.467	2285	2441169	1139	0	1	0	10	9.23431	69.8424	0.238763	0.22	True	d__Bacteria;p__Firmicutes_A;c__Clostridia;o__Lachnospirales;f__Lachnospiraceae;g__Lacrimispora;s__	d__Bacteria;p__Firmicutes;c__Clostridia;o__Eubacteriales;f__Clostridiaceae;g__Clostridium;s__
GasparriniAJ_2019_SRR9865497_bin.2	0	1	13180_0	yes	66.05	1.265	0.469	3283	3179669	1026				13	9.75153	113.196	0.0250605	0.25	True	d__Bacteria;p__Firmicutes_A;c__Clostridia;o__Lachnospirales;f__Lachnospiraceae;g__Lacrimispora;s__	d__Bacteria;p__Firmicutes;c__Clostridia;o__Eubacteriales;f__Clostridiaceae;g__Clostridium;s__
RavehSadkaT_2016_SRR6257433_bin.2	0	1	13196_3	yes	91.89	1.104	0.309	21379	1869251	130	2	2	0	17	24.9572	206.906	0.00447644	0.4	True	d__Bacteria;p__Firmicutes;c__Bacilli;o__Staphylococcales;f__Gemellaceae;g__Gemella;s__	d__Bacteria;p__Firmicutes;c__Bacilli;o__Bacillales;f__;g__Gemella;s__
ShaoY_2019_ERR3406038_bin.14	0	2	13201_1	yes	86.74	4.138	0.347	16240	3754948	313	1	5	3	16	7.80999	30.9551	0.049114	0.33	True	d__Bacteria;p__Firmicutes_A;c__Clostridia;o__Lachnospirales;f__Cellulosilyticaceae;g__Cellulosilyticum;s__	d__Bacteria;p__Firmicutes;c__Clostridia;o__Eubacteriales;f__Lachnospiraceae;g__Cellulosilyticum;s__
MurphyR_2019_SRR7351651_bin.8	0	1	13219_2	yes	70.18	2.803	0.413	2847	1319901	533				4	13.4785	33.1139	0.0647199	0	True	d__Bacteria;p__Firmicutes;c__Bacilli;o__Lactobacillales;f__Streptococcaceae;g__Lactococcus_A;s__Lactococcus_A raffinolactis	d__Bacteria;p__Firmicutes;c__Bacilli;o__Lactobacillales;f__Streptococcaceae;g__Lactococcus;s__Lactococcus raffinolactis
ShaoY_2019_ERR3404854_bin.6	0	1	13860_33	yes	67.38	0.946	0.671	2356	2768902	1288	1	0	0	14	4.81179	73.0102	0.0604351	0	True	d__Bacteria;p__Proteobacteria;c__Gammaproteobacteria;o__Xanthomonadales;f__Xanthomonadaceae;g__Stenotrophomonas;s__Stenotrophomonas maltophilia	d__Bacteria;p__Proteobacteria;c__Gammaproteobacteria;o__Xanthomonadales;f__Xanthomonadaceae;g__Stenotrophomonas;s__Stenotrophomonas maltophilia
FerrettiP_2018_SRR5274072_bin.2	0	2	14165_1	yes	93.71	1.548	0.649	10051	4769298	630				18	20.5331	162.464	0.0894043	0.12	True	d__Bacteria;p__Proteobacteria;c__Gammaproteobacteria;o__Burkholderiales;f__Burkholderiaceae;g__Acidovorax;s__Acidovorax sp000302535	d__Bacteria;p__Proteobacteria;c__Betaproteobacteria;o__Burkholderiales;f__Comamonadaceae;g__Acidovorax;s__
ShaoY_2019_ERR3405828_bin.1	0	1	14943_1	yes	99.45	0.273	0.391	55396	1800690	43	5	3	1	17	21.493	209.525	0.00115677	0.03	True	d__Bacteria;p__Firmicutes;c__Bacilli;o__Lactobacillales;f__Aerococcaceae;g__Granulicatella;s__Granulicatella sp001058355	d__Bacteria;p__Firmicutes;c__Bacilli;o__Lactobacillales;f__Streptococcaceae;g__Streptococcus;s__
WampachL_2018_SRR5575355_bin.2	0	1	14943_2	yes	89.63	1.255	0.394	6301	1559517	339	2	0	0	10	5.84004	43.2853	0.0231311	0.15	True	d__Bacteria;p__Firmicutes;c__Bacilli;o__Lactobacillales;f__Aerococcaceae;g__Granulicatella;s__	d__Bacteria;p__Firmicutes;c__Bacilli;o__Lactobacillales;f__Streptococcaceae;g__Streptococcus;s__
BackhedF_2015_ERR525891_bin.1	0	1	14943_4	yes	62.99	1.128	0.409	2583	955228	405				4	6.4209	14.6929	0.0686856	0.31	True	d__Bacteria;p__Firmicutes;c__Bacilli;o__Lactobacillales;f__Aerococcaceae;g__Granulicatella;s__	d__Bacteria;p__Firmicutes;c__Bacilli;o__Lactobacillales;f__Streptococcaceae;g__Streptococcus;s__
ShaoY_2019_ERR3405246_bin.2	0	1	14943_5	yes	71.14	1.72	0.391	2822	1355257	548	1	2	0	11	4.98083	35.3742	0.0600561	0.27	True	d__Bacteria;p__Firmicutes;c__Bacilli;o__Lactobacillales;f__Aerococcaceae;g__Granulicatella;s__	d__Bacteria;p__Firmicutes;c__Bacilli;o__Lactobacillales;f__Carnobacteriaceae;g__Granulicatella;s__
OhS_2017_SRR1822319_bin.8	0	1	14987_2	yes	55.54	0.749	0.385	2308	1023499	475				2	4.34061	35.9175	0.116333	0	True	d__Bacteria;p__Firmicutes;c__Bacilli;o__Lactobacillales;f__Streptococcaceae;g__Streptococcus;s__Streptococcus pasteurianus	d__Bacteria;p__Firmicutes;c__Bacilli;o__Lactobacillales;f__Streptococcaceae;g__Streptococcus;s__Streptococcus pasteurianus
Baumann-DudenhoefferAM_2018_SRR7217668_bin.1	0	2	14989_6	yes	80.92	1.565	0.38	2800	1264306	512	2	0	0	13	12.0144	68.3289	0.0568719	0	True	d__Bacteria;p__Firmicutes;c__Bacilli;o__Lactobacillales;f__Streptococcaceae;g__Streptococcus;s__Streptococcus lutetiensis	d__Bacteria;p__Firmicutes;c__Bacilli;o__Lactobacillales;f__Streptococcaceae;g__Streptococcus;s__Streptococcus lutetiensis
ShaoY_2019_ERR3406056_bin.11	0	1	14989_7	yes	51.03	0	0.374	2441	663586	275				3	4.89841	48.856	0.245515	0	True	d__Bacteria;p__Firmicutes;c__Bacilli;o__Lactobacillales;f__Streptococcaceae;g__Streptococcus;s__Streptococcus lutetiensis	d__Bacteria;p__Firmicutes;c__Bacilli;o__Lactobacillales;f__Streptococcaceae;g__Streptococcus;s__Streptococcus lutetiensis
Baumann-DudenhoefferAM_2018_SRR7217848_bin.5	0	1	14989_8	yes	64	0.905	0.377	2008	1145288	597				7	8.67781	87.3732	0.108846	0	True	d__Bacteria;p__Firmicutes;c__Bacilli;o__Lactobacillales;f__Streptococcaceae;g__Streptococcus;s__Streptococcus lutetiensis	d__Bacteria;p__Firmicutes;c__Bacilli;o__Lactobacillales;f__Streptococcaceae;g__Streptococcus;s__Streptococcus lutetiensis
ShaoY_2019_ERR3405731_bin.3	0	1	14989_9	yes	54.28	0.709	0.368	1989	973024	519				9	4.68386	64.8516	0.31472	0	True	d__Bacteria;p__Firmicutes;c__Bacilli;o__Lactobacillales;f__Streptococcaceae;g__Streptococcus;s__Streptococcus lutetiensis	d__Bacteria;p__Firmicutes;c__Bacilli;o__Lactobacillales;f__Streptococcaceae;g__Streptococcus;s__Streptococcus lutetiensis
BrooksB_2017_SRR5405628_bin.1	0	1	14996_2	yes	58.45	1.27	0.351	2788	1311617	474				13	18.5079	95.6341	0.103414	0.3	True	d__Bacteria;p__Firmicutes;c__Bacilli;o__Lactobacillales;f__Streptococcaceae;g__Lactococcus;s__Lactococcus cremoris	d__Bacteria;p__Firmicutes;c__Bacilli;o__Lactobacillales;f__Streptococcaceae;g__Lactococcus;s__Lactococcus cremoris
MurphyR_2019_SRR7352107_bin.11	0	6	15000_1	yes	80.64	1.469	0.4	2558	1315275	562				13	10.3352	62.0665	0.0985632	0	True	d__Bacteria;p__Firmicutes;c__Bacilli;o__Lactobacillales;f__Streptococcaceae;g__Streptococcus;s__Streptococcus thermophilus	d__Bacteria;p__Firmicutes;c__Bacilli;o__Lactobacillales;f__Streptococcaceae;g__Streptococcus;s__Streptococcus thermophilus
BackhedF_2015_ERR525860_bin.12	0	1	15000_3	yes	57.8	0.246	0.402	1930	766910	413	0	1	1	5	4.95527	33.3464	0.559607	0	True	d__Bacteria;p__Firmicutes;c__Bacilli;o__Lactobacillales;f__Streptococcaceae;g__Streptococcus;s__Streptococcus thermophilus	d__Bacteria;p__Firmicutes;c__Bacilli;o__Lactobacillales;f__Streptococcaceae;g__Streptococcus;s__Streptococcus thermophilus
VatanenT_2016_SRR4305313_bin.2	0	1	15000_4	yes	66.79	2.889	0.397	1818	1030287	578				4	11.0427	137.29	0.217531	0	True	d__Bacteria;p__Firmicutes;c__Bacilli;o__Lactobacillales;f__Streptococcaceae;g__Streptococcus;s__Streptococcus thermophilus	d__Bacteria;p__Firmicutes;c__Bacilli;o__Lactobacillales;f__Streptococcaceae;g__Streptococcus;s__Streptococcus thermophilus
BackhedF_2015_ERR526041_bin.3	0	5	15001_2	yes	81.78	1.825	0.402	2843	1591396	646	0	1	0	15	5.83829	53.112	0.0283392	0	True	d__Bacteria;p__Firmicutes;c__Bacilli;o__Lactobacillales;f__Streptococcaceae;g__Streptococcus;s__Streptococcus sp000187445	d__Bacteria;p__Firmicutes;c__Bacilli;o__Lactobacillales;f__Streptococcaceae;g__Streptococcus;s__
GuglielmoMDD_2019_SRR9061436_bin.5	0	2	15001_3	yes	74.49	2.23	0.403	2256	1431406	700	1	0	0	9	7.3235	72.764	0.142335	0	True	d__Bacteria;p__Firmicutes;c__Bacilli;o__Lactobacillales;f__Streptococcaceae;g__Streptococcus;s__Streptococcus sp000187445	d__Bacteria;p__Firmicutes;c__Bacilli;o__Lactobacillales;f__Streptococcaceae;g__Streptococcus;s__
ChuDM_2017_SRR8942411_bin.12	0	1	15001_4	yes	70.64	3.108	0.401	2113	1417127	719	0	2	0	5	6.61276	43.1404	0.813349	0	True	d__Bacteria;p__Firmicutes;c__Bacilli;o__Lactobacillales;f__Streptococcaceae;g__Streptococcus;s__Streptococcus sp000187445	d__Bacteria;p__Firmicutes;c__Bacilli;o__Lactobacillales;f__Streptococcaceae;g__Streptococcus;s__
Baumann-DudenhoefferAM_2018_SRR7217784_bin.2	0	2	15002_1	yes	57.61	0.773	0.394	1774	1089131	622				7	7.55158	332.75	0.253786	0	True	d__Bacteria;p__Firmicutes;c__Bacilli;o__Lactobacillales;f__Streptococcaceae;g__Streptococcus;s__Streptococcus salivarius	d__Bacteria;p__Firmicutes;c__Bacilli;o__Lactobacillales;f__Streptococcaceae;g__Streptococcus;s__
RahmanSF_2018_SRR5963158_bin.3	0	1	15002_2	yes	73.78	4.307	0.394	211073	1240756	14				13	464.785	2907.96	0.000271056	0	True	d__Bacteria;p__Firmicutes;c__Bacilli;o__Lactobacillales;f__Streptococcaceae;g__Streptococcus;s__	d__Bacteria;p__Firmicutes;c__Bacilli;o__Lactobacillales;f__Streptococcaceae;g__Streptococcus;s__
BrooksB_2017_SRR5405778_bin.6	0	1	15002_3	yes	61.27	1.013	0.396	2098	1300524	669				8	4.21209	70.862	0.282201	0	True	d__Bacteria;p__Firmicutes;c__Bacilli;o__Lactobacillales;f__Streptococcaceae;g__Streptococcus;s__Streptococcus salivarius	d__Bacteria;p__Firmicutes;c__Bacilli;o__Lactobacillales;f__Streptococcaceae;g__Streptococcus;s__Streptococcus salivarius
MurphyR_2019_SRR7351820_bin.16	0	1	15002_4	yes	67.17	2.175	0.408	1930	1265685	671	0	0	1	7	12.951	22.558	0.196676	0	True	d__Bacteria;p__Firmicutes;c__Bacilli;o__Lactobacillales;f__Streptococcaceae;g__Streptococcus;s__Streptococcus salivarius	d__Bacteria;p__Firmicutes;c__Bacilli;o__Lactobacillales;f__Streptococcaceae;g__Streptococcus;s__
ShaoY_2019_ERR3405095_bin.6	0	1	15002_5	yes	61.18	0.511	0.398	2056	961934	503				6	4.44798	85.7785	0.647931	0	True	d__Bacteria;p__Firmicutes;c__Bacilli;o__Lactobacillales;f__Streptococcaceae;g__Streptococcus;s__Streptococcus vestibularis	d__Bacteria;p__Firmicutes;c__Bacilli;o__Lactobacillales;f__Streptococcaceae;g__Streptococcus;s__Streptococcus vestibularis
ShaoY_2019_ERR3404860_bin.11	0	1	15002_6	yes	61.21	1.553	0.396	1864	1062503	587	2	1	0	12	4.46573	29.8538	0.459405	0	True	d__Bacteria;p__Firmicutes;c__Bacilli;o__Lactobacillales;f__Streptococcaceae;g__Streptococcus;s__Streptococcus salivarius	d__Bacteria;p__Firmicutes;c__Bacilli;o__Lactobacillales;f__Streptococcaceae;g__Streptococcus;s__Streptococcus salivarius
ShaoY_2019_ERR3406168_bin.4	0	7	15002_7	yes	74.18	2.403	0.396	2417	1395943	625				17	4.76517	100.639	0.453991	0	True	d__Bacteria;p__Firmicutes;c__Bacilli;o__Lactobacillales;f__Streptococcaceae;g__Streptococcus;s__Streptococcus sp001556435	d__Bacteria;p__Firmicutes;c__Bacilli;o__Lactobacillales;f__Streptococcaceae;g__Streptococcus;s__Streptococcus salivarius
MurphyR_2019_SRR7352105_bin.2	0	1	15002_8	yes	62.7	0.577	0.395	2131	1217462	618				9	6.44239	51.3386	0.314632	0	True	d__Bacteria;p__Firmicutes;c__Bacilli;o__Lactobacillales;f__Streptococcaceae;g__Streptococcus;s__Streptococcus salivarius	d__Bacteria;p__Firmicutes;c__Bacilli;o__Lactobacillales;f__Streptococcaceae;g__Streptococcus;s__Streptococcus salivarius
ShaoY_2019_ERR3404628_bin.6	0	1	15002_9	yes	54.54	0.72	0.404	1953	1055784	559				6	5.23627	154.164	0.198006	0	True	d__Bacteria;p__Firmicutes;c__Bacilli;o__Lactobacillales;f__Streptococcaceae;g__Streptococcus;s__Streptococcus salivarius	d__Bacteria;p__Firmicutes;c__Bacilli;o__Lactobacillales;f__Streptococcaceae;g__Streptococcus;s__
ShaoY_2019_ERR3405354_bin.8	0	1	15002_11	yes	86.76	3.878	0.398	3433	1763879	608	0	2	0	15	5.6055	56.9507	0.113956	0	True	d__Bacteria;p__Firmicutes;c__Bacilli;o__Lactobacillales;f__Streptococcaceae;g__Streptococcus;s__Streptococcus sp001556435	d__Bacteria;p__Firmicutes;c__Bacilli;o__Lactobacillales;f__Streptococcaceae;g__Streptococcus;s__
DianaHT_2018_SRR6795058_bin.1	0	9	15002_13	yes	97.84	0.374	0.398	28845	2076489	126	3	1	1	19	13.7169	14.3183	0.0268527	0	True	d__Bacteria;p__Firmicutes;c__Bacilli;o__Lactobacillales;f__Streptococcaceae;g__Streptococcus;s__Streptococcus sp001556435	d__Bacteria;p__Firmicutes;c__Bacilli;o__Lactobacillales;f__Streptococcaceae;g__Streptococcus;s__Streptococcus salivarius
ShaoY_2019_ERR3405272_bin.2	0	2	15002_14	yes	53.44	0	0.396	4546	1186486	291				11	6.77401	45.8149	0.0357667	0	True	d__Bacteria;p__Firmicutes;c__Bacilli;o__Lactobacillales;f__Streptococcaceae;g__Streptococcus;s__Streptococcus salivarius	d__Bacteria;p__Firmicutes;c__Bacilli;o__Lactobacillales;f__Streptococcaceae;g__Streptococcus;s__Streptococcus salivarius
ShaoY_2019_ERR3406166_bin.1	0	1	15002_15	yes	73.36	2.106	0.399	3049	1414349	546				9	5.02967	107.975	0.162933	0	True	d__Bacteria;p__Firmicutes;c__Bacilli;o__Lactobacillales;f__Streptococcaceae;g__Streptococcus;s__Streptococcus salivarius	d__Bacteria;p__Firmicutes;c__Bacilli;o__Lactobacillales;f__Streptococcaceae;g__Streptococcus;s__
YassourM_2018_SRR7281014_bin.7	0	4	15002_16	yes	68.97	1.622	0.408	3488	1252345	389				7	12.0601	68.5474	0.308489	0	True	d__Bacteria;p__Firmicutes;c__Bacilli;o__Lactobacillales;f__Streptococcaceae;g__Streptococcus;s__Streptococcus vestibularis	d__Bacteria;p__Firmicutes;c__Bacilli;o__Lactobacillales;f__Streptococcaceae;g__Streptococcus;s__Streptococcus vestibularis
ParnanenK_2018_SRR5723847_bin.2	0	3	15002_17	yes	75.06	1.585	0.416	3257	1429631	525				8	7.0524	67.5423	0.0673105	0	True	d__Bacteria;p__Firmicutes;c__Bacilli;o__Lactobacillales;f__Streptococcaceae;g__Streptococcus;s__Streptococcus sp001556435	d__Bacteria;p__Firmicutes;c__Bacilli;o__Lactobacillales;f__Streptococcaceae;g__Streptococcus;s__
RavehSadkaT_2016_SRR6257396_bin.1	0	3	15002_18	yes	80.42	1.903	0.405	2694	1564875	652				8	5.81136	32.6312	0.154907	0	True	d__Bacteria;p__Firmicutes;c__Bacilli;o__Lactobacillales;f__Streptococcaceae;g__Streptococcus;s__Streptococcus sp001556435	d__Bacteria;p__Firmicutes;c__Bacilli;o__Lactobacillales;f__Streptococcaceae;g__Streptococcus;s__Streptococcus salivarius
YassourM_2018_SRR7281023_bin.3	0	2	15002_19	yes	77.92	0.835	0.414	2638	1499248	640				7	10.8774	73.4583	0.114013	0	True	d__Bacteria;p__Firmicutes;c__Bacilli;o__Lactobacillales;f__Streptococcaceae;g__Streptococcus;s__Streptococcus salivarius	d__Bacteria;p__Firmicutes;c__Bacilli;o__Lactobacillales;f__Streptococcaceae;g__Streptococcus;s__
MurphyR_2019_SRR7411400_bin.11	0	3	15002_20	yes	74.61	3.472	0.406	2579	1482379	638				14	8.58308	31.0493	0.390719	0	True	d__Bacteria;p__Firmicutes;c__Bacilli;o__Lactobacillales;f__Streptococcaceae;g__Streptococcus;s__Streptococcus salivarius	d__Bacteria;p__Firmicutes;c__Bacilli;o__Lactobacillales;f__Streptococcaceae;g__Streptococcus;s__
ShaoY_2019_ERR3404701_bin.1	0	1	15002_21	yes	65.7	1.732	0.399	2983	1011514	354	1	0	0	10	5.35883	176.209	0.629101	0	True	d__Bacteria;p__Firmicutes;c__Bacilli;o__Lactobacillales;f__Streptococcaceae;g__Streptococcus;s__Streptococcus salivarius	d__Bacteria;p__Firmicutes;c__Bacilli;o__Lactobacillales;f__Streptococcaceae;g__Streptococcus;s__Streptococcus salivarius
ShaoY_2019_ERR3404831_bin.2	0	1	15002_22	yes	83.75	3.76	0.403	2702	1534404	627				12	4.68057	39.2851	0.525322	0	True	d__Bacteria;p__Firmicutes;c__Bacilli;o__Lactobacillales;f__Streptococcaceae;g__Streptococcus;s__Streptococcus salivarius	d__Bacteria;p__Firmicutes;c__Bacilli;o__Lactobacillales;f__Streptococcaceae;g__Streptococcus;s__
BrooksB_2017_SRR5405777_bin.8	0	1	15002_23	yes	79.21	1.304	0.399	3063	1675657	653	2	0	0	8	5.09858	50.3728	0.0988386	0	True	d__Bacteria;p__Firmicutes;c__Bacilli;o__Lactobacillales;f__Streptococcaceae;g__Streptococcus;s__Streptococcus salivarius	d__Bacteria;p__Firmicutes;c__Bacilli;o__Lactobacillales;f__Streptococcaceae;g__Streptococcus;s__
ShaoY_2019_ERR3405084_bin.4	0	2	15002_24	yes	76.03	1.99	0.398	2984	1613790	628	1	2	0	16	4.88644	83.5215	0.165314	0	True	d__Bacteria;p__Firmicutes;c__Bacilli;o__Lactobacillales;f__Streptococcaceae;g__Streptococcus;s__Streptococcus sp001556435	d__Bacteria;p__Firmicutes;c__Bacilli;o__Lactobacillales;f__Streptococcaceae;g__Streptococcus;s__Streptococcus salivarius
MurphyR_2019_SRR7351912_bin.19	0	1	15002_25	yes	61.42	1.698	0.398	3311	1103789	349				8	11.2504	44.2296	0.580824	0	True	d__Bacteria;p__Firmicutes;c__Bacilli;o__Lactobacillales;f__Streptococcaceae;g__Streptococcus;s__Streptococcus sp001556435	d__Bacteria;p__Firmicutes;c__Bacilli;o__Lactobacillales;f__Streptococcaceae;g__Streptococcus;s__Streptococcus salivarius
MurphyR_2019_SRR7411412_bin.7	0	1	15002_26	yes	73.44	1.76	0.398	3317	1331047	425				10	8.16538	53.3024	0.429829	0	True	d__Bacteria;p__Firmicutes;c__Bacilli;o__Lactobacillales;f__Streptococcaceae;g__Streptococcus;s__Streptococcus salivarius	d__Bacteria;p__Firmicutes;c__Bacilli;o__Lactobacillales;f__Streptococcaceae;g__Streptococcus;s__
MurphyR_2019_SRR7351781_bin.3	0	1	15002_27	yes	72.48	3.404	0.403	2267	1514917	731	0	1	0	8	12.4682	108.558	0.301855	0	True	d__Bacteria;p__Firmicutes;c__Bacilli;o__Lactobacillales;f__Streptococcaceae;g__Streptococcus;s__Streptococcus salivarius	d__Bacteria;p__Firmicutes;c__Bacilli;o__Lactobacillales;f__Streptococcaceae;g__Streptococcus;s__Streptococcus salivarius
BrooksB_2017_SRR5405827_bin.6	0	2	15002_28	yes	66.86	0.936	0.402	2207	1281015	625	1	0	0	11	4.34695	7.67094	0.418177	0	True	d__Bacteria;p__Firmicutes;c__Bacilli;o__Lactobacillales;f__Streptococcaceae;g__Streptococcus;s__Streptococcus sp001556435	d__Bacteria;p__Firmicutes;c__Bacilli;o__Lactobacillales;f__Streptococcaceae;g__Streptococcus;s__Streptococcus salivarius
MurphyR_2019_SRR7351662_bin.12	0	1	15002_29	yes	62.1	0.984	0.403	1905	1176149	647				7	10.042	23.741	0.113477	0	True	d__Bacteria;p__Firmicutes;c__Bacilli;o__Lactobacillales;f__Streptococcaceae;g__Streptococcus;s__Streptococcus sp001556435	d__Bacteria;p__Firmicutes;c__Bacilli;o__Lactobacillales;f__Streptococcaceae;g__Streptococcus;s__
RavehSadkaT_2015_SRR1779118_bin.3	0	1	15004_1	yes	77.69	2.55	0.389	2836	1492910	606				8	5.11573	87.7472	0.183777	0	True	d__Bacteria;p__Firmicutes;c__Bacilli;o__Lactobacillales;f__Streptococcaceae;g__Streptococcus;s__Streptococcus anginosus_C	d__Bacteria;p__Firmicutes;c__Bacilli;o__Lactobacillales;f__Streptococcaceae;g__Streptococcus;s__Streptococcus anginosus
[truncated: 1,057 more rows]
