# Supplementary material for: A compendium of 32,277 metagenome-assembled genomes and over 80 million genes from the early-life human gut microbiome
Source: Nat Commun. 2022 Sep 1;13:5139. doi: 10.1038/s41467-022-32805-z (PMC9437082; doi:10.1038/s41467-022-32805-z)
Supplement: Supplementary file 6 — Supplementary Data 4 [file 41467_2022_32805_MOESM6_ESM.xlsx]

## Sheet: Sheet1
Genome	Study
BackhedF_2015_ERR525688_bin.6	ELGG
BackhedF_2015_ERR525688_bin.16	ELGG
BackhedF_2015_ERR525688_bin.28	ELGG
BackhedF_2015_ERR525688_bin.21	ELGG
BackhedF_2015_ERR525688_bin.23	ELGG
BackhedF_2015_ERR525688_bin.27	ELGG
BackhedF_2015_ERR525688_bin.12	ELGG
BackhedF_2015_ERR525688_bin.29	ELGG
BackhedF_2015_ERR525688_bin.19	ELGG
BackhedF_2015_ERR525688_bin.9	ELGG
BackhedF_2015_ERR525688_bin.25	ELGG
BackhedF_2015_ERR525688_bin.8	ELGG
BackhedF_2015_ERR525688_bin.14	ELGG
BackhedF_2015_ERR525688_bin.5	ELGG
BackhedF_2015_ERR525688_bin.13	ELGG
BackhedF_2015_ERR525688_bin.11	ELGG
BackhedF_2015_ERR525688_bin.22	ELGG
BackhedF_2015_ERR525688_bin.7	ELGG
BackhedF_2015_ERR525688_bin.10	ELGG
BackhedF_2015_ERR525688_bin.4	ELGG
BackhedF_2015_ERR525688_bin.24	ELGG
BackhedF_2015_ERR525689_bin.3	ELGG
BackhedF_2015_ERR525689_bin.14	ELGG
BackhedF_2015_ERR525689_bin.2	ELGG
BackhedF_2015_ERR525689_bin.15	ELGG
BackhedF_2015_ERR525689_bin.10	ELGG
BackhedF_2015_ERR525689_bin.6	ELGG
BackhedF_2015_ERR525689_bin.5	ELGG
BackhedF_2015_ERR525689_bin.7	ELGG
BackhedF_2015_ERR525689_bin.12	ELGG
BackhedF_2015_ERR525690_bin.4	ELGG
BackhedF_2015_ERR525690_bin.3	ELGG
BackhedF_2015_ERR525690_bin.1	ELGG
BackhedF_2015_ERR525690_bin.5	ELGG
BackhedF_2015_ERR525690_bin.2	ELGG
BackhedF_2015_ERR525691_bin.3	ELGG
BackhedF_2015_ERR525691_bin.7	ELGG
BackhedF_2015_ERR525691_bin.6	ELGG
BackhedF_2015_ERR525691_bin.1	ELGG
BackhedF_2015_ERR525691_bin.8	ELGG
BackhedF_2015_ERR525693_bin.4	ELGG
BackhedF_2015_ERR525693_bin.2	ELGG
BackhedF_2015_ERR525693_bin.6	ELGG
BackhedF_2015_ERR525693_bin.10	ELGG
BackhedF_2015_ERR525693_bin.7	ELGG
BackhedF_2015_ERR525693_bin.1	ELGG
BackhedF_2015_ERR525693_bin.3	ELGG
BackhedF_2015_ERR525693_bin.8	ELGG
BackhedF_2015_ERR525694_bin.6	ELGG
BackhedF_2015_ERR525694_bin.15	ELGG
BackhedF_2015_ERR525694_bin.4	ELGG
BackhedF_2015_ERR525694_bin.3	ELGG
BackhedF_2015_ERR525694_bin.10	ELGG
BackhedF_2015_ERR525694_bin.11	ELGG
BackhedF_2015_ERR525694_bin.16	ELGG
BackhedF_2015_ERR525694_bin.9	ELGG
BackhedF_2015_ERR525694_bin.17	ELGG
BackhedF_2015_ERR525694_bin.14	ELGG
BackhedF_2015_ERR525694_bin.2	ELGG
BackhedF_2015_ERR525695_bin.8	ELGG
BackhedF_2015_ERR525695_bin.11	ELGG
BackhedF_2015_ERR525695_bin.6	ELGG
BackhedF_2015_ERR525695_bin.5	ELGG
BackhedF_2015_ERR525695_bin.9	ELGG
BackhedF_2015_ERR525695_bin.3	ELGG
BackhedF_2015_ERR525695_bin.1	ELGG
BackhedF_2015_ERR525695_bin.2	ELGG
BackhedF_2015_ERR525695_bin.10	ELGG
BackhedF_2015_ERR525695_bin.4	ELGG
BackhedF_2015_ERR525696_bin.2	ELGG
BackhedF_2015_ERR525696_bin.4	ELGG
BackhedF_2015_ERR525696_bin.3	ELGG
BackhedF_2015_ERR525696_bin.1	ELGG
BackhedF_2015_ERR525698_bin.1	ELGG
BackhedF_2015_ERR525698_bin.2	ELGG
BackhedF_2015_ERR525700_bin.17	ELGG
BackhedF_2015_ERR525700_bin.15	ELGG
BackhedF_2015_ERR525700_bin.7	ELGG
BackhedF_2015_ERR525700_bin.18	ELGG
BackhedF_2015_ERR525700_bin.10	ELGG
BackhedF_2015_ERR525700_bin.6	ELGG
BackhedF_2015_ERR525700_bin.3	ELGG
BackhedF_2015_ERR525700_bin.8	ELGG
BackhedF_2015_ERR525700_bin.14	ELGG
BackhedF_2015_ERR525700_bin.16	ELGG
BackhedF_2015_ERR525701_bin.1	ELGG
BackhedF_2015_ERR525701_bin.3	ELGG
BackhedF_2015_ERR525701_bin.7	ELGG
BackhedF_2015_ERR525701_bin.2	ELGG
BackhedF_2015_ERR525701_bin.4	ELGG
BackhedF_2015_ERR525701_bin.5	ELGG
BackhedF_2015_ERR525702_bin.5	ELGG
BackhedF_2015_ERR525702_bin.8	ELGG
BackhedF_2015_ERR525702_bin.3	ELGG
BackhedF_2015_ERR525702_bin.2	ELGG
BackhedF_2015_ERR525702_bin.4	ELGG
BackhedF_2015_ERR525702_bin.6	ELGG
BackhedF_2015_ERR525702_bin.1	ELGG
BackhedF_2015_ERR525703_bin.34	ELGG
BackhedF_2015_ERR525703_bin.1	ELGG
BackhedF_2015_ERR525703_bin.30	ELGG
BackhedF_2015_ERR525703_bin.10	ELGG
BackhedF_2015_ERR525703_bin.22	ELGG
BackhedF_2015_ERR525703_bin.23	ELGG
BackhedF_2015_ERR525703_bin.6	ELGG
BackhedF_2015_ERR525703_bin.3	ELGG
BackhedF_2015_ERR525703_bin.27	ELGG
BackhedF_2015_ERR525703_bin.15	ELGG
BackhedF_2015_ERR525703_bin.21	ELGG
BackhedF_2015_ERR525703_bin.4	ELGG
BackhedF_2015_ERR525703_bin.14	ELGG
BackhedF_2015_ERR525703_bin.16	ELGG
BackhedF_2015_ERR525703_bin.17	ELGG
BackhedF_2015_ERR525703_bin.26	ELGG
BackhedF_2015_ERR525703_bin.32	ELGG
BackhedF_2015_ERR525703_bin.31	ELGG
BackhedF_2015_ERR525703_bin.20	ELGG
BackhedF_2015_ERR525703_bin.29	ELGG
BackhedF_2015_ERR525703_bin.37	ELGG
BackhedF_2015_ERR525703_bin.33	ELGG
BackhedF_2015_ERR525703_bin.8	ELGG
BackhedF_2015_ERR525703_bin.35	ELGG
BackhedF_2015_ERR525703_bin.19	ELGG
BackhedF_2015_ERR525703_bin.18	ELGG
BackhedF_2015_ERR525704_bin.16	ELGG
BackhedF_2015_ERR525704_bin.6	ELGG
BackhedF_2015_ERR525704_bin.3	ELGG
BackhedF_2015_ERR525704_bin.13	ELGG
BackhedF_2015_ERR525704_bin.7	ELGG
BackhedF_2015_ERR525704_bin.4	ELGG
BackhedF_2015_ERR525704_bin.5	ELGG
BackhedF_2015_ERR525704_bin.10	ELGG
BackhedF_2015_ERR525704_bin.17	ELGG
BackhedF_2015_ERR525704_bin.11	ELGG
BackhedF_2015_ERR525704_bin.15	ELGG
BackhedF_2015_ERR525704_bin.14	ELGG
BackhedF_2015_ERR525704_bin.2	ELGG
BackhedF_2015_ERR525704_bin.1	ELGG
BackhedF_2015_ERR525704_bin.8	ELGG
BackhedF_2015_ERR525705_bin.4	ELGG
BackhedF_2015_ERR525705_bin.2	ELGG
BackhedF_2015_ERR525705_bin.3	ELGG
BackhedF_2015_ERR525705_bin.6	ELGG
BackhedF_2015_ERR525705_bin.7	ELGG
BackhedF_2015_ERR525707_bin.3	ELGG
BackhedF_2015_ERR525707_bin.5	ELGG
BackhedF_2015_ERR525707_bin.6	ELGG
BackhedF_2015_ERR525707_bin.1	ELGG
BackhedF_2015_ERR525707_bin.2	ELGG
BackhedF_2015_ERR525709_bin.1	ELGG
BackhedF_2015_ERR525709_bin.9	ELGG
BackhedF_2015_ERR525709_bin.5	ELGG
BackhedF_2015_ERR525709_bin.11	ELGG
BackhedF_2015_ERR525709_bin.6	ELGG
BackhedF_2015_ERR525709_bin.16	ELGG
BackhedF_2015_ERR525709_bin.4	ELGG
BackhedF_2015_ERR525709_bin.7	ELGG
BackhedF_2015_ERR525709_bin.10	ELGG
BackhedF_2015_ERR525709_bin.14	ELGG
BackhedF_2015_ERR525709_bin.3	ELGG
BackhedF_2015_ERR525709_bin.8	ELGG
BackhedF_2015_ERR525709_bin.18	ELGG
BackhedF_2015_ERR525709_bin.2	ELGG
BackhedF_2015_ERR525710_bin.3	ELGG
BackhedF_2015_ERR525710_bin.7	ELGG
BackhedF_2015_ERR525710_bin.6	ELGG
BackhedF_2015_ERR525710_bin.1	ELGG
BackhedF_2015_ERR525710_bin.4	ELGG
BackhedF_2015_ERR525711_bin.1	ELGG
BackhedF_2015_ERR525713_bin.5	ELGG
BackhedF_2015_ERR525713_bin.2	ELGG
BackhedF_2015_ERR525713_bin.18	ELGG
BackhedF_2015_ERR525713_bin.3	ELGG
BackhedF_2015_ERR525713_bin.11	ELGG
BackhedF_2015_ERR525713_bin.8	ELGG
BackhedF_2015_ERR525713_bin.6	ELGG
BackhedF_2015_ERR525713_bin.7	ELGG
BackhedF_2015_ERR525713_bin.15	ELGG
BackhedF_2015_ERR525713_bin.21	ELGG
BackhedF_2015_ERR525713_bin.14	ELGG
BackhedF_2015_ERR525713_bin.20	ELGG
BackhedF_2015_ERR525713_bin.9	ELGG
BackhedF_2015_ERR525713_bin.1	ELGG
BackhedF_2015_ERR525713_bin.13	ELGG
BackhedF_2015_ERR525713_bin.10	ELGG
BackhedF_2015_ERR525713_bin.12	ELGG
BackhedF_2015_ERR525713_bin.22	ELGG
BackhedF_2015_ERR525713_bin.19	ELGG
BackhedF_2015_ERR525714_bin.14	ELGG
BackhedF_2015_ERR525714_bin.3	ELGG
BackhedF_2015_ERR525714_bin.9	ELGG
BackhedF_2015_ERR525714_bin.1	ELGG
BackhedF_2015_ERR525714_bin.8	ELGG
BackhedF_2015_ERR525714_bin.17	ELGG
BackhedF_2015_ERR525714_bin.7	ELGG
BackhedF_2015_ERR525714_bin.15	ELGG
BackhedF_2015_ERR525714_bin.10	ELGG
BackhedF_2015_ERR525714_bin.11	ELGG
BackhedF_2015_ERR525714_bin.2	ELGG
BackhedF_2015_ERR525715_bin.1	ELGG
BackhedF_2015_ERR525715_bin.5	ELGG
BackhedF_2015_ERR525715_bin.8	ELGG
BackhedF_2015_ERR525715_bin.4	ELGG
BackhedF_2015_ERR525715_bin.2	ELGG
BackhedF_2015_ERR525715_bin.7	ELGG
BackhedF_2015_ERR525717_bin.5	ELGG
BackhedF_2015_ERR525717_bin.9	ELGG
BackhedF_2015_ERR525717_bin.2	ELGG
BackhedF_2015_ERR525717_bin.1	ELGG
BackhedF_2015_ERR525717_bin.7	ELGG
BackhedF_2015_ERR525717_bin.10	ELGG
BackhedF_2015_ERR525717_bin.12	ELGG
BackhedF_2015_ERR525717_bin.4	ELGG
BackhedF_2015_ERR525717_bin.14	ELGG
BackhedF_2015_ERR525717_bin.3	ELGG
BackhedF_2015_ERR525717_bin.8	ELGG
BackhedF_2015_ERR525717_bin.11	ELGG
BackhedF_2015_ERR525717_bin.15	ELGG
BackhedF_2015_ERR525718_bin.11	ELGG
BackhedF_2015_ERR525718_bin.1	ELGG
BackhedF_2015_ERR525718_bin.4	ELGG
BackhedF_2015_ERR525718_bin.10	ELGG
BackhedF_2015_ERR525718_bin.3	ELGG
BackhedF_2015_ERR525718_bin.2	ELGG
BackhedF_2015_ERR525718_bin.6	ELGG
BackhedF_2015_ERR525718_bin.5	ELGG
BackhedF_2015_ERR525718_bin.7	ELGG
BackhedF_2015_ERR525719_bin.4	ELGG
BackhedF_2015_ERR525719_bin.1	ELGG
BackhedF_2015_ERR525721_bin.2	ELGG
BackhedF_2015_ERR525721_bin.17	ELGG
BackhedF_2015_ERR525721_bin.16	ELGG
BackhedF_2015_ERR525721_bin.3	ELGG
BackhedF_2015_ERR525721_bin.14	ELGG
BackhedF_2015_ERR525721_bin.6	ELGG
BackhedF_2015_ERR525721_bin.10	ELGG
BackhedF_2015_ERR525721_bin.15	ELGG
BackhedF_2015_ERR525721_bin.8	ELGG
BackhedF_2015_ERR525721_bin.5	ELGG
BackhedF_2015_ERR525721_bin.13	ELGG
BackhedF_2015_ERR525721_bin.11	ELGG
BackhedF_2015_ERR525721_bin.9	ELGG
BackhedF_2015_ERR525721_bin.7	ELGG
BackhedF_2015_ERR525721_bin.12	ELGG
BackhedF_2015_ERR525722_bin.8	ELGG
BackhedF_2015_ERR525722_bin.4	ELGG
BackhedF_2015_ERR525722_bin.3	ELGG
BackhedF_2015_ERR525722_bin.11	ELGG
BackhedF_2015_ERR525722_bin.5	ELGG
BackhedF_2015_ERR525723_bin.8	ELGG
BackhedF_2015_ERR525723_bin.3	ELGG
BackhedF_2015_ERR525723_bin.2	ELGG
BackhedF_2015_ERR525724_bin.2	ELGG
BackhedF_2015_ERR525724_bin.1	ELGG
BackhedF_2015_ERR525726_bin.10	ELGG
BackhedF_2015_ERR525726_bin.7	ELGG
BackhedF_2015_ERR525726_bin.8	ELGG
BackhedF_2015_ERR525726_bin.5	ELGG
BackhedF_2015_ERR525726_bin.9	ELGG
BackhedF_2015_ERR525726_bin.11	ELGG
BackhedF_2015_ERR525726_bin.4	ELGG
BackhedF_2015_ERR525726_bin.1	ELGG
BackhedF_2015_ERR525726_bin.2	ELGG
BackhedF_2015_ERR525726_bin.12	ELGG
BackhedF_2015_ERR525726_bin.6	ELGG
BackhedF_2015_ERR525727_bin.4	ELGG
BackhedF_2015_ERR525727_bin.6	ELGG
BackhedF_2015_ERR525727_bin.1	ELGG
BackhedF_2015_ERR525727_bin.7	ELGG
BackhedF_2015_ERR525727_bin.2	ELGG
BackhedF_2015_ERR525727_bin.3	ELGG
BackhedF_2015_ERR525727_bin.8	ELGG
BackhedF_2015_ERR525728_bin.1	ELGG
BackhedF_2015_ERR525730_bin.19	ELGG
BackhedF_2015_ERR525730_bin.15	ELGG
BackhedF_2015_ERR525730_bin.7	ELGG
BackhedF_2015_ERR525730_bin.2	ELGG
BackhedF_2015_ERR525730_bin.22	ELGG
BackhedF_2015_ERR525730_bin.14	ELGG
BackhedF_2015_ERR525730_bin.17	ELGG
BackhedF_2015_ERR525730_bin.16	ELGG
BackhedF_2015_ERR525730_bin.12	ELGG
BackhedF_2015_ERR525730_bin.21	ELGG
BackhedF_2015_ERR525730_bin.20	ELGG
BackhedF_2015_ERR525730_bin.5	ELGG
BackhedF_2015_ERR525730_bin.18	ELGG
BackhedF_2015_ERR525730_bin.1	ELGG
BackhedF_2015_ERR525731_bin.7	ELGG
BackhedF_2015_ERR525731_bin.6	ELGG
BackhedF_2015_ERR525731_bin.3	ELGG
BackhedF_2015_ERR525731_bin.15	ELGG
BackhedF_2015_ERR525731_bin.2	ELGG
BackhedF_2015_ERR525731_bin.14	ELGG
BackhedF_2015_ERR525731_bin.16	ELGG
BackhedF_2015_ERR525731_bin.18	ELGG
BackhedF_2015_ERR525731_bin.13	ELGG
BackhedF_2015_ERR525731_bin.10	ELGG
BackhedF_2015_ERR525731_bin.11	ELGG
BackhedF_2015_ERR525732_bin.11	ELGG
BackhedF_2015_ERR525732_bin.5	ELGG
BackhedF_2015_ERR525732_bin.1	ELGG
BackhedF_2015_ERR525732_bin.6	ELGG
BackhedF_2015_ERR525732_bin.9	ELGG
BackhedF_2015_ERR525732_bin.8	ELGG
BackhedF_2015_ERR525732_bin.2	ELGG
BackhedF_2015_ERR525732_bin.7	ELGG
BackhedF_2015_ERR525734_bin.1	ELGG
BackhedF_2015_ERR525734_bin.2	ELGG
BackhedF_2015_ERR525734_bin.12	ELGG
BackhedF_2015_ERR525734_bin.16	ELGG
BackhedF_2015_ERR525734_bin.18	ELGG
BackhedF_2015_ERR525734_bin.3	ELGG
BackhedF_2015_ERR525734_bin.6	ELGG
BackhedF_2015_ERR525734_bin.4	ELGG
BackhedF_2015_ERR525735_bin.14	ELGG
BackhedF_2015_ERR525735_bin.7	ELGG
BackhedF_2015_ERR525735_bin.6	ELGG
BackhedF_2015_ERR525735_bin.5	ELGG
BackhedF_2015_ERR525735_bin.4	ELGG
BackhedF_2015_ERR525735_bin.15	ELGG
BackhedF_2015_ERR525735_bin.3	ELGG
BackhedF_2015_ERR525735_bin.10	ELGG
BackhedF_2015_ERR525735_bin.13	ELGG
BackhedF_2015_ERR525735_bin.1	ELGG
BackhedF_2015_ERR525735_bin.9	ELGG
BackhedF_2015_ERR525735_bin.2	ELGG
BackhedF_2015_ERR525735_bin.17	ELGG
BackhedF_2015_ERR525735_bin.11	ELGG
BackhedF_2015_ERR525736_bin.5	ELGG
BackhedF_2015_ERR525736_bin.4	ELGG
BackhedF_2015_ERR525736_bin.3	ELGG
BackhedF_2015_ERR525736_bin.1	ELGG
BackhedF_2015_ERR525738_bin.2	ELGG
BackhedF_2015_ERR525738_bin.7	ELGG
BackhedF_2015_ERR525738_bin.10	ELGG
BackhedF_2015_ERR525738_bin.4	ELGG
BackhedF_2015_ERR525738_bin.1	ELGG
BackhedF_2015_ERR525738_bin.9	ELGG
BackhedF_2015_ERR525738_bin.3	ELGG
BackhedF_2015_ERR525738_bin.6	ELGG
BackhedF_2015_ERR525738_bin.11	ELGG
BackhedF_2015_ERR525738_bin.12	ELGG
BackhedF_2015_ERR525739_bin.5	ELGG
BackhedF_2015_ERR525739_bin.2	ELGG
BackhedF_2015_ERR525739_bin.1	ELGG
BackhedF_2015_ERR525739_bin.4	ELGG
BackhedF_2015_ERR525739_bin.6	ELGG
BackhedF_2015_ERR525739_bin.8	ELGG
BackhedF_2015_ERR525740_bin.3	ELGG
BackhedF_2015_ERR525740_bin.5	ELGG
BackhedF_2015_ERR525740_bin.1	ELGG
BackhedF_2015_ERR525740_bin.4	ELGG
BackhedF_2015_ERR525740_bin.7	ELGG
BackhedF_2015_ERR525740_bin.2	ELGG
BackhedF_2015_ERR525740_bin.8	ELGG
BackhedF_2015_ERR525740_bin.9	ELGG
BackhedF_2015_ERR525742_bin.3	ELGG
BackhedF_2015_ERR525742_bin.15	ELGG
BackhedF_2015_ERR525742_bin.6	ELGG
BackhedF_2015_ERR525742_bin.5	ELGG
BackhedF_2015_ERR525742_bin.12	ELGG
BackhedF_2015_ERR525742_bin.4	ELGG
BackhedF_2015_ERR525742_bin.17	ELGG
BackhedF_2015_ERR525742_bin.10	ELGG
BackhedF_2015_ERR525742_bin.7	ELGG
BackhedF_2015_ERR525742_bin.2	ELGG
BackhedF_2015_ERR525742_bin.1	ELGG
BackhedF_2015_ERR525743_bin.15	ELGG
BackhedF_2015_ERR525743_bin.14	ELGG
BackhedF_2015_ERR525743_bin.6	ELGG
BackhedF_2015_ERR525743_bin.5	ELGG
BackhedF_2015_ERR525743_bin.16	ELGG
BackhedF_2015_ERR525743_bin.2	ELGG
BackhedF_2015_ERR525743_bin.12	ELGG
BackhedF_2015_ERR525743_bin.11	ELGG
BackhedF_2015_ERR525743_bin.9	ELGG
BackhedF_2015_ERR525743_bin.1	ELGG
BackhedF_2015_ERR525744_bin.8	ELGG
BackhedF_2015_ERR525744_bin.1	ELGG
BackhedF_2015_ERR525744_bin.6	ELGG
BackhedF_2015_ERR525744_bin.11	ELGG
BackhedF_2015_ERR525745_bin.3	ELGG
BackhedF_2015_ERR525745_bin.1	ELGG
BackhedF_2015_ERR525745_bin.2	ELGG
BackhedF_2015_ERR525747_bin.7	ELGG
BackhedF_2015_ERR525747_bin.15	ELGG
BackhedF_2015_ERR525747_bin.5	ELGG
BackhedF_2015_ERR525747_bin.20	ELGG
BackhedF_2015_ERR525747_bin.16	ELGG
BackhedF_2015_ERR525747_bin.14	ELGG
BackhedF_2015_ERR525747_bin.10	ELGG
BackhedF_2015_ERR525747_bin.24	ELGG
BackhedF_2015_ERR525747_bin.6	ELGG
BackhedF_2015_ERR525747_bin.19	ELGG
BackhedF_2015_ERR525747_bin.8	ELGG
BackhedF_2015_ERR525747_bin.22	ELGG
BackhedF_2015_ERR525748_bin.12	ELGG
BackhedF_2015_ERR525748_bin.9	ELGG
BackhedF_2015_ERR525748_bin.4	ELGG
BackhedF_2015_ERR525748_bin.1	ELGG
BackhedF_2015_ERR525748_bin.11	ELGG
BackhedF_2015_ERR525748_bin.2	ELGG
BackhedF_2015_ERR525748_bin.5	ELGG
BackhedF_2015_ERR525748_bin.6	ELGG
BackhedF_2015_ERR525748_bin.7	ELGG
BackhedF_2015_ERR525749_bin.10	ELGG
BackhedF_2015_ERR525749_bin.5	ELGG
BackhedF_2015_ERR525749_bin.3	ELGG
BackhedF_2015_ERR525749_bin.1	ELGG
BackhedF_2015_ERR525749_bin.7	ELGG
BackhedF_2015_ERR525749_bin.6	ELGG
BackhedF_2015_ERR525750_bin.7	ELGG
BackhedF_2015_ERR525750_bin.2	ELGG
BackhedF_2015_ERR525750_bin.3	ELGG
BackhedF_2015_ERR525750_bin.6	ELGG
BackhedF_2015_ERR525750_bin.4	ELGG
BackhedF_2015_ERR525750_bin.5	ELGG
BackhedF_2015_ERR525750_bin.1	ELGG
BackhedF_2015_ERR525750_bin.10	ELGG
BackhedF_2015_ERR525752_bin.9	ELGG
BackhedF_2015_ERR525752_bin.7	ELGG
BackhedF_2015_ERR525752_bin.3	ELGG
BackhedF_2015_ERR525752_bin.2	ELGG
BackhedF_2015_ERR525752_bin.10	ELGG
BackhedF_2015_ERR525752_bin.6	ELGG
BackhedF_2015_ERR525752_bin.4	ELGG
BackhedF_2015_ERR525752_bin.1	ELGG
BackhedF_2015_ERR525752_bin.8	ELGG
BackhedF_2015_ERR525754_bin.15	ELGG
BackhedF_2015_ERR525754_bin.19	ELGG
BackhedF_2015_ERR525754_bin.6	ELGG
BackhedF_2015_ERR525754_bin.3	ELGG
BackhedF_2015_ERR525754_bin.22	ELGG
BackhedF_2015_ERR525754_bin.12	ELGG
BackhedF_2015_ERR525754_bin.17	ELGG
BackhedF_2015_ERR525754_bin.1	ELGG
BackhedF_2015_ERR525754_bin.5	ELGG
BackhedF_2015_ERR525754_bin.21	ELGG
BackhedF_2015_ERR525754_bin.16	ELGG
BackhedF_2015_ERR525754_bin.8	ELGG
BackhedF_2015_ERR525754_bin.2	ELGG
BackhedF_2015_ERR525754_bin.14	ELGG
BackhedF_2015_ERR525754_bin.18	ELGG
BackhedF_2015_ERR525754_bin.9	ELGG
BackhedF_2015_ERR525754_bin.13	ELGG
BackhedF_2015_ERR525755_bin.5	ELGG
BackhedF_2015_ERR525755_bin.13	ELGG
BackhedF_2015_ERR525755_bin.6	ELGG
BackhedF_2015_ERR525755_bin.2	ELGG
BackhedF_2015_ERR525755_bin.11	ELGG
BackhedF_2015_ERR525755_bin.15	ELGG
BackhedF_2015_ERR525755_bin.12	ELGG
BackhedF_2015_ERR525756_bin.2	ELGG
BackhedF_2015_ERR525758_bin.6	ELGG
BackhedF_2015_ERR525758_bin.8	ELGG
BackhedF_2015_ERR525758_bin.9	ELGG
BackhedF_2015_ERR525758_bin.4	ELGG
BackhedF_2015_ERR525758_bin.2	ELGG
BackhedF_2015_ERR525758_bin.3	ELGG
BackhedF_2015_ERR525758_bin.11	ELGG
BackhedF_2015_ERR525758_bin.1	ELGG
BackhedF_2015_ERR525758_bin.10	ELGG
BackhedF_2015_ERR525758_bin.5	ELGG
BackhedF_2015_ERR525760_bin.7	ELGG
BackhedF_2015_ERR525760_bin.3	ELGG
BackhedF_2015_ERR525760_bin.1	ELGG
BackhedF_2015_ERR525760_bin.2	ELGG
BackhedF_2015_ERR525760_bin.8	ELGG
BackhedF_2015_ERR525760_bin.6	ELGG
BackhedF_2015_ERR525760_bin.5	ELGG
BackhedF_2015_ERR525761_bin.3	ELGG
BackhedF_2015_ERR525761_bin.1	ELGG
BackhedF_2015_ERR525761_bin.5	ELGG
BackhedF_2015_ERR525761_bin.7	ELGG
BackhedF_2015_ERR525761_bin.4	ELGG
BackhedF_2015_ERR525761_bin.2	ELGG
BackhedF_2015_ERR525761_bin.6	ELGG
BackhedF_2015_ERR525762_bin.5	ELGG
BackhedF_2015_ERR525762_bin.1	ELGG
BackhedF_2015_ERR525762_bin.7	ELGG
BackhedF_2015_ERR525762_bin.2	ELGG
BackhedF_2015_ERR525762_bin.3	ELGG
BackhedF_2015_ERR525762_bin.8	ELGG
BackhedF_2015_ERR525764_bin.2	ELGG
BackhedF_2015_ERR525764_bin.5	ELGG
BackhedF_2015_ERR525764_bin.1	ELGG
BackhedF_2015_ERR525764_bin.3	ELGG
BackhedF_2015_ERR525765_bin.3	ELGG
BackhedF_2015_ERR525765_bin.5	ELGG
BackhedF_2015_ERR525765_bin.1	ELGG
BackhedF_2015_ERR525765_bin.4	ELGG
BackhedF_2015_ERR525766_bin.3	ELGG
BackhedF_2015_ERR525766_bin.2	ELGG
BackhedF_2015_ERR525766_bin.4	ELGG
BackhedF_2015_ERR525768_bin.1	ELGG
BackhedF_2015_ERR525768_bin.10	ELGG
BackhedF_2015_ERR525768_bin.5	ELGG
BackhedF_2015_ERR525768_bin.9	ELGG
BackhedF_2015_ERR525768_bin.6	ELGG
BackhedF_2015_ERR525768_bin.7	ELGG
BackhedF_2015_ERR525768_bin.3	ELGG
BackhedF_2015_ERR525768_bin.8	ELGG
BackhedF_2015_ERR525769_bin.5	ELGG
BackhedF_2015_ERR525769_bin.3	ELGG
BackhedF_2015_ERR525769_bin.6	ELGG
BackhedF_2015_ERR525769_bin.1	ELGG
BackhedF_2015_ERR525769_bin.4	ELGG
BackhedF_2015_ERR525769_bin.2	ELGG
BackhedF_2015_ERR525770_bin.1	ELGG
BackhedF_2015_ERR525770_bin.2	ELGG
BackhedF_2015_ERR525772_bin.17	ELGG
BackhedF_2015_ERR525772_bin.22	ELGG
BackhedF_2015_ERR525772_bin.13	ELGG
BackhedF_2015_ERR525772_bin.15	ELGG
BackhedF_2015_ERR525772_bin.2	ELGG
BackhedF_2015_ERR525772_bin.9	ELGG
BackhedF_2015_ERR525772_bin.18	ELGG
BackhedF_2015_ERR525772_bin.8	ELGG
BackhedF_2015_ERR525772_bin.11	ELGG
BackhedF_2015_ERR525772_bin.5	ELGG
BackhedF_2015_ERR525772_bin.21	ELGG
BackhedF_2015_ERR525772_bin.7	ELGG
BackhedF_2015_ERR525772_bin.19	ELGG
BackhedF_2015_ERR525772_bin.20	ELGG
BackhedF_2015_ERR525772_bin.4	ELGG
BackhedF_2015_ERR525773_bin.7	ELGG
BackhedF_2015_ERR525773_bin.3	ELGG
BackhedF_2015_ERR525773_bin.2	ELGG
BackhedF_2015_ERR525773_bin.6	ELGG
BackhedF_2015_ERR525773_bin.4	ELGG
BackhedF_2015_ERR525773_bin.9	ELGG
BackhedF_2015_ERR525774_bin.1	ELGG
BackhedF_2015_ERR525774_bin.4	ELGG
BackhedF_2015_ERR525774_bin.6	ELGG
BackhedF_2015_ERR525774_bin.2	ELGG
BackhedF_2015_ERR525774_bin.5	ELGG
BackhedF_2015_ERR525774_bin.3	ELGG
BackhedF_2015_ERR525776_bin.7	ELGG
BackhedF_2015_ERR525776_bin.4	ELGG
BackhedF_2015_ERR525776_bin.8	ELGG
BackhedF_2015_ERR525776_bin.3	ELGG
BackhedF_2015_ERR525776_bin.1	ELGG
BackhedF_2015_ERR525777_bin.1	ELGG
BackhedF_2015_ERR525777_bin.6	ELGG
BackhedF_2015_ERR525777_bin.5	ELGG
BackhedF_2015_ERR525778_bin.2	ELGG
BackhedF_2015_ERR525778_bin.1	ELGG
BackhedF_2015_ERR525780_bin.11	ELGG
BackhedF_2015_ERR525780_bin.7	ELGG
BackhedF_2015_ERR525780_bin.13	ELGG
BackhedF_2015_ERR525780_bin.6	ELGG
BackhedF_2015_ERR525780_bin.14	ELGG
BackhedF_2015_ERR525780_bin.2	ELGG
BackhedF_2015_ERR525780_bin.1	ELGG
BackhedF_2015_ERR525780_bin.9	ELGG
BackhedF_2015_ERR525780_bin.15	ELGG
BackhedF_2015_ERR525780_bin.3	ELGG
BackhedF_2015_ERR525780_bin.12	ELGG
BackhedF_2015_ERR525781_bin.6	ELGG
BackhedF_2015_ERR525781_bin.2	ELGG
BackhedF_2015_ERR525781_bin.3	ELGG
BackhedF_2015_ERR525781_bin.4	ELGG
BackhedF_2015_ERR525781_bin.5	ELGG
BackhedF_2015_ERR525782_bin.1	ELGG
BackhedF_2015_ERR525784_bin.15	ELGG
BackhedF_2015_ERR525784_bin.4	ELGG
BackhedF_2015_ERR525784_bin.2	ELGG
BackhedF_2015_ERR525784_bin.1	ELGG
BackhedF_2015_ERR525784_bin.11	ELGG
BackhedF_2015_ERR525784_bin.5	ELGG
BackhedF_2015_ERR525784_bin.7	ELGG
BackhedF_2015_ERR525784_bin.13	ELGG
BackhedF_2015_ERR525784_bin.12	ELGG
BackhedF_2015_ERR525784_bin.8	ELGG
BackhedF_2015_ERR525785_bin.12	ELGG
BackhedF_2015_ERR525785_bin.1	ELGG
BackhedF_2015_ERR525785_bin.8	ELGG
BackhedF_2015_ERR525785_bin.9	ELGG
BackhedF_2015_ERR525785_bin.10	ELGG
BackhedF_2015_ERR525785_bin.6	ELGG
BackhedF_2015_ERR525785_bin.7	ELGG
BackhedF_2015_ERR525785_bin.5	ELGG
BackhedF_2015_ERR525786_bin.5	ELGG
BackhedF_2015_ERR525786_bin.3	ELGG
BackhedF_2015_ERR525786_bin.4	ELGG
BackhedF_2015_ERR525786_bin.1	ELGG
BackhedF_2015_ERR525788_bin.23	ELGG
BackhedF_2015_ERR525788_bin.1	ELGG
BackhedF_2015_ERR525788_bin.24	ELGG
BackhedF_2015_ERR525788_bin.8	ELGG
BackhedF_2015_ERR525788_bin.2	ELGG
BackhedF_2015_ERR525788_bin.27	ELGG
BackhedF_2015_ERR525788_bin.20	ELGG
BackhedF_2015_ERR525788_bin.28	ELGG
BackhedF_2015_ERR525788_bin.13	ELGG
BackhedF_2015_ERR525788_bin.21	ELGG
BackhedF_2015_ERR525788_bin.5	ELGG
BackhedF_2015_ERR525788_bin.16	ELGG
BackhedF_2015_ERR525788_bin.11	ELGG
BackhedF_2015_ERR525788_bin.25	ELGG
BackhedF_2015_ERR525788_bin.15	ELGG
BackhedF_2015_ERR525788_bin.12	ELGG
BackhedF_2015_ERR525788_bin.9	ELGG
BackhedF_2015_ERR525788_bin.30	ELGG
BackhedF_2015_ERR525789_bin.7	ELGG
BackhedF_2015_ERR525789_bin.6	ELGG
BackhedF_2015_ERR525789_bin.8	ELGG
BackhedF_2015_ERR525789_bin.2	ELGG
BackhedF_2015_ERR525789_bin.10	ELGG
BackhedF_2015_ERR525789_bin.5	ELGG
BackhedF_2015_ERR525789_bin.1	ELGG
BackhedF_2015_ERR525789_bin.4	ELGG
BackhedF_2015_ERR525789_bin.9	ELGG
BackhedF_2015_ERR525790_bin.1	ELGG
BackhedF_2015_ERR525790_bin.3	ELGG
BackhedF_2015_ERR525790_bin.4	ELGG
BackhedF_2015_ERR525790_bin.5	ELGG
BackhedF_2015_ERR525790_bin.2	ELGG
BackhedF_2015_ERR525790_bin.7	ELGG
BackhedF_2015_ERR525792_bin.5	ELGG
BackhedF_2015_ERR525792_bin.15	ELGG
BackhedF_2015_ERR525792_bin.7	ELGG
BackhedF_2015_ERR525792_bin.8	ELGG
BackhedF_2015_ERR525792_bin.2	ELGG
BackhedF_2015_ERR525792_bin.16	ELGG
BackhedF_2015_ERR525792_bin.13	ELGG
BackhedF_2015_ERR525792_bin.1	ELGG
BackhedF_2015_ERR525792_bin.6	ELGG
BackhedF_2015_ERR525793_bin.5	ELGG
BackhedF_2015_ERR525793_bin.1	ELGG
BackhedF_2015_ERR525793_bin.4	ELGG
BackhedF_2015_ERR525794_bin.2	ELGG
BackhedF_2015_ERR525794_bin.3	ELGG
BackhedF_2015_ERR525794_bin.1	ELGG
BackhedF_2015_ERR525796_bin.5	ELGG
BackhedF_2015_ERR525796_bin.11	ELGG
BackhedF_2015_ERR525796_bin.12	ELGG
BackhedF_2015_ERR525796_bin.2	ELGG
BackhedF_2015_ERR525796_bin.13	ELGG
BackhedF_2015_ERR525796_bin.1	ELGG
BackhedF_2015_ERR525796_bin.9	ELGG
BackhedF_2015_ERR525796_bin.4	ELGG
BackhedF_2015_ERR525796_bin.14	ELGG
BackhedF_2015_ERR525797_bin.2	ELGG
BackhedF_2015_ERR525797_bin.3	ELGG
BackhedF_2015_ERR525797_bin.6	ELGG
BackhedF_2015_ERR525797_bin.4	ELGG
BackhedF_2015_ERR525797_bin.1	ELGG
BackhedF_2015_ERR525798_bin.1	ELGG
BackhedF_2015_ERR525800_bin.28	ELGG
BackhedF_2015_ERR525800_bin.6	ELGG
BackhedF_2015_ERR525800_bin.1	ELGG
BackhedF_2015_ERR525800_bin.23	ELGG
BackhedF_2015_ERR525800_bin.21	ELGG
BackhedF_2015_ERR525800_bin.12	ELGG
BackhedF_2015_ERR525800_bin.7	ELGG
BackhedF_2015_ERR525800_bin.31	ELGG
BackhedF_2015_ERR525800_bin.15	ELGG
BackhedF_2015_ERR525800_bin.27	ELGG
BackhedF_2015_ERR525800_bin.34	ELGG
BackhedF_2015_ERR525800_bin.18	ELGG
BackhedF_2015_ERR525800_bin.9	ELGG
BackhedF_2015_ERR525800_bin.19	ELGG
BackhedF_2015_ERR525800_bin.30	ELGG
BackhedF_2015_ERR525800_bin.13	ELGG
BackhedF_2015_ERR525800_bin.10	ELGG
BackhedF_2015_ERR525800_bin.3	ELGG
BackhedF_2015_ERR525800_bin.22	ELGG
BackhedF_2015_ERR525800_bin.4	ELGG
BackhedF_2015_ERR525800_bin.8	ELGG
BackhedF_2015_ERR525800_bin.17	ELGG
BackhedF_2015_ERR525800_bin.32	ELGG
BackhedF_2015_ERR525800_bin.33	ELGG
BackhedF_2015_ERR525800_bin.35	ELGG
BackhedF_2015_ERR525800_bin.16	ELGG
BackhedF_2015_ERR525800_bin.14	ELGG
BackhedF_2015_ERR525801_bin.2	ELGG
BackhedF_2015_ERR525801_bin.8	ELGG
BackhedF_2015_ERR525801_bin.9	ELGG
BackhedF_2015_ERR525801_bin.4	ELGG
BackhedF_2015_ERR525801_bin.14	ELGG
BackhedF_2015_ERR525801_bin.20	ELGG
BackhedF_2015_ERR525801_bin.18	ELGG
BackhedF_2015_ERR525801_bin.1	ELGG
BackhedF_2015_ERR525801_bin.7	ELGG
BackhedF_2015_ERR525801_bin.10	ELGG
BackhedF_2015_ERR525801_bin.16	ELGG
BackhedF_2015_ERR525801_bin.5	ELGG
BackhedF_2015_ERR525801_bin.19	ELGG
BackhedF_2015_ERR525802_bin.4	ELGG
BackhedF_2015_ERR525802_bin.7	ELGG
BackhedF_2015_ERR525802_bin.13	ELGG
BackhedF_2015_ERR525802_bin.6	ELGG
BackhedF_2015_ERR525802_bin.11	ELGG
BackhedF_2015_ERR525802_bin.2	ELGG
BackhedF_2015_ERR525802_bin.1	ELGG
BackhedF_2015_ERR525802_bin.10	ELGG
BackhedF_2015_ERR525802_bin.9	ELGG
BackhedF_2015_ERR525802_bin.14	ELGG
BackhedF_2015_ERR525803_bin.5	ELGG
BackhedF_2015_ERR525803_bin.1	ELGG
BackhedF_2015_ERR525803_bin.4	ELGG
BackhedF_2015_ERR525803_bin.3	ELGG
BackhedF_2015_ERR525803_bin.7	ELGG
BackhedF_2015_ERR525803_bin.9	ELGG
BackhedF_2015_ERR525803_bin.8	ELGG
BackhedF_2015_ERR525803_bin.2	ELGG
BackhedF_2015_ERR525805_bin.1	ELGG
BackhedF_2015_ERR525805_bin.2	ELGG
BackhedF_2015_ERR525805_bin.4	ELGG
BackhedF_2015_ERR525805_bin.7	ELGG
BackhedF_2015_ERR525805_bin.5	ELGG
BackhedF_2015_ERR525805_bin.3	ELGG
BackhedF_2015_ERR525805_bin.6	ELGG
BackhedF_2015_ERR525806_bin.13	ELGG
BackhedF_2015_ERR525806_bin.10	ELGG
BackhedF_2015_ERR525806_bin.17	ELGG
BackhedF_2015_ERR525806_bin.9	ELGG
BackhedF_2015_ERR525806_bin.8	ELGG
BackhedF_2015_ERR525806_bin.16	ELGG
BackhedF_2015_ERR525806_bin.5	ELGG
BackhedF_2015_ERR525806_bin.12	ELGG
BackhedF_2015_ERR525807_bin.2	ELGG
BackhedF_2015_ERR525807_bin.3	ELGG
BackhedF_2015_ERR525807_bin.5	ELGG
BackhedF_2015_ERR525807_bin.4	ELGG
BackhedF_2015_ERR525808_bin.7	ELGG
BackhedF_2015_ERR525808_bin.6	ELGG
BackhedF_2015_ERR525808_bin.5	ELGG
BackhedF_2015_ERR525808_bin.3	ELGG
BackhedF_2015_ERR525808_bin.11	ELGG
BackhedF_2015_ERR525808_bin.2	ELGG
BackhedF_2015_ERR525808_bin.8	ELGG
BackhedF_2015_ERR525808_bin.10	ELGG
BackhedF_2015_ERR525808_bin.1	ELGG
BackhedF_2015_ERR525808_bin.4	ELGG
BackhedF_2015_ERR525808_bin.9	ELGG
BackhedF_2015_ERR525810_bin.9	ELGG
BackhedF_2015_ERR525810_bin.1	ELGG
BackhedF_2015_ERR525810_bin.2	ELGG
BackhedF_2015_ERR525810_bin.15	ELGG
BackhedF_2015_ERR525810_bin.17	ELGG
BackhedF_2015_ERR525810_bin.16	ELGG
BackhedF_2015_ERR525810_bin.6	ELGG
BackhedF_2015_ERR525810_bin.12	ELGG
BackhedF_2015_ERR525810_bin.19	ELGG
BackhedF_2015_ERR525810_bin.18	ELGG
BackhedF_2015_ERR525810_bin.11	ELGG
BackhedF_2015_ERR525810_bin.20	ELGG
BackhedF_2015_ERR525810_bin.23	ELGG
BackhedF_2015_ERR525810_bin.5	ELGG
BackhedF_2015_ERR525810_bin.13	ELGG
BackhedF_2015_ERR525810_bin.21	ELGG
BackhedF_2015_ERR525810_bin.14	ELGG
BackhedF_2015_ERR525810_bin.10	ELGG
BackhedF_2015_ERR525810_bin.26	ELGG
BackhedF_2015_ERR525811_bin.6	ELGG
BackhedF_2015_ERR525811_bin.5	ELGG
BackhedF_2015_ERR525811_bin.12	ELGG
BackhedF_2015_ERR525811_bin.1	ELGG
BackhedF_2015_ERR525811_bin.11	ELGG
BackhedF_2015_ERR525811_bin.4	ELGG
BackhedF_2015_ERR525811_bin.14	ELGG
BackhedF_2015_ERR525811_bin.2	ELGG
BackhedF_2015_ERR525811_bin.13	ELGG
BackhedF_2015_ERR525811_bin.3	ELGG
BackhedF_2015_ERR525812_bin.3	ELGG
BackhedF_2015_ERR525812_bin.5	ELGG
BackhedF_2015_ERR525812_bin.1	ELGG
BackhedF_2015_ERR525812_bin.2	ELGG
BackhedF_2015_ERR525812_bin.7	ELGG
BackhedF_2015_ERR525812_bin.4	ELGG
BackhedF_2015_ERR525812_bin.6	ELGG
BackhedF_2015_ERR525812_bin.8	ELGG
BackhedF_2015_ERR525814_bin.2	ELGG
BackhedF_2015_ERR525814_bin.5	ELGG
BackhedF_2015_ERR525814_bin.3	ELGG
BackhedF_2015_ERR525814_bin.4	ELGG
BackhedF_2015_ERR525814_bin.6	ELGG
BackhedF_2015_ERR525816_bin.10	ELGG
BackhedF_2015_ERR525816_bin.17	ELGG
BackhedF_2015_ERR525816_bin.13	ELGG
BackhedF_2015_ERR525816_bin.14	ELGG
BackhedF_2015_ERR525816_bin.5	ELGG
BackhedF_2015_ERR525816_bin.7	ELGG
BackhedF_2015_ERR525816_bin.3	ELGG
BackhedF_2015_ERR525816_bin.16	ELGG
BackhedF_2015_ERR525816_bin.2	ELGG
BackhedF_2015_ERR525816_bin.8	ELGG
BackhedF_2015_ERR525816_bin.9	ELGG
BackhedF_2015_ERR525817_bin.10	ELGG
BackhedF_2015_ERR525817_bin.5	ELGG
BackhedF_2015_ERR525817_bin.7	ELGG
BackhedF_2015_ERR525817_bin.9	ELGG
BackhedF_2015_ERR525817_bin.1	ELGG
BackhedF_2015_ERR525817_bin.6	ELGG
BackhedF_2015_ERR525817_bin.3	ELGG
BackhedF_2015_ERR525817_bin.2	ELGG
BackhedF_2015_ERR525817_bin.4	ELGG
BackhedF_2015_ERR525818_bin.1	ELGG
BackhedF_2015_ERR525818_bin.3	ELGG
BackhedF_2015_ERR525818_bin.4	ELGG
BackhedF_2015_ERR525818_bin.5	ELGG
BackhedF_2015_ERR525820_bin.9	ELGG
BackhedF_2015_ERR525820_bin.2	ELGG
BackhedF_2015_ERR525820_bin.5	ELGG
BackhedF_2015_ERR525820_bin.4	ELGG
BackhedF_2015_ERR525820_bin.3	ELGG
BackhedF_2015_ERR525821_bin.1	ELGG
BackhedF_2015_ERR525821_bin.2	ELGG
BackhedF_2015_ERR525821_bin.11	ELGG
BackhedF_2015_ERR525821_bin.4	ELGG
BackhedF_2015_ERR525821_bin.9	ELGG
BackhedF_2015_ERR525821_bin.6	ELGG
BackhedF_2015_ERR525821_bin.5	ELGG
BackhedF_2015_ERR525822_bin.1	ELGG
BackhedF_2015_ERR525824_bin.2	ELGG
BackhedF_2015_ERR525824_bin.1	ELGG
BackhedF_2015_ERR525824_bin.6	ELGG
BackhedF_2015_ERR525824_bin.3	ELGG
BackhedF_2015_ERR525824_bin.7	ELGG
BackhedF_2015_ERR525824_bin.5	ELGG
BackhedF_2015_ERR525824_bin.14	ELGG
BackhedF_2015_ERR525824_bin.13	ELGG
BackhedF_2015_ERR525824_bin.12	ELGG
BackhedF_2015_ERR525824_bin.8	ELGG
BackhedF_2015_ERR525825_bin.3	ELGG
BackhedF_2015_ERR525825_bin.1	ELGG
BackhedF_2015_ERR525825_bin.2	ELGG
BackhedF_2015_ERR525826_bin.4	ELGG
BackhedF_2015_ERR525826_bin.2	ELGG
BackhedF_2015_ERR525828_bin.23	ELGG
BackhedF_2015_ERR525828_bin.28	ELGG
BackhedF_2015_ERR525828_bin.14	ELGG
BackhedF_2015_ERR525828_bin.11	ELGG
BackhedF_2015_ERR525828_bin.10	ELGG
BackhedF_2015_ERR525828_bin.19	ELGG
BackhedF_2015_ERR525828_bin.18	ELGG
BackhedF_2015_ERR525828_bin.25	ELGG
BackhedF_2015_ERR525828_bin.5	ELGG
BackhedF_2015_ERR525828_bin.8	ELGG
BackhedF_2015_ERR525828_bin.20	ELGG
BackhedF_2015_ERR525828_bin.26	ELGG
BackhedF_2015_ERR525828_bin.21	ELGG
BackhedF_2015_ERR525828_bin.6	ELGG
BackhedF_2015_ERR525828_bin.27	ELGG
BackhedF_2015_ERR525828_bin.13	ELGG
BackhedF_2015_ERR525828_bin.3	ELGG
BackhedF_2015_ERR525828_bin.15	ELGG
BackhedF_2015_ERR525829_bin.3	ELGG
BackhedF_2015_ERR525829_bin.10	ELGG
BackhedF_2015_ERR525829_bin.2	ELGG
BackhedF_2015_ERR525829_bin.5	ELGG
BackhedF_2015_ERR525829_bin.4	ELGG
BackhedF_2015_ERR525829_bin.9	ELGG
BackhedF_2015_ERR525829_bin.7	ELGG
BackhedF_2015_ERR525829_bin.11	ELGG
BackhedF_2015_ERR525829_bin.1	ELGG
BackhedF_2015_ERR525830_bin.3	ELGG
BackhedF_2015_ERR525830_bin.4	ELGG
BackhedF_2015_ERR525830_bin.6	ELGG
BackhedF_2015_ERR525830_bin.5	ELGG
BackhedF_2015_ERR525830_bin.8	ELGG
BackhedF_2015_ERR525830_bin.9	ELGG
BackhedF_2015_ERR525830_bin.7	ELGG
BackhedF_2015_ERR525830_bin.2	ELGG
BackhedF_2015_ERR525832_bin.14	ELGG
BackhedF_2015_ERR525832_bin.12	ELGG
BackhedF_2015_ERR525832_bin.4	ELGG
BackhedF_2015_ERR525832_bin.13	ELGG
BackhedF_2015_ERR525832_bin.1	ELGG
BackhedF_2015_ERR525832_bin.2	ELGG
BackhedF_2015_ERR525832_bin.5	ELGG
BackhedF_2015_ERR525832_bin.9	ELGG
BackhedF_2015_ERR525832_bin.6	ELGG
BackhedF_2015_ERR525832_bin.7	ELGG
BackhedF_2015_ERR525832_bin.8	ELGG
BackhedF_2015_ERR525832_bin.15	ELGG
BackhedF_2015_ERR525833_bin.5	ELGG
BackhedF_2015_ERR525833_bin.11	ELGG
BackhedF_2015_ERR525833_bin.2	ELGG
BackhedF_2015_ERR525833_bin.6	ELGG
BackhedF_2015_ERR525833_bin.13	ELGG
BackhedF_2015_ERR525833_bin.8	ELGG
BackhedF_2015_ERR525833_bin.3	ELGG
BackhedF_2015_ERR525833_bin.12	ELGG
BackhedF_2015_ERR525833_bin.14	ELGG
BackhedF_2015_ERR525833_bin.10	ELGG
BackhedF_2015_ERR525833_bin.4	ELGG
BackhedF_2015_ERR525833_bin.15	ELGG
BackhedF_2015_ERR525834_bin.1	ELGG
BackhedF_2015_ERR525834_bin.3	ELGG
BackhedF_2015_ERR525834_bin.9	ELGG
BackhedF_2015_ERR525834_bin.7	ELGG
BackhedF_2015_ERR525834_bin.5	ELGG
BackhedF_2015_ERR525834_bin.4	ELGG
BackhedF_2015_ERR525834_bin.6	ELGG
BackhedF_2015_ERR525836_bin.10	ELGG
BackhedF_2015_ERR525836_bin.4	ELGG
BackhedF_2015_ERR525836_bin.2	ELGG
BackhedF_2015_ERR525836_bin.5	ELGG
BackhedF_2015_ERR525836_bin.1	ELGG
BackhedF_2015_ERR525836_bin.7	ELGG
BackhedF_2015_ERR525836_bin.9	ELGG
BackhedF_2015_ERR525836_bin.6	ELGG
BackhedF_2015_ERR525836_bin.8	ELGG
BackhedF_2015_ERR525836_bin.13	ELGG
BackhedF_2015_ERR525837_bin.5	ELGG
BackhedF_2015_ERR525837_bin.8	ELGG
BackhedF_2015_ERR525837_bin.3	ELGG
BackhedF_2015_ERR525837_bin.1	ELGG
BackhedF_2015_ERR525837_bin.7	ELGG
BackhedF_2015_ERR525837_bin.4	ELGG
BackhedF_2015_ERR525838_bin.7	ELGG
BackhedF_2015_ERR525838_bin.3	ELGG
BackhedF_2015_ERR525838_bin.1	ELGG
BackhedF_2015_ERR525838_bin.2	ELGG
BackhedF_2015_ERR525838_bin.5	ELGG
BackhedF_2015_ERR525838_bin.8	ELGG
BackhedF_2015_ERR525838_bin.4	ELGG
BackhedF_2015_ERR525844_bin.14	ELGG
BackhedF_2015_ERR525844_bin.15	ELGG
BackhedF_2015_ERR525844_bin.3	ELGG
BackhedF_2015_ERR525844_bin.20	ELGG
BackhedF_2015_ERR525844_bin.22	ELGG
BackhedF_2015_ERR525844_bin.9	ELGG
BackhedF_2015_ERR525844_bin.8	ELGG
BackhedF_2015_ERR525844_bin.16	ELGG
BackhedF_2015_ERR525844_bin.5	ELGG
BackhedF_2015_ERR525844_bin.17	ELGG
BackhedF_2015_ERR525844_bin.12	ELGG
BackhedF_2015_ERR525844_bin.6	ELGG
BackhedF_2015_ERR525844_bin.11	ELGG
BackhedF_2015_ERR525844_bin.2	ELGG
BackhedF_2015_ERR525844_bin.10	ELGG
BackhedF_2015_ERR525845_bin.6	ELGG
BackhedF_2015_ERR525845_bin.10	ELGG
BackhedF_2015_ERR525845_bin.16	ELGG
BackhedF_2015_ERR525845_bin.8	ELGG
BackhedF_2015_ERR525845_bin.5	ELGG
BackhedF_2015_ERR525845_bin.3	ELGG
BackhedF_2015_ERR525845_bin.13	ELGG
BackhedF_2015_ERR525845_bin.4	ELGG
BackhedF_2015_ERR525845_bin.7	ELGG
BackhedF_2015_ERR525845_bin.1	ELGG
BackhedF_2015_ERR525845_bin.12	ELGG
BackhedF_2015_ERR525846_bin.2	ELGG
BackhedF_2015_ERR525846_bin.4	ELGG
BackhedF_2015_ERR525846_bin.10	ELGG
BackhedF_2015_ERR525846_bin.6	ELGG
BackhedF_2015_ERR525846_bin.3	ELGG
BackhedF_2015_ERR525846_bin.9	ELGG
BackhedF_2015_ERR525846_bin.8	ELGG
BackhedF_2015_ERR525846_bin.5	ELGG
BackhedF_2015_ERR525848_bin.9	ELGG
BackhedF_2015_ERR525848_bin.2	ELGG
BackhedF_2015_ERR525848_bin.8	ELGG
BackhedF_2015_ERR525848_bin.10	ELGG
BackhedF_2015_ERR525848_bin.7	ELGG
BackhedF_2015_ERR525848_bin.13	ELGG
BackhedF_2015_ERR525848_bin.3	ELGG
BackhedF_2015_ERR525848_bin.5	ELGG
BackhedF_2015_ERR525848_bin.6	ELGG
BackhedF_2015_ERR525848_bin.12	ELGG
BackhedF_2015_ERR525848_bin.11	ELGG
BackhedF_2015_ERR525849_bin.14	ELGG
BackhedF_2015_ERR525849_bin.13	ELGG
BackhedF_2015_ERR525849_bin.5	ELGG
BackhedF_2015_ERR525849_bin.1	ELGG
BackhedF_2015_ERR525849_bin.2	ELGG
BackhedF_2015_ERR525849_bin.3	ELGG
BackhedF_2015_ERR525849_bin.8	ELGG
BackhedF_2015_ERR525849_bin.9	ELGG
BackhedF_2015_ERR525849_bin.10	ELGG
BackhedF_2015_ERR525850_bin.7	ELGG
BackhedF_2015_ERR525850_bin.4	ELGG
BackhedF_2015_ERR525850_bin.1	ELGG
BackhedF_2015_ERR525850_bin.2	ELGG
BackhedF_2015_ERR525852_bin.7	ELGG
BackhedF_2015_ERR525852_bin.11	ELGG
BackhedF_2015_ERR525852_bin.2	ELGG
BackhedF_2015_ERR525852_bin.5	ELGG
BackhedF_2015_ERR525852_bin.14	ELGG
BackhedF_2015_ERR525852_bin.15	ELGG
BackhedF_2015_ERR525852_bin.3	ELGG
BackhedF_2015_ERR525852_bin.9	ELGG
BackhedF_2015_ERR525852_bin.1	ELGG
BackhedF_2015_ERR525852_bin.19	ELGG
BackhedF_2015_ERR525852_bin.16	ELGG
BackhedF_2015_ERR525852_bin.4	ELGG
BackhedF_2015_ERR525852_bin.17	ELGG
BackhedF_2015_ERR525852_bin.10	ELGG
BackhedF_2015_ERR525853_bin.3	ELGG
BackhedF_2015_ERR525853_bin.5	ELGG
BackhedF_2015_ERR525853_bin.4	ELGG
BackhedF_2015_ERR525853_bin.1	ELGG
BackhedF_2015_ERR525854_bin.2	ELGG
BackhedF_2015_ERR525854_bin.1	ELGG
BackhedF_2015_ERR525854_bin.3	ELGG
BackhedF_2015_ERR525856_bin.4	ELGG
BackhedF_2015_ERR525856_bin.13	ELGG
BackhedF_2015_ERR525856_bin.12	ELGG
BackhedF_2015_ERR525856_bin.8	ELGG
BackhedF_2015_ERR525856_bin.2	ELGG
BackhedF_2015_ERR525856_bin.1	ELGG
BackhedF_2015_ERR525856_bin.7	ELGG
BackhedF_2015_ERR525856_bin.14	ELGG
BackhedF_2015_ERR525856_bin.3	ELGG
BackhedF_2015_ERR525856_bin.11	ELGG
BackhedF_2015_ERR525856_bin.5	ELGG
BackhedF_2015_ERR525856_bin.6	ELGG
BackhedF_2015_ERR525856_bin.15	ELGG
BackhedF_2015_ERR525856_bin.9	ELGG
BackhedF_2015_ERR525857_bin.5	ELGG
BackhedF_2015_ERR525857_bin.10	ELGG
BackhedF_2015_ERR525857_bin.3	ELGG
BackhedF_2015_ERR525857_bin.9	ELGG
BackhedF_2015_ERR525857_bin.8	ELGG
BackhedF_2015_ERR525857_bin.7	ELGG
BackhedF_2015_ERR525857_bin.4	ELGG
BackhedF_2015_ERR525858_bin.7	ELGG
BackhedF_2015_ERR525858_bin.13	ELGG
BackhedF_2015_ERR525858_bin.10	ELGG
BackhedF_2015_ERR525858_bin.2	ELGG
BackhedF_2015_ERR525858_bin.9	ELGG
BackhedF_2015_ERR525858_bin.12	ELGG
BackhedF_2015_ERR525858_bin.3	ELGG
BackhedF_2015_ERR525858_bin.6	ELGG
BackhedF_2015_ERR525858_bin.5	ELGG
BackhedF_2015_ERR525860_bin.7	ELGG
BackhedF_2015_ERR525860_bin.10	ELGG
BackhedF_2015_ERR525860_bin.5	ELGG
BackhedF_2015_ERR525860_bin.9	ELGG
BackhedF_2015_ERR525860_bin.1	ELGG
BackhedF_2015_ERR525860_bin.4	ELGG
BackhedF_2015_ERR525860_bin.2	ELGG
BackhedF_2015_ERR525860_bin.12	ELGG
BackhedF_2015_ERR525861_bin.4	ELGG
BackhedF_2015_ERR525861_bin.3	ELGG
BackhedF_2015_ERR525861_bin.2	ELGG
BackhedF_2015_ERR525861_bin.1	ELGG
BackhedF_2015_ERR525861_bin.6	ELGG
BackhedF_2015_ERR525862_bin.2	ELGG
BackhedF_2015_ERR525862_bin.1	ELGG
BackhedF_2015_ERR525862_bin.3	ELGG
BackhedF_2015_ERR525864_bin.8	ELGG
BackhedF_2015_ERR525864_bin.5	ELGG
BackhedF_2015_ERR525864_bin.2	ELGG
BackhedF_2015_ERR525864_bin.10	ELGG
BackhedF_2015_ERR525864_bin.3	ELGG
BackhedF_2015_ERR525865_bin.8	ELGG
BackhedF_2015_ERR525865_bin.19	ELGG
BackhedF_2015_ERR525865_bin.10	ELGG
BackhedF_2015_ERR525865_bin.4	ELGG
BackhedF_2015_ERR525865_bin.3	ELGG
BackhedF_2015_ERR525865_bin.1	ELGG
BackhedF_2015_ERR525865_bin.15	ELGG
BackhedF_2015_ERR525865_bin.5	ELGG
BackhedF_2015_ERR525865_bin.7	ELGG
BackhedF_2015_ERR525865_bin.9	ELGG
BackhedF_2015_ERR525865_bin.14	ELGG
BackhedF_2015_ERR525865_bin.17	ELGG
BackhedF_2015_ERR525865_bin.2	ELGG
BackhedF_2015_ERR525865_bin.11	ELGG
BackhedF_2015_ERR525865_bin.6	ELGG
BackhedF_2015_ERR525866_bin.9	ELGG
BackhedF_2015_ERR525866_bin.1	ELGG
BackhedF_2015_ERR525866_bin.7	ELGG
BackhedF_2015_ERR525866_bin.4	ELGG
BackhedF_2015_ERR525866_bin.3	ELGG
BackhedF_2015_ERR525866_bin.5	ELGG
BackhedF_2015_ERR525866_bin.6	ELGG
BackhedF_2015_ERR525866_bin.2	ELGG
BackhedF_2015_ERR525868_bin.14	ELGG
BackhedF_2015_ERR525868_bin.9	ELGG
BackhedF_2015_ERR525868_bin.4	ELGG
BackhedF_2015_ERR525868_bin.18	ELGG
BackhedF_2015_ERR525868_bin.10	ELGG
BackhedF_2015_ERR525868_bin.19	ELGG
BackhedF_2015_ERR525868_bin.6	ELGG
BackhedF_2015_ERR525868_bin.8	ELGG
BackhedF_2015_ERR525868_bin.15	ELGG
BackhedF_2015_ERR525868_bin.11	ELGG
BackhedF_2015_ERR525868_bin.1	ELGG
BackhedF_2015_ERR525868_bin.20	ELGG
BackhedF_2015_ERR525868_bin.21	ELGG
BackhedF_2015_ERR525868_bin.13	ELGG
BackhedF_2015_ERR525868_bin.3	ELGG
BackhedF_2015_ERR525868_bin.17	ELGG
BackhedF_2015_ERR525868_bin.12	ELGG
BackhedF_2015_ERR525869_bin.4	ELGG
BackhedF_2015_ERR525869_bin.2	ELGG
BackhedF_2015_ERR525869_bin.6	ELGG
BackhedF_2015_ERR525869_bin.5	ELGG
BackhedF_2015_ERR525869_bin.1	ELGG
BackhedF_2015_ERR525869_bin.3	ELGG
BackhedF_2015_ERR525870_bin.3	ELGG
BackhedF_2015_ERR525870_bin.1	ELGG
BackhedF_2015_ERR525870_bin.2	ELGG
BackhedF_2015_ERR525870_bin.4	ELGG
BackhedF_2015_ERR525870_bin.6	ELGG
BackhedF_2015_ERR525870_bin.5	ELGG
BackhedF_2015_ERR525872_bin.20	ELGG
BackhedF_2015_ERR525872_bin.7	ELGG
BackhedF_2015_ERR525872_bin.12	ELGG
BackhedF_2015_ERR525872_bin.19	ELGG
BackhedF_2015_ERR525872_bin.5	ELGG
BackhedF_2015_ERR525872_bin.10	ELGG
BackhedF_2015_ERR525872_bin.18	ELGG
BackhedF_2015_ERR525872_bin.6	ELGG
BackhedF_2015_ERR525872_bin.1	ELGG
BackhedF_2015_ERR525872_bin.16	ELGG
BackhedF_2015_ERR525872_bin.11	ELGG
BackhedF_2015_ERR525872_bin.13	ELGG
BackhedF_2015_ERR525872_bin.15	ELGG
BackhedF_2015_ERR525872_bin.9	ELGG
BackhedF_2015_ERR525873_bin.16	ELGG
BackhedF_2015_ERR525873_bin.17	ELGG
BackhedF_2015_ERR525873_bin.15	ELGG
BackhedF_2015_ERR525873_bin.6	ELGG
BackhedF_2015_ERR525873_bin.13	ELGG
BackhedF_2015_ERR525873_bin.4	ELGG
BackhedF_2015_ERR525873_bin.1	ELGG
BackhedF_2015_ERR525873_bin.14	ELGG
BackhedF_2015_ERR525873_bin.10	ELGG
BackhedF_2015_ERR525873_bin.5	ELGG
BackhedF_2015_ERR525873_bin.7	ELGG
BackhedF_2015_ERR525873_bin.12	ELGG
BackhedF_2015_ERR525873_bin.3	ELGG
BackhedF_2015_ERR525874_bin.13	ELGG
BackhedF_2015_ERR525874_bin.10	ELGG
BackhedF_2015_ERR525874_bin.7	ELGG
BackhedF_2015_ERR525874_bin.6	ELGG
BackhedF_2015_ERR525874_bin.2	ELGG
BackhedF_2015_ERR525874_bin.11	ELGG
BackhedF_2015_ERR525874_bin.5	ELGG
BackhedF_2015_ERR525874_bin.1	ELGG
BackhedF_2015_ERR525874_bin.8	ELGG
BackhedF_2015_ERR525876_bin.3	ELGG
BackhedF_2015_ERR525876_bin.8	ELGG
BackhedF_2015_ERR525876_bin.2	ELGG
BackhedF_2015_ERR525876_bin.4	ELGG
BackhedF_2015_ERR525876_bin.16	ELGG
BackhedF_2015_ERR525876_bin.9	ELGG
BackhedF_2015_ERR525876_bin.1	ELGG
BackhedF_2015_ERR525876_bin.6	ELGG
BackhedF_2015_ERR525876_bin.7	ELGG
BackhedF_2015_ERR525876_bin.11	ELGG
BackhedF_2015_ERR525876_bin.15	ELGG
BackhedF_2015_ERR525876_bin.12	ELGG
BackhedF_2015_ERR525877_bin.2	ELGG
BackhedF_2015_ERR525877_bin.6	ELGG
BackhedF_2015_ERR525877_bin.1	ELGG
BackhedF_2015_ERR525877_bin.8	ELGG
BackhedF_2015_ERR525877_bin.5	ELGG
BackhedF_2015_ERR525877_bin.11	ELGG
BackhedF_2015_ERR525877_bin.10	ELGG
BackhedF_2015_ERR525877_bin.4	ELGG
BackhedF_2015_ERR525878_bin.4	ELGG
BackhedF_2015_ERR525878_bin.1	ELGG
BackhedF_2015_ERR525878_bin.5	ELGG
BackhedF_2015_ERR525878_bin.3	ELGG
BackhedF_2015_ERR525880_bin.1	ELGG
BackhedF_2015_ERR525880_bin.3	ELGG
BackhedF_2015_ERR525880_bin.17	ELGG
BackhedF_2015_ERR525880_bin.15	ELGG
BackhedF_2015_ERR525880_bin.7	ELGG
BackhedF_2015_ERR525880_bin.9	ELGG
BackhedF_2015_ERR525880_bin.6	ELGG
BackhedF_2015_ERR525880_bin.5	ELGG
BackhedF_2015_ERR525880_bin.8	ELGG
BackhedF_2015_ERR525881_bin.1	ELGG
BackhedF_2015_ERR525881_bin.7	ELGG
BackhedF_2015_ERR525881_bin.17	ELGG
BackhedF_2015_ERR525881_bin.6	ELGG
BackhedF_2015_ERR525881_bin.16	ELGG
BackhedF_2015_ERR525881_bin.4	ELGG
BackhedF_2015_ERR525881_bin.10	ELGG
BackhedF_2015_ERR525881_bin.9	ELGG
BackhedF_2015_ERR525881_bin.5	ELGG
BackhedF_2015_ERR525881_bin.2	ELGG
BackhedF_2015_ERR525881_bin.3	ELGG
BackhedF_2015_ERR525881_bin.8	ELGG
BackhedF_2015_ERR525881_bin.15	ELGG
BackhedF_2015_ERR525882_bin.3	ELGG
BackhedF_2015_ERR525882_bin.5	ELGG
BackhedF_2015_ERR525882_bin.4	ELGG
BackhedF_2015_ERR525882_bin.9	ELGG
BackhedF_2015_ERR525882_bin.1	ELGG
BackhedF_2015_ERR525882_bin.2	ELGG
BackhedF_2015_ERR525882_bin.7	ELGG
BackhedF_2015_ERR525882_bin.8	ELGG
BackhedF_2015_ERR525883_bin.2	ELGG
BackhedF_2015_ERR525883_bin.1	ELGG
BackhedF_2015_ERR525885_bin.10	ELGG
BackhedF_2015_ERR525885_bin.4	ELGG
BackhedF_2015_ERR525885_bin.7	ELGG
BackhedF_2015_ERR525885_bin.11	ELGG
BackhedF_2015_ERR525885_bin.5	ELGG
BackhedF_2015_ERR525885_bin.14	ELGG
BackhedF_2015_ERR525885_bin.3	ELGG
BackhedF_2015_ERR525885_bin.1	ELGG
BackhedF_2015_ERR525885_bin.13	ELGG
BackhedF_2015_ERR525885_bin.12	ELGG
BackhedF_2015_ERR525886_bin.6	ELGG
BackhedF_2015_ERR525886_bin.7	ELGG
BackhedF_2015_ERR525886_bin.4	ELGG
BackhedF_2015_ERR525886_bin.11	ELGG
BackhedF_2015_ERR525886_bin.15	ELGG
BackhedF_2015_ERR525886_bin.16	ELGG
BackhedF_2015_ERR525886_bin.31	ELGG
BackhedF_2015_ERR525886_bin.19	ELGG
BackhedF_2015_ERR525886_bin.9	ELGG
BackhedF_2015_ERR525886_bin.20	ELGG
BackhedF_2015_ERR525886_bin.28	ELGG
BackhedF_2015_ERR525886_bin.22	ELGG
BackhedF_2015_ERR525886_bin.24	ELGG
BackhedF_2015_ERR525886_bin.3	ELGG
BackhedF_2015_ERR525886_bin.27	ELGG
BackhedF_2015_ERR525886_bin.12	ELGG
BackhedF_2015_ERR525886_bin.25	ELGG
BackhedF_2015_ERR525886_bin.13	ELGG
BackhedF_2015_ERR525886_bin.17	ELGG
BackhedF_2015_ERR525886_bin.23	ELGG
BackhedF_2015_ERR525886_bin.29	ELGG
BackhedF_2015_ERR525887_bin.2	ELGG
BackhedF_2015_ERR525887_bin.1	ELGG
BackhedF_2015_ERR525887_bin.3	ELGG
BackhedF_2015_ERR525888_bin.6	ELGG
BackhedF_2015_ERR525888_bin.1	ELGG
BackhedF_2015_ERR525888_bin.4	ELGG
BackhedF_2015_ERR525888_bin.7	ELGG
BackhedF_2015_ERR525888_bin.8	ELGG
BackhedF_2015_ERR525888_bin.9	ELGG
BackhedF_2015_ERR525888_bin.3	ELGG
BackhedF_2015_ERR525888_bin.5	ELGG
BackhedF_2015_ERR525890_bin.9	ELGG
BackhedF_2015_ERR525890_bin.12	ELGG
BackhedF_2015_ERR525890_bin.5	ELGG
BackhedF_2015_ERR525890_bin.2	ELGG
BackhedF_2015_ERR525890_bin.10	ELGG
BackhedF_2015_ERR525890_bin.11	ELGG
BackhedF_2015_ERR525890_bin.1	ELGG
BackhedF_2015_ERR525890_bin.6	ELGG
BackhedF_2015_ERR525890_bin.3	ELGG
BackhedF_2015_ERR525891_bin.9	ELGG
BackhedF_2015_ERR525891_bin.4	ELGG
BackhedF_2015_ERR525891_bin.2	ELGG
BackhedF_2015_ERR525891_bin.13	ELGG
BackhedF_2015_ERR525891_bin.1	ELGG
BackhedF_2015_ERR525891_bin.5	ELGG
BackhedF_2015_ERR525892_bin.4	ELGG
BackhedF_2015_ERR525892_bin.5	ELGG
BackhedF_2015_ERR525892_bin.1	ELGG
BackhedF_2015_ERR525894_bin.1	ELGG
BackhedF_2015_ERR525894_bin.2	ELGG
BackhedF_2015_ERR525896_bin.23	ELGG
BackhedF_2015_ERR525896_bin.22	ELGG
BackhedF_2015_ERR525896_bin.1	ELGG
BackhedF_2015_ERR525896_bin.31	ELGG
BackhedF_2015_ERR525896_bin.8	ELGG
BackhedF_2015_ERR525896_bin.28	ELGG
BackhedF_2015_ERR525896_bin.17	ELGG
BackhedF_2015_ERR525896_bin.30	ELGG
BackhedF_2015_ERR525896_bin.11	ELGG
BackhedF_2015_ERR525896_bin.12	ELGG
BackhedF_2015_ERR525896_bin.5	ELGG
BackhedF_2015_ERR525896_bin.21	ELGG
BackhedF_2015_ERR525896_bin.9	ELGG
BackhedF_2015_ERR525896_bin.13	ELGG
BackhedF_2015_ERR525896_bin.25	ELGG
BackhedF_2015_ERR525896_bin.7	ELGG
BackhedF_2015_ERR525896_bin.14	ELGG
BackhedF_2015_ERR525896_bin.15	ELGG
BackhedF_2015_ERR525896_bin.18	ELGG
BackhedF_2015_ERR525896_bin.4	ELGG
BackhedF_2015_ERR525896_bin.26	ELGG
BackhedF_2015_ERR525896_bin.20	ELGG
BackhedF_2015_ERR525896_bin.27	ELGG
BackhedF_2015_ERR525896_bin.32	ELGG
BackhedF_2015_ERR525896_bin.10	ELGG
BackhedF_2015_ERR525897_bin.10	ELGG
BackhedF_2015_ERR525897_bin.1	ELGG
BackhedF_2015_ERR525897_bin.7	ELGG
BackhedF_2015_ERR525897_bin.2	ELGG
BackhedF_2015_ERR525897_bin.4	ELGG
BackhedF_2015_ERR525897_bin.8	ELGG
BackhedF_2015_ERR525897_bin.6	ELGG
BackhedF_2015_ERR525897_bin.5	ELGG
BackhedF_2015_ERR525897_bin.12	ELGG
BackhedF_2015_ERR525897_bin.3	ELGG
BackhedF_2015_ERR525897_bin.9	ELGG
BackhedF_2015_ERR525897_bin.13	ELGG
BackhedF_2015_ERR525898_bin.2	ELGG
BackhedF_2015_ERR525898_bin.1	ELGG
BackhedF_2015_ERR525898_bin.7	ELGG
BackhedF_2015_ERR525898_bin.8	ELGG
BackhedF_2015_ERR525898_bin.12	ELGG
BackhedF_2015_ERR525898_bin.3	ELGG
BackhedF_2015_ERR525898_bin.11	ELGG
BackhedF_2015_ERR525898_bin.14	ELGG
BackhedF_2015_ERR525898_bin.6	ELGG
BackhedF_2015_ERR525898_bin.9	ELGG
BackhedF_2015_ERR525899_bin.6	ELGG
BackhedF_2015_ERR525899_bin.3	ELGG
BackhedF_2015_ERR525899_bin.4	ELGG
BackhedF_2015_ERR525899_bin.1	ELGG
BackhedF_2015_ERR525899_bin.5	ELGG
BackhedF_2015_ERR525899_bin.2	ELGG
BackhedF_2015_ERR525900_bin.7	ELGG
BackhedF_2015_ERR525900_bin.2	ELGG
BackhedF_2015_ERR525900_bin.4	ELGG
BackhedF_2015_ERR525900_bin.1	ELGG
BackhedF_2015_ERR525900_bin.6	ELGG
BackhedF_2015_ERR525902_bin.10	ELGG
BackhedF_2015_ERR525902_bin.5	ELGG
BackhedF_2015_ERR525902_bin.8	ELGG
BackhedF_2015_ERR525902_bin.7	ELGG
BackhedF_2015_ERR525902_bin.2	ELGG
BackhedF_2015_ERR525902_bin.4	ELGG
BackhedF_2015_ERR525902_bin.1	ELGG
BackhedF_2015_ERR525904_bin.12	ELGG
BackhedF_2015_ERR525904_bin.1	ELGG
BackhedF_2015_ERR525904_bin.20	ELGG
BackhedF_2015_ERR525904_bin.8	ELGG
BackhedF_2015_ERR525904_bin.5	ELGG
BackhedF_2015_ERR525904_bin.26	ELGG
BackhedF_2015_ERR525904_bin.2	ELGG
BackhedF_2015_ERR525904_bin.3	ELGG
BackhedF_2015_ERR525904_bin.15	ELGG
BackhedF_2015_ERR525904_bin.9	ELGG
BackhedF_2015_ERR525904_bin.22	ELGG
BackhedF_2015_ERR525904_bin.17	ELGG
BackhedF_2015_ERR525904_bin.18	ELGG
BackhedF_2015_ERR525904_bin.19	ELGG
BackhedF_2015_ERR525904_bin.7	ELGG
BackhedF_2015_ERR525904_bin.16	ELGG
BackhedF_2015_ERR525904_bin.6	ELGG
BackhedF_2015_ERR525904_bin.10	ELGG
BackhedF_2015_ERR525904_bin.4	ELGG
BackhedF_2015_ERR525904_bin.25	ELGG
BackhedF_2015_ERR525905_bin.12	ELGG
BackhedF_2015_ERR525905_bin.1	ELGG
BackhedF_2015_ERR525905_bin.6	ELGG
BackhedF_2015_ERR525905_bin.2	ELGG
BackhedF_2015_ERR525905_bin.17	ELGG
BackhedF_2015_ERR525905_bin.10	ELGG
BackhedF_2015_ERR525905_bin.9	ELGG
BackhedF_2015_ERR525905_bin.11	ELGG
BackhedF_2015_ERR525905_bin.14	ELGG
BackhedF_2015_ERR525905_bin.4	ELGG
BackhedF_2015_ERR525905_bin.15	ELGG
BackhedF_2015_ERR525905_bin.7	ELGG
BackhedF_2015_ERR525905_bin.16	ELGG
BackhedF_2015_ERR525906_bin.2	ELGG
BackhedF_2015_ERR525906_bin.1	ELGG
BackhedF_2015_ERR525906_bin.3	ELGG
BackhedF_2015_ERR525906_bin.4	ELGG
BackhedF_2015_ERR525908_bin.5	ELGG
BackhedF_2015_ERR525908_bin.3	ELGG
BackhedF_2015_ERR525908_bin.8	ELGG
BackhedF_2015_ERR525908_bin.16	ELGG
BackhedF_2015_ERR525908_bin.2	ELGG
BackhedF_2015_ERR525908_bin.1	ELGG
BackhedF_2015_ERR525908_bin.19	ELGG
BackhedF_2015_ERR525908_bin.6	ELGG
BackhedF_2015_ERR525908_bin.4	ELGG
BackhedF_2015_ERR525908_bin.17	ELGG
BackhedF_2015_ERR525908_bin.13	ELGG
BackhedF_2015_ERR525908_bin.11	ELGG
BackhedF_2015_ERR525908_bin.10	ELGG
BackhedF_2015_ERR525908_bin.7	ELGG
BackhedF_2015_ERR525908_bin.15	ELGG
BackhedF_2015_ERR525909_bin.7	ELGG
BackhedF_2015_ERR525909_bin.3	ELGG
BackhedF_2015_ERR525909_bin.8	ELGG
BackhedF_2015_ERR525909_bin.5	ELGG
BackhedF_2015_ERR525909_bin.1	ELGG
BackhedF_2015_ERR525909_bin.6	ELGG
BackhedF_2015_ERR525909_bin.2	ELGG
BackhedF_2015_ERR525909_bin.4	ELGG
BackhedF_2015_ERR525910_bin.3	ELGG
BackhedF_2015_ERR525910_bin.1	ELGG
BackhedF_2015_ERR525910_bin.2	ELGG
BackhedF_2015_ERR525912_bin.1	ELGG
BackhedF_2015_ERR525912_bin.15	ELGG
BackhedF_2015_ERR525912_bin.16	ELGG
BackhedF_2015_ERR525912_bin.18	ELGG
BackhedF_2015_ERR525912_bin.6	ELGG
BackhedF_2015_ERR525912_bin.22	ELGG
BackhedF_2015_ERR525912_bin.2	ELGG
BackhedF_2015_ERR525912_bin.28	ELGG
BackhedF_2015_ERR525912_bin.27	ELGG
BackhedF_2015_ERR525912_bin.14	ELGG
BackhedF_2015_ERR525912_bin.23	ELGG
BackhedF_2015_ERR525912_bin.11	ELGG
BackhedF_2015_ERR525912_bin.4	ELGG
BackhedF_2015_ERR525912_bin.3	ELGG
BackhedF_2015_ERR525912_bin.26	ELGG
BackhedF_2015_ERR525912_bin.30	ELGG
BackhedF_2015_ERR525912_bin.24	ELGG
BackhedF_2015_ERR525912_bin.21	ELGG
BackhedF_2015_ERR525912_bin.13	ELGG
BackhedF_2015_ERR525912_bin.8	ELGG
BackhedF_2015_ERR525912_bin.12	ELGG
BackhedF_2015_ERR525913_bin.6	ELGG
BackhedF_2015_ERR525913_bin.4	ELGG
BackhedF_2015_ERR525913_bin.14	ELGG
BackhedF_2015_ERR525913_bin.9	ELGG
BackhedF_2015_ERR525913_bin.16	ELGG
BackhedF_2015_ERR525913_bin.10	ELGG
BackhedF_2015_ERR525913_bin.3	ELGG
BackhedF_2015_ERR525913_bin.2	ELGG
BackhedF_2015_ERR525913_bin.5	ELGG
BackhedF_2015_ERR525913_bin.7	ELGG
BackhedF_2015_ERR525913_bin.1	ELGG
BackhedF_2015_ERR525916_bin.21	ELGG
BackhedF_2015_ERR525916_bin.6	ELGG
BackhedF_2015_ERR525916_bin.20	ELGG
BackhedF_2015_ERR525916_bin.16	ELGG
BackhedF_2015_ERR525916_bin.18	ELGG
BackhedF_2015_ERR525916_bin.1	ELGG
BackhedF_2015_ERR525916_bin.9	ELGG
BackhedF_2015_ERR525916_bin.10	ELGG
BackhedF_2015_ERR525916_bin.11	ELGG
BackhedF_2015_ERR525916_bin.24	ELGG
BackhedF_2015_ERR525916_bin.17	ELGG
BackhedF_2015_ERR525916_bin.12	ELGG
BackhedF_2015_ERR525916_bin.8	ELGG
BackhedF_2015_ERR525916_bin.14	ELGG
BackhedF_2015_ERR525916_bin.19	ELGG
BackhedF_2015_ERR525916_bin.15	ELGG
BackhedF_2015_ERR525916_bin.22	ELGG
BackhedF_2015_ERR525916_bin.7	ELGG
BackhedF_2015_ERR525916_bin.3	ELGG
BackhedF_2015_ERR525916_bin.5	ELGG
BackhedF_2015_ERR525916_bin.23	ELGG
BackhedF_2015_ERR525917_bin.6	ELGG
BackhedF_2015_ERR525917_bin.3	ELGG
BackhedF_2015_ERR525917_bin.4	ELGG
BackhedF_2015_ERR525917_bin.7	ELGG
BackhedF_2015_ERR525917_bin.2	ELGG
BackhedF_2015_ERR525917_bin.5	ELGG
BackhedF_2015_ERR525918_bin.1	ELGG
BackhedF_2015_ERR525918_bin.4	ELGG
BackhedF_2015_ERR525920_bin.5	ELGG
BackhedF_2015_ERR525920_bin.2	ELGG
BackhedF_2015_ERR525920_bin.17	ELGG
BackhedF_2015_ERR525920_bin.11	ELGG
BackhedF_2015_ERR525920_bin.10	ELGG
BackhedF_2015_ERR525920_bin.8	ELGG
BackhedF_2015_ERR525920_bin.15	ELGG
BackhedF_2015_ERR525920_bin.18	ELGG
BackhedF_2015_ERR525920_bin.19	ELGG
BackhedF_2015_ERR525920_bin.13	ELGG
BackhedF_2015_ERR525920_bin.7	ELGG
BackhedF_2015_ERR525920_bin.16	ELGG
BackhedF_2015_ERR525920_bin.12	ELGG
BackhedF_2015_ERR525920_bin.14	ELGG
BackhedF_2015_ERR525921_bin.4	ELGG
BackhedF_2015_ERR525921_bin.12	ELGG
BackhedF_2015_ERR525921_bin.10	ELGG
BackhedF_2015_ERR525921_bin.11	ELGG
BackhedF_2015_ERR525921_bin.2	ELGG
BackhedF_2015_ERR525921_bin.6	ELGG
BackhedF_2015_ERR525921_bin.1	ELGG
BackhedF_2015_ERR525921_bin.7	ELGG
BackhedF_2015_ERR525921_bin.9	ELGG
BackhedF_2015_ERR525921_bin.5	ELGG
BackhedF_2015_ERR525922_bin.1	ELGG
BackhedF_2015_ERR525922_bin.3	ELGG
BackhedF_2015_ERR525922_bin.5	ELGG
BackhedF_2015_ERR525922_bin.2	ELGG
BackhedF_2015_ERR525922_bin.4	ELGG
BackhedF_2015_ERR525922_bin.6	ELGG
BackhedF_2015_ERR525924_bin.11	ELGG
BackhedF_2015_ERR525924_bin.6	ELGG
BackhedF_2015_ERR525924_bin.8	ELGG
BackhedF_2015_ERR525924_bin.2	ELGG
BackhedF_2015_ERR525924_bin.13	ELGG
BackhedF_2015_ERR525924_bin.12	ELGG
BackhedF_2015_ERR525924_bin.17	ELGG
BackhedF_2015_ERR525924_bin.9	ELGG
BackhedF_2015_ERR525924_bin.18	ELGG
BackhedF_2015_ERR525924_bin.3	ELGG
BackhedF_2015_ERR525924_bin.21	ELGG
BackhedF_2015_ERR525924_bin.7	ELGG
BackhedF_2015_ERR525924_bin.10	ELGG
BackhedF_2015_ERR525925_bin.10	ELGG
BackhedF_2015_ERR525925_bin.16	ELGG
BackhedF_2015_ERR525925_bin.8	ELGG
BackhedF_2015_ERR525925_bin.13	ELGG
BackhedF_2015_ERR525925_bin.3	ELGG
BackhedF_2015_ERR525925_bin.21	ELGG
BackhedF_2015_ERR525925_bin.18	ELGG
BackhedF_2015_ERR525925_bin.2	ELGG
BackhedF_2015_ERR525925_bin.17	ELGG
BackhedF_2015_ERR525925_bin.14	ELGG
BackhedF_2015_ERR525925_bin.1	ELGG
BackhedF_2015_ERR525926_bin.1	ELGG
BackhedF_2015_ERR525926_bin.2	ELGG
BackhedF_2015_ERR525926_bin.18	ELGG
BackhedF_2015_ERR525926_bin.16	ELGG
BackhedF_2015_ERR525926_bin.3	ELGG
BackhedF_2015_ERR525926_bin.5	ELGG
BackhedF_2015_ERR525926_bin.4	ELGG
BackhedF_2015_ERR525926_bin.6	ELGG
BackhedF_2015_ERR525926_bin.14	ELGG
BackhedF_2015_ERR525926_bin.8	ELGG
BackhedF_2015_ERR525926_bin.10	ELGG
BackhedF_2015_ERR525926_bin.15	ELGG
BackhedF_2015_ERR525927_bin.5	ELGG
BackhedF_2015_ERR525927_bin.4	ELGG
BackhedF_2015_ERR525927_bin.2	ELGG
BackhedF_2015_ERR525927_bin.1	ELGG
BackhedF_2015_ERR525929_bin.8	ELGG
BackhedF_2015_ERR525929_bin.6	ELGG
BackhedF_2015_ERR525929_bin.2	ELGG
BackhedF_2015_ERR525929_bin.9	ELGG
BackhedF_2015_ERR525929_bin.10	ELGG
BackhedF_2015_ERR525929_bin.5	ELGG
BackhedF_2015_ERR525929_bin.3	ELGG
BackhedF_2015_ERR525930_bin.4	ELGG
BackhedF_2015_ERR525930_bin.1	ELGG
BackhedF_2015_ERR525932_bin.10	ELGG
BackhedF_2015_ERR525932_bin.8	ELGG
BackhedF_2015_ERR525932_bin.9	ELGG
BackhedF_2015_ERR525932_bin.1	ELGG
BackhedF_2015_ERR525933_bin.6	ELGG
BackhedF_2015_ERR525933_bin.7	ELGG
BackhedF_2015_ERR525933_bin.5	ELGG
BackhedF_2015_ERR525933_bin.8	ELGG
BackhedF_2015_ERR525933_bin.3	ELGG
BackhedF_2015_ERR525933_bin.9	ELGG
BackhedF_2015_ERR525933_bin.4	ELGG
BackhedF_2015_ERR525933_bin.11	ELGG
BackhedF_2015_ERR525934_bin.1	ELGG
BackhedF_2015_ERR525936_bin.21	ELGG
BackhedF_2015_ERR525936_bin.19	ELGG
BackhedF_2015_ERR525936_bin.7	ELGG
BackhedF_2015_ERR525936_bin.25	ELGG
BackhedF_2015_ERR525936_bin.28	ELGG
BackhedF_2015_ERR525936_bin.23	ELGG
BackhedF_2015_ERR525936_bin.4	ELGG
BackhedF_2015_ERR525936_bin.9	ELGG
BackhedF_2015_ERR525936_bin.11	ELGG
BackhedF_2015_ERR525936_bin.3	ELGG
BackhedF_2015_ERR525936_bin.12	ELGG
BackhedF_2015_ERR525936_bin.13	ELGG
BackhedF_2015_ERR525936_bin.24	ELGG
BackhedF_2015_ERR525936_bin.8	ELGG
BackhedF_2015_ERR525936_bin.16	ELGG
BackhedF_2015_ERR525936_bin.15	ELGG
BackhedF_2015_ERR525936_bin.1	ELGG
BackhedF_2015_ERR525936_bin.2	ELGG
BackhedF_2015_ERR525937_bin.5	ELGG
BackhedF_2015_ERR525937_bin.3	ELGG
BackhedF_2015_ERR525937_bin.6	ELGG
BackhedF_2015_ERR525937_bin.7	ELGG
BackhedF_2015_ERR525937_bin.4	ELGG
BackhedF_2015_ERR525937_bin.1	ELGG
BackhedF_2015_ERR525938_bin.8	ELGG
BackhedF_2015_ERR525938_bin.9	ELGG
BackhedF_2015_ERR525938_bin.1	ELGG
BackhedF_2015_ERR525938_bin.5	ELGG
BackhedF_2015_ERR525938_bin.2	ELGG
BackhedF_2015_ERR525938_bin.4	ELGG
BackhedF_2015_ERR525938_bin.6	ELGG
BackhedF_2015_ERR525938_bin.7	ELGG
BackhedF_2015_ERR525940_bin.3	ELGG
BackhedF_2015_ERR525940_bin.11	ELGG
BackhedF_2015_ERR525940_bin.7	ELGG
BackhedF_2015_ERR525940_bin.13	ELGG
BackhedF_2015_ERR525940_bin.2	ELGG
BackhedF_2015_ERR525940_bin.5	ELGG
BackhedF_2015_ERR525940_bin.1	ELGG
BackhedF_2015_ERR525940_bin.10	ELGG
BackhedF_2015_ERR525940_bin.14	ELGG
BackhedF_2015_ERR525940_bin.12	ELGG
BackhedF_2015_ERR525941_bin.4	ELGG
BackhedF_2015_ERR525941_bin.3	ELGG
BackhedF_2015_ERR525941_bin.1	ELGG
BackhedF_2015_ERR525941_bin.2	ELGG
BackhedF_2015_ERR525942_bin.1	ELGG
BackhedF_2015_ERR525944_bin.17	ELGG
BackhedF_2015_ERR525944_bin.8	ELGG
BackhedF_2015_ERR525944_bin.6	ELGG
BackhedF_2015_ERR525944_bin.16	ELGG
BackhedF_2015_ERR525944_bin.9	ELGG
BackhedF_2015_ERR525944_bin.3	ELGG
BackhedF_2015_ERR525944_bin.10	ELGG
BackhedF_2015_ERR525944_bin.18	ELGG
BackhedF_2015_ERR525944_bin.15	ELGG
BackhedF_2015_ERR525944_bin.1	ELGG
BackhedF_2015_ERR525944_bin.12	ELGG
BackhedF_2015_ERR525944_bin.4	ELGG
BackhedF_2015_ERR525944_bin.20	ELGG
BackhedF_2015_ERR525944_bin.19	ELGG
BackhedF_2015_ERR525944_bin.2	ELGG
BackhedF_2015_ERR525944_bin.21	ELGG
BackhedF_2015_ERR525944_bin.13	ELGG
BackhedF_2015_ERR525944_bin.14	ELGG
BackhedF_2015_ERR525945_bin.4	ELGG
BackhedF_2015_ERR525945_bin.2	ELGG
BackhedF_2015_ERR525945_bin.1	ELGG
BackhedF_2015_ERR525945_bin.6	ELGG
BackhedF_2015_ERR525945_bin.7	ELGG
BackhedF_2015_ERR525945_bin.8	ELGG
BackhedF_2015_ERR525945_bin.5	ELGG
BackhedF_2015_ERR525946_bin.5	ELGG
BackhedF_2015_ERR525946_bin.19	ELGG
BackhedF_2015_ERR525946_bin.1	ELGG
BackhedF_2015_ERR525946_bin.2	ELGG
BackhedF_2015_ERR525946_bin.20	ELGG
BackhedF_2015_ERR525946_bin.13	ELGG
BackhedF_2015_ERR525946_bin.6	ELGG
BackhedF_2015_ERR525946_bin.7	ELGG
BackhedF_2015_ERR525946_bin.18	ELGG
BackhedF_2015_ERR525946_bin.17	ELGG
BackhedF_2015_ERR525946_bin.11	ELGG
BackhedF_2015_ERR525946_bin.3	ELGG
BackhedF_2015_ERR525946_bin.4	ELGG
BackhedF_2015_ERR525946_bin.14	ELGG
BackhedF_2015_ERR525946_bin.10	ELGG
BackhedF_2015_ERR525946_bin.16	ELGG
BackhedF_2015_ERR525946_bin.12	ELGG
BackhedF_2015_ERR525947_bin.3	ELGG
BackhedF_2015_ERR525947_bin.2	ELGG
BackhedF_2015_ERR525947_bin.1	ELGG
BackhedF_2015_ERR525949_bin.7	ELGG
BackhedF_2015_ERR525949_bin.6	ELGG
BackhedF_2015_ERR525949_bin.1	ELGG
BackhedF_2015_ERR525949_bin.17	ELGG
BackhedF_2015_ERR525949_bin.8	ELGG
BackhedF_2015_ERR525949_bin.15	ELGG
BackhedF_2015_ERR525949_bin.2	ELGG
BackhedF_2015_ERR525949_bin.3	ELGG
BackhedF_2015_ERR525949_bin.9	ELGG
BackhedF_2015_ERR525949_bin.10	ELGG
BackhedF_2015_ERR525949_bin.16	ELGG
BackhedF_2015_ERR525949_bin.4	ELGG
BackhedF_2015_ERR525950_bin.10	ELGG
BackhedF_2015_ERR525950_bin.3	ELGG
BackhedF_2015_ERR525950_bin.11	ELGG
BackhedF_2015_ERR525950_bin.1	ELGG
BackhedF_2015_ERR525950_bin.18	ELGG
BackhedF_2015_ERR525950_bin.7	ELGG
BackhedF_2015_ERR525950_bin.12	ELGG
BackhedF_2015_ERR525950_bin.19	ELGG
BackhedF_2015_ERR525950_bin.9	ELGG
BackhedF_2015_ERR525950_bin.16	ELGG
BackhedF_2015_ERR525950_bin.17	ELGG
BackhedF_2015_ERR525950_bin.8	ELGG
BackhedF_2015_ERR525950_bin.2	ELGG
BackhedF_2015_ERR525950_bin.5	ELGG
BackhedF_2015_ERR525950_bin.4	ELGG
BackhedF_2015_ERR525951_bin.8	ELGG
BackhedF_2015_ERR525951_bin.10	ELGG
BackhedF_2015_ERR525951_bin.4	ELGG
BackhedF_2015_ERR525951_bin.3	ELGG
BackhedF_2015_ERR525951_bin.9	ELGG
BackhedF_2015_ERR525951_bin.11	ELGG
BackhedF_2015_ERR525951_bin.1	ELGG
BackhedF_2015_ERR525951_bin.7	ELGG
BackhedF_2015_ERR525951_bin.5	ELGG
BackhedF_2015_ERR525952_bin.1	ELGG
BackhedF_2015_ERR525952_bin.2	ELGG
BackhedF_2015_ERR525954_bin.8	ELGG
BackhedF_2015_ERR525954_bin.4	ELGG
BackhedF_2015_ERR525954_bin.3	ELGG
BackhedF_2015_ERR525954_bin.1	ELGG
BackhedF_2015_ERR525954_bin.7	ELGG
BackhedF_2015_ERR525954_bin.6	ELGG
BackhedF_2015_ERR525956_bin.10	ELGG
BackhedF_2015_ERR525956_bin.15	ELGG
BackhedF_2015_ERR525956_bin.4	ELGG
BackhedF_2015_ERR525956_bin.17	ELGG
BackhedF_2015_ERR525956_bin.9	ELGG
BackhedF_2015_ERR525956_bin.7	ELGG
BackhedF_2015_ERR525956_bin.1	ELGG
BackhedF_2015_ERR525956_bin.8	ELGG
BackhedF_2015_ERR525956_bin.3	ELGG
BackhedF_2015_ERR525956_bin.16	ELGG
BackhedF_2015_ERR525957_bin.6	ELGG
BackhedF_2015_ERR525957_bin.11	ELGG
BackhedF_2015_ERR525957_bin.3	ELGG
BackhedF_2015_ERR525957_bin.1	ELGG
BackhedF_2015_ERR525957_bin.5	ELGG
BackhedF_2015_ERR525957_bin.9	ELGG
BackhedF_2015_ERR525957_bin.7	ELGG
BackhedF_2015_ERR525957_bin.2	ELGG
BackhedF_2015_ERR525957_bin.13	ELGG
BackhedF_2015_ERR525957_bin.12	ELGG
BackhedF_2015_ERR525957_bin.10	ELGG
BackhedF_2015_ERR525957_bin.4	ELGG
BackhedF_2015_ERR525957_bin.8	ELGG
BackhedF_2015_ERR525958_bin.5	ELGG
BackhedF_2015_ERR525958_bin.2	ELGG
BackhedF_2015_ERR525958_bin.3	ELGG
BackhedF_2015_ERR525958_bin.1	ELGG
BackhedF_2015_ERR525960_bin.20	ELGG
BackhedF_2015_ERR525960_bin.10	ELGG
BackhedF_2015_ERR525960_bin.21	ELGG
BackhedF_2015_ERR525960_bin.6	ELGG
BackhedF_2015_ERR525960_bin.22	ELGG
BackhedF_2015_ERR525960_bin.1	ELGG
BackhedF_2015_ERR525960_bin.12	ELGG
BackhedF_2015_ERR525960_bin.13	ELGG
BackhedF_2015_ERR525960_bin.15	ELGG
BackhedF_2015_ERR525960_bin.2	ELGG
BackhedF_2015_ERR525960_bin.5	ELGG
BackhedF_2015_ERR525960_bin.16	ELGG
BackhedF_2015_ERR525960_bin.8	ELGG
BackhedF_2015_ERR525960_bin.14	ELGG
BackhedF_2015_ERR525961_bin.1	ELGG
BackhedF_2015_ERR525961_bin.2	ELGG
BackhedF_2015_ERR525961_bin.12	ELGG
BackhedF_2015_ERR525961_bin.4	ELGG
BackhedF_2015_ERR525961_bin.9	ELGG
BackhedF_2015_ERR525961_bin.16	ELGG
BackhedF_2015_ERR525961_bin.5	ELGG
BackhedF_2015_ERR525961_bin.6	ELGG
BackhedF_2015_ERR525961_bin.3	ELGG
BackhedF_2015_ERR525961_bin.15	ELGG
BackhedF_2015_ERR525961_bin.7	ELGG
BackhedF_2015_ERR525961_bin.14	ELGG
BackhedF_2015_ERR525961_bin.10	ELGG
BackhedF_2015_ERR525962_bin.1	ELGG
BackhedF_2015_ERR525962_bin.2	ELGG
BackhedF_2015_ERR525964_bin.7	ELGG
BackhedF_2015_ERR525964_bin.15	ELGG
BackhedF_2015_ERR525964_bin.1	ELGG
BackhedF_2015_ERR525964_bin.6	ELGG
BackhedF_2015_ERR525964_bin.2	ELGG
BackhedF_2015_ERR525964_bin.14	ELGG
BackhedF_2015_ERR525964_bin.13	ELGG
BackhedF_2015_ERR525964_bin.17	ELGG
BackhedF_2015_ERR525964_bin.8	ELGG
BackhedF_2015_ERR525964_bin.4	ELGG
BackhedF_2015_ERR525964_bin.12	ELGG
BackhedF_2015_ERR525964_bin.10	ELGG
BackhedF_2015_ERR525964_bin.16	ELGG
BackhedF_2015_ERR525964_bin.9	ELGG
BackhedF_2015_ERR525965_bin.5	ELGG
BackhedF_2015_ERR525965_bin.4	ELGG
BackhedF_2015_ERR525965_bin.6	ELGG
BackhedF_2015_ERR525965_bin.2	ELGG
BackhedF_2015_ERR525965_bin.1	ELGG
BackhedF_2015_ERR525966_bin.2	ELGG
BackhedF_2015_ERR525966_bin.1	ELGG
BackhedF_2015_ERR525968_bin.1	ELGG
BackhedF_2015_ERR525968_bin.10	ELGG
BackhedF_2015_ERR525968_bin.5	ELGG
BackhedF_2015_ERR525968_bin.3	ELGG
BackhedF_2015_ERR525968_bin.7	ELGG
BackhedF_2015_ERR525968_bin.2	ELGG
BackhedF_2015_ERR525968_bin.9	ELGG
BackhedF_2015_ERR525968_bin.4	ELGG
BackhedF_2015_ERR525969_bin.5	ELGG
BackhedF_2015_ERR525969_bin.1	ELGG
BackhedF_2015_ERR525969_bin.4	ELGG
BackhedF_2015_ERR525969_bin.2	ELGG
BackhedF_2015_ERR525970_bin.4	ELGG
BackhedF_2015_ERR525970_bin.1	ELGG
BackhedF_2015_ERR525970_bin.3	ELGG
BackhedF_2015_ERR525970_bin.2	ELGG
BackhedF_2015_ERR525972_bin.3	ELGG
BackhedF_2015_ERR525972_bin.2	ELGG
BackhedF_2015_ERR525972_bin.12	ELGG
BackhedF_2015_ERR525972_bin.1	ELGG
BackhedF_2015_ERR525972_bin.11	ELGG
BackhedF_2015_ERR525972_bin.4	ELGG
BackhedF_2015_ERR525972_bin.10	ELGG
BackhedF_2015_ERR525972_bin.6	ELGG
BackhedF_2015_ERR525972_bin.8	ELGG
BackhedF_2015_ERR525973_bin.4	ELGG
BackhedF_2015_ERR525973_bin.2	ELGG
BackhedF_2015_ERR525973_bin.5	ELGG
BackhedF_2015_ERR525973_bin.8	ELGG
BackhedF_2015_ERR525973_bin.3	ELGG
BackhedF_2015_ERR525973_bin.6	ELGG
BackhedF_2015_ERR525973_bin.11	ELGG
BackhedF_2015_ERR525973_bin.1	ELGG
BackhedF_2015_ERR525973_bin.7	ELGG
BackhedF_2015_ERR525974_bin.2	ELGG
BackhedF_2015_ERR525974_bin.3	ELGG
BackhedF_2015_ERR525974_bin.8	ELGG
BackhedF_2015_ERR525974_bin.5	ELGG
BackhedF_2015_ERR525974_bin.1	ELGG
BackhedF_2015_ERR525974_bin.6	ELGG
BackhedF_2015_ERR525974_bin.10	ELGG
BackhedF_2015_ERR525980_bin.7	ELGG
BackhedF_2015_ERR525980_bin.1	ELGG
BackhedF_2015_ERR525980_bin.14	ELGG
BackhedF_2015_ERR525980_bin.8	ELGG
BackhedF_2015_ERR525980_bin.13	ELGG
BackhedF_2015_ERR525980_bin.10	ELGG
BackhedF_2015_ERR525980_bin.5	ELGG
BackhedF_2015_ERR525980_bin.9	ELGG
BackhedF_2015_ERR525980_bin.12	ELGG
BackhedF_2015_ERR525980_bin.2	ELGG
BackhedF_2015_ERR525980_bin.4	ELGG
BackhedF_2015_ERR525980_bin.6	ELGG
BackhedF_2015_ERR525981_bin.8	ELGG
BackhedF_2015_ERR525981_bin.2	ELGG
BackhedF_2015_ERR525981_bin.1	ELGG
BackhedF_2015_ERR525981_bin.3	ELGG
BackhedF_2015_ERR525981_bin.7	ELGG
BackhedF_2015_ERR525981_bin.6	ELGG
BackhedF_2015_ERR525982_bin.4	ELGG
BackhedF_2015_ERR525982_bin.3	ELGG
BackhedF_2015_ERR525982_bin.1	ELGG
BackhedF_2015_ERR525982_bin.5	ELGG
BackhedF_2015_ERR525984_bin.10	ELGG
BackhedF_2015_ERR525984_bin.7	ELGG
BackhedF_2015_ERR525984_bin.4	ELGG
BackhedF_2015_ERR525984_bin.2	ELGG
BackhedF_2015_ERR525984_bin.8	ELGG
BackhedF_2015_ERR525984_bin.13	ELGG
BackhedF_2015_ERR525984_bin.14	ELGG
BackhedF_2015_ERR525984_bin.15	ELGG
BackhedF_2015_ERR525984_bin.16	ELGG
BackhedF_2015_ERR525984_bin.17	ELGG
BackhedF_2015_ERR525984_bin.6	ELGG
BackhedF_2015_ERR525984_bin.5	ELGG
BackhedF_2015_ERR525984_bin.1	ELGG
BackhedF_2015_ERR525984_bin.18	ELGG
BackhedF_2015_ERR525985_bin.9	ELGG
BackhedF_2015_ERR525985_bin.1	ELGG
BackhedF_2015_ERR525985_bin.4	ELGG
BackhedF_2015_ERR525985_bin.2	ELGG
BackhedF_2015_ERR525985_bin.6	ELGG
BackhedF_2015_ERR525985_bin.7	ELGG
BackhedF_2015_ERR525985_bin.3	ELGG
BackhedF_2015_ERR525985_bin.5	ELGG
BackhedF_2015_ERR525986_bin.3	ELGG
BackhedF_2015_ERR525986_bin.2	ELGG
BackhedF_2015_ERR525988_bin.2	ELGG
BackhedF_2015_ERR525988_bin.14	ELGG
BackhedF_2015_ERR525988_bin.11	ELGG
BackhedF_2015_ERR525988_bin.13	ELGG
BackhedF_2015_ERR525988_bin.9	ELGG
BackhedF_2015_ERR525988_bin.5	ELGG
BackhedF_2015_ERR525988_bin.10	ELGG
BackhedF_2015_ERR525988_bin.1	ELGG
BackhedF_2015_ERR525988_bin.3	ELGG
BackhedF_2015_ERR525988_bin.15	ELGG
BackhedF_2015_ERR525988_bin.8	ELGG
BackhedF_2015_ERR525988_bin.12	ELGG
BackhedF_2015_ERR525989_bin.3	ELGG
BackhedF_2015_ERR525989_bin.7	ELGG
BackhedF_2015_ERR525989_bin.5	ELGG
BackhedF_2015_ERR525989_bin.1	ELGG
BackhedF_2015_ERR525989_bin.4	ELGG
BackhedF_2015_ERR525989_bin.2	ELGG
BackhedF_2015_ERR525989_bin.8	ELGG
BackhedF_2015_ERR525989_bin.6	ELGG
BackhedF_2015_ERR525990_bin.6	ELGG
BackhedF_2015_ERR525990_bin.1	ELGG
BackhedF_2015_ERR525990_bin.5	ELGG
BackhedF_2015_ERR525990_bin.3	ELGG
BackhedF_2015_ERR525992_bin.22	ELGG
BackhedF_2015_ERR525992_bin.34	ELGG
BackhedF_2015_ERR525992_bin.4	ELGG
BackhedF_2015_ERR525992_bin.23	ELGG
BackhedF_2015_ERR525992_bin.6	ELGG
BackhedF_2015_ERR525992_bin.25	ELGG
BackhedF_2015_ERR525992_bin.1	ELGG
BackhedF_2015_ERR525992_bin.33	ELGG
BackhedF_2015_ERR525992_bin.9	ELGG
BackhedF_2015_ERR525992_bin.20	ELGG
BackhedF_2015_ERR525992_bin.26	ELGG
BackhedF_2015_ERR525992_bin.32	ELGG
BackhedF_2015_ERR525992_bin.18	ELGG
BackhedF_2015_ERR525992_bin.17	ELGG
BackhedF_2015_ERR525992_bin.13	ELGG
BackhedF_2015_ERR525992_bin.27	ELGG
BackhedF_2015_ERR525992_bin.29	ELGG
BackhedF_2015_ERR525992_bin.7	ELGG
BackhedF_2015_ERR525992_bin.35	ELGG
BackhedF_2015_ERR525992_bin.15	ELGG
BackhedF_2015_ERR525992_bin.28	ELGG
BackhedF_2015_ERR525992_bin.16	ELGG
BackhedF_2015_ERR525992_bin.31	ELGG
BackhedF_2015_ERR525992_bin.21	ELGG
BackhedF_2015_ERR525992_bin.12	ELGG
BackhedF_2015_ERR525992_bin.30	ELGG
BackhedF_2015_ERR525992_bin.38	ELGG
BackhedF_2015_ERR525993_bin.1	ELGG
BackhedF_2015_ERR525993_bin.11	ELGG
BackhedF_2015_ERR525993_bin.4	ELGG
BackhedF_2015_ERR525993_bin.8	ELGG
BackhedF_2015_ERR525993_bin.9	ELGG
BackhedF_2015_ERR525993_bin.2	ELGG
BackhedF_2015_ERR525993_bin.10	ELGG
BackhedF_2015_ERR525994_bin.2	ELGG
BackhedF_2015_ERR525994_bin.3	ELGG
BackhedF_2015_ERR525994_bin.1	ELGG
BackhedF_2015_ERR525996_bin.17	ELGG
BackhedF_2015_ERR525996_bin.22	ELGG
BackhedF_2015_ERR525996_bin.12	ELGG
BackhedF_2015_ERR525996_bin.2	ELGG
BackhedF_2015_ERR525996_bin.13	ELGG
BackhedF_2015_ERR525996_bin.20	ELGG
BackhedF_2015_ERR525996_bin.1	ELGG
BackhedF_2015_ERR525996_bin.19	ELGG
BackhedF_2015_ERR525996_bin.21	ELGG
BackhedF_2015_ERR525996_bin.16	ELGG
BackhedF_2015_ERR525996_bin.6	ELGG
BackhedF_2015_ERR525996_bin.9	ELGG
BackhedF_2015_ERR525996_bin.5	ELGG
BackhedF_2015_ERR525996_bin.18	ELGG
BackhedF_2015_ERR525996_bin.7	ELGG
BackhedF_2015_ERR525996_bin.15	ELGG
BackhedF_2015_ERR525996_bin.3	ELGG
BackhedF_2015_ERR525997_bin.7	ELGG
BackhedF_2015_ERR525997_bin.3	ELGG
BackhedF_2015_ERR525997_bin.2	ELGG
BackhedF_2015_ERR525997_bin.6	ELGG
BackhedF_2015_ERR525997_bin.4	ELGG
BackhedF_2015_ERR525997_bin.1	ELGG
BackhedF_2015_ERR525998_bin.2	ELGG
BackhedF_2015_ERR525998_bin.1	ELGG
BackhedF_2015_ERR526000_bin.18	ELGG
BackhedF_2015_ERR526000_bin.8	ELGG
BackhedF_2015_ERR526000_bin.30	ELGG
BackhedF_2015_ERR526000_bin.16	ELGG
BackhedF_2015_ERR526000_bin.19	ELGG
BackhedF_2015_ERR526000_bin.10	ELGG
BackhedF_2015_ERR526000_bin.15	ELGG
BackhedF_2015_ERR526000_bin.2	ELGG
BackhedF_2015_ERR526000_bin.12	ELGG
BackhedF_2015_ERR526000_bin.17	ELGG
BackhedF_2015_ERR526000_bin.5	ELGG
BackhedF_2015_ERR526000_bin.11	ELGG
BackhedF_2015_ERR526000_bin.22	ELGG
BackhedF_2015_ERR526000_bin.24	ELGG
BackhedF_2015_ERR526000_bin.28	ELGG
BackhedF_2015_ERR526000_bin.29	ELGG
BackhedF_2015_ERR526000_bin.25	ELGG
BackhedF_2015_ERR526000_bin.3	ELGG
BackhedF_2015_ERR526000_bin.14	ELGG
BackhedF_2015_ERR526000_bin.1	ELGG
BackhedF_2015_ERR526000_bin.31	ELGG
BackhedF_2015_ERR526000_bin.6	ELGG
BackhedF_2015_ERR526000_bin.9	ELGG
BackhedF_2015_ERR526000_bin.26	ELGG
BackhedF_2015_ERR526000_bin.13	ELGG
BackhedF_2015_ERR526001_bin.1	ELGG
BackhedF_2015_ERR526001_bin.5	ELGG
BackhedF_2015_ERR526002_bin.1	ELGG
BackhedF_2015_ERR526002_bin.2	ELGG
BackhedF_2015_ERR526002_bin.3	ELGG
BackhedF_2015_ERR526004_bin.1	ELGG
BackhedF_2015_ERR526004_bin.5	ELGG
BackhedF_2015_ERR526004_bin.10	ELGG
BackhedF_2015_ERR526004_bin.8	ELGG
BackhedF_2015_ERR526004_bin.13	ELGG
BackhedF_2015_ERR526004_bin.6	ELGG
BackhedF_2015_ERR526004_bin.3	ELGG
BackhedF_2015_ERR526004_bin.7	ELGG
BackhedF_2015_ERR526004_bin.11	ELGG
BackhedF_2015_ERR526004_bin.15	ELGG
BackhedF_2015_ERR526005_bin.11	ELGG
BackhedF_2015_ERR526005_bin.1	ELGG
BackhedF_2015_ERR526005_bin.4	ELGG
BackhedF_2015_ERR526005_bin.5	ELGG
BackhedF_2015_ERR526005_bin.3	ELGG
BackhedF_2015_ERR526005_bin.7	ELGG
BackhedF_2015_ERR526005_bin.10	ELGG
BackhedF_2015_ERR526005_bin.6	ELGG
BackhedF_2015_ERR526005_bin.8	ELGG
BackhedF_2015_ERR526006_bin.3	ELGG
BackhedF_2015_ERR526006_bin.4	ELGG
BackhedF_2015_ERR526006_bin.2	ELGG
BackhedF_2015_ERR526008_bin.9	ELGG
BackhedF_2015_ERR526008_bin.18	ELGG
BackhedF_2015_ERR526008_bin.3	ELGG
BackhedF_2015_ERR526008_bin.8	ELGG
BackhedF_2015_ERR526008_bin.1	ELGG
BackhedF_2015_ERR526008_bin.15	ELGG
BackhedF_2015_ERR526008_bin.10	ELGG
BackhedF_2015_ERR526008_bin.16	ELGG
BackhedF_2015_ERR526008_bin.23	ELGG
BackhedF_2015_ERR526008_bin.5	ELGG
BackhedF_2015_ERR526008_bin.7	ELGG
BackhedF_2015_ERR526008_bin.12	ELGG
BackhedF_2015_ERR526008_bin.20	ELGG
BackhedF_2015_ERR526008_bin.21	ELGG
BackhedF_2015_ERR526008_bin.24	ELGG
BackhedF_2015_ERR526008_bin.11	ELGG
BackhedF_2015_ERR526008_bin.17	ELGG
BackhedF_2015_ERR526008_bin.19	ELGG
BackhedF_2015_ERR526008_bin.4	ELGG
BackhedF_2015_ERR526009_bin.4	ELGG
BackhedF_2015_ERR526009_bin.2	ELGG
BackhedF_2015_ERR526009_bin.1	ELGG
BackhedF_2015_ERR526010_bin.3	ELGG
BackhedF_2015_ERR526010_bin.5	ELGG
[truncated: 12,216 more rows]
