# Supplementary material for: A compendium of 32,277 metagenome-assembled genomes and over 80 million genes from the early-life human gut microbiome
Source: Nat Commun. 2022 Sep 1;13:5139. doi: 10.1038/s41467-022-32805-z (PMC9437082; doi:10.1038/s41467-022-32805-z)
Supplement: Supplementary file 7 — Supplementary Data 5 [file 41467_2022_32805_MOESM7_ESM.xlsx]

## Sheet: Sheet1
Species	SGBs_ID	Source	M00207	M00178	M00258	M00196	M00239	M00179	M00359	M00360	M00254	M00001	M00035	M00582	M00236	M00260	M00016	M00335	M00051	M00048	M00362	M00003	M00053	M00004	M00527	M00002	M00017	M00237	M00026	M00009	M00173	M00096	M00570	M00157	M00023	M00126	M00022	M00526	M00793	M00525	M00632	M00238	M00549	M00019	M00014	M00212	M00361	M00034	M00374
Bifidobacterium longum	1466_5	MAGs	118	72	81	58	63	36	32	32	44	30	27	27	24	25	17	18	14	17	18	18	16	13	16	16	13	18	11	12	12	13	12	12	15	14	11	11	14	10	13	12	13	11	12	20	12	12	9
Bifidobacterium longum	1466_5	Reference genomes	109	64	58	49	44	33	24	24	39	22	23	22	15	15	14	14	13	11	13	12	9	12	12	12	8	16	9	12	11	10	9	9	11	12	9	9	14	9	10	5	10	8	10	16	9	7	8
Bifidobacterium breve	1465_3	MAGs	97	72	71	64	50	39	31	31	39	27	33	43	19	23	18	17	14	13	12	14	11	14	14	14	12	13	13	12	10	13	11	10	12	15	14	12	8	11	10	8	14	9	11	15	6	10	7
Bifidobacterium breve	1465_3	Reference genomes	74	62	45	42	46	33	22	22	22	18	16	27	14	15	13	14	12	13	11	9	10	12	10	9	8	7	10	9	8	9	8	10	9	11	9	8	6	8	9	6	9	6	6	12	6	7	6
Bifidobacterium bifidum	1486_1	MAGs	59	80	51	23	63	44	31	31	35	31	30	19	9	20	18	21	22	16	15	17	13	13	14	14	13	6	12	15	13	11	11	15	12	12	14	12	7	11	13	11	15	9	6	10	8	9	10
Bifidobacterium bifidum	1486_1	Reference genomes	24	61	30	3	23	32	22	22	26	19	13	6	0	9	11	8	13	12	8	11	9	11	9	11	9	0	9	9	8	8	10	8	8	7	9	7	5	7	6	4	8	8	2	0	4	5	6
Bifidobacterium pseudocatenulatum	1455_5	MAGs	84	60	45	63	31	35	32	32	33	20	22	18	31	20	15	14	11	11	15	14	18	11	13	13	19	11	16	10	9	13	10	10	10	11	13	10	12	10	9	16	5	9	12	11	9	12	7
Bifidobacterium pseudocatenulatum	1455_5	Reference genomes	53	55	24	36	24	32	23	23	18	18	11	12	20	15	10	13	11	10	9	12	13	10	8	11	13	6	10	9	8	8	8	9	8	8	7	6	9	6	6	9	5	7	5	4	6	7	6
Bifidobacterium adolescentis	1457_1	MAGs	71	58	36	57	31	35	28	28	19	19	26	17	19	21	16	17	13	12	15	12	16	10	13	10	12	17	11	10	10	11	10	11	8	9	8	11	10	11	10	12	8	9	9	4	10	8	8
Bifidobacterium adolescentis	1457_1	Reference genomes	49	53	30	44	29	31	20	20	12	14	18	13	17	13	12	11	12	12	10	10	13	10	9	9	9	11	10	9	10	8	8	8	8	8	7	7	8	7	7	9	4	7	6	4	7	7	8
Bifidobacterium infantis	1466_4	MAGs	88	65	60	43	49	35	24	24	38	21	24	18	13	15	14	14	12	15	12	10	11	15	11	11	9	14	10	11	10	7	10	8	11	8	9	9	13	9	10	3	10	9	12	3	8	3	9
Bifidobacterium infantis	1466_4	Reference genomes	67	60	52	37	38	33	21	21	30	17	15	13	13	13	13	11	12	12	13	9	9	12	11	9	9	9	10	9	10	7	9	8	8	7	8	9	8	9	11	3	8	8	11	3	8	3	8
Bifidobacterium dentium	1452_1	MAGs	66	61	27	49	29	33	26	26	14	17	15	15	22	13	14	9	13	10	10	10	7	12	10	9	9	15	9	10	8	9	9	8	7	6	7	8	6	8	5	9	6	8	6	9	7	7	6
Bifidobacterium dentium	1452_1	Reference genomes	51	57	26	40	21	32	30	30	12	15	6	7	15	8	13	8	12	10	8	9	6	9	10	9	9	11	9	9	8	8	8	8	6	6	7	8	3	8	4	9	6	7	5	6	5	7	6
Bifidobacterium kashiwanohense	1455_7	MAGs	83	61	32	48	32	33	28	28	21	17	19	13	23	17	13	12	12	11	15	11	15	10	10	10	13	6	11	10	11	9	10	9	9	9	7	8	12	8	9	10	7	9	9	3	11	10	8
Bifidobacterium kashiwanohense	1455_7	Reference genomes	53	60	26	32	27	33	21	21	11	15	7	10	17	7	11	8	11	10	10	10	11	9	9	9	10	14	9	9	10	8	9	8	8	6	7	7	7	7	7	9	5	8	6	3	7	8	9
[truncated: 224 more columns]
