# Supplementary material for: A compendium of 32,277 metagenome-assembled genomes and over 80 million genes from the early-life human gut microbiome
Source: Nat Commun. 2022 Sep 1;13:5139. doi: 10.1038/s41467-022-32805-z (PMC9437082; doi:10.1038/s41467-022-32805-z)
Supplement: Supplementary file 8 — Supplementary Data 6 [file 41467_2022_32805_MOESM8_ESM.xlsx]

## Sheet: Children
Run	Reads number	CIBIO	UHGG	ELGG	Study
SRR8566237	1534381	0.83598	0.870308	0.873007	BenderJM_2019
SRR8566238	1504515	0.706242	0.663828	0.920389	BenderJM_2019
SRR8566239	1707641	0.70832	0.657097	0.922429	BenderJM_2019
SRR8566240	117189	0.657331	0.687138	0.798232	BenderJM_2019
SRR8566242	2639695	0.747529	0.773849	0.862032	BenderJM_2019
SRR8566243	2250031	0.839567	0.886675	0.91903	BenderJM_2019
SRR8566244	1761560	0.754573	0.778096	0.813731	BenderJM_2019
SRR8566245	783198	0.887891	0.857465	0.862407	BenderJM_2019
SRR8566246	1709508	0.837788	0.860801	0.896454	BenderJM_2019
SRR8566247	2284129	0.68727	0.635747	0.922549	BenderJM_2019
SRR8566248	167542	0.60996	0.467489	0.605812	BenderJM_2019
SRR8566250	3293217	0.760349	0.776585	0.959625	BenderJM_2019
SRR8566251	1915106	0.143388	0.143128	0.159625	BenderJM_2019
SRR8566254	1807757	0.700841	0.823451	0.882847	BenderJM_2019
SRR8566255	2342189	0.623973	0.739539	0.932463	BenderJM_2019
SRR8566257	2627031	0.720077	0.886414	0.915807	BenderJM_2019
SRR8566258	1961947	0.807387	0.880658	0.938395	BenderJM_2019
SRR8566259	1351637	0.788944	0.892753	0.907062	BenderJM_2019
SRR8566260	1221021	0.83852	0.87043	0.854663	BenderJM_2019
SRR8566261	1907228	0.703846	0.754711	0.816179	BenderJM_2019
SRR8566262	1578638	0.665533	0.800701	0.759249	BenderJM_2019
SRR8566263	1189160	0.769753	0.85474	0.924884	BenderJM_2019
SRR8566264	112347	0.827881	0.825131	0.951383	BenderJM_2019
SRR8566265	5886148	0.676549	0.830334	0.906342	BenderJM_2019
SRR8566266	1330324	0.653822	0.679055	0.724127	BenderJM_2019
SRR8566267	3081104	0.405929	0.562845	0.794439	BenderJM_2019
SRR8566268	1209378	0.427886	0.534825	0.785548	BenderJM_2019
SRR8566269	2491545	0.761243	0.643857	0.926065	BenderJM_2019
SRR8566270	1046536	0.794741	0.795468	0.966296	BenderJM_2019
SRR8566271	4071676	0.72684	0.896928	0.906541	BenderJM_2019
SRR8566273	1884872	0.740553	0.773878	0.873591	BenderJM_2019
SRR8566274	2437355	0.772056	0.584842	0.85716	BenderJM_2019
SRR8566275	1954104	0.817352	0.792958	0.814279	BenderJM_2019
SRR8566276	3537150	0.702874	0.776804	0.811574	BenderJM_2019
SRR8566277	3244691	0.734948	0.73187	0.901181	BenderJM_2019
SRR8566278	252164	0.762458	0.814349	0.892972	BenderJM_2019
SRR8566279	4299961	0.724544	0.837166	0.866873	BenderJM_2019
SRR8566282	4910100	0.659004	0.811824	0.890413	BenderJM_2019
SRR8566283	2833023	0.714204	0.769935	0.822957	BenderJM_2019
SRR8566284	1628366	0.610219	0.715025	0.887896	BenderJM_2019
SRR8566285	1758631	0.62612	0.723333	0.892226	BenderJM_2019
SRR8566286	36232	0.724015	0.736835	0.735137	BenderJM_2019
SRR8566287	1462435	0.725641	0.811572	0.863794	BenderJM_2019
SRR8566290	1880954	0.861432	0.901205	0.925361	BenderJM_2019
SRR8566291	1373704	0.752587	0.790786	0.868084	BenderJM_2019
SRR8566292	2203998	0.818298	0.746125	0.89602	BenderJM_2019
SRR8566293	1790433	0.865045	0.875871	0.895669	BenderJM_2019
SRR8566294	2785842	0.782488	0.724692	0.867599	BenderJM_2019
SRR8566295	2319474	0.657043	0.727378	0.850863	BenderJM_2019
SRR8566296	2017468	0.666286	0.747976	0.84027	BenderJM_2019
SRR8566299	2167614	0.744468	0.792544	0.846169	BenderJM_2019
SRR8566300	2771631	0.757578	0.785441	0.888377	BenderJM_2019
SRR7722991	17889868	0.718325	0.70242	0.745316	LeonardMM_2020
SRR7722992	15410600	0.669561	0.645782	0.716585	LeonardMM_2020
SRR7722993	16852237	0.679057	0.654345	0.702851	LeonardMM_2020
SRR7722994	14110990	0.736424	0.784784	0.856437	LeonardMM_2020
SRR7722995	18433480	0.651952	0.710296	0.817547	LeonardMM_2020
SRR7722996	19729477	0.78325	0.755531	0.791183	LeonardMM_2020
SRR7722997	18366246	0.751676	0.74595	0.892667	LeonardMM_2020
SRR7722998	22068954	0.818301	0.707962	0.852158	LeonardMM_2020
SRR7722999	20517703	0.778232	0.759041	0.882824	LeonardMM_2020
SRR7723000	16049628	0.807759	0.789724	0.887306	LeonardMM_2020
SRR7723001	16060529	0.798266	0.765302	0.856694	LeonardMM_2020
SRR7723002	17723674	0.715406	0.659909	0.72996	LeonardMM_2020
SRR7723003	25352331	0.77389	0.824033	0.726099	LeonardMM_2020
SRR7723004	21111336	0.751243	0.718375	0.880902	LeonardMM_2020
SRR7723005	17206834	0.658378	0.664389	0.696039	LeonardMM_2020
SRR7723006	16141503	0.718076	0.753841	0.924004	LeonardMM_2020
SRR7723007	18212147	0.704397	0.688876	0.825092	LeonardMM_2020
SRR7723008	22447920	0.719432	0.706303	0.807096	LeonardMM_2020
SRR7723009	21726611	0.487231	0.485346	0.521871	LeonardMM_2020
SRR7723010	18099563	0.714573	0.750792	0.779028	LeonardMM_2020
SRR7723011	20666104	0.739212	0.763934	0.796195	LeonardMM_2020
SRR7723022	14822039	0.81333	0.791902	0.81973	LeonardMM_2020
SRR7723023	18319381	0.716367	0.628863	0.876364	LeonardMM_2020
SRR7723024	15870047	0.793007	0.734922	0.428877	LeonardMM_2020
SRR7723025	13273580	0.676634	0.642347	0.52217	LeonardMM_2020
SRR7723026	18115095	0.737677	0.762766	0.910774	LeonardMM_2020
SRR7723027	20939131	0.735856	0.820089	0.87773	LeonardMM_2020
SRR7723028	24132272	0.719473	0.401104	0.848439	LeonardMM_2020
SRR7723029	19272661	0.724379	0.780925	0.888473	LeonardMM_2020
SRR7723030	24408276	0.700925	0.550498	0.8462	LeonardMM_2020
SRR7723031	19414397	0.68888	0.62091	0.896539	LeonardMM_2020
SRR7723041	15763914	0.614655	0.608975	0.860292	LeonardMM_2020
SRR7723042	20054622	0.754278	0.555304	0.908697	LeonardMM_2020
SRR7723043	16698380	0.804914	0.580213	0.738274	LeonardMM_2020
SRR7723044	18634021	0.692762	0.657406	0.867503	LeonardMM_2020
SRR7723045	16791164	0.677849	0.489468	0.878721	LeonardMM_2020
SRR7723046	24081829	0.63556	0.618135	0.724535	LeonardMM_2020
SRR7723047	21907384	0.73861	0.692799	0.847804	LeonardMM_2020
SRR7723048	17619439	0.75029	0.676734	0.790458	LeonardMM_2020
SRR7723049	17657172	0.719765	0.661385	0.693893	LeonardMM_2020
SRR7723050	22219715	0.715717	0.66268	0.878244	LeonardMM_2020
SRR7723051	18694968	0.698512	0.679016	0.729658	LeonardMM_2020
SRR7723052	22270443	0.657708	0.711923	0.794068	LeonardMM_2020
SRR7723053	18291899	0.70711	0.758903	0.830561	LeonardMM_2020
SRR7723054	17782492	0.710084	0.657881	0.831512	LeonardMM_2020
SRR7723055	23596741	0.79357	0.695153	0.929621	LeonardMM_2020
SRR7723056	21547048	0.711904	0.722291	0.907113	LeonardMM_2020
SRR7723057	17134549	0.755786	0.657868	0.735782	LeonardMM_2020
SRR7723058	16743900	0.725785	0.67208	0.77456	LeonardMM_2020
SRR7723059	21749117	0.696977	0.72595	0.773331	LeonardMM_2020
SRR7723060	15801293	0.666389	0.546737	0.862246	LeonardMM_2020
SRR7723061	24438652	0.615329	0.744021	0.810018	LeonardMM_2020
SRR7723062	15430789	0.721854	0.704963	0.813017	LeonardMM_2020
SRR7723063	18238640	0.704824	0.674096	0.739857	LeonardMM_2020
SRR7723064	18805259	0.734805	0.749876	0.797005	LeonardMM_2020
SRR7723065	17937669	0.723907	0.66652	0.750918	LeonardMM_2020
SRR7723066	18976032	0.675963	0.68392	0.716469	LeonardMM_2020
SRR7723067	14329511	0.508753	0.50701	0.547159	LeonardMM_2020
SRR7723068	17533351	0.765494	0.795235	0.841654	LeonardMM_2020
SRR7723069	16861257	0.72529	0.712097	0.533284	LeonardMM_2020
SRR7723070	18219754	0.714464	0.77172	0.753923	LeonardMM_2020
SRR7723071	15557444	0.620215	0.612004	0.696988	LeonardMM_2020
SRR7723072	15676892	0.754017	0.67378	0.688388	LeonardMM_2020
SRR7723073	21036015	0.804195	0.854315	0.859838	LeonardMM_2020
SRR7723074	18079488	0.726441	0.665765	0.827803	LeonardMM_2020
SRR7723075	14754654	0.798827	0.849109	0.888599	LeonardMM_2020
SRR7723076	18628714	0.661068	0.676098	0.746826	LeonardMM_2020
SRR7723077	20727508	0.716433	0.692874	0.821356	LeonardMM_2020
SRR7723078	22102431	0.666572	0.67259	0.753264	LeonardMM_2020
SRR7723079	19360136	0.617112	0.574048	0.698352	LeonardMM_2020
SRR7723080	20698326	0.653319	0.652465	0.850563	LeonardMM_2020
SRR7723081	16168033	0.447561	0.470038	0.5995	LeonardMM_2020
SRR7723082	17077649	0.737282	0.662454	0.874761	LeonardMM_2020
SRR7723083	15055415	0.666207	0.694118	0.792097	LeonardMM_2020
SRR7723084	18185336	0.683938	0.661225	0.801622	LeonardMM_2020
SRR7723085	15108329	0.759725	0.678679	0.850791	LeonardMM_2020
SRR7723086	25863737	0.560107	0.624601	0.821699	LeonardMM_2020
SRR7723087	16554923	0.732367	0.648995	0.86826	LeonardMM_2020
SRR7723088	15232879	0.773922	0.708091	0.849698	LeonardMM_2020
SRR7723089	16919650	0.619567	0.580064	0.852328	LeonardMM_2020
SRR7723090	18223456	0.637014	0.628413	0.805778	LeonardMM_2020
SRR7723091	17498932	0.632429	0.640006	0.843548	LeonardMM_2020
SRR7723092	24498741	0.751821	0.83017	0.888393	LeonardMM_2020
SRR7723093	16248026	0.644916	0.484471	0.764866	LeonardMM_2020
SRR7723094	18631046	0.732245	0.744385	0.862425	LeonardMM_2020
SRR7723095	18187674	0.739777	0.759197	0.874221	LeonardMM_2020
SRR7723096	15733873	0.735124	0.754916	0.905114	LeonardMM_2020
SRR7723097	16908032	0.736229	0.717312	0.819583	LeonardMM_2020
SRR7723098	18837457	0.689447	0.590508	0.811057	LeonardMM_2020
SRR7723099	21006882	0.542776	0.578757	0.869935	LeonardMM_2020
SRR7723100	14747730	0.768195	0.745799	0.819527	LeonardMM_2020
SRR7723101	18435811	0.753327	0.741427	0.847485	LeonardMM_2020
SRR7723102	19094470	0.729508	0.747876	0.810171	LeonardMM_2020
SRR7723104	18785820	0.720853	0.73337	0.79727	LeonardMM_2020
SRR7723105	17549407	0.677164	0.676501	0.686064	LeonardMM_2020
SRR7723106	18870733	0.706912	0.756239	0.807855	LeonardMM_2020
ERR2505980	10461908	0.503008	0.550663	0.6853	LevanSR_2019
ERR2505981	13355529	0.595668	0.52836	0.736775	LevanSR_2019
ERR2505982	11498756	0.584329	0.591294	0.675164	LevanSR_2019
ERR2505983	11623419	0.65616	0.496279	0.711331	LevanSR_2019
ERR2505984	13961637	0.607946	0.400539	0.723706	LevanSR_2019
ERR2505985	14733597	0.610903	0.649722	0.724064	LevanSR_2019
ERR2505986	11601963	0.730407	0.70324	0.76866	LevanSR_2019
ERR2505987	9621895	0.697409	0.602587	0.726762	LevanSR_2019
ERR2505988	12664012	0.687608	0.736908	0.834114	LevanSR_2019
ERR2505989	14781088	0.620266	0.621478	0.712089	LevanSR_2019
ERR2505990	14037980	0.578741	0.600342	0.744336	LevanSR_2019
ERR2505991	17915853	0.57346	0.539011	0.674486	LevanSR_2019
ERR2505992	11506900	0.592497	0.581176	0.65587	LevanSR_2019
ERR2505993	21946646	0.684516	0.643818	0.779475	LevanSR_2019
ERR2505994	15308816	0.640645	0.561863	0.652039	LevanSR_2019
ERR2505995	8817731	0.673681	0.693609	0.765045	LevanSR_2019
ERR2505996	9863077	0.570551	0.595156	0.682572	LevanSR_2019
ERR2505997	13850746	0.642649	0.66814	0.730574	LevanSR_2019
ERR2505998	12507357	0.669651	0.647027	0.687233	LevanSR_2019
ERR2505999	11421553	0.634855	0.712741	0.708578	LevanSR_2019
ERR2506000	12091575	0.593664	0.613495	0.698139	LevanSR_2019
ERR2506001	9640909	0.601734	0.465288	0.616018	LevanSR_2019
ERR2506002	13592015	0.593805	0.543056	0.724772	LevanSR_2019
ERR2506003	13629005	0.594718	0.611154	0.652527	LevanSR_2019
ERR2506004	13771218	0.650584	0.631449	0.770537	LevanSR_2019
ERR2506005	11483669	0.595691	0.620636	0.675558	LevanSR_2019
SRR9702949	1289410	0.669282	0.637254	0.874886	ReymanM_2019
SRR9702950	2099561	0.827818	0.4654	0.952676	ReymanM_2019
SRR9702951	1269352	0.891581	0.579794	0.895293	ReymanM_2019
SRR9702952	2452671	0.889612	0.38056	0.984915	ReymanM_2019
SRR9702953	1407809	0.729945	0.622465	0.862818	ReymanM_2019
SRR9702954	1262557	0.853468	0.837678	0.950655	ReymanM_2019
SRR9702955	940813	0.609672	0.664649	0.754974	ReymanM_2019
SRR9702956	1745029	0.674778	0.526158	0.807032	ReymanM_2019
SRR9702957	1820732	0.82157	0.655099	0.920591	ReymanM_2019
SRR9702958	650192	0.708541	0.73723	0.928465	ReymanM_2019
SRR9702959	2293477	0.664466	0.697729	0.906375	ReymanM_2019
SRR9702960	2179861	0.851585	0.746677	0.959097	ReymanM_2019
SRR9702961	522764	0.674074	0.535898	0.868573	ReymanM_2019
SRR9702962	1179323	0.84132	0.742507	0.91731	ReymanM_2019
SRR9702963	1349055	0.857063	0.876107	0.958849	ReymanM_2019
SRR9702964	1763475	0.865361	0.382715	0.979263	ReymanM_2019
SRR9702965	649627	0.685522	0.907687	0.926764	ReymanM_2019
SRR9702966	570074	0.570785	0.438114	0.797907	ReymanM_2019
SRR9702967	740777	0.835234	0.807279	0.934122	ReymanM_2019
SRR9702968	2260556	0.883881	0.793817	0.989258	ReymanM_2019
SRR12477441	943587	0.593095	0.682304	0.923496	MitchellCM_2020
SRR12477442	274924	0.888562	0.918959	0.911134	MitchellCM_2020
SRR12477443	2475965	0.874406	0.874253	0.68924	MitchellCM_2020
SRR12477444	29898	0.140929	0.236203	0.249365	MitchellCM_2020
SRR12477445	314186	0.190753	0.278965	0.254656	MitchellCM_2020
SRR12477446	1463563	0.692165	0.756481	0.837011	MitchellCM_2020
SRR12477447	32728	0.0367117	0.1842	0.100373	MitchellCM_2020
SRR12477449	1058962	0.807364	0.821618	0.888653	MitchellCM_2020
SRR12477451	1770815	0.79983	0.718894	0.893628	MitchellCM_2020
SRR12477452	1751177	0.812957	0.680007	0.921914	MitchellCM_2020
SRR12477454	793993	0.742838	0.618044	0.741325	MitchellCM_2020
SRR12477456	339485	0.426384	0.470825	0.359324	MitchellCM_2020
SRR12477457	1294171	0.684639	0.735312	0.952384	MitchellCM_2020
SRR12477459	362898	0.760707	0.688583	0.889699	MitchellCM_2020
SRR12477463	265762	0.226255	0.223792	0.23842	MitchellCM_2020
SRR12477464	1161816	0.646869	0.712031	0.730071	MitchellCM_2020
SRR12477465	1627016	0.859507	0.672398	0.938121	MitchellCM_2020
SRR12477466	2073372	0.797331	0.818119	0.819582	MitchellCM_2020
SRR12477467	1150502	0.698366	0.641762	0.673196	MitchellCM_2020
SRR12477468	777658	0.699691	0.75889	0.857893	MitchellCM_2020
SRR12477472	2930160	0.150074	0.153086	0.215757	MitchellCM_2020
SRR12477473	1448868	0.822917	0.580314	0.939789	MitchellCM_2020
SRR12477474	1810727	0.729775	0.754245	0.886807	MitchellCM_2020
SRR12477478	229675	0.669781	0.700168	0.750251	MitchellCM_2020
SRR12477479	2803054	0.863669	0.843567	0.873363	MitchellCM_2020
SRR12477480	1975236	0.761398	0.927491	0.92358	MitchellCM_2020
SRR12477481	833098	0.494488	0.311011	0.606418	MitchellCM_2020
SRR12477483	382389	0.607652	0.684357	0.67932	MitchellCM_2020
SRR12477484	1249412	0.71289	0.757542	0.866333	MitchellCM_2020
SRR12477488	2480087	0.767588	0.640457	0.906429	MitchellCM_2020
SRR12477490	1195704	0.845431	0.852081	0.910058	MitchellCM_2020
SRR12477491	1865367	0.868505	0.869485	0.926142	MitchellCM_2020
SRR12477492	3308039	0.646643	0.679822	0.822898	MitchellCM_2020
SRR12477494	29211	0.101845	0.0998768	0.103249	MitchellCM_2020
SRR12477495	3320774	0.751135	0.8184	0.848361	MitchellCM_2020
SRR12477496	234805	0.775226	0.712238	0.83744	MitchellCM_2020
SRR12477498	2444621	0.775403	0.694602	0.770871	MitchellCM_2020
SRR12477501	86399	0.154765	0.24263	0.2398	MitchellCM_2020
SRR12477504	2760146	0.807868	0.828653	0.865108	MitchellCM_2020
SRR12477505	2316457	0.852904	0.651378	0.796047	MitchellCM_2020
SRR12477507	1847647	0.894736	0.808134	0.930105	MitchellCM_2020
SRR12477508	61488	0.142044	0.244105	0.203324	MitchellCM_2020
SRR12477511	3077833	0.165223	0.845355	0.843791	MitchellCM_2020
SRR12477513	2702533	0.578342	0.750655	0.715157	MitchellCM_2020
SRR12477515	3822012	0.847943	0.664142	0.919939	MitchellCM_2020
SRR12477516	146128	0.799864	0.72753	0.831524	MitchellCM_2020
SRR12477518	40560	0.470833	0.395636	0.482988	MitchellCM_2020
SRR12477519	1599392	0.709411	0.827183	0.775792	MitchellCM_2020
SRR12477522	122485	0.00793975	0.115141	0.0967751	MitchellCM_2020
SRR12477525	2418751	0.766885	0.61398	0.91234	MitchellCM_2020
SRR12477527	156816	0.49735	0.412053	0.470807	MitchellCM_2020
SRR12477528	168009	0.58215	0.619157	0.567868	MitchellCM_2020
SRR12477529	1764714	0.715433	0.830291	0.878417	MitchellCM_2020
SRR12477530	1910059	0.683468	0.693319	0.899311	MitchellCM_2020
SRR12477532	2021680	0.688321	0.697588	0.911064	MitchellCM_2020
SRR12477534	2436703	0.757145	0.791983	0.863595	MitchellCM_2020
SRR12477539	72174	0.398308	0.432455	0.392468	MitchellCM_2020
SRR12477540	66136	0.625741	0.638911	0.657479	MitchellCM_2020
SRR12477542	86483	0.285322	0.364031	0.329157	MitchellCM_2020
SRR12477543	88442	0.533287	0.572782	0.554177	MitchellCM_2020
SRR12477544	56748	0.409098	0.486396	0.462704	MitchellCM_2020
SRR12477546	2321962	0.737412	0.693485	0.92554	MitchellCM_2020
SRR12477549	3959377	0.821784	0.763601	0.923735	MitchellCM_2020
SRR12477551	1124323	0.593658	0.643258	0.632032	MitchellCM_2020
SRR12477552	1545557	0.739233	0.739868	0.824069	MitchellCM_2020
SRR12477553	3423424	0.788818	0.794472	0.853833	MitchellCM_2020
SRR12477555	3200092	0.681404	0.759658	0.769046	MitchellCM_2020
SRR12477556	3486218	0.687553	0.760822	0.763422	MitchellCM_2020
SRR12477557	185224	0.498113	0.50592	0.556092	MitchellCM_2020
SRR12477558	3663150	0.730072	0.804408	0.847185	MitchellCM_2020
SRR12477561	2334763	0.681071	0.751561	0.825066	MitchellCM_2020
SRR12477562	2416487	0.761776	0.680523	0.866143	MitchellCM_2020
SRR12477563	751159	0.720368	0.51022	0.667831	MitchellCM_2020
SRR12477564	2877110	0.696298	0.750225	0.816853	MitchellCM_2020
SRR12477565	140658	0.549222	0.471985	0.500235	MitchellCM_2020
SRR12477566	75499	0.513119	0.551815	0.538676	MitchellCM_2020
SRR12477567	3388099	0.527783	0.592094	0.767071	MitchellCM_2020
SRR12477569	202126	0.810489	0.729463	0.876906	MitchellCM_2020
SRR12477570	10699989	0.7326	0.816063	0.890151	MitchellCM_2020
SRR12477571	42580	0.217273	0.344035	0.286966	MitchellCM_2020
SRR12477572	446803	0.250418	0.366208	0.436308	MitchellCM_2020
SRR12477573	2598652	0.829068	0.609573	0.74927	MitchellCM_2020
SRR12477576	40940	0.13256	0.281131	0.212311	MitchellCM_2020
SRR12477577	18109715	0.788324	0.824087	0.887691	MitchellCM_2020
SRR12477578	36487	0.205142	0.338134	0.275989	MitchellCM_2020
SRR12477581	56511	0.0945834	0.205482	0.132824	MitchellCM_2020
SRR12477582	20821004	0.895743	0.919706	0.93335	MitchellCM_2020
SRR12477583	4453037	0.865082	0.759716	0.845211	MitchellCM_2020
SRR12477584	1349857	0.77327	0.661788	0.904541	MitchellCM_2020
SRR12477586	1314259	0.6208	0.589118	0.727271	MitchellCM_2020
SRR12477587	83759	0.166919	0.257101	0.229748	MitchellCM_2020
SRR12477590	111692	0.458712	0.504244	0.494516	MitchellCM_2020
SRR12477591	2810198	0.829071	0.828666	0.924566	MitchellCM_2020
SRR12477592	712917	0.793334	0.858422	0.942295	MitchellCM_2020
SRR12477593	3182464	0.632548	0.720493	0.904419	MitchellCM_2020
SRR12477594	82904	0.658593	0.685431	0.752587	MitchellCM_2020
SRR12477595	1743176	0.868303	0.678507	0.800594	MitchellCM_2020
SRR12477597	3848479	0.802352	0.747312	0.800994	MitchellCM_2020
SRR12477600	494906	0.82444	0.723325	0.795149	MitchellCM_2020
SRR12477601	19825832	0.829694	0.720053	0.801799	MitchellCM_2020
SRR12477602	14775178	0.846416	0.762363	0.873336	MitchellCM_2020
SRR12477603	39269	0.0815783	0.198414	0.206881	MitchellCM_2020
SRR12477606	20551553	0.839003	0.84311	0.917017	MitchellCM_2020
SRR12477607	7639392	0.712427	0.785673	0.959751	MitchellCM_2020
SRR12477608	150629	0.176941	0.201512	0.241411	MitchellCM_2020
SRR12477612	11768925	0.779396	0.695838	0.776627	MitchellCM_2020
SRR12477614	3959919	0.695404	0.596584	0.608272	MitchellCM_2020
SRR12477618	26481	0.45797	0.526585	0.489898	MitchellCM_2020
SRR12477619	2794012	0.694735	0.759286	0.865401	MitchellCM_2020
SRR12477622	780295	0.197702	0.298128	0.257296	MitchellCM_2020
SRR12477623	31213	0.469916	0.679957	0.677506	MitchellCM_2020
SRR12477624	1131566	0.692927	0.747743	0.774306	MitchellCM_2020
SRR12477626	51696	0.320992	0.405496	0.387477	MitchellCM_2020
SRR12477627	3053073	0.606091	0.708601	0.83961	MitchellCM_2020
SRR12477631	56396	0.284887	0.395746	0.312451	MitchellCM_2020
SRR12477632	17971249	0.868933	0.84468	0.867901	MitchellCM_2020
SRR12477633	1174823	0.768821	0.79021	0.880663	MitchellCM_2020
SRR12477634	1882583	0.811005	0.687435	0.929173	MitchellCM_2020
SRR12477636	1489115	0.833553	0.719446	0.84512	MitchellCM_2020
SRR12477638	1447247	0.873651	0.647524	0.775424	MitchellCM_2020
SRR12477639	1666179	0.596997	0.666881	0.906405	MitchellCM_2020
SRR12477640	21870507	0.776715	0.816294	0.860592	MitchellCM_2020
SRR12477641	4926832	0.814387	0.600954	0.830199	MitchellCM_2020
SRR12477643	2609993	0.813074	0.729293	0.920337	MitchellCM_2020
SRR12477644	16819935	0.651021	0.749293	0.84281	MitchellCM_2020
SRR12477645	2536669	0.569088	0.661056	0.862168	MitchellCM_2020
SRR12477648	3280169	0.79408	0.661483	0.780085	MitchellCM_2020
SRR12477649	3896148	0.817812	0.622264	0.76241	MitchellCM_2020
SRR12477650	18752529	0.797543	0.777865	0.838541	MitchellCM_2020
SRR12477652	3853444	0.692987	0.750338	0.768018	MitchellCM_2020
SRR12477655	8049530	0.830911	0.699309	0.929943	MitchellCM_2020
SRR12477657	1795941	0.530882	0.757236	0.801356	MitchellCM_2020
SRR12477659	4739000	0.811039	0.700124	0.926225	MitchellCM_2020
SRR12477660	18557735	0.855317	0.85993	0.918336	MitchellCM_2020
SRR12477661	2772233	0.597497	0.632246	0.907082	MitchellCM_2020
SRR12477663	3657312	0.529043	0.569549	0.593049	MitchellCM_2020
SRR12477666	92983	0.127529	0.259176	0.222223	MitchellCM_2020
SRR12477667	22411924	0.815428	0.8372	0.920453	MitchellCM_2020
SRR12477668	14041442	0.857393	0.838701	0.865797	MitchellCM_2020
SRR12477672	16580897	0.674727	0.856105	0.852162	MitchellCM_2020
SRR12477673	15502795	0.646548	0.833485	0.845225	MitchellCM_2020
SRR12477674	63794	0.415031	0.427963	0.433975	MitchellCM_2020
SRR12477675	58168	0.030326	0.175096	0.101422	MitchellCM_2020
SRR12477678	10669358	0.80151	0.736175	0.878551	MitchellCM_2020
SRR12477680	26756	0.420037	0.525938	0.494001	MitchellCM_2020
SRR12477683	1117904	0.815369	0.808996	0.897285	MitchellCM_2020
SRR12477684	254277	0.800291	0.797141	0.886409	MitchellCM_2020
SRR12477687	14229148	0.0875073	0.857077	0.862558	MitchellCM_2020
SRR12477688	19133383	0.673031	0.816897	0.805831	MitchellCM_2020
SRR12477689	764875	0.555927	0.606906	0.596401	MitchellCM_2020
SRR12477690	1215013	0.372244	0.437215	0.44347	MitchellCM_2020
SRR12477694	23507179	0.811143	0.796959	0.855371	MitchellCM_2020
SRR12477696	16337928	0.81817	0.858771	0.88614	MitchellCM_2020
SRR12477698	14789008	0.84394	0.865693	0.871017	MitchellCM_2020
SRR12477701	1877061	0.805245	0.756182	0.797396	MitchellCM_2020
SRR12477703	844980	0.623941	0.743967	0.912345	MitchellCM_2020
SRR12477523	1144036	0.771414	0.762059	0.864673	MitchellCM_2020
SRR12477537	81057	0.581751	0.58272	0.647513	MitchellCM_2020
SRR12477585	101534	0.620408	0.686726	0.740171	MitchellCM_2020

## Sheet: Adults
Run	Reads number	CIBIO	UHGG	ELGG	Study
ERR1655206	20590521	0.747579	0.684574	0.675071	BartonB_2018
ERR1655207	17108984	0.757638	0.718859	0.763103	BartonB_2018
ERR1655208	18620435	0.810525	0.767149	0.778142	BartonB_2018
ERR1655209	7956413	0.726626	0.77708	0.744779	BartonB_2018
ERR1655210	7609928	0.720596	0.732003	0.671551	BartonB_2018
ERR1655211	10018453	0.654682	0.639799	0.603015	BartonB_2018
ERR1655212	12963187	0.735937	0.737568	0.581469	BartonB_2018
ERR1655213	18431787	0.776931	0.769119	0.760413	BartonB_2018
ERR1655214	20801095	0.789616	0.764713	0.768869	BartonB_2018
ERR1655215	17269045	0.689815	0.753458	0.748627	BartonB_2018
ERR1655216	2780566	0.731127	0.642874	0.668596	BartonB_2018
ERR1655217	12227562	0.733501	0.737708	0.708909	BartonB_2018
ERR1655218	12383397	0.754729	0.792843	0.813792	BartonB_2018
ERR1655219	9835819	0.753049	0.751515	0.681976	BartonB_2018
ERR1655220	19653407	0.76051	0.693714	0.740633	BartonB_2018
ERR1655221	5546547	0.626038	0.654666	0.655771	BartonB_2018
ERR1655222	4375495	0.518251	0.496187	0.518085	BartonB_2018
ERR1655223	15035526	0.741689	0.732306	0.662895	BartonB_2018
ERR1655224	13560869	0.732062	0.748432	0.52712	BartonB_2018
ERR1655225	13135185	0.769486	0.742459	0.718697	BartonB_2018
ERR1655226	16601660	0.741188	0.740459	0.720685	BartonB_2018
ERR1655227	14040757	0.70184	0.720615	0.736468	BartonB_2018
ERR1655228	21427037	0.679433	0.657983	0.587381	BartonB_2018
ERR1655229	8278957	0.839105	0.735806	0.792713	BartonB_2018
ERR1655230	18407474	0.784016	0.784575	0.785677	BartonB_2018
ERR1655231	2591780	0.735057	0.674499	0.658909	BartonB_2018
ERR1655232	13802875	0.77553	0.751647	0.733215	BartonB_2018
ERR1655233	12083074	0.737673	0.694639	0.724242	BartonB_2018
ERR1655234	2809151	0.703344	0.704576	0.563783	BartonB_2018
ERR1655235	11061676	0.809602	0.731477	0.780573	BartonB_2018
ERR1655236	12207985	0.791219	0.81249	0.813379	BartonB_2018
ERR1655237	1861291	0.736917	0.761346	0.661258	BartonB_2018
ERR1655238	18619727	0.699257	0.667304	0.642594	BartonB_2018
ERR1655239	18023686	0.731328	0.708272	0.533356	BartonB_2018
ERR1655240	18110206	0.735429	0.692568	0.700708	BartonB_2018
ERR1655241	9314651	0.720312	0.725342	0.601706	BartonB_2018
ERR1655242	11370706	0.739314	0.734215	0.707347	BartonB_2018
ERR1655243	12461706	0.750035	0.786919	0.754362	BartonB_2018
ERR1655244	16069425	0.777854	0.695742	0.75574	BartonB_2018
ERR1655245	3490611	0.794338	0.801224	0.821109	BartonB_2018
ERR1655246	16202000	0.786282	0.681055	0.735805	BartonB_2018
ERR1655247	13308334	0.723136	0.764997	0.725778	BartonB_2018
ERR1655248	16073614	0.789113	0.726867	0.751919	BartonB_2018
ERR1655249	15739860	0.771474	0.79497	0.830932	BartonB_2018
ERR1655250	19651909	0.804285	0.729261	0.78929	BartonB_2018
ERR1655251	16608589	0.786058	0.731459	0.756388	BartonB_2018
ERR1655252	20019139	0.820591	0.681513	0.772422	BartonB_2018
ERR1655253	15544975	0.755691	0.684337	0.594607	BartonB_2018
ERR1655254	19007326	0.747861	0.742042	0.778444	BartonB_2018
ERR1655255	12671481	0.711417	0.716597	0.660352	BartonB_2018
ERR1655256	16193973	0.730984	0.693104	0.650662	BartonB_2018
ERR1655257	11449612	0.79581	0.765718	0.769375	BartonB_2018
ERR1655258	12314614	0.75541	0.731938	0.632912	BartonB_2018
ERR1655259	16667070	0.762865	0.789033	0.698774	BartonB_2018
ERR1655260	14372469	0.773674	0.72928	0.664252	BartonB_2018
ERR1655261	10647761	0.799916	0.776017	0.774981	BartonB_2018
ERR1655262	11376362	0.791154	0.711512	0.596759	BartonB_2018
ERR1655263	15928815	0.755811	0.707224	0.714613	BartonB_2018
ERR1655264	16474979	0.78415	0.755654	0.765298	BartonB_2018
ERR1655265	19268499	0.748135	0.738593	0.654751	BartonB_2018
ERR1655266	16979622	0.747973	0.710406	0.683807	BartonB_2018
ERR1655267	14728529	0.79863	0.773721	0.787673	BartonB_2018
ERR1655268	20874848	0.697336	0.675077	0.565966	BartonB_2018
ERR1655269	14220453	0.836383	0.757626	0.808764	BartonB_2018
ERR1655270	17606690	0.756698	0.699469	0.645841	BartonB_2018
ERR1655271	18919820	0.817079	0.827066	0.829313	BartonB_2018
ERR1655272	16184604	0.682092	0.68293	0.487216	BartonB_2018
ERR1655273	11836188	0.788356	0.828121	0.832142	BartonB_2018
ERR1655274	12517695	0.758573	0.739834	0.781967	BartonB_2018
ERR1655275	13078327	0.763204	0.735255	0.744597	BartonB_2018
ERR1655276	16186066	0.788415	0.730709	0.785459	BartonB_2018
ERR1655277	21055496	0.760527	0.766028	0.745146	BartonB_2018
ERR1655278	19667344	0.803694	0.767442	0.791642	BartonB_2018
ERR1655279	10026150	0.756906	0.713126	0.755964	BartonB_2018
ERR1655280	14699558	0.740572	0.75252	0.784383	BartonB_2018
ERR1655281	13952920	0.790529	0.70668	0.639779	BartonB_2018
ERR1655282	10572299	0.801003	0.769202	0.788708	BartonB_2018
ERR1655283	11542943	0.739485	0.754921	0.60478	BartonB_2018
ERR1655284	7174025	0.815667	0.782364	0.822012	BartonB_2018
ERR1655285	18762115	0.795627	0.769406	0.778204	BartonB_2018
ERR1655286	13577156	0.758004	0.758845	0.761489	BartonB_2018
ERR1655287	15118542	0.771237	0.709128	0.687983	BartonB_2018
ERR1655288	18497593	0.813094	0.751593	0.791581	BartonB_2018
ERR1655289	16172825	0.821809	0.814449	0.820541	BartonB_2018
ERR1655290	14932595	0.6861	0.762425	0.659298	BartonB_2018
ERR1655291	17532590	0.726978	0.704026	0.695352	BartonB_2018
SRR10058635	5179204	0.748859	0.735733	0.750249	BowermanK_2020
SRR10058636	4703991	0.695464	0.705369	0.633992	BowermanK_2020
SRR10058637	4809098	0.665863	0.657391	0.510014	BowermanK_2020
SRR10058638	5541807	0.751655	0.731758	0.780769	BowermanK_2020
SRR10058639	832353	0.689378	0.714207	0.640474	BowermanK_2020
SRR10058640	12134661	0.646151	0.693414	0.741634	BowermanK_2020
SRR10058641	8199888	0.653233	0.682399	0.540029	BowermanK_2020
SRR10058642	4099826	0.696923	0.726098	0.649259	BowermanK_2020
SRR10058643	4473960	0.704971	0.728107	0.717264	BowermanK_2020
SRR10058644	5577988	0.720019	0.708432	0.735869	BowermanK_2020
SRR10058645	8837423	0.734869	0.736783	0.71756	BowermanK_2020
SRR10058646	4032649	0.675821	0.66969	0.626379	BowermanK_2020
SRR10058647	6984994	0.689671	0.699062	0.584472	BowermanK_2020
SRR10058648	7953404	0.700327	0.72221	0.621563	BowermanK_2020
SRR10058649	3886547	0.708045	0.744605	0.643758	BowermanK_2020
SRR10058650	4586541	0.686407	0.773144	0.773914	BowermanK_2020
SRR10058651	3126173	0.696653	0.711872	0.537488	BowermanK_2020
SRR10058652	3136849	0.661678	0.678342	0.551907	BowermanK_2020
SRR10058653	5615238	0.633281	0.699416	0.643207	BowermanK_2020
SRR10058654	7470981	0.65861	0.68291	0.705662	BowermanK_2020
SRR10058655	6301094	0.694347	0.719307	0.668134	BowermanK_2020
SRR10058656	4485029	0.695687	0.702676	0.61048	BowermanK_2020
SRR10058657	4164751	0.743294	0.715578	0.703015	BowermanK_2020
SRR10058658	4252744	0.707048	0.723445	0.602896	BowermanK_2020
SRR10058659	3284966	0.706994	0.75915	0.78934	BowermanK_2020
SRR10058660	3863999	0.658104	0.713139	0.606703	BowermanK_2020
SRR10058661	3833215	0.646583	0.695673	0.698712	BowermanK_2020
SRR10058662	4265962	0.654486	0.609102	0.66548	BowermanK_2020
SRR10058663	6857701	0.664718	0.679284	0.622713	BowermanK_2020
SRR10058664	9962974	0.72918	0.750175	0.770679	BowermanK_2020
SRR10058665	7142969	0.681621	0.724006	0.662655	BowermanK_2020
SRR10058666	3664598	0.688034	0.710454	0.677525	BowermanK_2020
SRR10058667	4285266	0.69735	0.688346	0.708897	BowermanK_2020
SRR10058668	9404709	0.717316	0.759415	0.72922	BowermanK_2020
SRR10058669	4024404	0.685959	0.648325	0.764875	BowermanK_2020
SRR10058670	5378851	0.496605	0.550325	0.60587	BowermanK_2020
SRR10058671	5274793	0.670615	0.737562	0.782068	BowermanK_2020
SRR10058672	5580486	0.692357	0.739799	0.713731	BowermanK_2020
SRR10058673	7516580	0.616824	0.647601	0.600447	BowermanK_2020
SRR10058674	4610184	0.701561	0.744422	0.682068	BowermanK_2020
SRR10058675	4138773	0.65186	0.66267	0.52769	BowermanK_2020
SRR10058676	5288076	0.690688	0.719558	0.704891	BowermanK_2020
SRR10058677	4565757	0.682201	0.688194	0.577625	BowermanK_2020
SRR10058678	4534881	0.697817	0.750342	0.741281	BowermanK_2020
SRR10058679	5382093	0.695312	0.631723	0.601541	BowermanK_2020
SRR10058680	6733411	0.664438	0.672442	0.585294	BowermanK_2020
SRR10058681	5249775	0.681827	0.71987	0.695988	BowermanK_2020
SRR10058682	5977884	0.676532	0.709243	0.57013	BowermanK_2020
SRR10058683	3825336	0.621343	0.677331	0.725208	BowermanK_2020
SRR10058684	7349110	0.687513	0.665098	0.710995	BowermanK_2020
SRR10058685	4130734	0.716324	0.724749	0.587141	BowermanK_2020
SRR10058686	3460804	0.703939	0.719425	0.72666	BowermanK_2020
SRR10058687	3796949	0.728923	0.735975	0.752904	BowermanK_2020
SRR10058688	6895429	0.693941	0.718229	0.679506	BowermanK_2020
SRR10058689	3141547	0.679969	0.694039	0.551258	BowermanK_2020
SRR10058690	3118202	0.720604	0.716814	0.74825	BowermanK_2020
SRR10058691	3527652	0.645225	0.692378	0.627231	BowermanK_2020
ERR3957678	10061435	0.681731	0.734223	0.750909	KeohaneDM_2020
ERR3957679	10378482	0.721137	0.742746	0.731244	KeohaneDM_2020
ERR3957680	7300851	0.692805	0.681457	0.502305	KeohaneDM_2020
ERR3957681	5236126	0.692959	0.732961	0.7319	KeohaneDM_2020
ERR3957682	6411253	0.723647	0.729746	0.730004	KeohaneDM_2020
ERR3957683	12492805	0.706851	0.722797	0.690016	KeohaneDM_2020
ERR3957684	13631737	0.706994	0.717338	0.690518	KeohaneDM_2020
ERR3957685	7588514	0.676221	0.652791	0.520847	KeohaneDM_2020
ERR3957686	6967558	0.668116	0.641893	0.49716	KeohaneDM_2020
ERR3957687	12265857	0.69484	0.693516	0.606771	KeohaneDM_2020
ERR3957688	12266197	0.694839	0.693516	0.606772	KeohaneDM_2020
ERR3957689	13885003	0.727691	0.671061	0.624055	KeohaneDM_2020
ERR3957690	3599146	0.64011	0.666419	0.476275	KeohaneDM_2020
ERR3957691	13117352	0.68599	0.654445	0.587107	KeohaneDM_2020
ERR3957692	12530531	0.713093	0.737445	0.729825	KeohaneDM_2020
ERR3957693	13437273	0.702715	0.7318	0.641293	KeohaneDM_2020
ERR3957694	13408646	0.685423	0.714877	0.563292	KeohaneDM_2020
ERR3957695	10635039	0.718704	0.677168	0.698172	KeohaneDM_2020
ERR3957696	13341519	0.707906	0.67372	0.5554	KeohaneDM_2020
ERR3957697	13391850	0.643054	0.666852	0.64217	KeohaneDM_2020
ERR3957698	12366207	0.735762	0.74187	0.701851	KeohaneDM_2020
ERR3957699	13531214	0.719337	0.71942	0.683175	KeohaneDM_2020
ERR3957700	11659531	0.778323	0.772012	0.793903	KeohaneDM_2020
ERR3957701	12996611	0.621229	0.65847	0.597043	KeohaneDM_2020
ERR3957702	13126639	0.75953	0.77294	0.769776	KeohaneDM_2020
ERR3957703	12165719	0.74763	0.752631	0.735969	KeohaneDM_2020
ERR3957704	14243967	0.707473	0.735149	0.626257	KeohaneDM_2020
ERR3957705	11148819	0.695226	0.778273	0.615466	KeohaneDM_2020
ERR3957706	11354193	0.732344	0.758447	0.79885	KeohaneDM_2020
ERR3957707	11615315	0.708849	0.735794	0.701289	KeohaneDM_2020
ERR3957708	14366623	0.709896	0.70775	0.651296	KeohaneDM_2020
ERR3957709	11913460	0.672058	0.703924	0.659817	KeohaneDM_2020
ERR3957710	11597748	0.705908	0.693898	0.578507	KeohaneDM_2020
ERR3957711	10998389	0.706102	0.738047	0.739607	KeohaneDM_2020
ERR3957712	11895512	0.699144	0.721089	0.612573	KeohaneDM_2020
ERR3957713	11688091	0.72169	0.683659	0.64371	KeohaneDM_2020
ERR3957714	11460670	0.670405	0.661045	0.436228	KeohaneDM_2020
ERR3957715	11754242	0.711886	0.700075	0.700853	KeohaneDM_2020
ERR3957716	8083310	0.719192	0.67921	0.633334	KeohaneDM_2020
ERR3957717	8039432	0.693089	0.670482	0.573622	KeohaneDM_2020
ERR3957718	8619040	0.725796	0.740483	0.676941	KeohaneDM_2020
ERR3957719	7106815	0.701387	0.682985	0.607045	KeohaneDM_2020
ERR3957720	7589720	0.675966	0.697563	0.450431	KeohaneDM_2020
ERR3957721	7372954	0.633053	0.627225	0.54912	KeohaneDM_2020
ERR3957722	7984744	0.721235	0.662715	0.562904	KeohaneDM_2020
ERR3957723	7653428	0.712744	0.685805	0.634315	KeohaneDM_2020
ERR3957724	79050610	0.732166	0.682104	0.677407	KeohaneDM_2020
ERR3957725	7630153	0.675279	0.684618	0.512359	KeohaneDM_2020
ERR3957726	9087962	0.678526	0.707951	0.540411	KeohaneDM_2020
ERR3957727	8659045	0.686148	0.685151	0.609895	KeohaneDM_2020
ERR3957728	7173367	0.709351	0.6917	0.621363	KeohaneDM_2020
ERR3957729	9078670	0.72211	0.723127	0.676067	KeohaneDM_2020
ERR3957730	9346002	0.754214	0.748296	0.800635	KeohaneDM_2020
ERR3957731	7217686	0.700767	0.685888	0.573803	KeohaneDM_2020
ERR3957732	9264532	0.691398	0.673578	0.535604	KeohaneDM_2020
ERR3957733	8055891	0.707933	0.736341	0.630968	KeohaneDM_2020
ERR3957734	8085110	0.69975	0.666994	0.501666	KeohaneDM_2020
ERR3957735	8545546	0.69644	0.66982	0.583891	KeohaneDM_2020
ERR3957736	10084577	0.691603	0.664342	0.572613	KeohaneDM_2020
ERR3957737	8948844	0.695181	0.724578	0.684833	KeohaneDM_2020
ERR3957738	7582507	0.717489	0.752618	0.747236	KeohaneDM_2020
ERR3957739	8227238	0.712519	0.71734	0.645658	KeohaneDM_2020
ERR3957740	8399907	0.687857	0.683348	0.54033	KeohaneDM_2020
ERR3957741	4633707	0.694175	0.667458	0.547156	KeohaneDM_2020
ERR3957742	13404953	0.754007	0.694848	0.737018	KeohaneDM_2020
ERR3957743	12797001	0.665854	0.658089	0.572888	KeohaneDM_2020
ERR3957744	11834213	0.667225	0.700555	0.680294	KeohaneDM_2020
ERR3957745	13117525	0.671736	0.703595	0.743506	KeohaneDM_2020
ERR3957746	12487586	0.66947	0.705589	0.555772	KeohaneDM_2020
ERR3957747	14408073	0.669428	0.627134	0.579125	KeohaneDM_2020
ERR3957748	14182262	0.663785	0.645899	0.526402	KeohaneDM_2020
ERR3957749	12892462	0.629992	0.678395	0.545212	KeohaneDM_2020
ERR3957750	13750330	0.638637	0.6273	0.493263	KeohaneDM_2020
ERR3957751	13079581	0.681998	0.647019	0.618425	KeohaneDM_2020
ERR3957752	12554935	0.680352	0.714825	0.715283	KeohaneDM_2020
ERR3957753	12349221	0.721228	0.723077	0.665387	KeohaneDM_2020
ERR3957754	13044372	0.675014	0.724577	0.554831	KeohaneDM_2020
ERR3957755	10223094	0.672975	0.707396	0.547101	KeohaneDM_2020
ERR3957756	13476683	0.739453	0.729599	0.726174	KeohaneDM_2020
ERR3957757	9581698	0.710192	0.649537	0.701816	KeohaneDM_2020
ERR3957758	16136789	0.733263	0.744895	0.754206	KeohaneDM_2020
ERR3957759	13524776	0.74043	0.708025	0.680328	KeohaneDM_2020
ERR3957760	13101270	0.726434	0.649112	0.70788	KeohaneDM_2020
ERR3957761	13486155	0.647949	0.667885	0.591569	KeohaneDM_2020
ERR3957762	12265469	0.7234	0.733678	0.652077	KeohaneDM_2020
ERR3957763	13366886	0.736608	0.723053	0.680441	KeohaneDM_2020
ERR3957764	10711454	0.738716	0.598462	0.594091	KeohaneDM_2020
ERR3957765	10976190	0.724466	0.726954	0.745662	KeohaneDM_2020
ERR3957766	12730023	0.718226	0.740107	0.672931	KeohaneDM_2020
ERR3957767	12498406	0.785567	0.709734	0.761917	KeohaneDM_2020
ERR3957768	11914857	0.694917	0.701205	0.55849	KeohaneDM_2020
ERR3957769	12178543	0.651169	0.672803	0.447921	KeohaneDM_2020
ERR3957770	12761190	0.667311	0.700324	0.694858	KeohaneDM_2020
ERR3957771	13567775	0.67907	0.61575	0.652993	KeohaneDM_2020
ERR3957772	12484503	0.691944	0.670432	0.658758	KeohaneDM_2020
ERR3957773	14387667	0.731436	0.753126	0.742122	KeohaneDM_2020
ERR3957774	12719087	0.591872	0.561011	0.616098	KeohaneDM_2020
ERR3957775	11464346	0.668307	0.67753	0.561733	KeohaneDM_2020
ERR3957776	11300096	0.67375	0.61343	0.649214	KeohaneDM_2020
ERR3957777	10227241	0.747075	0.782572	0.814546	KeohaneDM_2020
ERR3957778	11417383	0.692714	0.702255	0.530173	KeohaneDM_2020
ERR3957779	9516965	0.687277	0.60042	0.677373	KeohaneDM_2020
ERR3957780	12471525	0.699316	0.658013	0.690342	KeohaneDM_2020
ERR3957781	11081779	0.704288	0.65797	0.701497	KeohaneDM_2020
ERR3957782	11364211	0.709417	0.705226	0.737498	KeohaneDM_2020
ERR3957783	10830597	0.673159	0.667704	0.710508	KeohaneDM_2020
ERR3957784	12126123	0.715469	0.655006	0.616255	KeohaneDM_2020
ERR3957785	12073961	0.691072	0.647585	0.574128	KeohaneDM_2020
ERR3957786	10629890	0.673925	0.641334	0.693982	KeohaneDM_2020
ERR3957787	12351774	0.662024	0.622978	0.566032	KeohaneDM_2020
ERR3957788	13079796	0.699578	0.730524	0.534192	KeohaneDM_2020
ERR3957789	14014285	0.707894	0.68564	0.567686	KeohaneDM_2020
ERR3957790	10110125	0.681207	0.695039	0.54286	KeohaneDM_2020
ERR3957791	11858364	0.676291	0.649222	0.529294	KeohaneDM_2020
ERR3957792	12067553	0.673349	0.628494	0.5678	KeohaneDM_2020
ERR3957793	11183354	0.694057	0.674832	0.706998	KeohaneDM_2020
ERR3957794	12154665	0.664324	0.697787	0.691395	KeohaneDM_2020
ERR3450611	16512965	0.684723	0.69307	0.699732	ViscontiA_2019
ERR3450623	15978394	0.718977	0.737046	0.689373	ViscontiA_2019
ERR3450634	13536913	0.711484	0.747434	0.717307	ViscontiA_2019
ERR3450638	21777710	0.738428	0.752262	0.770487	ViscontiA_2019
ERR3450641	12533131	0.771567	0.783776	0.755404	ViscontiA_2019
ERR3450653	13019887	0.724708	0.756622	0.616369	ViscontiA_2019
ERR3450657	16054706	0.719809	0.749219	0.648165	ViscontiA_2019
ERR3450662	22556155	0.731941	0.727293	0.664055	ViscontiA_2019
ERR3450676	22090196	0.791278	0.708645	0.769014	ViscontiA_2019
ERR3450683	20248011	0.759271	0.773122	0.447295	ViscontiA_2019
ERR3450693	26127179	0.751013	0.765184	0.612921	ViscontiA_2019
ERR3450706	33567110	0.792389	0.771009	0.614912	ViscontiA_2019
ERR3450708	15666078	0.722589	0.733595	0.612962	ViscontiA_2019
ERR3450720	24652310	0.70999	0.749624	0.640692	ViscontiA_2019
ERR3450745	15225936	0.742048	0.75744	0.686545	ViscontiA_2019
ERR3450751	20199793	0.778466	0.77744	0.711724	ViscontiA_2019
ERR3450758	17206427	0.78522	0.80428	0.763257	ViscontiA_2019
ERR3450764	19940675	0.767008	0.768978	0.689947	ViscontiA_2019
ERR3450767	18250222	0.727886	0.73502	0.668293	ViscontiA_2019
ERR3450780	16117070	0.559683	0.608364	0.571456	ViscontiA_2019
ERR3450786	14557855	0.707022	0.754085	0.834249	ViscontiA_2019
ERR3450788	19141542	0.663876	0.702789	0.579636	ViscontiA_2019
ERR3450798	21736875	0.73413	0.740712	0.457287	ViscontiA_2019
ERR3450829	30161221	0.721165	0.705227	0.584169	ViscontiA_2019
ERR3450834	20995503	0.724064	0.754617	0.74038	ViscontiA_2019
ERR3450844	23825819	0.727878	0.727363	0.738837	ViscontiA_2019
ERR3450845	18639950	0.731404	0.753042	0.690244	ViscontiA_2019
ERR3450847	11483987	0.656195	0.711464	0.635998	ViscontiA_2019
ERR3450864	20589065	0.697249	0.721063	0.592432	ViscontiA_2019
ERR3450866	18486276	0.699656	0.757277	0.587449	ViscontiA_2019
ERR3450869	15629553	0.723668	0.741657	0.708051	ViscontiA_2019
ERR3450875	16194180	0.744166	0.729502	0.537107	ViscontiA_2019
ERR3450880	12032200	0.740328	0.746575	0.62179	ViscontiA_2019
ERR3450910	11686946	0.733419	0.748048	0.658643	ViscontiA_2019
ERR3450918	17849547	0.739484	0.749981	0.773443	ViscontiA_2019
ERR3450925	16145361	0.676874	0.691465	0.635765	ViscontiA_2019
ERR3450926	16248212	0.823378	0.763173	0.822852	ViscontiA_2019
ERR3450959	24581292	0.730132	0.737127	0.638021	ViscontiA_2019
ERR3450960	17909591	0.668207	0.714501	0.582644	ViscontiA_2019
ERR3450970	22317280	0.712859	0.7075	0.610957	ViscontiA_2019
ERR3450977	19466032	0.716766	0.748324	0.610521	ViscontiA_2019
ERR3450986	16722465	0.72813	0.75691	0.614212	ViscontiA_2019
ERR3450991	11649328	0.714715	0.679768	0.731521	ViscontiA_2019
ERR3450992	21478489	0.729423	0.752359	0.600836	ViscontiA_2019
ERR3450996	24892831	0.799045	0.823777	0.787127	ViscontiA_2019
ERR3451000	17733004	0.742792	0.777132	0.588966	ViscontiA_2019
ERR3451002	25444285	0.70614	0.742863	0.700993	ViscontiA_2019
ERR3451003	11551937	0.764755	0.822089	0.735845	ViscontiA_2019
ERR3451011	19984321	0.742809	0.737235	0.638046	ViscontiA_2019
ERR3451016	14750880	0.768986	0.748692	0.7222	ViscontiA_2019
ERR3451018	17313900	0.76385	0.765159	0.638673	ViscontiA_2019
ERR3451020	21117570	0.704095	0.741121	0.709793	ViscontiA_2019
ERR3451026	16201557	0.714962	0.751511	0.631024	ViscontiA_2019
ERR3451033	14338313	0.737703	0.777486	0.66654	ViscontiA_2019
ERR3451041	20331578	0.743218	0.773239	0.747966	ViscontiA_2019
ERR3451050	14725086	0.766797	0.750941	0.7456	ViscontiA_2019
ERR3451069	13680557	0.679497	0.710356	0.490363	ViscontiA_2019
ERR3451071	18938872	0.748195	0.794138	0.777723	ViscontiA_2019
ERR3451075	17064322	0.726952	0.73672	0.688796	ViscontiA_2019
ERR3451080	23197600	0.762339	0.758527	0.738751	ViscontiA_2019
ERR3451092	23572686	0.787395	0.748613	0.758871	ViscontiA_2019
ERR3451094	14783077	0.701802	0.734567	0.696479	ViscontiA_2019
ERR3451118	22110150	0.730732	0.725633	0.639321	ViscontiA_2019
ERR3451121	21217399	0.777534	0.732687	0.730252	ViscontiA_2019
ERR3451132	46691532	0.725216	0.752709	0.66781	ViscontiA_2019
ERR3451133	25242522	0.584648	0.611675	0.607485	ViscontiA_2019
ERR3451138	26174290	0.745093	0.777949	0.778563	ViscontiA_2019
ERR3451139	20874500	0.70462	0.731585	0.553197	ViscontiA_2019
ERR3451144	26053596	0.764135	0.783269	0.761011	ViscontiA_2019
ERR3451150	9704432	0.709338	0.722229	0.706997	ViscontiA_2019
ERR3451159	19709028	0.727421	0.739453	0.699828	ViscontiA_2019
ERR3451179	18031580	0.729847	0.758502	0.71963	ViscontiA_2019
ERR3451180	13540463	0.702655	0.752004	0.580954	ViscontiA_2019
ERR3451191	22410836	0.727461	0.738516	0.459125	ViscontiA_2019
ERR3451204	20325959	0.748328	0.75261	0.704469	ViscontiA_2019
ERR3451207	17316767	0.774284	0.777319	0.603171	ViscontiA_2019
ERR3451211	20229001	0.709316	0.748347	0.437964	ViscontiA_2019
ERR3451230	21438074	0.768303	0.812665	0.764577	ViscontiA_2019
ERR3451234	18864111	0.77511	0.801505	0.802304	ViscontiA_2019
ERR3451237	25922773	0.769616	0.769858	0.5788	ViscontiA_2019
ERR3451241	16666700	0.675743	0.715525	0.650991	ViscontiA_2019
ERR3451245	17107403	0.753007	0.764724	0.724989	ViscontiA_2019
ERR3451250	19611132	0.770692	0.773788	0.638144	ViscontiA_2019
ERR3451257	17778279	0.7388	0.749207	0.705679	ViscontiA_2019
ERR3451288	32185496	0.735811	0.776053	0.674205	ViscontiA_2019
ERR3451293	20623603	0.745644	0.776747	0.63371	ViscontiA_2019
ERR3451294	21196609	0.784022	0.790833	0.813809	ViscontiA_2019
ERR3451298	10192435	0.736655	0.732891	0.720826	ViscontiA_2019
ERR3451308	27265148	0.753149	0.759745	0.690935	ViscontiA_2019
ERR3451314	10928173	0.733613	0.739416	0.597419	ViscontiA_2019
ERR3451319	15736647	0.722726	0.727179	0.723782	ViscontiA_2019
ERR3451321	14618624	0.728264	0.742061	0.505174	ViscontiA_2019
ERR3451336	20155838	0.727644	0.759396	0.670045	ViscontiA_2019
ERR3451338	31667260	0.709882	0.712205	0.593518	ViscontiA_2019
ERR3451343	14236331	0.749709	0.757312	0.600586	ViscontiA_2019
ERR3451356	14144787	0.768596	0.768767	0.776718	ViscontiA_2019
ERR3451360	20945986	0.743194	0.767014	0.655001	ViscontiA_2019
ERR3451363	33121250	0.775623	0.793335	0.817436	ViscontiA_2019
ERR3451367	19383581	0.736595	0.757867	0.701679	ViscontiA_2019
ERR3451371	23754599	0.65295	0.690113	0.420541	ViscontiA_2019
ERR3451372	11065665	0.784937	0.770146	0.802535	ViscontiA_2019
ERR3451407	17871731	0.772238	0.748344	0.749157	ViscontiA_2019
ERR3451433	25323912	0.763107	0.757551	0.753138	ViscontiA_2019
ERR3451434	17566704	0.792653	0.816533	0.815464	ViscontiA_2019
ERR3451467	14292337	0.709839	0.691001	0.614373	ViscontiA_2019
ERR3451469	25186863	0.744977	0.767223	0.693772	ViscontiA_2019
ERR3451477	15642258	0.742505	0.772542	0.702563	ViscontiA_2019
ERR3451489	12498980	0.712214	0.746897	0.622865	ViscontiA_2019
ERR3451498	20046032	0.691134	0.709064	0.670557	ViscontiA_2019
ERR3451539	21274569	0.715486	0.744492	0.633403	ViscontiA_2019
ERR3451541	10795785	0.752401	0.734384	0.71604	ViscontiA_2019
ERR3451543	26011317	0.752003	0.743046	0.768428	ViscontiA_2019
ERR3451574	22612939	0.814528	0.826277	0.847782	ViscontiA_2019
ERR3451579	14397189	0.759851	0.773036	0.7741	ViscontiA_2019
ERR3451581	12784743	0.732431	0.74243	0.588181	ViscontiA_2019
ERR3451584	18406240	0.714811	0.736048	0.764066	ViscontiA_2019
ERR3451593	21467716	0.726106	0.738633	0.624863	ViscontiA_2019
ERR3451594	18628142	0.752638	0.754643	0.708802	ViscontiA_2019
ERR3451605	20332983	0.737246	0.73734	0.633869	ViscontiA_2019
ERR3451607	25220535	0.746176	0.767007	0.720002	ViscontiA_2019
ERR2726404	17664027	0.738996	0.780414	0.80947	WirbelJ_2019
ERR2726405	16109874	0.683949	0.703849	0.670181	WirbelJ_2019
ERR2726406	15990355	0.66436	0.692888	0.695894	WirbelJ_2019
ERR2726407	22100778	0.720861	0.696951	0.716609	WirbelJ_2019
ERR2726408	14901856	0.700126	0.71471	0.633138	WirbelJ_2019
ERR2726409	15828611	0.723995	0.724901	0.753028	WirbelJ_2019
ERR2726410	12128041	0.767523	0.74885	0.770212	WirbelJ_2019
ERR2726411	8592967	0.787779	0.789232	0.625545	WirbelJ_2019
ERR2726412	8878763	0.791076	0.792599	0.62799	WirbelJ_2019
ERR2726413	8341238	0.789472	0.790746	0.626166	WirbelJ_2019
ERR2726414	8097862	0.790694	0.79189	0.62714	WirbelJ_2019
ERR2726415	9310022	0.717264	0.739698	0.359972	WirbelJ_2019
ERR2726416	8602302	0.716185	0.738668	0.359164	WirbelJ_2019
ERR2726417	9228389	0.716007	0.738209	0.358676	WirbelJ_2019
ERR2726418	9074057	0.71754	0.73968	0.359572	WirbelJ_2019
ERR2726419	18845762	0.53109	0.558441	0.448946	WirbelJ_2019
ERR2726420	12222926	0.696336	0.701866	0.559156	WirbelJ_2019
ERR2726421	16999683	0.663268	0.698197	0.71009	WirbelJ_2019
ERR2726422	16077755	0.720217	0.74598	0.723632	WirbelJ_2019
ERR2726423	10535770	0.690942	0.731251	0.45024	WirbelJ_2019
ERR2726424	10254749	0.692149	0.732519	0.45045	WirbelJ_2019
ERR2726425	10677497	0.694693	0.7349	0.452256	WirbelJ_2019
ERR2726426	9917893	0.693962	0.734227	0.452383	WirbelJ_2019
ERR2726427	23115928	0.653801	0.672701	0.532611	WirbelJ_2019
ERR2726428	8499168	0.788463	0.728302	0.781472	WirbelJ_2019
ERR2726429	15062452	0.654391	0.662522	0.513825	WirbelJ_2019
ERR2726430	19828331	0.625908	0.618565	0.559272	WirbelJ_2019
ERR2726431	14986180	0.640577	0.674337	0.565064	WirbelJ_2019
ERR2726432	15507896	0.680881	0.707744	0.64827	WirbelJ_2019
ERR2726433	17593679	0.692212	0.677423	0.500755	WirbelJ_2019
ERR2726434	14287228	0.709902	0.731955	0.71795	WirbelJ_2019
ERR2726435	19593863	0.665206	0.71145	0.669054	WirbelJ_2019
ERR2726436	18242188	0.683238	0.736312	0.724908	WirbelJ_2019
ERR2726437	8949011	0.723582	0.753012	0.57326	WirbelJ_2019
ERR2726438	9487676	0.728772	0.758244	0.576796	WirbelJ_2019
ERR2726439	8796180	0.724664	0.754179	0.574075	WirbelJ_2019
ERR2726440	9001113	0.728554	0.757971	0.576733	WirbelJ_2019
ERR2726441	19834615	0.740816	0.717696	0.724582	WirbelJ_2019
ERR2726442	19894572	0.708194	0.738336	0.716001	WirbelJ_2019
ERR2726443	12160178	0.710615	0.736187	0.702752	WirbelJ_2019
ERR2726444	18279759	0.689398	0.689865	0.632295	WirbelJ_2019
ERR2726445	18518980	0.685848	0.64645	0.529712	WirbelJ_2019
ERR2726446	12101686	0.691983	0.660923	0.622622	WirbelJ_2019
ERR2726447	14559755	0.668167	0.685013	0.612862	WirbelJ_2019
ERR2726448	19475936	0.755193	0.725664	0.766355	WirbelJ_2019
ERR2726449	13781817	0.666969	0.694348	0.4977	WirbelJ_2019
ERR2726450	15982513	0.697758	0.706857	0.688731	WirbelJ_2019
ERR2726451	19504350	0.68931	0.708764	0.57066	WirbelJ_2019
ERR2726452	22724667	0.709166	0.733003	0.718865	WirbelJ_2019
ERR2726453	9880954	0.780069	0.731564	0.652309	WirbelJ_2019
ERR2726454	9538792	0.782513	0.734668	0.65511	WirbelJ_2019
ERR2726455	9467562	0.783106	0.735164	0.655701	WirbelJ_2019
ERR2726456	9227530	0.784585	0.737093	0.657686	WirbelJ_2019
ERR2726457	14490795	0.732743	0.712673	0.76505	WirbelJ_2019
ERR2726458	17019562	0.680887	0.692042	0.707251	WirbelJ_2019
ERR2726459	14364194	0.694063	0.724388	0.611897	WirbelJ_2019
ERR2726460	9651588	0.607083	0.653187	0.545712	WirbelJ_2019
ERR2726461	16705468	0.684985	0.733532	0.629515	WirbelJ_2019
ERR2726462	15141800	0.692088	0.703581	0.664184	WirbelJ_2019
ERR2726463	10097583	0.752781	0.754797	0.747939	WirbelJ_2019
ERR2726464	10495794	0.75707	0.760153	0.751557	WirbelJ_2019
ERR2726465	9745637	0.754668	0.756693	0.749326	WirbelJ_2019
ERR2726466	9402779	0.755674	0.758329	0.750356	WirbelJ_2019
ERR2726467	9901406	0.726148	0.752406	0.599628	WirbelJ_2019
ERR2726468	9237454	0.725969	0.752333	0.599762	WirbelJ_2019
ERR2726469	9910899	0.730069	0.756561	0.601999	WirbelJ_2019
ERR2726470	9719843	0.732084	0.758441	0.603514	WirbelJ_2019
ERR2726471	21203701	0.711787	0.705664	0.629527	WirbelJ_2019
ERR2726472	15081817	0.688355	0.69034	0.61468	WirbelJ_2019
ERR2726473	12075796	0.690237	0.733173	0.723788	WirbelJ_2019
ERR2726474	14755487	0.702352	0.729725	0.686314	WirbelJ_2019
ERR2726475	12378472	0.744286	0.755308	0.743634	WirbelJ_2019
ERR2726476	10451110	0.762873	0.774323	0.7908	WirbelJ_2019
ERR2726477	9996841	0.765005	0.776502	0.792489	WirbelJ_2019
ERR2726478	10621652	0.767831	0.779933	0.794732	WirbelJ_2019
ERR2726479	10054783	0.76857	0.780986	0.795551	WirbelJ_2019
ERR2726480	9168711	0.752368	0.797267	0.67238	WirbelJ_2019
ERR2726481	9241738	0.75576	0.800667	0.674403	WirbelJ_2019
ERR2726482	9217028	0.75601	0.800668	0.67456	WirbelJ_2019
ERR2726483	9008155	0.757907	0.802561	0.675926	WirbelJ_2019
ERR2726484	12667522	0.746085	0.761705	0.718852	WirbelJ_2019
ERR2726485	15295806	0.697187	0.719474	0.683701	WirbelJ_2019
ERR2726486	21577293	0.674989	0.676478	0.480281	WirbelJ_2019
ERR2726487	9078143	0.693482	0.656274	0.643016	WirbelJ_2019
ERR2726488	12319321	0.67751	0.7289	0.740671	WirbelJ_2019
ERR2726489	8190101	0.753515	0.784444	0.603457	WirbelJ_2019
ERR2726490	8633728	0.761617	0.792185	0.6072	WirbelJ_2019
ERR2726491	8759626	0.759153	0.78976	0.606064	WirbelJ_2019
ERR2726492	8599795	0.760937	0.791423	0.606671	WirbelJ_2019
ERR2726493	14826284	0.69154	0.749545	0.719616	WirbelJ_2019
ERR2726494	8418019	0.725539	0.745886	0.543079	WirbelJ_2019
ERR2726495	7358766	0.721744	0.742171	0.541073	WirbelJ_2019
ERR2726496	7795428	0.724557	0.744891	0.542498	WirbelJ_2019
ERR2726497	8103677	0.729544	0.749821	0.546336	WirbelJ_2019
ERR2726498	13507782	0.652211	0.644866	0.558413	WirbelJ_2019
ERR2726499	21786878	0.712274	0.718402	0.767049	WirbelJ_2019
ERR2726500	9348821	0.713843	0.732234	0.696585	WirbelJ_2019
ERR2726501	11149358	0.686834	0.686995	0.390003	WirbelJ_2019
ERR2726502	16810220	0.692547	0.694087	0.638508	WirbelJ_2019
ERR2726503	10042888	0.715449	0.75072	0.692401	WirbelJ_2019
ERR2726504	7481255	0.689027	0.709931	0.715681	WirbelJ_2019
ERR2726505	15371871	0.722022	0.713645	0.679763	WirbelJ_2019
ERR2726506	20087776	0.650011	0.690769	0.723314	WirbelJ_2019
ERR2726507	7514202	0.74401	0.762953	0.619981	WirbelJ_2019
ERR2726508	7336970	0.744079	0.761093	0.616292	WirbelJ_2019
ERR2726509	7340787	0.743923	0.761142	0.616027	WirbelJ_2019
ERR2726510	7378039	0.748566	0.765591	0.61947	WirbelJ_2019
ERR2726511	17832887	0.688001	0.689842	0.566445	WirbelJ_2019
ERR2726512	17710487	0.647844	0.684657	0.523406	WirbelJ_2019
ERR2726513	8264025	0.792947	0.789441	0.866359	WirbelJ_2019
ERR2726514	7801255	0.797848	0.794665	0.870196	WirbelJ_2019
ERR2726515	8427779	0.800798	0.798618	0.872497	WirbelJ_2019
ERR2726516	7895990	0.801035	0.79857	0.872279	WirbelJ_2019
ERR2726517	24539895	0.70197	0.713804	0.723279	WirbelJ_2019
ERR2726518	5050165	0.723159	0.757643	0.616342	WirbelJ_2019
ERR2726519	4888497	0.729892	0.76106	0.615649	WirbelJ_2019
ERR2726520	5253612	0.734682	0.766278	0.619799	WirbelJ_2019
ERR2726521	5234829	0.740346	0.770828	0.621993	WirbelJ_2019
ERR2726522	9270806	0.768845	0.798579	0.586848	WirbelJ_2019
ERR2726523	9272872	0.771761	0.801322	0.588878	WirbelJ_2019
ERR2726524	9207270	0.772013	0.801613	0.589341	WirbelJ_2019
ERR2726525	8437126	0.770598	0.80027	0.587946	WirbelJ_2019
ERR2726526	8040943	0.706446	0.710646	0.736589	WirbelJ_2019
ERR2726527	9315122	0.730298	0.736026	0.610313	WirbelJ_2019
ERR2726528	9058227	0.731076	0.736798	0.610578	WirbelJ_2019
ERR2726529	9756351	0.734785	0.740566	0.612195	WirbelJ_2019
ERR2726530	9583314	0.736378	0.742304	0.613637	WirbelJ_2019
ERR2726531	23241408	0.709189	0.732021	0.758556	WirbelJ_2019
ERR2726532	19343546	0.707296	0.72714	0.745189	WirbelJ_2019
ERR2726533	17152256	0.66639	0.684665	0.604775	WirbelJ_2019
