# Supplementary material for: A compendium of 32,277 metagenome-assembled genomes and over 80 million genes from the early-life human gut microbiome
Source: Nat Commun. 2022 Sep 1;13:5139. doi: 10.1038/s41467-022-32805-z (PMC9437082; doi:10.1038/s41467-022-32805-z)
Supplement: Supplementary file 10 — Supplementary Data 8 [file 41467_2022_32805_MOESM10_ESM.xlsx]

## Sheet: Sheet1
Species	Function catagory	Function family	Genome number	Source
Alistipes onderdonkii	EC	3.6.1.11	1	Children
Alistipes onderdonkii	EC	3.6.1.40	1	Children
Alistipes onderdonkii	GOs	GO:0001763	1	Children
Alistipes onderdonkii	GOs	GO:0002009	1	Children
Alistipes onderdonkii	GOs	GO:0003401	1	Children
Alistipes onderdonkii	GOs	GO:0005783	1	Children
Alistipes onderdonkii	GOs	GO:0007275	1	Children
Alistipes onderdonkii	GOs	GO:0009653	1	Children
Alistipes onderdonkii	GOs	GO:0009791	1	Children
Alistipes onderdonkii	GOs	GO:0009887	1	Children
Alistipes onderdonkii	GOs	GO:0009888	1	Children
Alistipes onderdonkii	GOs	GO:0012505	1	Children
Alistipes onderdonkii	GOs	GO:0030162	1	Children
Alistipes onderdonkii	GOs	GO:0030323	1	Children
Alistipes onderdonkii	GOs	GO:0030324	1	Children
Alistipes onderdonkii	GOs	GO:0032501	1	Children
Alistipes onderdonkii	GOs	GO:0034976	1	Children
Alistipes onderdonkii	GOs	GO:0035239	1	Children
Alistipes onderdonkii	GOs	GO:0035295	1	Children
Alistipes onderdonkii	GOs	GO:0042176	1	Children
Alistipes onderdonkii	GOs	GO:0042692	1	Children
Alistipes onderdonkii	GOs	GO:0043227	1	Children
Alistipes onderdonkii	GOs	GO:0043231	1	Children
Alistipes onderdonkii	GOs	GO:0045732	1	Children
Alistipes onderdonkii	GOs	GO:0045862	1	Children
Alistipes onderdonkii	GOs	GO:0048286	1	Children
Alistipes onderdonkii	GOs	GO:0048513	1	Children
Alistipes onderdonkii	GOs	GO:0048729	1	Children
Alistipes onderdonkii	GOs	GO:0048731	1	Children
Alistipes onderdonkii	GOs	GO:0048747	1	Children
Alistipes onderdonkii	GOs	GO:0048754	1	Children
Alistipes onderdonkii	GOs	GO:0051146	1	Children
Alistipes onderdonkii	GOs	GO:0055001	1	Children
Alistipes onderdonkii	GOs	GO:0055002	1	Children
Alistipes onderdonkii	GOs	GO:0060425	1	Children
Alistipes onderdonkii	GOs	GO:0060429	1	Children
Alistipes onderdonkii	GOs	GO:0060441	1	Children
Alistipes onderdonkii	GOs	GO:0060447	1	Children
Alistipes onderdonkii	GOs	GO:0060541	1	Children
Alistipes onderdonkii	GOs	GO:0060560	1	Children
Alistipes onderdonkii	GOs	GO:0060562	1	Children
Alistipes onderdonkii	GOs	GO:0060602	1	Children
Alistipes onderdonkii	GOs	GO:0061061	1	Children
Alistipes onderdonkii	GOs	GO:0061136	1	Children
Alistipes onderdonkii	GOs	GO:0061138	1	Children
Alistipes onderdonkii	GOs	GO:1901800	1	Children
Alistipes onderdonkii	GOs	GO:1903050	1	Children
Alistipes onderdonkii	GOs	GO:1903052	1	Children
Alistipes onderdonkii	GOs	GO:1903362	1	Children
Alistipes onderdonkii	GOs	GO:1903364	1	Children
Bacteroides caccae	EC	3.2.1.139	1	Children
Bacteroides caccae	GOs	GO:0003886	1	Children
Bacteroides caccae	GOs	GO:0006304	1	Children
Bacteroides caccae	GOs	GO:0006305	1	Children
Bacteroides caccae	GOs	GO:0006306	1	Children
Bacteroides caccae	GOs	GO:0009008	1	Children
Bacteroides caccae	GOs	GO:0032776	1	Children
Bacteroides caccae	GOs	GO:0044728	1	Children
Bacteroides caccae	GOs	GO:0090116	1	Children
Bacteroides caccae	KEGG_Module	M00334	1	Children
Bacteroides fragilis	CAZy	GH19	3	Children
Bacteroides fragilis	CAZy	GH63	2	Children
Bacteroides fragilis	CAZy	GT11	2	Children
Bacteroides fragilis	CAZy	GT14	4	Children
Bacteroides fragilis	EC	1.1.1.1	3	Children
Bacteroides fragilis	EC	1.1.1.2	4	Children
Bacteroides fragilis	EC	1.12.98.1	3	Children
Bacteroides fragilis	EC	1.3.1.71	1	Children
Bacteroides fragilis	EC	2.1.1.334	1	Children
Bacteroides fragilis	EC	2.3.1.157	1	Children
Bacteroides fragilis	EC	2.4.1.304	2	Children
Bacteroides fragilis	EC	2.4.1.308	2	Children
Bacteroides fragilis	EC	2.4.1.337	4	Children
Bacteroides fragilis	EC	2.4.2.26	4	Children
Bacteroides fragilis	EC	2.7.7.23	1	Children
Bacteroides fragilis	EC	2.7.8.5	1	Children
Bacteroides fragilis	EC	3.1.3.27	3	Children
Bacteroides fragilis	EC	3.4.21.107	1	Children
Bacteroides fragilis	EC	3.4.21.26	5	Children
Bacteroides fragilis	EC	3.5.2.17	3	Children
Bacteroides fragilis	EC	4.1.1.50	10	Children
Bacteroides fragilis	EC	4.2.2.3	4	Children
Bacteroides fragilis	EC	5.1.1.13	3	Children
Bacteroides fragilis	EC	5.5.1.4	1	Children
Bacteroides fragilis	GOs	GO:0006637	1	Children
Bacteroides fragilis	GOs	GO:0007155	4	Children
Bacteroides fragilis	GOs	GO:0009289	4	Children
Bacteroides fragilis	GOs	GO:0017148	8	Children
Bacteroides fragilis	GOs	GO:0022610	4	Children
Bacteroides fragilis	GOs	GO:0032269	8	Children
Bacteroides fragilis	GOs	GO:0034249	8	Children
Bacteroides fragilis	GOs	GO:0035383	1	Children
Bacteroides fragilis	GOs	GO:0042995	4	Children
Bacteroides fragilis	GOs	GO:0046810	4	Children
Bacteroides fragilis	GOs	GO:0050840	4	Children
Bacteroides fragilis	GOs	GO:0051248	8	Children
Bacteroides fragilis	GOs	GO:0098609	4	Children
Bacteroides fragilis	KEGG_Module	M00057	4	Children
Bacteroides fragilis	KEGG_Module	M00102	1	Children
Bacteroides fragilis	KEGG_Module	M00239	1	Children
Bacteroides fragilis	KEGG_Module	M00439	1	Children
Bacteroides fragilis	KEGG_Module	M00495	1	Children
Bacteroides fragilis	KEGG_Module	M00496	1	Children
Bacteroides fragilis	KEGG_Module	M00546	3	Children
Bacteroides fragilis	KEGG_Module	M00728	1	Children
Bacteroides ovatus	CAZy	CE10	1	Children
Bacteroides ovatus	CAZy	GT10	1	Children
Bacteroides ovatus	EC	2.3.1.264	2	Children
Bacteroides ovatus	EC	2.4.1.152	1	Children
Bacteroides ovatus	EC	2.4.1.208	1	Children
Bacteroides ovatus	EC	2.4.1.65	1	Children
Bacteroides ovatus	EC	2.7.1.30	1	Children
Bacteroides ovatus	EC	3.1.1.5	1	Children
Bacteroides ovatus	EC	3.2.2.20	2	Children
Bacteroides ovatus	EC	3.4.21.88	1	Children
Bacteroides ovatus	EC	3.5.1.97	1	Children
Bacteroides ovatus	EC	3.6.1.55	1	Children
Bacteroides ovatus	EC	4.1.1.52	1	Children
Bacteroides ovatus	GOs	GO:0004370	1	Children
Bacteroides ovatus	GOs	GO:0004721	1	Children
Bacteroides ovatus	GOs	GO:0004725	1	Children
Bacteroides ovatus	GOs	GO:0006470	1	Children
Bacteroides ovatus	GOs	GO:0007155	3	Children
Bacteroides ovatus	GOs	GO:0009289	3	Children
Bacteroides ovatus	GOs	GO:0022610	3	Children
Bacteroides ovatus	GOs	GO:0035335	1	Children
Bacteroides ovatus	GOs	GO:0035821	1	Children
Bacteroides ovatus	GOs	GO:0042995	3	Children
Bacteroides ovatus	GOs	GO:0044003	1	Children
Bacteroides ovatus	GOs	GO:0044046	1	Children
Bacteroides ovatus	GOs	GO:0046810	3	Children
Bacteroides ovatus	GOs	GO:0050355	1	Children
Bacteroides ovatus	GOs	GO:0050840	3	Children
Bacteroides ovatus	GOs	GO:0051701	1	Children
Bacteroides ovatus	GOs	GO:0051817	1	Children
Bacteroides ovatus	GOs	GO:0052031	1	Children
Bacteroides ovatus	GOs	GO:0052046	1	Children
Bacteroides ovatus	GOs	GO:0052047	1	Children
Bacteroides ovatus	GOs	GO:0052048	1	Children
Bacteroides ovatus	GOs	GO:0052083	1	Children
Bacteroides ovatus	GOs	GO:0052155	1	Children
Bacteroides ovatus	GOs	GO:0052173	1	Children
Bacteroides ovatus	GOs	GO:0052200	1	Children
Bacteroides ovatus	GOs	GO:0052212	1	Children
Bacteroides ovatus	GOs	GO:0052255	1	Children
Bacteroides ovatus	GOs	GO:0052278	1	Children
Bacteroides ovatus	GOs	GO:0052294	1	Children
Bacteroides ovatus	GOs	GO:0052552	1	Children
Bacteroides ovatus	GOs	GO:0052553	1	Children
Bacteroides ovatus	GOs	GO:0052561	1	Children
Bacteroides ovatus	GOs	GO:0052562	1	Children
Bacteroides ovatus	GOs	GO:0052564	1	Children
Bacteroides ovatus	GOs	GO:0052572	1	Children
Bacteroides ovatus	GOs	GO:0075136	1	Children
Bacteroides ovatus	GOs	GO:0098609	3	Children
Bacteroides ovatus	KEGG_Module	M00212	1	Children
Bacteroides ovatus	KEGG_Module	M00593	1	Children
Bacteroides thetaiotaomicron	CAZy	GT10	4	Children
Bacteroides thetaiotaomicron	EC	1.1.1.103	2	Children
Bacteroides thetaiotaomicron	EC	2.3.1.210	4	Children
Bacteroides thetaiotaomicron	EC	2.4.1.152	4	Children
Bacteroides thetaiotaomicron	EC	2.4.1.65	4	Children
Bacteroides thetaiotaomicron	EC	2.5.1.129	1	Children
Bacteroides thetaiotaomicron	EC	2.6.1.44	1	Children
Bacteroides thetaiotaomicron	EC	2.6.1.45	1	Children
Bacteroides thetaiotaomicron	EC	2.6.1.51	1	Children
Bacteroides thetaiotaomicron	EC	3.1.1.5	2	Children
Bacteroides thetaiotaomicron	EC	3.5.1.11	1	Children
Bacteroides thetaiotaomicron	EC	3.5.1.97	1	Children
Bacteroides thetaiotaomicron	EC	4.2.99.21	1	Children
Bacteroides thetaiotaomicron	GOs	GO:0001763	1	Children
Bacteroides thetaiotaomicron	GOs	GO:0003401	1	Children
Bacteroides thetaiotaomicron	GOs	GO:0004596	1	Children
Bacteroides thetaiotaomicron	GOs	GO:0006473	1	Children
Bacteroides thetaiotaomicron	GOs	GO:0006474	1	Children
Bacteroides thetaiotaomicron	GOs	GO:0006952	1	Children
Bacteroides thetaiotaomicron	GOs	GO:0008080	1	Children
Bacteroides thetaiotaomicron	GOs	GO:0009791	1	Children
Bacteroides thetaiotaomicron	GOs	GO:0009896	1	Children
Bacteroides thetaiotaomicron	GOs	GO:0016407	1	Children
Bacteroides thetaiotaomicron	GOs	GO:0016410	1	Children
Bacteroides thetaiotaomicron	GOs	GO:0018189	12	Children
Bacteroides thetaiotaomicron	GOs	GO:0018212	12	Children
Bacteroides thetaiotaomicron	GOs	GO:0031248	1	Children
Bacteroides thetaiotaomicron	GOs	GO:0031331	1	Children
Bacteroides thetaiotaomicron	GOs	GO:0034212	1	Children
Bacteroides thetaiotaomicron	GOs	GO:0034976	1	Children
Bacteroides thetaiotaomicron	GOs	GO:0042176	1	Children
Bacteroides thetaiotaomicron	GOs	GO:0042180	12	Children
Bacteroides thetaiotaomicron	GOs	GO:0042181	12	Children
Bacteroides thetaiotaomicron	GOs	GO:0042692	1	Children
Bacteroides thetaiotaomicron	GOs	GO:0043543	1	Children
Bacteroides thetaiotaomicron	GOs	GO:0045732	1	Children
Bacteroides thetaiotaomicron	GOs	GO:0045862	1	Children
Bacteroides thetaiotaomicron	GOs	GO:0048286	1	Children
Bacteroides thetaiotaomicron	GOs	GO:0048747	1	Children
Bacteroides thetaiotaomicron	GOs	GO:0048754	1	Children
Bacteroides thetaiotaomicron	GOs	GO:0051146	1	Children
Bacteroides thetaiotaomicron	GOs	GO:0055001	1	Children
Bacteroides thetaiotaomicron	GOs	GO:0055002	1	Children
Bacteroides thetaiotaomicron	GOs	GO:0060425	1	Children
Bacteroides thetaiotaomicron	GOs	GO:0060441	1	Children
Bacteroides thetaiotaomicron	GOs	GO:0060447	1	Children
Bacteroides thetaiotaomicron	GOs	GO:0060560	1	Children
Bacteroides thetaiotaomicron	GOs	GO:0060602	1	Children
Bacteroides thetaiotaomicron	GOs	GO:0061061	1	Children
Bacteroides thetaiotaomicron	GOs	GO:0061136	1	Children
Bacteroides thetaiotaomicron	GOs	GO:0061138	1	Children
Bacteroides thetaiotaomicron	GOs	GO:0072350	12	Children
Bacteroides thetaiotaomicron	GOs	GO:0072351	12	Children
Bacteroides thetaiotaomicron	GOs	GO:1901661	12	Children
Bacteroides thetaiotaomicron	GOs	GO:1901663	12	Children
Bacteroides thetaiotaomicron	GOs	GO:1901800	1	Children
Bacteroides thetaiotaomicron	GOs	GO:1902493	1	Children
Bacteroides thetaiotaomicron	GOs	GO:1903050	1	Children
Bacteroides thetaiotaomicron	GOs	GO:1903052	1	Children
Bacteroides thetaiotaomicron	GOs	GO:1903362	1	Children
Bacteroides thetaiotaomicron	GOs	GO:1903364	1	Children
Bacteroides thetaiotaomicron	KEGG_Module	M00237	1	Children
Bacteroides thetaiotaomicron	KEGG_Module	M00239	2	Children
Bacteroides thetaiotaomicron	KEGG_Module	M00323	1	Children
Bacteroides thetaiotaomicron	KEGG_Module	M00400	1	Children
Bacteroides thetaiotaomicron	KEGG_Module	M00403	1	Children
Bacteroides thetaiotaomicron	KEGG_Module	M00683	1	Children
Bacteroides thetaiotaomicron	KEGG_Module	M00721	4	Children
Bacteroides thetaiotaomicron	KEGG_Module	M00760	1	Children
Bacteroides uniformis	EC	1.1.1.127	2	Children
Bacteroides uniformis	EC	1.1.1.132	1	Children
Bacteroides uniformis	EC	1.1.1.303	2	Children
Bacteroides uniformis	EC	1.1.1.4	2	Children
Bacteroides uniformis	EC	1.2.1.16	2	Children
Bacteroides uniformis	EC	1.2.1.20	2	Children
Bacteroides uniformis	EC	1.2.1.21	2	Children
Bacteroides uniformis	EC	1.2.1.22	2	Children
Bacteroides uniformis	EC	1.2.1.79	2	Children
Bacteroides uniformis	EC	2.1.1.187	4	Children
Bacteroides uniformis	EC	3.1.2.30	1	Children
Bacteroides uniformis	EC	3.2.1.165	2	Children
Bacteroides uniformis	EC	3.6.3.7	1	Children
Bacteroides uniformis	EC	4.1.3.24	1	Children
Bacteroides uniformis	EC	4.1.3.34	1	Children
Bacteroides uniformis	GOs	GO:0004474	1	Children
Bacteroides uniformis	GOs	GO:0005319	1	Children
Bacteroides uniformis	GOs	GO:0006097	1	Children
Bacteroides uniformis	GOs	GO:0008999	1	Children
Bacteroides uniformis	GOs	GO:0016833	1	Children
Bacteroides uniformis	GOs	GO:0017198	1	Children
Bacteroides uniformis	GOs	GO:0018209	1	Children
Bacteroides uniformis	GOs	GO:0030920	1	Children
Bacteroides uniformis	GOs	GO:0034040	1	Children
Bacteroides uniformis	GOs	GO:0046487	1	Children
Bacteroides uniformis	GOs	GO:0046912	1	Children
Bacteroides uniformis	GOs	GO:0050083	1	Children
Bacteroides uniformis	GOs	GO:1990189	1	Children
Bacteroides uniformis	KEGG_Module	M00238	1	Children
Bacteroides uniformis	KEGG_Module	M00253	1	Children
Bacteroides uniformis	KEGG_Module	M00353	1	Children
Bacteroides uniformis	KEGG_Module	M00355	1	Children
Bacteroides uniformis	KEGG_Module	M00518	2	Children
Bifidobacterium adolescentis	CAZy	GH33	1	Children
Bifidobacterium adolescentis	EC	2.7.1.83	2	Children
Bifidobacterium adolescentis	EC	3.2.1.18	1	Children
Bifidobacterium adolescentis	EC	3.3.1.1	2	Children
Bifidobacterium adolescentis	EC	3.5.1.106	1	Children
Bifidobacterium adolescentis	EC	3.6.3.40	5	Children
Bifidobacterium adolescentis	EC	4.1.3.3	1	Children
Bifidobacterium adolescentis	EC	5.1.3.9	1	Children
Bifidobacterium adolescentis	GOs	GO:0005315	1	Children
Bifidobacterium adolescentis	GOs	GO:0006817	1	Children
Bifidobacterium adolescentis	GOs	GO:0006820	1	Children
Bifidobacterium adolescentis	GOs	GO:0015291	1	Children
Bifidobacterium adolescentis	GOs	GO:0015698	1	Children
Bifidobacterium adolescentis	GOs	GO:0030288	5	Children
Bifidobacterium adolescentis	GOs	GO:0035435	1	Children
Bifidobacterium adolescentis	GOs	GO:0042597	5	Children
Bifidobacterium adolescentis	GOs	GO:0050225	2	Children
Bifidobacterium adolescentis	GOs	GO:0098656	1	Children
Bifidobacterium adolescentis	GOs	GO:0098661	1	Children
Bifidobacterium adolescentis	KEGG_Module	M00227	1	Children
Bifidobacterium adolescentis	KEGG_Module	M00250	5	Children
Bifidobacterium adolescentis	KEGG_Module	M00251	5	Children
Bifidobacterium adolescentis	KEGG_Module	M00589	2	Children
Bifidobacterium adolescentis	KEGG_Module	M00622	1	Children
Bifidobacterium bifidum	CAZy	CBM6	1	Children
Bifidobacterium bifidum	CAZy	GH127	5	Children
Bifidobacterium bifidum	CAZy	GH94	4	Children
Bifidobacterium bifidum	EC	1.1.1.193	6	Children
Bifidobacterium bifidum	EC	1.1.1.287	9	Children
Bifidobacterium bifidum	EC	1.1.1.304	1	Children
Bifidobacterium bifidum	EC	1.1.1.6	2	Children
Bifidobacterium bifidum	EC	1.1.1.76	1	Children
Bifidobacterium bifidum	EC	1.1.1.9	12	Children
Bifidobacterium bifidum	EC	1.20.4.1	2	Children
Bifidobacterium bifidum	EC	1.5.1.28	1	Children
Bifidobacterium bifidum	EC	1.6.5.5	9	Children
Bifidobacterium bifidum	EC	1.9.3.1	2	Children
Bifidobacterium bifidum	EC	2.1.1.184	1	Children
Bifidobacterium bifidum	EC	2.1.1.63	1	Children
Bifidobacterium bifidum	EC	2.1.2.1	2	Children
Bifidobacterium bifidum	EC	2.2.1.9	2	Children
Bifidobacterium bifidum	EC	2.4.1.288	27	Children
Bifidobacterium bifidum	EC	2.4.1.333	4	Children
Bifidobacterium bifidum	EC	2.4.1.52	4	Children
Bifidobacterium bifidum	EC	2.6.1.55	10	Children
Bifidobacterium bifidum	EC	2.7.1.202	3	Children
Bifidobacterium bifidum	EC	2.7.7.47	2	Children
Bifidobacterium bifidum	EC	2.8.3.15	1	Children
Bifidobacterium bifidum	EC	2.8.3.16	1	Children
Bifidobacterium bifidum	EC	3.2.1.177	2	Children
Bifidobacterium bifidum	EC	3.2.1.185	5	Children
Bifidobacterium bifidum	EC	3.2.1.25	1	Children
Bifidobacterium bifidum	EC	3.2.1.31	1	Children
Bifidobacterium bifidum	EC	3.2.2.27	3	Children
Bifidobacterium bifidum	EC	3.5.4.26	6	Children
Bifidobacterium bifidum	EC	3.5.4.28	2	Children
Bifidobacterium bifidum	EC	3.5.4.31	2	Children
Bifidobacterium bifidum	EC	3.6.3.17	5	Children
Bifidobacterium bifidum	EC	3.6.3.21	4	Children
Bifidobacterium bifidum	EC	3.6.3.28	9	Children
Bifidobacterium bifidum	EC	4.1.1.8	1	Children
Bifidobacterium bifidum	EC	5.1.1.17	4	Children
Bifidobacterium bifidum	EC	5.3.1.12	2	Children
Bifidobacterium bifidum	EC	5.4.99.62	2	Children
Bifidobacterium bifidum	EC	6.3.5.4	17	Children
Bifidobacterium bifidum	GOs	GO:0000002	3	Children
Bifidobacterium bifidum	GOs	GO:0000459	3	Children
Bifidobacterium bifidum	GOs	GO:0000460	3	Children
Bifidobacterium bifidum	GOs	GO:0000466	3	Children
Bifidobacterium bifidum	GOs	GO:0000467	3	Children
Bifidobacterium bifidum	GOs	GO:0000469	3	Children
Bifidobacterium bifidum	GOs	GO:0004175	16	Children
Bifidobacterium bifidum	GOs	GO:0004252	16	Children
Bifidobacterium bifidum	GOs	GO:0004372	2	Children
Bifidobacterium bifidum	GOs	GO:0004844	3	Children
Bifidobacterium bifidum	GOs	GO:0006285	3	Children
Bifidobacterium bifidum	GOs	GO:0006563	2	Children
Bifidobacterium bifidum	GOs	GO:0007005	3	Children
Bifidobacterium bifidum	GOs	GO:0008194	27	Children
Bifidobacterium bifidum	GOs	GO:0008236	16	Children
Bifidobacterium bifidum	GOs	GO:0008378	27	Children
Bifidobacterium bifidum	GOs	GO:0008653	27	Children
Bifidobacterium bifidum	GOs	GO:0008921	27	Children
Bifidobacterium bifidum	GOs	GO:0009103	27	Children
Bifidobacterium bifidum	GOs	GO:0009149	1	Children
Bifidobacterium bifidum	GOs	GO:0009164	1	Children
Bifidobacterium bifidum	GOs	GO:0009203	1	Children
Bifidobacterium bifidum	GOs	GO:0009208	1	Children
Bifidobacterium bifidum	GOs	GO:0009210	1	Children
Bifidobacterium bifidum	GOs	GO:0009213	1	Children
Bifidobacterium bifidum	GOs	GO:0009222	1	Children
Bifidobacterium bifidum	GOs	GO:0010383	27	Children
Bifidobacterium bifidum	GOs	GO:0016073	3	Children
Bifidobacterium bifidum	GOs	GO:0016180	3	Children
Bifidobacterium bifidum	GOs	GO:0017171	16	Children
Bifidobacterium bifidum	GOs	GO:0031123	3	Children
Bifidobacterium bifidum	GOs	GO:0031125	3	Children
Bifidobacterium bifidum	GOs	GO:0034472	3	Children
Bifidobacterium bifidum	GOs	GO:0034475	3	Children
Bifidobacterium bifidum	GOs	GO:0034476	3	Children
Bifidobacterium bifidum	GOs	GO:0034656	1	Children
Bifidobacterium bifidum	GOs	GO:0035250	27	Children
Bifidobacterium bifidum	GOs	GO:0035496	27	Children
Bifidobacterium bifidum	GOs	GO:0035539	1	Children
Bifidobacterium bifidum	GOs	GO:0042454	1	Children
Bifidobacterium bifidum	GOs	GO:0043628	3	Children
Bifidobacterium bifidum	GOs	GO:0046046	1	Children
Bifidobacterium bifidum	GOs	GO:0046047	1	Children
Bifidobacterium bifidum	GOs	GO:0046051	1	Children
Bifidobacterium bifidum	GOs	GO:0046052	1	Children
Bifidobacterium bifidum	GOs	GO:0046060	1	Children
Bifidobacterium bifidum	GOs	GO:0046061	1	Children
Bifidobacterium bifidum	GOs	GO:0046076	1	Children
Bifidobacterium bifidum	GOs	GO:0046080	1	Children
Bifidobacterium bifidum	GOs	GO:0046081	1	Children
Bifidobacterium bifidum	GOs	GO:0046133	1	Children
Bifidobacterium bifidum	GOs	GO:0046135	1	Children
Bifidobacterium bifidum	GOs	GO:0047693	1	Children
Bifidobacterium bifidum	GOs	GO:0052573	27	Children
Bifidobacterium bifidum	GOs	GO:0070012	16	Children
Bifidobacterium bifidum	GOs	GO:0070592	27	Children
Bifidobacterium bifidum	GOs	GO:0071769	27	Children
Bifidobacterium bifidum	GOs	GO:0097506	3	Children
Bifidobacterium bifidum	GOs	GO:0097510	3	Children
Bifidobacterium bifidum	GOs	GO:1901658	1	Children
Bifidobacterium bifidum	GOs	GO:1903509	27	Children
Bifidobacterium bifidum	KEGG_Module	M00061	2	Children
Bifidobacterium bifidum	KEGG_Module	M00141	2	Children
Bifidobacterium bifidum	KEGG_Module	M00155	2	Children
Bifidobacterium bifidum	KEGG_Module	M00199	2	Children
Bifidobacterium bifidum	KEGG_Module	M00212	5	Children
Bifidobacterium bifidum	KEGG_Module	M00214	3	Children
Bifidobacterium bifidum	KEGG_Module	M00221	1	Children
Bifidobacterium bifidum	KEGG_Module	M00223	9	Children
Bifidobacterium bifidum	KEGG_Module	M00228	1	Children
Bifidobacterium bifidum	KEGG_Module	M00234	1	Children
Bifidobacterium bifidum	KEGG_Module	M00236	4	Children
Bifidobacterium bifidum	KEGG_Module	M00273	3	Children
Bifidobacterium bifidum	KEGG_Module	M00418	1	Children
Bifidobacterium bifidum	KEGG_Module	M00460	1	Children
Bifidobacterium bifidum	KEGG_Module	M00461	2	Children
Bifidobacterium bifidum	KEGG_Module	M00585	3	Children
Bifidobacterium bifidum	KEGG_Module	M00586	3	Children
Bifidobacterium bifidum	KEGG_Module	M00592	1	Children
Bifidobacterium bifidum	KEGG_Module	M00593	3	Children
Bifidobacterium bifidum	KEGG_Module	M00603	1	Children
Bifidobacterium bifidum	KEGG_Module	M00631	2	Children
Bifidobacterium bifidum	KEGG_Module	M00673	4	Children
Bifidobacterium bifidum	KEGG_Module	M00817	25	Children
Bifidobacterium longum	EC	1.1.1.57	1	Children
Bifidobacterium longum	EC	1.1.1.58	1	Children
Bifidobacterium longum	EC	1.5.1.28	1	Children
Bifidobacterium longum	EC	2.1.1.303	2	Children
Bifidobacterium longum	EC	2.3.1.28	2	Children
Bifidobacterium longum	EC	2.3.1.57	2	Children
Bifidobacterium longum	EC	2.7.1.83	1	Children
Bifidobacterium longum	EC	2.7.7.47	11	Children
Bifidobacterium longum	EC	3.1.4.55	3	Children
Bifidobacterium longum	EC	3.2.1.50	1	Children
Bifidobacterium longum	EC	3.5.1.28	6	Children
Bifidobacterium longum	EC	3.5.4.28	3	Children
Bifidobacterium longum	EC	3.5.4.31	3	Children
Bifidobacterium longum	EC	4.2.1.8	1	Children
Bifidobacterium longum	EC	5.3.1.12	1	Children
Bifidobacterium longum	EC	5.4.99.62	14	Children
Bifidobacterium longum	EC	6.3.4.20	5	Children
Bifidobacterium longum	GOs	GO:0000098	2	Children
Bifidobacterium longum	GOs	GO:0003886	7	Children
Bifidobacterium longum	GOs	GO:0004175	32	Children
Bifidobacterium longum	GOs	GO:0004252	32	Children
Bifidobacterium longum	GOs	GO:0006304	7	Children
Bifidobacterium longum	GOs	GO:0006305	7	Children
Bifidobacterium longum	GOs	GO:0006306	7	Children
Bifidobacterium longum	GOs	GO:0008234	2	Children
Bifidobacterium longum	GOs	GO:0008236	32	Children
Bifidobacterium longum	GOs	GO:0009008	7	Children
Bifidobacterium longum	GOs	GO:0009063	2	Children
Bifidobacterium longum	GOs	GO:0009636	2	Children
Bifidobacterium longum	GOs	GO:0016054	2	Children
Bifidobacterium longum	GOs	GO:0017171	32	Children
Bifidobacterium longum	GOs	GO:0032776	7	Children
Bifidobacterium longum	GOs	GO:0033218	1	Children
Bifidobacterium longum	GOs	GO:0042277	1	Children
Bifidobacterium longum	GOs	GO:0043295	1	Children
Bifidobacterium longum	GOs	GO:0043418	2	Children
Bifidobacterium longum	GOs	GO:0044273	2	Children
Bifidobacterium longum	GOs	GO:0044728	7	Children
Bifidobacterium longum	GOs	GO:0046395	2	Children
Bifidobacterium longum	GOs	GO:0050225	1	Children
Bifidobacterium longum	GOs	GO:0070012	32	Children
Bifidobacterium longum	GOs	GO:0072341	1	Children
Bifidobacterium longum	GOs	GO:0090116	7	Children
Bifidobacterium longum	GOs	GO:1900750	1	Children
Bifidobacterium longum	GOs	GO:1901606	2	Children
Bifidobacterium longum	GOs	GO:1990238	1	Children
Bifidobacterium longum	KEGG_Module	M00348	3	Children
Bifidobacterium longum	KEGG_Module	M00440	3	Children
Bifidobacterium longum	KEGG_Module	M00585	3	Children
Bifidobacterium longum	KEGG_Module	M00586	1	Children
Bifidobacterium longum	KEGG_Module	M00599	2	Children
Bifidobacterium longum	KEGG_Module	M00813	6	Children
Bifidobacterium longum	KEGG_Module	M00826	2	Children
Bifidobacterium longum	KEGG_Module	M00830	2	Children
Bifidobacterium pseudocatenulatum	CAZy	GT39	1	Children
Bifidobacterium pseudocatenulatum	EC	1.2.1.3	1	Children
Bifidobacterium pseudocatenulatum	EC	1.2.99.10	1	Children
Bifidobacterium pseudocatenulatum	EC	1.9.3.1	1	Children
Bifidobacterium pseudocatenulatum	EC	2.1.1.113	1	Children
Bifidobacterium pseudocatenulatum	EC	2.1.1.144	6	Children
Bifidobacterium pseudocatenulatum	EC	2.1.1.197	2	Children
Bifidobacterium pseudocatenulatum	EC	2.4.1.109	1	Children
Bifidobacterium pseudocatenulatum	EC	2.4.1.198	6	Children
Bifidobacterium pseudocatenulatum	EC	2.4.2.19	4	Children
Bifidobacterium pseudocatenulatum	EC	2.5.1.72	4	Children
Bifidobacterium pseudocatenulatum	EC	2.6.1.55	3	Children
Bifidobacterium pseudocatenulatum	EC	2.7.1.170	1	Children
Bifidobacterium pseudocatenulatum	EC	2.7.7.80	1	Children
Bifidobacterium pseudocatenulatum	EC	3.1.1.85	2	Children
Bifidobacterium pseudocatenulatum	EC	3.1.22.4	1	Children
Bifidobacterium pseudocatenulatum	EC	3.1.5.1	1	Children
Bifidobacterium pseudocatenulatum	EC	3.5.1.28	1	Children
Bifidobacterium pseudocatenulatum	EC	3.5.2.6	1	Children
Bifidobacterium pseudocatenulatum	EC	3.6.3.2	2	Children
Bifidobacterium pseudocatenulatum	EC	3.6.3.3	3	Children
Bifidobacterium pseudocatenulatum	EC	3.6.3.5	3	Children
Bifidobacterium pseudocatenulatum	EC	3.7.1.13	2	Children
Bifidobacterium pseudocatenulatum	EC	3.7.1.9	2	Children
Bifidobacterium pseudocatenulatum	EC	4.1.3.38	1	Children
Bifidobacterium pseudocatenulatum	EC	4.2.99.20	2	Children
Bifidobacterium pseudocatenulatum	EC	5.3.1.27	14	Children
Bifidobacterium pseudocatenulatum	GOs	GO:0006203	1	Children
Bifidobacterium pseudocatenulatum	GOs	GO:0008832	1	Children
Bifidobacterium pseudocatenulatum	GOs	GO:0008987	4	Children
Bifidobacterium pseudocatenulatum	GOs	GO:0009146	1	Children
Bifidobacterium pseudocatenulatum	GOs	GO:0009151	1	Children
Bifidobacterium pseudocatenulatum	GOs	GO:0009155	1	Children
Bifidobacterium pseudocatenulatum	GOs	GO:0009204	1	Children
Bifidobacterium pseudocatenulatum	GOs	GO:0009215	1	Children
Bifidobacterium pseudocatenulatum	GOs	GO:0009217	1	Children
Bifidobacterium pseudocatenulatum	GOs	GO:0016793	1	Children
Bifidobacterium pseudocatenulatum	GOs	GO:0019028	5	Children
Bifidobacterium pseudocatenulatum	GOs	GO:0019805	4	Children
Bifidobacterium pseudocatenulatum	GOs	GO:0044423	5	Children
Bifidobacterium pseudocatenulatum	GOs	GO:0046070	1	Children
Bifidobacterium pseudocatenulatum	GOs	GO:0046729	5	Children
Bifidobacterium pseudocatenulatum	GOs	GO:0046798	5	Children
Bifidobacterium pseudocatenulatum	GOs	GO:0046874	4	Children
Bifidobacterium pseudocatenulatum	KEGG_Module	M00065	6	Children
Bifidobacterium pseudocatenulatum	KEGG_Module	M00135	1	Children
Bifidobacterium pseudocatenulatum	KEGG_Module	M00155	1	Children
Bifidobacterium pseudocatenulatum	KEGG_Module	M00322	5	Children
Bifidobacterium pseudocatenulatum	KEGG_Module	M00348	2	Children
Bifidobacterium pseudocatenulatum	KEGG_Module	M00544	2	Children
Bifidobacterium pseudocatenulatum	KEGG_Module	M00569	2	Children
Bifidobacterium pseudocatenulatum	KEGG_Module	M00627	1	Children
Bifidobacterium pseudocatenulatum	KEGG_Module	M00702	1	Children
Bifidobacterium pseudocatenulatum	KEGG_Module	M00747	1	Children
Bifidobacterium pseudocatenulatum	KEGG_Module	M00813	2	Children
Streptococcus salivarius	CAZy	GH29	1	Children
Streptococcus salivarius	EC	1.1.1.83	13	Children
Streptococcus salivarius	EC	1.1.1.93	13	Children
Streptococcus salivarius	EC	2.5.1.30	9	Children
Streptococcus salivarius	EC	2.5.1.90	9	Children
Streptococcus salivarius	EC	2.7.1.199	1	Children
Streptococcus salivarius	EC	2.7.3.13	2	Children
Streptococcus salivarius	EC	2.7.9.2	2	Children
Streptococcus salivarius	EC	3.1.1.41	1	Children
Streptococcus salivarius	EC	3.1.5.1	1	Children
Streptococcus salivarius	EC	3.2.1.51	1	Children
Streptococcus salivarius	EC	3.4.21.83	9	Children
Streptococcus salivarius	EC	3.5.3.11	3	Children
Streptococcus salivarius	EC	3.6.1.22	38	Children
Streptococcus salivarius	EC	3.6.3.44	4	Children
Streptococcus salivarius	EC	4.1.1.73	13	Children
Streptococcus salivarius	EC	4.1.3.17	13	Children
Streptococcus salivarius	GOs	GO:0006195	1	Children
Streptococcus salivarius	GOs	GO:0006203	1	Children
Streptococcus salivarius	GOs	GO:0008832	1	Children
Streptococcus salivarius	GOs	GO:0009146	1	Children
Streptococcus salivarius	GOs	GO:0009151	1	Children
Streptococcus salivarius	GOs	GO:0009155	1	Children
Streptococcus salivarius	GOs	GO:0009204	1	Children
Streptococcus salivarius	GOs	GO:0009215	1	Children
Streptococcus salivarius	GOs	GO:0009217	1	Children
Streptococcus salivarius	GOs	GO:0009267	3	Children
Streptococcus salivarius	GOs	GO:0016793	1	Children
Streptococcus salivarius	GOs	GO:0031669	3	Children
Streptococcus salivarius	GOs	GO:0034198	3	Children
Streptococcus salivarius	GOs	GO:0046070	1	Children
Streptococcus salivarius	GOs	GO:0046386	1	Children
Streptococcus salivarius	GOs	GO:1990928	3	Children
Streptococcus salivarius	KEGG_Module	M00436	2	Children
Streptococcus salivarius	KEGG_Module	M00460	1	Children
Streptococcus salivarius	KEGG_Module	M00700	4	Children
Streptococcus salivarius	KEGG_Module	M00769	4	Children
Streptococcus salivarius	KEGG_Module	M00833	4	Children
Streptococcus salivarius	KEGG_Module	M00834	4	Children
Streptococcus thermophilus	COG_category	B	13	Children
Streptococcus thermophilus	EC	2.4.1.18	1	Children
Streptococcus thermophilus	EC	2.7.8.6	1	Children
Streptococcus thermophilus	EC	5.1.3.6	3	Children
Streptococcus thermophilus	GOs	GO:0003844	1	Children
Streptococcus thermophilus	GOs	GO:0005977	1	Children
Streptococcus thermophilus	GOs	GO:0005978	1	Children
Streptococcus thermophilus	GOs	GO:0006073	1	Children
Streptococcus thermophilus	GOs	GO:0006112	1	Children
Streptococcus thermophilus	GOs	GO:0009250	1	Children
Streptococcus thermophilus	GOs	GO:0044042	1	Children
Streptococcus thermophilus	GOs	GO:1900190	3	Children
Streptococcus thermophilus	KEGG_Module	M00565	1	Children
Alistipes onderdonkii	CAZy	GH29	1	Adults
Alistipes onderdonkii	CAZy	GT21	2	Adults
Alistipes onderdonkii	CAZy	GT8	2	Adults
Alistipes onderdonkii	EC	1.1.1.136	2	Adults
Alistipes onderdonkii	EC	1.1.1.14	1	Adults
Alistipes onderdonkii	EC	1.1.1.159	5	Adults
Alistipes onderdonkii	EC	1.1.1.336	2	Adults
Alistipes onderdonkii	EC	1.1.1.69	3	Adults
Alistipes onderdonkii	EC	1.14.13.231	1	Adults
Alistipes onderdonkii	EC	1.2.5.1	1	Adults
Alistipes onderdonkii	EC	1.3.1.25	5	Adults
Alistipes onderdonkii	EC	1.3.99.26	3	Adults
Alistipes onderdonkii	EC	1.3.99.28	3	Adults
Alistipes onderdonkii	EC	1.3.99.29	3	Adults
Alistipes onderdonkii	EC	1.3.99.31	3	Adults
Alistipes onderdonkii	EC	2.1.1.184	6	Adults
Alistipes onderdonkii	EC	2.3.1.201	2	Adults
Alistipes onderdonkii	EC	2.3.1.47	2	Adults
Alistipes onderdonkii	EC	2.4.1.180	2	Adults
Alistipes onderdonkii	EC	2.4.1.80	2	Adults
Alistipes onderdonkii	EC	2.7.1.5	1	Adults
Alistipes onderdonkii	EC	2.7.1.51	1	Adults
Alistipes onderdonkii	EC	2.7.7.47	2	Adults
Alistipes onderdonkii	EC	2.7.8.20	2	Adults
Alistipes onderdonkii	EC	2.8.1.6	3	Adults
Alistipes onderdonkii	EC	3.1.21.4	6	Adults
Alistipes onderdonkii	EC	3.1.3.11	1	Adults
Alistipes onderdonkii	EC	3.1.5.1	1	Adults
Alistipes onderdonkii	EC	3.2.1.10	3	Adults
Alistipes onderdonkii	EC	3.2.1.197	1	Adults
Alistipes onderdonkii	EC	3.2.1.51	1	Adults
Alistipes onderdonkii	EC	3.4.21.81	1	Adults
Alistipes onderdonkii	EC	3.4.21.88	3	Adults
Alistipes onderdonkii	EC	3.5.1.5	1	Adults
Alistipes onderdonkii	EC	3.5.3.6	1	Adults
Alistipes onderdonkii	EC	4.1.1.50	1	Adults
Alistipes onderdonkii	EC	4.1.99.19	3	Adults
Alistipes onderdonkii	EC	4.3.99.2	1	Adults
Alistipes onderdonkii	EC	5.1.3.6	2	Adults
Alistipes onderdonkii	EC	5.3.1.17	3	Adults
Alistipes onderdonkii	EC	5.3.3.2	3	Adults
Alistipes onderdonkii	EC	5.4.99.16	3	Adults
Alistipes onderdonkii	EC	5.4.99.9	5	Adults
Alistipes onderdonkii	EC	6.3.2.43	1	Adults
Alistipes onderdonkii	EC	6.6.1.2	1	Adults
Alistipes onderdonkii	GOs	GO:0000041	1	Adults
Alistipes onderdonkii	GOs	GO:0000271	2	Adults
Alistipes onderdonkii	GOs	GO:0000725	2	Adults
Alistipes onderdonkii	GOs	GO:0004339	1	Adults
Alistipes onderdonkii	GOs	GO:0004558	1	Adults
Alistipes onderdonkii	GOs	GO:0006310	3	Adults
Alistipes onderdonkii	GOs	GO:0006313	1	Adults
Alistipes onderdonkii	GOs	GO:0008653	2	Adults
Alistipes onderdonkii	GOs	GO:0009103	2	Adults
Alistipes onderdonkii	GOs	GO:0009244	2	Adults
Alistipes onderdonkii	GOs	GO:0015675	1	Adults
Alistipes onderdonkii	GOs	GO:0030288	1	Adults
Alistipes onderdonkii	GOs	GO:0032196	1	Adults
Alistipes onderdonkii	GOs	GO:0033692	2	Adults
Alistipes onderdonkii	GOs	GO:0034637	2	Adults
Alistipes onderdonkii	GOs	GO:0043190	1	Adults
Alistipes onderdonkii	GOs	GO:0046401	2	Adults
Alistipes onderdonkii	GOs	GO:0090599	1	Adults
Alistipes onderdonkii	GOs	GO:0098533	1	Adults
Alistipes onderdonkii	GOs	GO:0098797	1	Adults
Alistipes onderdonkii	GOs	GO:1902495	1	Adults
Alistipes onderdonkii	GOs	GO:1904949	1	Adults
Alistipes onderdonkii	GOs	GO:1990351	1	Adults
Alistipes onderdonkii	KEGG_Module	M00031	1	Adults
Alistipes onderdonkii	KEGG_Module	M00066	2	Adults
Alistipes onderdonkii	KEGG_Module	M00095	3	Adults
Alistipes onderdonkii	KEGG_Module	M00123	5	Adults
Alistipes onderdonkii	KEGG_Module	M00208	2	Adults
Alistipes onderdonkii	KEGG_Module	M00245	1	Adults
Alistipes onderdonkii	KEGG_Module	M00246	1	Adults
Alistipes onderdonkii	KEGG_Module	M00365	3	Adults
Alistipes onderdonkii	KEGG_Module	M00367	3	Adults
Alistipes onderdonkii	KEGG_Module	M00551	5	Adults
Alistipes onderdonkii	KEGG_Module	M00573	5	Adults
Alistipes onderdonkii	KEGG_Module	M00577	5	Adults
Alistipes onderdonkii	KEGG_Module	M00651	4	Adults
Bacteroides caccae	CAZy	GH30	1	Adults
Bacteroides caccae	CAZy	GT10	1	Adults
Bacteroides caccae	EC	1.1.1.30	1	Adults
Bacteroides caccae	EC	1.17.1.1	1	Adults
Bacteroides caccae	EC	2.1.1.130	1	Adults
Bacteroides caccae	EC	2.1.1.132	1	Adults
Bacteroides caccae	EC	2.1.1.133	1	Adults
Bacteroides caccae	EC	2.1.1.151	1	Adults
Bacteroides caccae	EC	2.1.1.195	1	Adults
Bacteroides caccae	EC	2.1.1.271	1	Adults
Bacteroides caccae	EC	2.4.1.152	1	Adults
Bacteroides caccae	EC	2.4.1.349	4	Adults
Bacteroides caccae	EC	2.4.1.65	1	Adults
Bacteroides caccae	EC	2.7.7.15	1	Adults
Bacteroides caccae	EC	3.1.1.5	1	Adults
Bacteroides caccae	EC	3.1.3.97	1	Adults
Bacteroides caccae	EC	3.2.2.28	4	Adults
Bacteroides caccae	EC	4.1.1.82	1	Adults
Bacteroides caccae	EC	5.3.2.6	1	Adults
Bacteroides caccae	EC	5.4.99.60	1	Adults
Bacteroides caccae	EC	5.4.99.61	1	Adults
Bacteroides caccae	GOs	GO:0000271	1	Adults
Bacteroides caccae	GOs	GO:0004596	1	Adults
Bacteroides caccae	GOs	GO:0006473	1	Adults
Bacteroides caccae	GOs	GO:0006474	1	Adults
Bacteroides caccae	GOs	GO:0008080	1	Adults
Bacteroides caccae	GOs	GO:0009250	1	Adults
Bacteroides caccae	GOs	GO:0016407	1	Adults
Bacteroides caccae	GOs	GO:0016410	1	Adults
Bacteroides caccae	GOs	GO:0031248	1	Adults
Bacteroides caccae	GOs	GO:0033692	1	Adults
Bacteroides caccae	GOs	GO:0034212	1	Adults
Bacteroides caccae	GOs	GO:0034637	1	Adults
Bacteroides caccae	GOs	GO:0043543	1	Adults
Bacteroides caccae	GOs	GO:1902493	1	Adults
Bacteroides caccae	KEGG_Module	M00088	1	Adults
Bacteroides caccae	KEGG_Module	M00090	1	Adults
Bacteroides caccae	KEGG_Module	M00224	1	Adults
Bacteroides fragilis	CAZy	GH88	3	Adults
Bacteroides fragilis	CAZy	PL12	2	Adults
Bacteroides fragilis	EC	1.1.1.132	1	Adults
Bacteroides fragilis	EC	1.1.1.17	3	Adults
Bacteroides fragilis	EC	1.1.1.58	3	Adults
Bacteroides fragilis	EC	2.7.1.63	1	Adults
Bacteroides fragilis	EC	2.7.7.82	3	Adults
Bacteroides fragilis	EC	2.7.8.20	1	Adults
Bacteroides fragilis	EC	2.7.8.43	1	Adults
Bacteroides fragilis	EC	3.1.3.104	1	Adults
Bacteroides fragilis	EC	3.2.1.180	3	Adults
Bacteroides fragilis	EC	3.2.1.89	2	Adults
Bacteroides fragilis	EC	4.2.2.8	2	Adults
Bacteroides fragilis	EC	5.1.3.4	1	Adults
Bacteroides fragilis	EC	5.3.1.4	1	Adults
Bacteroides fragilis	GOs	GO:0006029	1	Adults
Bacteroides fragilis	GOs	GO:0006516	1	Adults
Bacteroides fragilis	GOs	GO:0009026	3	Adults
Bacteroides fragilis	GOs	GO:0015021	1	Adults
Bacteroides fragilis	GOs	GO:0016837	1	Adults
Bacteroides fragilis	GOs	GO:0019586	3	Adults
Bacteroides fragilis	GOs	GO:0019698	3	Adults
Bacteroides fragilis	GOs	GO:0030167	1	Adults
Bacteroides fragilis	GOs	GO:0030200	1	Adults
Bacteroides fragilis	GOs	GO:0030201	1	Adults
Bacteroides fragilis	GOs	GO:0043726	1	Adults
Bacteroides fragilis	GOs	GO:0046396	3	Adults
Bacteroides fragilis	GOs	GO:0046397	3	Adults
Bacteroides fragilis	GOs	GO:0051287	3	Adults
Bacteroides fragilis	KEGG_Module	M00237	2	Adults
Bacteroides fragilis	KEGG_Module	M00323	2	Adults
Bacteroides fragilis	KEGG_Module	M00334	1	Adults
Bacteroides fragilis	KEGG_Module	M00400	1	Adults
Bacteroides fragilis	KEGG_Module	M00403	1	Adults
Bacteroides fragilis	KEGG_Module	M00550	1	Adults
Bacteroides fragilis	KEGG_Module	M00722	1	Adults
Bacteroides ovatus	CAZy	GH99	4	Adults
Bacteroides ovatus	EC	1.1.1.103	1	Adults
Bacteroides ovatus	EC	1.1.1.30	1	Adults
Bacteroides ovatus	EC	1.2.1.3	1	Adults
Bacteroides ovatus	EC	1.2.1.88	1	Adults
Bacteroides ovatus	EC	1.3.3.15	1	Adults
Bacteroides ovatus	EC	1.3.3.4	1	Adults
Bacteroides ovatus	EC	1.5.5.2	1	Adults
Bacteroides ovatus	EC	2.3.1.128	1	Adults
Bacteroides ovatus	EC	2.3.1.202	1	Adults
Bacteroides ovatus	EC	2.5.1.97	6	Adults
Bacteroides ovatus	EC	2.6.1.102	3	Adults
Bacteroides ovatus	EC	2.6.1.44	1	Adults
Bacteroides ovatus	EC	2.6.1.45	1	Adults
Bacteroides ovatus	EC	2.6.1.51	1	Adults
Bacteroides ovatus	EC	2.7.1.95	2	Adults
Bacteroides ovatus	EC	2.7.8.36	1	Adults
Bacteroides ovatus	EC	2.8.2.1	4	Adults
Bacteroides ovatus	EC	3.2.1.10	1	Adults
Bacteroides ovatus	EC	3.2.1.130	4	Adults
Bacteroides ovatus	EC	3.2.1.198	4	Adults
Bacteroides ovatus	EC	3.2.2.23	1	Adults
Bacteroides ovatus	EC	3.4.21.66	2	Adults
Bacteroides ovatus	EC	3.4.24.20	2	Adults
Bacteroides ovatus	EC	3.9.1.2	1	Adults
Bacteroides ovatus	EC	4.1.1.82	1	Adults
Bacteroides ovatus	EC	4.1.1.83	2	Adults
Bacteroides ovatus	EC	4.2.1.115	2	Adults
Bacteroides ovatus	EC	4.3.1.19	1	Adults
Bacteroides ovatus	EC	5.4.3.8	1	Adults
Bacteroides ovatus	EC	5.4.99.16	1	Adults
Bacteroides ovatus	GOs	GO:0001763	1	Adults
Bacteroides ovatus	GOs	GO:0002009	1	Adults
Bacteroides ovatus	GOs	GO:0003401	1	Adults
Bacteroides ovatus	GOs	GO:0003678	1	Adults
Bacteroides ovatus	GOs	GO:0004003	1	Adults
Bacteroides ovatus	GOs	GO:0004386	1	Adults
Bacteroides ovatus	GOs	GO:0007275	1	Adults
Bacteroides ovatus	GOs	GO:0008026	1	Adults
Bacteroides ovatus	GOs	GO:0009653	1	Adults
Bacteroides ovatus	GOs	GO:0009791	1	Adults
Bacteroides ovatus	GOs	GO:0009887	1	Adults
Bacteroides ovatus	GOs	GO:0009888	1	Adults
Bacteroides ovatus	GOs	GO:0009896	1	Adults
Bacteroides ovatus	GOs	GO:0030162	1	Adults
Bacteroides ovatus	GOs	GO:0030323	1	Adults
Bacteroides ovatus	GOs	GO:0030324	1	Adults
Bacteroides ovatus	GOs	GO:0031331	1	Adults
Bacteroides ovatus	GOs	GO:0032392	1	Adults
Bacteroides ovatus	GOs	GO:0032501	1	Adults
Bacteroides ovatus	GOs	GO:0032508	1	Adults
Bacteroides ovatus	GOs	GO:0033202	1	Adults
Bacteroides ovatus	GOs	GO:0035239	1	Adults
Bacteroides ovatus	GOs	GO:0035295	1	Adults
Bacteroides ovatus	GOs	GO:0042176	1	Adults
Bacteroides ovatus	GOs	GO:0042692	1	Adults
Bacteroides ovatus	GOs	GO:0043138	1	Adults
Bacteroides ovatus	GOs	GO:0043140	1	Adults
Bacteroides ovatus	GOs	GO:0045732	1	Adults
Bacteroides ovatus	GOs	GO:0045862	1	Adults
Bacteroides ovatus	GOs	GO:0048286	1	Adults
Bacteroides ovatus	GOs	GO:0048513	1	Adults
Bacteroides ovatus	GOs	GO:0048729	1	Adults
Bacteroides ovatus	GOs	GO:0048731	1	Adults
Bacteroides ovatus	GOs	GO:0048747	1	Adults
Bacteroides ovatus	GOs	GO:0048754	1	Adults
Bacteroides ovatus	GOs	GO:0051146	1	Adults
Bacteroides ovatus	GOs	GO:0051276	1	Adults
Bacteroides ovatus	GOs	GO:0055001	1	Adults
Bacteroides ovatus	GOs	GO:0055002	1	Adults
Bacteroides ovatus	GOs	GO:0060425	1	Adults
Bacteroides ovatus	GOs	GO:0060429	1	Adults
Bacteroides ovatus	GOs	GO:0060441	1	Adults
Bacteroides ovatus	GOs	GO:0060447	1	Adults
Bacteroides ovatus	GOs	GO:0060541	1	Adults
Bacteroides ovatus	GOs	GO:0060560	1	Adults
Bacteroides ovatus	GOs	GO:0060562	1	Adults
Bacteroides ovatus	GOs	GO:0060602	1	Adults
Bacteroides ovatus	GOs	GO:0061061	1	Adults
Bacteroides ovatus	GOs	GO:0061136	1	Adults
Bacteroides ovatus	GOs	GO:0061138	1	Adults
Bacteroides ovatus	GOs	GO:0070035	1	Adults
Bacteroides ovatus	GOs	GO:0071103	1	Adults
Bacteroides ovatus	GOs	GO:1901800	1	Adults
Bacteroides ovatus	GOs	GO:1903050	1	Adults
Bacteroides ovatus	GOs	GO:1903052	1	Adults
Bacteroides ovatus	GOs	GO:1903362	1	Adults
Bacteroides ovatus	GOs	GO:1903364	1	Adults
Bacteroides ovatus	KEGG_Module	M00088	1	Adults
Bacteroides ovatus	KEGG_Module	M00190	1	Adults
Bacteroides ovatus	KEGG_Module	M00224	5	Adults
Bacteroides ovatus	KEGG_Module	M00331	1	Adults
Bacteroides ovatus	KEGG_Module	M00333	1	Adults
Bacteroides ovatus	KEGG_Module	M00445	2	Adults
Bacteroides ovatus	KEGG_Module	M00495	1	Adults
Bacteroides ovatus	KEGG_Module	M00496	1	Adults
Bacteroides thetaiotaomicron	CAZy	CE10	1	Adults
Bacteroides thetaiotaomicron	EC	2.3.1.183	1	Adults
Bacteroides thetaiotaomicron	EC	2.4.1.349	3	Adults
Bacteroides thetaiotaomicron	EC	2.7.7.47	1	Adults
Bacteroides thetaiotaomicron	EC	3.1.4.17	2	Adults
Bacteroides thetaiotaomicron	EC	3.1.4.53	2	Adults
Bacteroides thetaiotaomicron	EC	3.4.24.20	3	Adults
Bacteroides thetaiotaomicron	EC	4.1.99.22	2	Adults
Bacteroides thetaiotaomicron	EC	4.4.1.15	1	Adults
Bacteroides thetaiotaomicron	EC	4.6.1.17	2	Adults
Bacteroides thetaiotaomicron	EC	5.3.2.6	3	Adults
Bacteroides thetaiotaomicron	GOs	GO:0004022	1	Adults
Bacteroides thetaiotaomicron	GOs	GO:0004112	2	Adults
Bacteroides thetaiotaomicron	GOs	GO:0004114	2	Adults
Bacteroides thetaiotaomicron	GOs	GO:0004115	2	Adults
Bacteroides thetaiotaomicron	GOs	GO:0005694	1	Adults
Bacteroides thetaiotaomicron	GOs	GO:0005739	1	Adults
Bacteroides thetaiotaomicron	GOs	GO:0006195	2	Adults
Bacteroides thetaiotaomicron	GOs	GO:0006198	2	Adults
Bacteroides thetaiotaomicron	GOs	GO:0006323	1	Adults
Bacteroides thetaiotaomicron	GOs	GO:0006915	1	Adults
Bacteroides thetaiotaomicron	GOs	GO:0007166	1	Adults
Bacteroides thetaiotaomicron	GOs	GO:0008199	2	Adults
Bacteroides thetaiotaomicron	GOs	GO:0008219	1	Adults
Bacteroides thetaiotaomicron	GOs	GO:0008625	1	Adults
Bacteroides thetaiotaomicron	GOs	GO:0008663	2	Adults
Bacteroides thetaiotaomicron	GOs	GO:0009154	2	Adults
Bacteroides thetaiotaomicron	GOs	GO:0009187	2	Adults
Bacteroides thetaiotaomicron	GOs	GO:0009214	2	Adults
Bacteroides thetaiotaomicron	GOs	GO:0009261	2	Adults
Bacteroides thetaiotaomicron	GOs	GO:0009295	1	Adults
Bacteroides thetaiotaomicron	GOs	GO:0009405	2	Adults
Bacteroides thetaiotaomicron	GOs	GO:0010383	1	Adults
Bacteroides thetaiotaomicron	GOs	GO:0010410	1	Adults
Bacteroides thetaiotaomicron	GOs	GO:0010411	1	Adults
Bacteroides thetaiotaomicron	GOs	GO:0010941	1	Adults
Bacteroides thetaiotaomicron	GOs	GO:0012501	1	Adults
Bacteroides thetaiotaomicron	GOs	GO:0032993	1	Adults
Bacteroides thetaiotaomicron	GOs	GO:0042301	2	Adults
Bacteroides thetaiotaomicron	GOs	GO:0042545	2	Adults
Bacteroides thetaiotaomicron	GOs	GO:0042981	1	Adults
Bacteroides thetaiotaomicron	GOs	GO:0043067	1	Adults
Bacteroides thetaiotaomicron	GOs	GO:0043281	1	Adults
Bacteroides thetaiotaomicron	GOs	GO:0043590	1	Adults
Bacteroides thetaiotaomicron	GOs	GO:0044036	1	Adults
Bacteroides thetaiotaomicron	GOs	GO:0044403	1	Adults
Bacteroides thetaiotaomicron	GOs	GO:0044419	3	Adults
Bacteroides thetaiotaomicron	GOs	GO:0045229	2	Adults
Bacteroides thetaiotaomicron	GOs	GO:0046058	2	Adults
Bacteroides thetaiotaomicron	GOs	GO:0051276	1	Adults
Bacteroides thetaiotaomicron	GOs	GO:0051336	1	Adults
Bacteroides thetaiotaomicron	GOs	GO:0052547	1	Adults
Bacteroides thetaiotaomicron	GOs	GO:0052548	1	Adults
Bacteroides thetaiotaomicron	GOs	GO:0071103	1	Adults
Bacteroides thetaiotaomicron	GOs	GO:0071554	3	Adults
Bacteroides thetaiotaomicron	GOs	GO:0071555	2	Adults
Bacteroides thetaiotaomicron	GOs	GO:0072523	2	Adults
Bacteroides thetaiotaomicron	GOs	GO:0085030	1	Adults
Bacteroides thetaiotaomicron	GOs	GO:0097190	1	Adults
Bacteroides thetaiotaomicron	GOs	GO:0097191	1	Adults
Bacteroides thetaiotaomicron	GOs	GO:1990104	1	Adults
Bacteroides thetaiotaomicron	GOs	GO:1990178	1	Adults
Bacteroides thetaiotaomicron	GOs	GO:2000116	1	Adults
Bacteroides thetaiotaomicron	GOs	GO:2000895	1	Adults
Bacteroides thetaiotaomicron	GOs	GO:2000899	1	Adults
Bacteroides uniformis	CAZy	AA10	2	Adults
Bacteroides uniformis	CAZy	CBM73	2	Adults
Bacteroides uniformis	CAZy	GH59	2	Adults
Bacteroides uniformis	CAZy	GH68	1	Adults
Bacteroides uniformis	CAZy	PL11	3	Adults
Bacteroides uniformis	CAZy	PL21	1	Adults
Bacteroides uniformis	CAZy	PL4	7	Adults
Bacteroides uniformis	EC	1.1.1.14	2	Adults
Bacteroides uniformis	EC	1.1.1.2	3	Adults
Bacteroides uniformis	EC	1.1.1.261	6	Adults
Bacteroides uniformis	EC	1.1.1.34	13	Adults
Bacteroides uniformis	EC	1.1.1.346	2	Adults
Bacteroides uniformis	EC	1.1.1.65	1	Adults
Bacteroides uniformis	EC	1.1.1.67	1	Adults
Bacteroides uniformis	EC	1.1.3.9	1	Adults
Bacteroides uniformis	EC	1.11.1.6	5	Adults
Bacteroides uniformis	EC	1.12.98.1	4	Adults
Bacteroides uniformis	EC	1.13.11.3	1	Adults
Bacteroides uniformis	EC	1.16.3.1	4	Adults
Bacteroides uniformis	EC	1.17.1.1	5	Adults
Bacteroides uniformis	EC	1.2.1.3	2	Adults
Bacteroides uniformis	EC	1.2.1.88	2	Adults
Bacteroides uniformis	EC	1.2.4.4	2	Adults
Bacteroides uniformis	EC	1.3.5.2	2	Adults
Bacteroides uniformis	EC	1.3.5.3	3	Adults
Bacteroides uniformis	EC	1.5.1.40	1	Adults
Bacteroides uniformis	EC	1.5.5.2	2	Adults
Bacteroides uniformis	EC	2.1.1.137	4	Adults
Bacteroides uniformis	EC	2.1.1.265	1	Adults
Bacteroides uniformis	EC	2.3.1.128	1	Adults
Bacteroides uniformis	EC	2.3.1.61	2	Adults
Bacteroides uniformis	EC	2.3.2.23	3	Adults
Bacteroides uniformis	EC	2.4.1.10	1	Adults
Bacteroides uniformis	EC	2.4.1.349	1	Adults
Bacteroides uniformis	EC	2.4.1.52	1	Adults
Bacteroides uniformis	EC	2.4.1.60	1	Adults
Bacteroides uniformis	EC	2.6.1.13	3	Adults
Bacteroides uniformis	EC	2.7.1.89	13	Adults
Bacteroides uniformis	EC	2.7.4.6	9	Adults
Bacteroides uniformis	EC	2.7.7.74	8	Adults
Bacteroides uniformis	EC	2.8.2.22	12	Adults
Bacteroides uniformis	EC	3.1.1.45	1	Adults
Bacteroides uniformis	EC	3.2.1.46	2	Adults
Bacteroides uniformis	EC	3.2.1.73	3	Adults
Bacteroides uniformis	EC	3.3.1.1	2	Adults
Bacteroides uniformis	EC	3.4.21.26	1	Adults
Bacteroides uniformis	EC	3.4.22.10	2	Adults
Bacteroides uniformis	EC	3.4.22.70	7	Adults
Bacteroides uniformis	EC	3.5.2.17	2	Adults
Bacteroides uniformis	EC	3.5.3.1	4	Adults
Bacteroides uniformis	EC	3.5.4.3	12	Adults
Bacteroides uniformis	EC	3.8.1.2	1	Adults
Bacteroides uniformis	EC	3.9.1.2	2	Adults
Bacteroides uniformis	EC	4.1.1.22	13	Adults
Bacteroides uniformis	EC	4.1.1.52	1	Adults
Bacteroides uniformis	EC	4.2.1.96	4	Adults
Bacteroides uniformis	EC	4.2.2.23	10	Adults
Bacteroides uniformis	EC	4.2.2.3	1	Adults
Bacteroides uniformis	EC	4.4.1.11	1	Adults
Bacteroides uniformis	EC	4.4.1.25	1	Adults
Bacteroides uniformis	EC	5.1.1.12	1	Adults
Bacteroides uniformis	EC	5.3.1.15	1	Adults
Bacteroides uniformis	EC	6.2.1.5	2	Adults
Bacteroides uniformis	EC	6.3.1.20	2	Adults
Bacteroides uniformis	GOs	GO:0000096	2	Adults
Bacteroides uniformis	GOs	GO:0001130	1	Adults
Bacteroides uniformis	GOs	GO:0001199	1	Adults
Bacteroides uniformis	GOs	GO:0001204	1	Adults
Bacteroides uniformis	GOs	GO:0001210	1	Adults
Bacteroides uniformis	GOs	GO:0001218	1	Adults
Bacteroides uniformis	GOs	GO:0002790	3	Adults
Bacteroides uniformis	GOs	GO:0002953	1	Adults
Bacteroides uniformis	GOs	GO:0003924	7	Adults
Bacteroides uniformis	GOs	GO:0004013	2	Adults
Bacteroides uniformis	GOs	GO:0004016	4	Adults
Bacteroides uniformis	GOs	GO:0005539	1	Adults
Bacteroides uniformis	GOs	GO:0006026	8	Adults
Bacteroides uniformis	GOs	GO:0006027	3	Adults
Bacteroides uniformis	GOs	GO:0006030	5	Adults
Bacteroides uniformis	GOs	GO:0006032	5	Adults
Bacteroides uniformis	GOs	GO:0006534	2	Adults
Bacteroides uniformis	GOs	GO:0006555	2	Adults
Bacteroides uniformis	GOs	GO:0008201	1	Adults
Bacteroides uniformis	GOs	GO:0009306	3	Adults
Bacteroides uniformis	GOs	GO:0009975	4	Adults
Bacteroides uniformis	GOs	GO:0010038	1	Adults
Bacteroides uniformis	GOs	GO:0016801	2	Adults
Bacteroides uniformis	GOs	GO:0016802	2	Adults
Bacteroides uniformis	GOs	GO:0016849	4	Adults
Bacteroides uniformis	GOs	GO:0017053	1	Adults
Bacteroides uniformis	GOs	GO:0030202	1	Adults
Bacteroides uniformis	GOs	GO:0030204	2	Adults
Bacteroides uniformis	GOs	GO:0030207	2	Adults
Bacteroides uniformis	GOs	GO:0030211	1	Adults
Bacteroides uniformis	GOs	GO:0030340	2	Adults
Bacteroides uniformis	GOs	GO:0030341	2	Adults
Bacteroides uniformis	GOs	GO:0032153	7	Adults
Bacteroides uniformis	GOs	GO:0032940	3	Adults
Bacteroides uniformis	GOs	GO:0033353	2	Adults
Bacteroides uniformis	GOs	GO:0033999	2	Adults
Bacteroides uniformis	GOs	GO:0042737	5	Adults
Bacteroides uniformis	GOs	GO:0044273	3	Adults
Bacteroides uniformis	GOs	GO:0046348	5	Adults
Bacteroides uniformis	GOs	GO:0046439	2	Adults
Bacteroides uniformis	GOs	GO:0046498	2	Adults
Bacteroides uniformis	GOs	GO:0046500	2	Adults
Bacteroides uniformis	GOs	GO:0046903	3	Adults
Bacteroides uniformis	GOs	GO:0047488	1	Adults
Bacteroides uniformis	GOs	GO:0050654	2	Adults
Bacteroides uniformis	GOs	GO:0050897	1	Adults
Bacteroides uniformis	GOs	GO:0065002	3	Adults
Bacteroides uniformis	GOs	GO:0071241	1	Adults
Bacteroides uniformis	GOs	GO:0071248	1	Adults
Bacteroides uniformis	GOs	GO:1901071	5	Adults
Bacteroides uniformis	GOs	GO:1901072	5	Adults
Bacteroides uniformis	GOs	GO:1901681	1	Adults
Bacteroides uniformis	GOs	GO:1903510	3	Adults
Bacteroides uniformis	KEGG_Module	M00134	4	Adults
Bacteroides uniformis	KEGG_Module	M00188	1	Adults
Bacteroides uniformis	KEGG_Module	M00546	2	Adults
Bacteroides uniformis	KEGG_Module	M00762	1	Adults
Bifidobacterium adolescentis	CAZy	GH18	2	Adults
Bifidobacterium adolescentis	CAZy	GH29	4	Adults
Bifidobacterium adolescentis	EC	1.16.1.1	2	Adults
Bifidobacterium adolescentis	EC	2.1.1.144	3	Adults
Bifidobacterium adolescentis	EC	2.1.1.177	1	Adults
Bifidobacterium adolescentis	EC	2.1.1.184	7	Adults
Bifidobacterium adolescentis	EC	2.1.1.79	3	Adults
Bifidobacterium adolescentis	EC	2.5.1.72	3	Adults
Bifidobacterium adolescentis	EC	2.7.7.39	1	Adults
Bifidobacterium adolescentis	EC	3.2.1.14	2	Adults
Bifidobacterium adolescentis	EC	3.2.1.96	1	Adults
Bifidobacterium adolescentis	EC	3.5.1.104	3	Adults
Bifidobacterium adolescentis	EC	3.5.1.124	1	Adults
Bifidobacterium adolescentis	EC	3.6.3.2	3	Adults
Bifidobacterium adolescentis	EC	5.1.3.22	2	Adults
Bifidobacterium adolescentis	GOs	GO:0002790	5	Adults
Bifidobacterium adolescentis	GOs	GO:0006308	1	Adults
Bifidobacterium adolescentis	GOs	GO:0008987	3	Adults
Bifidobacterium adolescentis	GOs	GO:0009306	5	Adults
Bifidobacterium adolescentis	GOs	GO:0019805	3	Adults
Bifidobacterium adolescentis	GOs	GO:0032940	5	Adults
Bifidobacterium adolescentis	GOs	GO:0044315	5	Adults
Bifidobacterium adolescentis	GOs	GO:0046874	3	Adults
Bifidobacterium adolescentis	GOs	GO:0046903	5	Adults
Bifidobacterium adolescentis	KEGG_Module	M00279	2	Adults
Bifidobacterium adolescentis	KEGG_Module	M00299	1	Adults
Bifidobacterium adolescentis	KEGG_Module	M00300	1	Adults
Bifidobacterium adolescentis	KEGG_Module	M00323	2	Adults
Bifidobacterium bifidum	COG_category	Z	2	Adults
Bifidobacterium bifidum	EC	3.1.3.2	1	Adults
Bifidobacterium bifidum	EC	6.5.1.3	2	Adults
Bifidobacterium longum	CAZy	GT36	4	Adults
Bifidobacterium longum	EC	1.1.1.18	1	Adults
Bifidobacterium longum	EC	1.1.1.369	1	Adults
Bifidobacterium longum	EC	1.5.1.40	4	Adults
Bifidobacterium longum	EC	2.1.1.10	1	Adults
Bifidobacterium longum	EC	2.4.1.20	4	Adults
Bifidobacterium longum	EC	2.7.8.11	11	Adults
Bifidobacterium longum	GOs	GO:0003881	11	Adults
Bifidobacterium longum	GOs	GO:0003882	11	Adults
Bifidobacterium pseudocatenulatum	EC	1.1.1.140	1	Adults
Bifidobacterium pseudocatenulatum	EC	2.1.1.184	13	Adults
Bifidobacterium pseudocatenulatum	EC	2.4.2.10	2	Adults
Bifidobacterium pseudocatenulatum	EC	4.2.2.17	1	Adults
Bifidobacterium pseudocatenulatum	KEGG_Module	M00273	1	Adults
Streptococcus salivarius	EC	2.7.7.60	2	Adults
Streptococcus salivarius	GOs	GO:0005319	1	Adults
Streptococcus salivarius	GOs	GO:0006869	1	Adults
Streptococcus salivarius	GOs	GO:0010876	1	Adults
Streptococcus salivarius	GOs	GO:0034040	1	Adults
Streptococcus salivarius	KEGG_Module	M00135	1	Adults
Streptococcus thermophilus	GOs	GO:0001047	2	Adults
Streptococcus thermophilus	GOs	GO:0010039	1	Adults
Streptococcus thermophilus	GOs	GO:0010944	2	Adults
Streptococcus thermophilus	GOs	GO:0019028	2	Adults
Streptococcus thermophilus	GOs	GO:0019030	2	Adults
Streptococcus thermophilus	GOs	GO:0019042	2	Adults
Streptococcus thermophilus	GOs	GO:0019044	2	Adults
Streptococcus thermophilus	GOs	GO:0039620	2	Adults
Streptococcus thermophilus	GOs	GO:0043902	2	Adults
Streptococcus thermophilus	GOs	GO:0043903	2	Adults
Streptococcus thermophilus	GOs	GO:0046729	2	Adults
Streptococcus thermophilus	GOs	GO:0046782	2	Adults
Streptococcus thermophilus	GOs	GO:0046798	2	Adults
Streptococcus thermophilus	GOs	GO:0048524	2	Adults
Streptococcus thermophilus	GOs	GO:0050434	2	Adults
Streptococcus thermophilus	GOs	GO:0050792	2	Adults
Streptococcus thermophilus	GOs	GO:0071241	1	Adults
Streptococcus thermophilus	GOs	GO:0071248	1	Adults
Streptococcus thermophilus	GOs	GO:0071281	1	Adults
Streptococcus thermophilus	GOs	GO:0098004	2	Adults
Streptococcus thermophilus	KEGG_Module	M00710	1	Adults
