# Supplementary material for: A compendium of 32,277 metagenome-assembled genomes and over 80 million genes from the early-life human gut microbiome
Source: Nat Commun. 2022 Sep 1;13:5139. doi: 10.1038/s41467-022-32805-z (PMC9437082; doi:10.1038/s41467-022-32805-z)
Supplement: Supplementary file 12 — Source Data [file 41467_2022_32805_MOESM12_ESM.xlsx]

## Sheet: Fig.1cd
Category	Completeness (%)	Contamination (%)	No. of contigs	Mean read depth	Contigs N50(kb)	Unique tRNAs	Abundance (CPM)	Strain heterogeneity (%)
Near-complete	98.92	0.576	78	29.3267	47.59	20	202.986	0.0212678
Near-complete	98.2	0.465	52	139.016	174.293	18	925.537	0.000364823
Near-complete	98	0.703	224	13.73	16.541	18	96.3025	0.152861
Near-complete	96.95	0.265	76	277.075	77.354	17	1934.66	0.000563616
Near-complete	100	0	27	429.795	111.502	19	7375.05	0.00129992
Near-complete	100	0	16	619.333	215.339	20	9938.74	4.91345e-05
Near-complete	99.53	0.679	84	47.4555	100.633	18	778.323	0.000598776
Near-complete	99.53	0	51	56.9367	76.893	20	937.406	0.000221453
Near-complete	99.96	0.293	103	519.464	93.244	18	3415.68	0.00248629
Near-complete	99.62	0.187	104	40.1264	50.893	19	272.508	0.00122898
Near-complete	95.3	0.399	156	15.7743	52.83	17	102.999	0.000824852
Medium-quality (QS≤75)	59.33	0.518	759	6.2447	2.116	17	51.7659	0.446897
Near-complete	99.68	0.55	180	124.599	40.302	18	1431.05	0.00273654
Near-complete	99.07	0.96	136	12.1233	26.275	20	151	0.16235
Near-complete	97.36	0.908	143	91.8278	52.465	20	1134.84	0.000924434
Near-complete	99.45	0	71	27.8146	63.468	19	164.767	0.00417514
Near-complete	99.38	0.617	40	39.654	70.142	19	236.606	0.000805151
Near-complete	99.1	0.618	91	21.5904	27.895	15	128.827	0.00107413
Near-complete	98.63	0.34	24	192.576	162.916	20	1161.53	0.00169239
Near-complete	98.54	1.958	415	16.2461	16.133	18	102.03	0.0783001
Near-complete	98.37	1.666	234	17.383	22.434	16	111.193	0.013728
Near-complete	93.15	1.497	40	166.781	78.265	18	1016.48	0.00320247
Near-complete	100	0	20	542.161	208.209	20	5970.84	9.50029e-05
Near-complete	99.67	0.497	48	61.608	195.152	18	596.833	0.000871635
Near-complete	99.65	1.047	91	61.201	34.323	18	687.314	0.0104396
Near-complete	98.45	1.026	128	11.258	25.432	20	125.765	0.00317507
Near-complete	98.18	0	217	16.0192	14.955	9	160.834	0.00166482
Near-complete	92.48	1.579	528	29.0543	6.405	20	363.502	0.00130169
Near-complete	100	0	23	310.916	236.249	18	1048.35	0.00139577
Near-complete	100	0	66	39.8061	97.823	19	134.267	0.00220565
Near-complete	99.44	0.628	119	17.9844	40.595	19	61.7526	0.0148798
Near-complete	99.37	1.63	37	79.1595	102.849	18	264.772	0.000733662
Near-complete	98.75	1.25	71	150.425	67.561	19	470.189	0.00346802
Near-complete	93.54	3.407	253	253.009	7.376	16	1000.12	0.266552
Medium-quality (QS≤75)	87.08	4.645	684	25.8168	7.341	15	98.3241	0.232738
Medium-quality (QS>75)	86.16	0.713	753	8.57116	3.72	13	34.459	0.057186
Near-complete	98.1	0	343	38.134	19.01	14	102.541	0.0290246
Near-complete	97.27	0.68	273	46.8769	11.878	19	127.046	0.00193657
Near-complete	97.24	0.671	329	20.9356	10.817	16	63.8792	0.113006
Near-complete	96.77	2.88	58	114.503	61.618	19	318.808	0.0140632
Near-complete	92.06	1.453	343	11.7815	5.592	10	36.3013	0.31028
Near-complete	91.13	1.34	190	83.5619	16.437	18	230.541	0.109025
Near-complete	90.71	2.215	203	17.0784	15.703	17	49.0037	0.0123247
Medium-quality (QS>75)	89.2	0.671	345	12.4491	6.072	11	34.5257	0.0230288
Medium-quality (QS≤75)	88.46	2.878	133	29.8798	21.913	18	83.9313	0.104128
Medium-quality (QS>75)	82.3	0	170	37.0605	17.36	16	100.141	0.041251
Medium-quality (QS>75)	82.09	1.174	549	11.1311	4.807	12	32.2941	0.0381203
Medium-quality (QS≤75)	74.79	0.47	187	30.5654	15.31	18	85.6372	0.0635394
Medium-quality (QS≤75)	69.75	0	300	18.2357	8.884	13	54.0714	0.228418
Medium-quality (QS≤75)	68.7	0	276	16.9862	7.051	15	52.9002	0.32225
Near-complete	99.32	1.342	85	20.2438	54.898	18	52.7339	0.0168414
Near-complete	99.32	1.006	45	16.4329	86.361	17	45.7809	0.00226373
Near-complete	98.63	0	83	31.5794	68.441	18	88.902	0.00296609
Near-complete	98.44	0.965	93	34.684	36.779	20	109.281	0.0279677
Near-complete	98.23	3.531	60	25.972	115.926	20	73.3115	0.00136098
Near-complete	97.98	0.335	39	31.3385	70.344	19	88.9819	0.00103899
Near-complete	97.82	1.207	46	57.1904	90.095	19	160.25	0.00222387
Near-complete	97.78	1.265	69	21.6171	56.71	19	59.2477	0.0036068
Near-complete	96.39	1.362	249	27.5079	21.264	19	82.4079	0.00571066
Near-complete	95.33	1.406	108	51.7264	130.634	17	145.777	0.00168937
Near-complete	95.33	0.632	266	29.5076	18.755	14	86.562	0.109177
Near-complete	93.71	0.966	62	52.7193	70.265	19	141.71	0.00239615
Near-complete	93.3	0.557	67	57.9948	87.916	19	159.869	0.00325728
Near-complete	92.63	0.907	439	14.9	6.657	19	46.3871	0.012413
Near-complete	92.27	0.966	89	29.5312	44.38	17	83.3839	0.00401282
Near-complete	92.02	0.74	47	41.939	80.238	18	114.159	0.00515226
Near-complete	90.43	1.403	540	7.91056	4.866	18	25.0509	0.0124619
Medium-quality (QS>75)	82.22	0.967	608	8.07605	3.346	18	27.5289	0.0316883
Medium-quality (QS≤75)	74.57	2.167	563	6.68821	4.987	11	20.8119	0.0475001
Medium-quality (QS≤75)	62.82	2.11	213	32.1676	10.084	19	106.186	0.274071
Medium-quality (QS≤75)	62.35	0.316	576	6.14729	3.681	9	19.842	0.295651
Near-complete	99.36	3.797	230	80.0743	33.387	17	266.708	0.0100254
Near-complete	99.32	2.013	100	28.3792	45.499	18	97.116	0.00400219
Near-complete	98.79	0.961	62	370.46	83.12	19	1374.02	0.000838064
Near-complete	98.27	1.628	121	63.7342	97.898	18	235.295	0.00205754
Near-complete	95.49	2.173	145	20.6831	36.806	14	75.1035	0.00821961
Near-complete	94.9	1.901	549	8.20092	5.937	15	32.1555	0.0113144
Near-complete	92.98	0	64	48.7474	69.21	18	174.866	0.00234721
Medium-quality (QS>75)	84.04	0.097	906	8.9208	6.221	19	35.0628	0.0835876
Medium-quality (QS≤75)	64.65	0.781	837	5.07553	1.869	4	21.9197	0.151051
Near-complete	99.62	0	51	113.241	95.383	18	1151.96	0.00196708
Near-complete	99.53	0.694	115	256.404	74.163	18	2737.45	0.00236228
Near-complete	99.36	0.316	151	86.5633	85.024	19	919.915	0.0010758
Near-complete	97.75	0.817	283	11.6936	9.038	16	131.285	0.00736609
Near-complete	96.63	2.205	327	21.9402	19.856	18	244.711	0.00106084
Near-complete	100	2.841	66	492.881	67.772	20	2382.11	0.00357061
Near-complete	99.62	0	52	277.281	95.383	19	1312.03	0.00245435
Near-complete	99.45	0	45	83.2511	140.049	19	408.787	0.00289344
Near-complete	94.26	1.909	195	25.9443	20.73	19	138.822	0.000974579
Medium-quality (QS≤75)	73.19	2.84	459	5.95255	3.735	6	36.6893	0.360756
Near-complete	99.25	0	26	551.811	299.673	20	3073.38	0.00020147
Near-complete	98.83	0.877	83	32.2326	69.865	18	181.704	0.00221924
Near-complete	98.8	0.299	88	14.7335	42.896	17	89.9292	0.0141101
Near-complete	96.2	0	55	32.6747	98.75	18	191.719	0.000633133
Near-complete	93.83	0.984	215	16.2227	13.069	20	107.707	0.0166327
Medium-quality (QS≤75)	86.94	3.764	647	49.0268	7.792	15	343.297	0.196608
Medium-quality (QS≤75)	68.38	1.612	130	51.0658	16.426	16	332.957	0.0178098
Medium-quality (QS≤75)	63.19	1.625	570	5.12612	2.09	7	36.2836	0.00472769
Near-complete	99.63	0.878	79	24.9053	49.285	17	62.2532	0.0822206
Near-complete	99.41	0.097	82	74.3117	89.497	20	186.184	0.000874468
Near-complete	98.65	0.384	126	20.9499	60.176	19	51.2827	0.0020224
Near-complete	97.79	2.013	316	8.13084	10.355	12	20.757	0.0124316
Near-complete	94.97	0	98	22.7521	52.797	18	55.2704	0.00303541
Medium-quality (QS>75)	89.1	2.704	550	7.57368	5.105	17	20.2424	0.00608636
Medium-quality (QS>75)	85.82	0.632	962	8.2763	5.613	17	21.5127	0.0280523
Medium-quality (QS≤75)	84.66	2.781	607	11.0151	7.455	17	31.1437	0.291177
Medium-quality (QS>75)	82.79	1.311	680	9.04662	2.849	16	28.2714	0.0525075
Medium-quality (QS≤75)	71.58	2.766	472	164.366	9.255	14	403.853	0.0296475
Medium-quality (QS≤75)	59.12	0	90	122.516	93.419	17	290.95	0.002338
Near-complete	100	0	33	778.657	170.497	20	3189.05	0.0011721
Near-complete	97.94	0.374	176	10.681	21.886	15	42.2466	0.00708881
Near-complete	95.43	1.947	170	39.8426	15.167	14	162.186	0.120576
Near-complete	91.39	0	936	9.85637	3.202	15	43.0457	0.00779003
Medium-quality (QS>75)	86.39	0.199	47	72.6375	72.327	10	259.289	0.00422718
Medium-quality (QS≤75)	83.21	2.569	251	9.76769	8.363	11	39.7674	0.0338688
Medium-quality (QS≤75)	82.92	3.882	196	9.3046	12.225	6	39.404	0.0428036
Medium-quality (QS≤75)	79.79	0.994	473	64.7904	10.517	14	254.018	0.0159763
Medium-quality (QS≤75)	69.43	0	437	32.5157	5.973	18	83.252	0.00605062
Medium-quality (QS≤75)	67	0.468	282	6.45806	4.317	3	26.2632	0.00947179
Near-complete	100	0	38	1123.57	138.172	20	16630	0.00269252
Near-complete	99.87	0	35	25.9752	96.878	17	390.136	0.0014743
Near-complete	99.25	0.093	69	27.5553	47.926	14	372.22	0.00502167
Medium-quality (QS>75)	85.47	0.946	634	6.68007	3.42	4	111.045	0.119968
Near-complete	99.96	0.077	92	63.6785	105.559	19	1869.27	0.00336111
Near-complete	99.25	0	33	544.868	301.474	20	14430.2	0.000289958
Near-complete	99.41	1.797	389	13.9588	17.542	18	65.1427	0.00444178
Near-complete	99.25	2.973	48	398.427	218.275	19	1818.86	0.000543302
Near-complete	98.73	0	113	15.142	42.387	17	72.5412	0.0606345
Near-complete	98.16	2.902	256	14.763	13.028	20	76.089	0.00610409
Near-complete	97.98	3.691	129	26.6715	36.948	17	123.632	0.0209832
Near-complete	97.46	1.461	201	24.9289	17.391	18	115.353	0.162158
Near-complete	95.49	0.557	76	35.785	104.098	19	158.897	0.0016911
Near-complete	93.87	0	267	21.9517	14.154	19	120.685	0.0140576
Near-complete	90.51	1.956	577	10.966	9.526	18	61.612	0.472094
Medium-quality (QS>75)	88.52	1.909	583	9.42787	4.861	19	50.5585	0.0061766
Near-complete	98.83	0	130	72.6232	57.693	20	452.911	0.00474445
Near-complete	96.54	0.995	509	12.0355	12.744	18	90.0321	0.0526106
Medium-quality (QS>75)	81.42	0.971	489	6.63534	3.29	13	55.1992	0.28218
Medium-quality (QS≤75)	75.24	0.09	301	8.42068	5.062	16	57.6225	0.0248511
Medium-quality (QS≤75)	71.37	0.033	73	254.283	70.315	18	1632.26	0.000712221
Medium-quality (QS≤75)	59.4	0.68	789	5.80477	1.968	13	47.0536	0.105175
Near-complete	100	0	63	79.9106	105.705	20	551.075	0.00212469
Near-complete	99.96	0.091	83	162.516	123.995	18	1133.14	0.00344118
Near-complete	99.9	0.454	51	87.2721	79.578	20	700.489	0.000898972
Near-complete	99.06	0.396	135	227.727	106.633	19	1531.17	0.00290681
Near-complete	97.12	0.598	80	111.706	34.259	14	790.125	0.00416412
Near-complete	96.36	2.688	404	8.01316	5.93	18	56.9926	0.0293892
Medium-quality (QS≤75)	68.12	3.448	243	18.4693	9.033	11	150.768	0.232915
Near-complete	99.46	0	152	14.0236	46.383	19	30.1197	0.00187546
Near-complete	99.32	2.684	81	24.6192	56.204	17	57.142	0.00375232
Near-complete	98.79	0	87	32.8287	70.49	19	68.8257	0.010931
Near-complete	98.63	0	82	22.9349	60.894	16	48.2729	0.00385016
Near-complete	98.14	0	58	118.621	132.963	19	274.351	0.00232862
Near-complete	98.1	0.316	73	24.1337	57.191	18	49.3509	0.0159864
Near-complete	98.05	0	89	19.9909	39.284	17	42.1768	0.0100587
Near-complete	98.02	0.632	41	24.1594	66.074	18	51.465	0.00587271
Near-complete	97.98	0.335	29	30.6828	123.16	19	69.0329	0.0029856
Near-complete	97.98	1.006	100	12.5452	28.877	16	28.095	0.00223638
Near-complete	97.24	0.097	182	19.3346	14.402	19	44.6816	0.00925495
Near-complete	97.1	1.449	113	19.9842	39.258	17	43.3785	0.00425832
Near-complete	96.69	0.167	98	14.1938	37.079	14	32.0498	0.0490548
Near-complete	96.61	0.187	91	75.1887	91.811	19	162.611	0.00164656
Near-complete	95.81	1.759	47	29.5227	74.483	19	63.5599	0.00522026
Near-complete	95.25	0	229	41.446	18.095	16	90.1429	0.05924
Near-complete	93.73	0.335	400	13.7436	8.175	19	31.4248	0.0115524
Near-complete	90.96	0.559	373	7.94121	7.327	11	18.3483	0.0271783
Medium-quality (QS>75)	85.13	0.757	198	17.2718	11.725	19	43.1248	0.0485585
Medium-quality (QS>75)	81.4	0.671	632	6.7518	4.079	13	16.0767	0.0187257
Medium-quality (QS≤75)	80.31	1.424	563	7.06126	4.302	14	16.5704	0.0209707
Medium-quality (QS≤75)	74.28	2.419	381	10.192	4.506	19	26.881	0.0251402
Medium-quality (QS≤75)	73.11	0.335	748	6.01911	2.436	8	15.1071	0.0731745
Medium-quality (QS≤75)	70.29	1.342	106	12.3891	20.474	17	27.8401	0.0346992
Medium-quality (QS≤75)	67.18	2.127	329	11.1523	5.392	15	28.9238	0.0209027
Medium-quality (QS≤75)	51.7	0	396	10.1711	3.753	12	26.2225	0.263425
Near-complete	100	0.113	37	99.4601	101.579	20	460.217	0.00207065
Near-complete	99.8	1.796	21	277.633	172.056	18	1134.6	0.0012042
Near-complete	99.62	0.187	64	78.2631	67.151	16	306.376	0.0012736
Near-complete	99.62	1.123	67	23.6918	43.259	14	86.4879	0.00958211
Near-complete	99.22	0	54	12.497	56.135	11	51.0513	0.00119065
Near-complete	98.94	0.632	46	96.7567	98.092	20	393.111	0.000975172
Near-complete	98.14	0.65	89	59.2351	113.602	19	240.282	0.00158971
Near-complete	98.11	2.201	152	15.5135	33.369	17	62.7944	0.00669011
Near-complete	97.68	1.351	407	159.01	15.73	18	693.686	0.0113235
Near-complete	95.44	0.172	134	17.4619	50.734	19	73.909	0.052513
Near-complete	95.22	0.798	64	28.6527	40.762	16	116.435	0.00629076
Near-complete	95.17	1.113	326	17	10.82	20	80.9441	0.00767697
Near-complete	94.18	1.121	443	21.0755	14.721	18	100.343	0.00239129
Near-complete	92.27	0	360	7.35579	6.493	9	33.4915	0.0189459
Near-complete	90.16	1.242	701	8.42181	4.863	18	43.1101	0.0325292
Near-complete	100	0	62	109.252	101.807	20	341.49	0.00363125
Near-complete	99.53	0	62	45.0926	64.615	20	137.754	0.00103556
Near-complete	97.98	0.134	202	58.6346	27.816	17	199.764	0.00384005
Near-complete	97.58	1.267	115	40.1405	30.789	20	133.976	0.0012549
Near-complete	95.82	1.334	511	297.414	11.798	17	1031.07	0.146833
Near-complete	98.2	0.128	57	167.549	118.927	17	1195.66	0.00126662
Near-complete	97.76	1.073	123	181.524	66.017	19	1309.06	0.00140128
Near-complete	97.5	2.095	307	10.5195	8.868	19	79.8508	0.00299218
Near-complete	96.8	0.61	311	95.6008	28.432	20	624.971	0.0349802
Near-complete	93.33	3.156	525	10.3172	6.374	20	82.9677	0.000524833
Near-complete	100	0	62	56.1875	101.887	18	203.423	0.00263696
Near-complete	99.96	0.434	60	118.979	148.959	18	439.788	0.00241504
Near-complete	99.41	0	41	40.0984	112.512	18	138.936	0.00215987
Near-complete	99.36	0	45	137.345	101.748	18	481.328	0.000788292
Near-complete	99.1	0.123	60	201.04	157.009	19	724.862	0.00110903
Near-complete	98.73	0.421	174	214.618	33.299	18	747.81	0.00549373
Near-complete	98.65	1.342	78	56.6477	53.47	19	199.485	0.00147616
Near-complete	98.44	0.867	79	81.7008	125.676	20	292.135	0.000886093
Near-complete	98.1	0	42	23.6809	87.334	15	83.0399	0.00301212
Near-complete	95.84	0.474	155	29.7311	29.521	17	102.84	0.0022407
Near-complete	95.56	0.158	82	34.377	70.616	19	120.273	0.00241
Near-complete	95.32	0	97	18.7866	32.08	15	63.22	0.00812919
Near-complete	91.07	0.632	258	10.3698	13.557	14	38.278	0.0113603
Medium-quality (QS≤75)	68.15	1.898	728	7.98259	4.775	14	36.0774	0.533282
Near-complete	99.71	0	88	203.437	40.265	20	744.276	0.00164581
Near-complete	99.17	1.628	320	196.73	22.142	18	997.288	0.122565
Near-complete	99.1	0	52	308.081	179.315	19	1412.79	0.00181435
Near-complete	97.69	0.805	95	90.6762	108.253	20	427.711	0.00142323
Medium-quality (QS≤75)	72.52	0.316	612	7.52108	3.682	7	38.4812	0.0144584
Near-complete	98.75	1.054	383	740.253	21.307	19	2182.77	0.00771505
Near-complete	100	0.227	43	43.4132	70.969	20	140.672	0.00704555
Near-complete	99.21	2.726	75	147.823	86.966	19	455.102	0.00381392
Near-complete	99.02	0.512	182	14.2298	40.869	19	44.1806	0.00316581
Near-complete	98.65	1.006	35	22.0817	91.736	19	69.1272	0.00219536
Near-complete	98.6	0.632	208	17.4063	34.05	17	53.9279	0.0401468
Near-complete	97.83	0.48	121	93.9798	41.704	18	311.571	0.00220139
Near-complete	97.37	0.686	140	10.3156	17.65	11	35.3542	0.256575
Near-complete	96.04	1.342	179	10.51	22.299	14	34.8809	0.0201653
Near-complete	95.77	0.17	166	49.6218	20.652	19	176.33	0.0289076
Near-complete	95.6	0	24	44.5603	131.819	18	146.658	0.00211615
Near-complete	95	0.941	98	16.7746	48.417	17	49.1119	0.0122369
Near-complete	91.45	1.267	245	8.87169	13.98	17	28.5213	0.0525535
Medium-quality (QS>75)	87.45	1.987	342	12.7668	10.034	17	44.6851	0.00374227
Medium-quality (QS>75)	86.36	1.565	367	8.38895	8.546	14	27.1618	0.0400087
Medium-quality (QS>75)	85.73	1.923	200	13.8594	12.008	15	46.3279	0.00333447
Medium-quality (QS>75)	84.67	1.201	351	21.8537	7.798	13	79.5472	0.00450477
Medium-quality (QS≤75)	80.66	1.604	235	8.89679	7.363	17	27.6359	0.0123057
Medium-quality (QS≤75)	62.93	1.724	256	46.7526	16.746	15	158.828	0.159555
Medium-quality (QS≤75)	59.96	0	70	58.1751	55.139	15	175.323	0.0039576
Near-complete	99.65	0.883	85	324.66	66.512	20	1367.49	0.0133875
Near-complete	99.1	0.185	67	126.47	156.631	19	497.155	0.00142098
Near-complete	98.58	0.187	69	65.1354	133.066	19	252.244	0.00246666
Near-complete	98.27	0.768	77	157.573	42.737	20	681.965	0.00389491
Near-complete	97.67	1.371	176	14.3829	32.521	18	61.1355	0.0063531
Near-complete	97.6	2.095	193	12.0958	19.328	19	49.3159	0.00133961
Near-complete	97.45	0.185	138	20.9901	67.755	18	82.874	0.00257398
Near-complete	95.47	3.03	101	39.7928	35.163	19	165.413	0.0501514
Near-complete	92.76	3.268	314	42.5059	7.614	15	178.203	0.0995663
Medium-quality (QS≤75)	81.46	2.312	977	6.2853	2.775	12	28.3529	0.0390003
Medium-quality (QS≤75)	73.44	0	663	30.3364	6.644	15	142.474	0.254597
Near-complete	98.75	0.726	75	560.933	116.413	18	2383.56	0.00137538
Near-complete	98.74	0.909	256	71.0601	38.346	17	302.284	0.00188048
Near-complete	98.56	1.123	83	30.1935	32.482	13	137.66	0.021552
Near-complete	94.74	0.374	195	10.0577	11.733	12	44.9768	0.00365041
Medium-quality (QS>75)	88.31	1.604	536	7.43809	5.444	8	33.7301	0.0202505
Medium-quality (QS≤75)	77.95	1.871	611	6.40569	2.82	7	32.6508	0.102237
Near-complete	100	0	108	114.098	41.279	19	543.085	0.00283043
Near-complete	99.26	0.671	32	118.913	184.876	18	505.412	0.00134461
Near-complete	99.03	0.347	70	70.4993	95.833	18	313.132	0.0033693
Near-complete	98.26	0	96	65.4174	92.063	20	162.463	0.00220336
Near-complete	98.1	0	218	27.6651	29.841	16	119.989	0.0455051
Near-complete	97.9	0.671	44	99.6472	97.173	16	403.388	0.00166639
Near-complete	97.31	3.355	123	18.6184	41.115	16	79.1778	0.0181659
Near-complete	96.48	2.173	169	15.2639	29.233	18	68.001	0.00827132
Near-complete	94.83	0.845	145	12.2793	33.894	17	54.055	0.0124783
Near-complete	93.46	0.557	61	62.8117	139.237	19	267.476	0.000618087
Near-complete	90.69	1.016	426	8.15182	6.734	15	41.8766	0.179118
Medium-quality (QS≤75)	69.13	1.666	508	5.72594	3.223	9	28.952	0.0339816
Medium-quality (QS≤75)	57.52	0	69	112.818	57.459	14	493.693	0.000840745
Near-complete	100	0.153	24	500.826	161.917	20	4312.38	0.00108765
Near-complete	99.47	0.385	379	12.6025	19.575	18	114.435	0.00493784
Near-complete	99.41	0.994	99	12.9884	44.017	18	111.292	0.00212267
Near-complete	99.27	0.48	135	85.2645	51.464	20	776.155	0.00256768
Near-complete	99.22	0	17	46.1557	181.745	16	362.414	0.000505713
Near-complete	98.26	0	67	69.5396	126.544	19	585.276	0.000744086
Medium-quality (QS>75)	89.53	2.221	775	6.34826	3.725	6	57.7149	0.0184843
Medium-quality (QS≤75)	81.1	2.732	531	6.97294	3.221	16	69.536	0.0110032
Medium-quality (QS≤75)	51.88	0	472	11.4175	3.823	17	114.421	0.0100221
Near-complete	99.62	0	49	52.7654	95.682	18	179.264	0.00126067
Near-complete	96.15	0	221	12.5824	32.511	19	49.3169	0.00145572
Near-complete	100	0.34	33	265.952	139.746	20	1519.35	0.00586121
Near-complete	100	0.806	69	221.986	49.471	20	1352.43	0.00464848
Near-complete	100	0.691	63	149.027	70.603	20	925.954	0.00395294
Near-complete	99.98	2.095	66	23.9811	50.006	19	139.702	0.000963203
Near-complete	99.45	0	90	78.7883	61.29	19	333.987	0.00223685
Near-complete	99.41	0	70	36.1116	84.236	19	197.703	0.00173847
Near-complete	99.31	3.589	84	17.0865	106.322	18	98.9268	0.00188508
Near-complete	98.7	0.256	196	13.8725	38.648	19	81.348	0.00147022
Near-complete	98.34	1.658	93	22.3123	34.579	19	133.85	0.000532892
Near-complete	97.3	0	103	31.3983	62.776	19	178.88	0.00156785
Near-complete	97.12	0.557	56	60.6265	169.315	19	340.046	0.000916229
Near-complete	95.86	0	52	158.565	183.295	19	855.754	0.000707312
Near-complete	94.64	0.557	60	115.326	151.134	19	647.822	0.00150179
Near-complete	92.43	3.061	507	11.1134	8.218	19	71.4313	0.00580308
Medium-quality (QS≤75)	69.39	2.654	1533	5.61152	2.118	14	43.0572	0.284754
Near-complete	100	1.197	70	19.2573	45.693	19	75.9227	0.00228731
Near-complete	99.02	0.185	94	94.2148	107.457	19	374.009	0.00133212
Near-complete	98.73	0	271	16.7896	35.032	18	74.3081	0.0591448
Near-complete	98.07	2.672	383	11.871	14.435	19	50.9168	0.229304
Medium-quality (QS>75)	84.17	0	111	230.499	47.02	17	916.004	0.00388614
Near-complete	100	0.921	99	88.6256	37.587	20	547.167	0.00297844
Near-complete	100	0	24	39.3626	124.809	20	230.058	0.00161766
Near-complete	93.41	2.903	1034	9.01073	5.893	17	56.872	0.0116338
Near-complete	99.62	0	101	89.4375	50.948	17	573.704	0.00210668
Near-complete	99.25	0	61	689.957	134.721	19	4518.75	0.0011707
Near-complete	100	1.242	92	55.2536	50.372	19	290.131	0.00195707
Near-complete	99.42	0.576	99	40.9001	83.901	20	177.737	0.00301755
Near-complete	99.41	0.097	67	65.1358	79.412	20	327.523	0.00257072
Near-complete	99.3	1.509	73	47.2928	46.435	17	235.433	0.00908847
Near-complete	98.14	0.123	50	57.9015	167.555	19	301.186	0.00201862
Near-complete	95.28	0.119	306	8.52585	6.167	16	47.1651	0.000667379
Near-complete	91.01	4.246	220	16.9943	12.979	20	99.9345	0.0791563
Medium-quality (QS>75)	89.91	2.645	524	5.91251	3.892	14	42.6986	0.295784
Medium-quality (QS≤75)	89.08	2.964	506	7.30763	4.636	11	40.2677	0.0312111
Medium-quality (QS>75)	83.36	0.278	50	64.0431	131.334	19	326.15	0.00256499
Medium-quality (QS≤75)	64.54	0.419	387	6.36857	3.029	3	44.8112	0.448133
Near-complete	100	0	29	94.4699	124.983	19	631.796	0.00270137
Near-complete	99.96	0.077	109	32.5365	78.644	18	216.801	0.00229549
Near-complete	99.78	0.322	94	155.072	48.098	20	1129.67	0.00466739
Near-complete	99.37	1.366	193	19.6267	21.13	18	154.96	0.00232778
Near-complete	99.25	0.65	65	636.824	127.573	19	4101.88	0.0011491
Medium-quality (QS≤75)	89.46	3.048	243	44.4578	9.734	12	313.06	0.100529
Medium-quality (QS≤75)	79.86	3.558	450	6.47416	3.587	14	65.7737	0.346202
Near-complete	99.96	0.077	50	546.971	183.373	18	6740.45	0.0020535
Near-complete	99.32	1.342	101	55.8278	42.965	18	153.522	0.00788337
Near-complete	99.32	1.677	90	19.5596	32.596	16	55.295	0.00226509
Near-complete	98.97	2.242	50	147.374	93.858	19	360.989	0.00290371
Near-complete	98.38	0	74	73.2306	68.858	17	200.282	0.00876023
Near-complete	96.65	0	109	25.9478	59.464	19	74.5821	0.00199121
Near-complete	95.94	0.68	324	11.1939	11.729	20	35.4328	0.00677114
Near-complete	95.86	0	106	191.314	82.01	19	551.184	0.00287027
Near-complete	95.27	0.48	175	36.5838	24.851	20	117.389	0.00727338
Near-complete	94.51	0	103	18.3261	41.615	17	52.7157	0.0117913
Near-complete	94.38	0.34	253	21.4186	13.651	16	71.2294	0.0113635
Near-complete	91.8	1.177	286	75.0999	18.845	18	232.227	0.129383
Near-complete	91.42	1.656	137	11.5806	26.153	14	34.1175	0.00500434
Medium-quality (QS≤75)	85.56	2.466	1208	7.88416	5.181	16	24.9876	0.0215191
Medium-quality (QS≤75)	59.16	0.671	731	6.04883	2.448	16	20.9555	0.132717
Near-complete	100	0	42	81.6336	91.643	13	439.568	0.00181216
Near-complete	100	0.621	119	47.5482	37.703	18	276.504	0.00339085
Near-complete	99.42	0.384	51	264.772	116.505	19	1534.48	0.00107696
Near-complete	99.25	0	67	123.789	101.952	19	698.179	0.00275581
Near-complete	98.78	0.077	66	45.2669	119.748	18	269.942	0.00149532
Near-complete	97.3	0.598	61	31.4448	52.603	17	196.921	0.0251147
Near-complete	96.38	0.566	332	9.64185	13.684	12	58.1409	0.00272706
Near-complete	96.13	0.531	190	12.529	27.249	17	70.8746	0.00645124
Near-complete	96.13	0	64	99.7848	78.069	18	574.911	0.00299594
Medium-quality (QS≤75)	85.46	2.488	424	6.58276	4.915	12	48.7144	0.254492
Medium-quality (QS≤75)	50.63	0	60	111.566	58.566	15	614.811	0.00408417
Near-complete	99.42	0.384	73	92.2754	113.664	19	375.041	0.00208651
Near-complete	98.83	1.169	122	227.686	55.66	20	948.633	0.00172857
Near-complete	98.82	0.984	82	94.1151	49.886	20	427.527	0.0405608
Near-complete	98.29	1.863	384	13.546	11.671	19	65.4131	0.00471403
Near-complete	98.11	0	282	13.1076	18.986	20	59.3713	0.00371155
Near-complete	97.27	0.385	209	57.324	30.058	18	260.719	0.0306503
Near-complete	94.71	0.743	128	87.9268	83.245	20	384.852	0.00264896
Near-complete	93.93	0.371	236	15.6341	22.569	19	75.3839	0.0352099
Near-complete	99.36	0	161	41.2428	42.419	16	129.658	0.0241005
Near-complete	99.32	2.013	91	35.0806	56.775	18	108.047	0.00563415
Near-complete	99.32	0.671	28	33.4866	199.898	17	101.045	0.00267005
Near-complete	98.06	0.362	81	29.7742	76.306	17	89.6907	0.00406185
Near-complete	97.56	0.185	122	24.1432	65.618	19	75.2473	0.00310741
Near-complete	92.7	3.159	98	196.222	93.323	19	618.202	0.00111213
Medium-quality (QS>75)	85.55	1.742	1230	6.54421	3.516	15	23.1266	0.0338832
Medium-quality (QS≤75)	79.41	1.222	383	8.30852	6.049	14	28.6069	0.0440901
Near-complete	99.46	0	93	16.2492	92.539	19	64.7942	0.00107527
Near-complete	99.19	1.612	139	40.7118	25.224	19	176.127	0.0032937
Near-complete	98.65	0.192	71	179.674	117.305	19	710.457	0.000964065
Near-complete	97.97	1.476	352	10.4096	18.237	18	41.7612	0.0103726
Near-complete	97.87	0.371	84	29.547	92.723	19	113.009	0.00217097
Near-complete	97.66	0.877	77	14.0113	52	17	54.3024	0.00415784
Near-complete	96.24	0.275	233	104.954	22.346	18	426.146	0.13416
Near-complete	95.04	0.604	123	15.5639	46.723	19	62.0116	0.00146626
Near-complete	93.27	0.557	139	45.1286	81.597	16	172.172	0.00351135
Near-complete	90.71	2.373	1157	7.32354	4.088	16	31.3629	0.0198276
Medium-quality (QS≤75)	65.94	2.572	278	17.0204	6.559	16	75.1847	0.0329768
Medium-quality (QS≤75)	60.68	0.666	399	8.34373	3.402	16	37.1525	0.0318422
Medium-quality (QS≤75)	55.3	0.636	1362	5.51401	1.97	13	27.0601	0.122216
Medium-quality (QS≤75)	54.73	0.742	109	23.709	18.365	11	107.408	0.0197639
Near-complete	99.85	0.077	40	307.459	185.272	18	1673.32	0.00149608
Near-complete	99.62	0	60	21.715	71.288	18	117.201	0.00144494
Near-complete	98.29	0.04	186	10.3992	19.197	15	60.9181	0.0073219
Near-complete	96.56	1.06	172	14.2617	14.995	20	89.497	9.85698e-05
Near-complete	99.51	0.48	167	41.6402	32.306	18	267.28	0.00287051
Near-complete	99.31	0.112	102	30.2921	48.443	18	190.396	0.00214282
Near-complete	99.25	0	51	535.38	230.273	19	3160.62	0.000905849
Near-complete	97.95	0.68	140	29.2967	32.609	19	184.463	0.00420152
Near-complete	97.52	0.632	129	23.2272	42.607	19	140.952	0.0132837
Medium-quality (QS>75)	86.73	1.587	487	5.80102	3.806	16	49.3189	0.25099
Medium-quality (QS≤75)	81.36	3.308	420	8.00185	6.389	11	50.7268	0.012195
Medium-quality (QS≤75)	72.51	0	36	32.2878	85.233	12	189.091	0.00137389
Medium-quality (QS≤75)	67.4	0	65	24.6479	33.634	19	137.204	0.00111842
Medium-quality (QS≤75)	66.41	2.22	1365	5.63085	2.112	13	43.5881	0.239957
Near-complete	99.41	0	65	32.0764	79.296	19	222.595	0.00234781
Near-complete	99.36	0.067	50	37.5724	109.459	18	335.612	0.00247339
Near-complete	99.34	0.128	73	49.5448	97.397	18	409.778	0.00158991
Near-complete	99.25	0	38	596.945	248.175	19	4856.09	0.000792327
Medium-quality (QS≤75)	85.61	2.531	1166	6.7494	3.326	16	62.8523	0.0558969
Medium-quality (QS≤75)	81.03	2.46	35	61.4385	104.149	18	491.744	0.00263284
Near-complete	100	4.388	108	17.5304	27.398	16	160.083	0.00801311
Near-complete	99.88	0	26	35.9854	115.465	18	324.491	0.00341255
Near-complete	99.75	0.573	35	912.961	96.553	18	8428.58	0.0019361
Near-complete	98.96	0.374	93	17.2314	29.432	10	154.711	0.00653754
Near-complete	98.58	0	553	18.3968	8.865	17	200.594	0.00214145
Near-complete	92.31	0.874	380	11.8513	6.106	9	119.201	0.0548786
Medium-quality (QS>75)	89.13	0.093	101	26.7021	31.069	12	243.775	0.00635007
Medium-quality (QS>75)	84.88	1.54	583	6.43818	2.853	1	69.976	0.0662336
Near-complete	97.98	0	149	11.0425	20.327	18	52.9997	0.00928599
Near-complete	97.98	0.335	109	14.7536	25.664	19	68.4932	0.00668899
Near-complete	97.67	0.632	127	20.0803	36.259	18	93.749	0.0765934
Near-complete	97.46	1.898	275	14.2231	24.752	17	62.1798	0.0475998
Near-complete	97.05	0.185	84	74.8011	96.651	19	351.989	0.00170419
Near-complete	94.58	0.446	145	373.267	65.484	19	1742.44	0.00093006
Medium-quality (QS>75)	87.59	2.13	1219	6.98747	4.154	19	40.6864	0.107638
Medium-quality (QS>75)	84.45	0.894	481	7.36025	4.921	12	40.2905	0.0256638
Medium-quality (QS≤75)	82.24	3.448	141	47.5046	58.19	19	220.356	0.00206311
Medium-quality (QS≤75)	75.36	1.15	431	7.36206	5.247	11	37.1591	0.046528
Medium-quality (QS≤75)	74.28	0.315	707	8.60386	3.655	17	47.4942	0.116905
Near-complete	99.68	2.095	124	25.4928	37.166	19	85.595	0.00135819
Near-complete	99.03	0.128	111	22.8998	68.274	19	78.0552	0.00130194
Near-complete	98.65	1.342	61	33.3461	65.839	18	113.19	0.00274861
Near-complete	95.16	1.328	103	33.9604	75.933	18	110.163	0.00560511
Near-complete	94.93	1.265	138	41.9011	41.407	18	135.227	0.0139203
Near-complete	93.53	1.02	297	31.2284	12.265	19	121.769	0.0125347
Near-complete	91.45	1.875	478	10.2284	6.587	20	38.7823	0.00723703
Near-complete	90.31	4.244	127	43.9612	58.766	19	143.573	0.0033277
Medium-quality (QS>75)	87.22	2.083	390	14.2344	7.363	11	54.9522	0.00106241
Medium-quality (QS≤75)	57.56	0.557	77	74.2275	35.544	15	246.203	0.00322111
Near-complete	100	0.806	79	70.84	40.816	20	294.968	0.000859799
Near-complete	100	0.34	27	97.0733	149.089	20	396.681	0.00139907
Near-complete	99.3	1.92	41	359.932	94.92	20	1521.02	0.00347016
Near-complete	97.23	1.152	65	229.472	67.307	20	881.978	0.00537117
Near-complete	100	0.518	61	513.011	146.439	18	3746.46	0.00144496
Near-complete	100	0	101	182.54	106.49	17	1446.29	0.00439811
Near-complete	98.52	0.316	236	18.8476	40.811	20	159.044	0.0007339
Near-complete	99.35	0.048	53	193.82	112.306	19	404.956	0.00297475
Near-complete	98.3	0.566	178	15.983	25.502	19	34.1756	0.00241281
Near-complete	97.58	1.328	76	56.0682	82.456	17	114.076	0.00613461
Near-complete	96.62	1.006	230	9.58225	11.658	16	20.5742	0.00758674
Near-complete	92.86	2.334	316	72.2916	11.559	15	158.826	0.0978027
Near-complete	92.5	0.671	339	8.69695	9.085	15	19.0071	0.0209303
Medium-quality (QS>75)	88.98	0.966	243	11.0577	12.783	11	22.2428	0.012949
Medium-quality (QS>75)	87.84	2.478	217	15.7185	22.801	15	34.6942	0.0558527
Medium-quality (QS>75)	84.94	0.843	293	11.2381	12.569	14	24.1026	0.075739
Medium-quality (QS≤75)	83.73	4.697	542	6.56174	4.464	10	14.9175	0.0522792
Medium-quality (QS>75)	82.82	1.51	579	8.29576	4.032	12	18.7238	0.0278615
Medium-quality (QS≤75)	70.49	0.227	589	8.9641	2.328	16	25.0761	0.100737
Near-complete	98.17	1.267	114	469.662	36.147	20	1950.53	0.00577069
Near-complete	96.8	0.595	169	28.1529	51.48	18	104.333	0.00630029
Near-complete	95.73	2.487	299	8.3842	9.365	15	31.5614	0.0327706
Near-complete	93.32	3.411	509	8.04465	6.503	18	31.7899	0.0169949
Near-complete	92.91	2.499	690	9.83939	5.267	13	34.0799	0.048722
Near-complete	92.74	0.629	323	64.738	8.197	19	280.811	0.0060051
Near-complete	92.45	0.08	375	19.0145	7.556	20	84.2844	0.0767778
Medium-quality (QS>75)	87.33	1.02	531	10.6798	6.018	19	44.7506	0.00294305
Medium-quality (QS≤75)	74.29	0.769	1024	6.62126	3.291	13	27.7841	0.0378079
Near-complete	99.03	0.128	62	271.682	127.532	19	1495.65	0.0022872
Near-complete	97.35	0.726	422	29.1449	17.863	18	176.17	0.00175856
Near-complete	95.66	0.392	285	17.8886	18.903	19	101.093	0.0010477
Near-complete	91.91	0.375	184	132.234	40.394	18	697.341	0.0729866
Medium-quality (QS>75)	78.31	0.384	76	96.9795	119.458	19	530.408	0.00528203
Medium-quality (QS≤75)	71.17	2.834	367	13.0797	4.913	17	83.7474	0.0899836
Near-complete	100	0.806	82	74.462	45.414	20	463.26	0.00379007
Near-complete	100	0.227	36	266.259	158.698	20	1299.6	0.00139594
Near-complete	99.38	0.076	59	442.651	67.792	20	2694.15	0.00333184
Near-complete	98.83	0.389	76	21.5428	70.455	19	117.969	0.00270461
Near-complete	98.65	0.128	93	41.454	89.518	20	235.493	0.00252148
Medium-quality (QS>75)	88.1	0.806	582	16.8687	6.111	20	117.073	0.00168835
Medium-quality (QS>75)	87.73	1.267	215	27.4983	12.822	19	170.446	0.00316331
Medium-quality (QS≤75)	69.31	1.039	906	9.02863	3.618	14	61.0198	0.0133564
Near-complete	99.87	0.374	42	40.0673	97.035	17	316.897	0.00418091
Near-complete	99.03	0.128	60	80.3028	135.539	19	606.034	0.00130626
Near-complete	98.88	0.371	57	163.517	148.968	20	1286.39	0.000927888
Near-complete	98.59	0.552	59	67.7706	53.995	20	561.591	0.00464922
Near-complete	98.24	0.371	229	14.6275	45.905	19	117.105	0.00775331
Near-complete	97.83	1.348	179	110.958	44.603	18	955.444	0.00165659
Near-complete	96.83	1.719	151	18.1589	20.934	20	148.574	0.000554611
Near-complete	92.3	0.975	402	7.66379	7.28	6	59.8979	0.0357573
Medium-quality (QS≤75)	75.64	1.635	597	5.989	3.209	11	52.6813	0.0448522
Near-complete	99.32	0	57	61.7111	80.422	18	135.646	0.00234332
Near-complete	98.16	1.628	91	55.4085	60.193	18	121.109	0.00372963
Near-complete	97.98	1.342	113	16.8284	51.323	18	38.6247	0.00171213
Near-complete	97.89	0.949	362	22.6857	26.299	19	53.2884	0.00252291
Near-complete	97.16	0	77	45.4238	62.589	19	94.7976	0.00433719
Near-complete	96.64	0.671	59	81.0168	70.074	18	171.397	0.00117025
Near-complete	96.02	0.632	268	11.1791	17.884	16	26.8589	0.0169723
Near-complete	95.56	1.898	239	15.4607	16.715	17	36.2477	0.00585597
Near-complete	94.93	0	124	36.4401	40.218	19	84.6112	0.00278405
Near-complete	94.54	0	36	118.807	95.258	17	253.795	0.000872285
Near-complete	93.47	0.686	387	14.1268	10.871	18	36.0402	0.00279248
Medium-quality (QS>75)	89.45	2.387	578	12.9991	10.798	15	30.5083	0.0330784
Medium-quality (QS≤75)	85.26	3.128	42	107.086	97.554	17	236.072	0.00261375
Medium-quality (QS≤75)	79.26	0.877	831	8.36219	4.656	18	21.834	0.0644834
Medium-quality (QS≤75)	68.98	0	126	167.078	40.233	16	372.522	0.0113158
Medium-quality (QS≤75)	65.86	0.949	834	7.37615	3.415	7	18.4893	0.039357
Medium-quality (QS≤75)	51.22	0	475	7.84433	4.381	8	18.511	0.0125341
Near-complete	100	1.075	154	50.3228	20.128	19	169.459	0.00442088
Near-complete	100	0.23	79	475.43	66.588	20	1363.76	0.00406388
Near-complete	99.62	1.31	81	23.1743	55.472	17	71.8487	0.00109365
Near-complete	98.23	0.339	127	26.9793	38.91	19	87.275	0.000765409
Near-complete	95.72	0.998	88	17.1301	35.399	9	54.6864	0.0043296
Near-complete	94.85	0.936	106	19.6872	25.926	15	60.8995	0.00794016
Medium-quality (QS>75)	81.2	0.772	434	7.14588	4.249	14	24.154	0.00527959
Near-complete	94.87	0.78	482	10.9708	13.982	18	14.1999	0.00698002
Near-complete	100	0.806	126	38.7354	24.783	20	315.731	0.00255384
Near-complete	99.96	0.385	157	57.004	57.409	18	422.035	0.00223511
Near-complete	99.24	1.127	116	57.9448	147.741	19	589.608	0.001353
Near-complete	99.18	0.185	62	392.582	180.878	19	2855.44	0.0009547
Near-complete	98.83	0	101	15.575	55.089	17	119.035	0.00161143
Near-complete	98.43	0.185	64	47.2355	176.927	19	355.709	0.000940484
Near-complete	93.26	1.958	141	32.8053	20.673	19	277.346	0.0139946
Near-complete	92.94	2.022	76	47.575	47.35	18	377.981	0.0201863
Near-complete	90.44	2.179	1014	7.41936	5.458	18	61.9526	0.0116511
Medium-quality (QS>75)	88.2	1.115	611	8.67843	7.778	16	70.8972	0.0123058
Near-complete	99.84	1.242	189	42.4869	18.789	19	190.06	0.0032397
Near-complete	98.14	0	65	53.8025	125.288	19	220.475	0.00263796
Near-complete	97.88	0.512	71	54.7467	117.638	19	215.1	0.00277372
Near-complete	96.88	3.725	203	58.4887	18.407	20	262.465	0.040236
Medium-quality (QS>75)	78.79	0	186	20.4922	41.572	19	82.7341	0.00851198
Medium-quality (QS≤75)	74.05	0.46	430	13.2925	3.84	18	65.1958	0.0897236
Medium-quality (QS≤75)	66.55	1.724	299	97.4519	14.994	16	412.274	0.128341
Near-complete	100	0	23	80.5498	155.161	18	306.739	0.00126022
Near-complete	99.22	2.173	240	33.2485	17.267	18	134.02	0.00344195
Near-complete	99.13	0.681	65	56.1957	129.653	19	213.031	0.00169099
Near-complete	94.04	1.31	221	29.03	14.335	17	123.202	0.194186
Medium-quality (QS≤75)	83.97	1.843	64	274.138	53.536	14	1069.64	0.0106047
Medium-quality (QS≤75)	82.02	2.171	612	64.2112	7.03	16	285.759	0.239286
Medium-quality (QS≤75)	80.19	2.336	844	7.11386	3.273	10	33.186	0.146059
Near-complete	100	0	24	343.154	142.693	20	2599.01	0.00166832
Near-complete	99.42	0	72	146.444	115.871	19	1010.31	0.00265672
Near-complete	99.06	0	99	142.08	71.39	19	1014.27	0.00216459
Near-complete	98.75	0.187	94	13.8927	33.461	15	114.229	0.0502743
Near-complete	98.73	0.681	81	52.7275	84.569	19	376.856	0.00206779
Near-complete	96.37	0.806	310	16.9543	9.66	19	133.919	0.0114759
Near-complete	99.25	0.557	106	223.378	142.015	20	2204.21	0.00241145
Near-complete	99.24	1.265	190	24.93	34.284	17	242.541	0.00742066
Near-complete	98.42	0.185	72	36.1021	90.108	19	351.908	0.00205926
Near-complete	90.74	3.061	389	17.6034	7.945	18	191.186	0.0100787
Near-complete	100	0	58	30.3668	63.426	18	386.052	0.00461182
Near-complete	99.76	0.46	57	724.392	95.605	20	9626.32	0.00448839
Near-complete	99.62	0	54	29.259	85.186	18	357.548	0.00120241
Near-complete	97.66	0.249	100	16.2203	29.316	15	205.276	0.0201015
Near-complete	100	0	35	122.538	115.983	17	1664.24	0.00132529
Near-complete	99.62	0	47	237.533	111.45	20	3211.92	0.000626877
Near-complete	98.34	0.552	82	16.5777	55.181	9	250.81	0.0101452
Near-complete	99.42	0.128	125	36.0706	68.556	20	143.875	0.0030948
Near-complete	98.53	0.818	135	19.2492	43.71	19	78.1493	0.00289777
Medium-quality (QS>75)	89.89	1.596	743	10.3728	6.982	18	46.477	0.0123049
Medium-quality (QS≤75)	86.76	2.551	757	9.0212	3.798	18	43.5444	0.0114867
Medium-quality (QS≤75)	82.03	1.946	321	74.535	6.129	13	305.797	0.049303
Medium-quality (QS≤75)	74.14	0.68	610	15.828	3.324	17	66.5375	0.0153438
Medium-quality (QS≤75)	70.63	0	102	354.922	158.43	19	1185.12	0.00554652
Medium-quality (QS≤75)	59.79	1.382	567	4.66832	1.798	6	29.0514	0.201981
Near-complete	99.62	0.012	60	101.552	82.777	18	606.157	0.00106969
Near-complete	99.06	0.751	85	295.505	120.758	19	1767.01	0.00184809
Near-complete	99.03	0.115	91	195.77	44.923	20	1428.92	0.00474922
Near-complete	97.88	0.256	196	18.8976	34.955	19	125.747	0.000650584
Near-complete	97.66	0.449	228	10.0579	14.206	16	70.2597	0.00275762
Medium-quality (QS>75)	87.01	1.585	690	10.3808	7.337	18	75.4919	0.0851969
Near-complete	99.96	0.077	46	469.595	156.253	18	4164.4	0.00157963
Near-complete	96.8	0	167	20.0835	51.935	19	180.831	0.00102349
Near-complete	99.41	0.389	116	204.922	56.358	20	634.828	0.0094953
Near-complete	99.32	4.026	54	29.2324	100.035	18	93.9143	0.00170408
Near-complete	98.11	1.257	287	14.7219	24.499	20	51.0686	0.00537997
Near-complete	98.04	1.053	111	44.4337	58.404	18	116.422	0.00427678
Near-complete	97.27	0.632	162	28.413	33.394	18	92.041	0.00536535
Near-complete	96.88	1.415	177	11.3935	25.877	18	36.8354	0.0478936
Near-complete	95.57	1.979	210	18.4958	17.103	19	61.6462	0.00531138
Near-complete	95.16	0.161	220	122.892	19.439	18	387.137	0.159183
Near-complete	93.5	0.998	227	9.61684	9.673	17	32.6658	0.0710997
Near-complete	93.42	0.632	302	14.1963	11.774	15	48.5401	0.00842658
Near-complete	91.13	2.848	232	21.3242	35.525	16	72.1583	0.0023764
Near-complete	90.73	1.612	342	23.0947	7.325	20	86.237	0.0319611
Medium-quality (QS>75)	89.78	0	500	10.5261	6.555	8	34.4038	0.0512658
Medium-quality (QS≤75)	88.28	4.294	202	10.4204	19.015	12	31.1149	0.0108221
Medium-quality (QS≤75)	72.29	1.107	358	6.06333	3.449	4	25.3142	0.792871
Near-complete	99.96	0.617	97	152.353	96.005	18	661.901	0.00289721
Near-complete	99.53	0	57	23.455	86.97	18	110.137	0.000900065
Near-complete	94.35	1.612	97	208.755	35.183	19	1110.56	0.00684519
Near-complete	91.69	0.898	183	15.5063	15.793	13	72.0254	0.00874473
Medium-quality (QS>75)	86.32	0.844	366	52.3091	8.413	19	273.617	0.0164891
Medium-quality (QS≤75)	68.7	0.592	439	8.58088	3.679	19	49.5885	0.0309273
Near-complete	99.96	0.617	67	468.457	170.928	18	3708.99	0.00385757
Near-complete	99.53	0	33	108.585	132.359	18	872.839	0.00110658
Near-complete	98.21	0.643	190	35.3537	17.379	20	331.193	0.06355
Near-complete	97.39	0.371	175	51.6847	63.405	20	243.475	0.00693065
Near-complete	90.92	3.07	739	8.81149	7.818	17	78.6605	0.047349
Medium-quality (QS≤75)	63.21	0.748	418	12.6867	3.408	16	131.742	0.268887
Near-complete	98.79	0.371	92	142.022	120.549	19	1298.18	0.00158587
Near-complete	96.91	0.68	330	33.4022	12.791	19	355.762	0.00516287
Near-complete	96.64	0.557	73	45.0929	116.94	19	432.436	0.00245101
Near-complete	95.32	0	87	34.0119	73.104	20	316.58	0.00481427
Medium-quality (QS≤75)	82.34	3.688	833	6.93256	4.315	12	71.171	0.108224
Near-complete	100	4.191	18	141.261	236.579	20	519.618	0.00345776
Near-complete	99.45	0.036	168	22.1436	35.446	16	83.389	0.00172705
Near-complete	96.01	0.749	102	18.3263	26.622	16	72.9884	0.0504692
Near-complete	99.62	0	155	65.4438	50.988	19	828.554	0.00475101
Near-complete	99.25	0	79	571.045	181.764	20	8837.37	0.00219453
Near-complete	100	0.403	199	24.3716	14.414	20	183.839	0.00243617
Near-complete	99.13	0.371	76	43.6826	127.523	19	263.594	0.00246714
Near-complete	99.02	0.909	137	46.5172	23.303	20	335.909	0.045939
Near-complete	98.83	1.072	152	12.845	28.296	16	86.2999	0.0223851
Near-complete	98.73	0	131	33.1383	44.651	17	207.6	0.00636818
Near-complete	98.26	0.192	97	32.4883	76.921	19	210.54	0.00235216
Near-complete	97.65	1.342	210	11.4899	21.607	14	80.0123	0.00400283
Near-complete	97.27	0.742	316	28.0607	11.636	19	213.15	0.029295
Near-complete	95.41	1.759	56	38.1252	84.358	18	243.828	0.00312756
Medium-quality (QS>75)	84.49	0.527	472	8.66246	6.141	15	62.8251	0.00867301
Medium-quality (QS≤75)	75.11	1.923	881	6.37434	2.498	11	48.4381	0.019792
Near-complete	99.41	0	61	49.4012	89.954	20	378.184	0.00132389
Near-complete	99.3	0.23	133	93.4764	36.461	20	735.843	0.00512142
Near-complete	98.94	0	186	15.8033	50.173	19	125.728	0.000879321
Near-complete	98.84	0.192	101	41.341	75.307	19	316.566	0.0023532
Near-complete	97.12	1.632	452	58.1813	14.695	18	489.36	0.061754
Near-complete	99.65	0.111	103	280.347	82.448	18	3797.17	0.002035
Near-complete	99.25	2.395	114	18.4778	25.879	17	37.4019	0.0026691
Near-complete	98.87	0	146	19.6693	37.783	17	39.8495	0.0138435
Near-complete	98.79	0	83	40.9827	56.288	19	84.1099	0.00459783
Near-complete	98.65	1.342	76	16.5567	44.975	18	34.5246	0.0042042
Near-complete	93.67	0.316	121	47.4097	47.502	15	92.2517	0.00608712
Near-complete	93.26	0.128	107	27.3119	62.883	19	57.7367	0.00167394
Near-complete	91.55	0.844	236	323.793	12.864	15	730.493	0.173832
Medium-quality (QS>75)	89.94	0.662	431	11.2119	11.367	18	24.6819	0.0486485
Medium-quality (QS≤75)	85.14	2.118	600	8.50608	4.542	18	19.2453	0.0151784
Medium-quality (QS≤75)	72.49	1.703	442	20.0745	12.838	15	38.1947	0.0963591
Near-complete	100	0	146	21.5556	47.819	17	116.688	0.00444784
Near-complete	99.41	0.097	57	132.704	71.85	18	692.972	0.00141516
Near-complete	98.93	4.369	161	19.3162	44.937	17	108.061	0.00227959
Near-complete	97.95	0.68	75	60.226	45.916	19	353.777	0.00189554
Medium-quality (QS>75)	87.62	1.794	848	8.07157	5.236	16	48.996	0.105433
Medium-quality (QS≤75)	85.79	2.369	576	11.3645	5.743	19	70.5551	0.00463259
Medium-quality (QS>75)	79.82	0.862	258	18.9946	38.725	19	103.265	0.00363403
Medium-quality (QS≤75)	75.21	1.328	1013	7.48262	3.609	15	48.1826	0.0565441
Near-complete	99.96	0.823	38	273.966	224.264	18	2390.28	0.00185059
Near-complete	99.41	0.097	69	276.318	71.85	19	2536.12	0.000670761
Near-complete	99.2	0	105	53.2695	75.175	19	505.157	0.00239078
Near-complete	95.56	0.836	389	13.2122	14.349	18	137.048	0.016742
Near-complete	99.43	0	86	30.9766	72.871	19	57.4545	0.0051096
Near-complete	99.24	0	126	31.0466	49.087	17	59.2062	0.0100756
Near-complete	98.1	0.632	190	34.4702	19.072	16	64.9235	0.00363599
Near-complete	97.98	0.223	90	20.7773	32.474	17	38.921	0.00135857
Near-complete	97.95	0	179	49.4933	25.472	19	103.806	0.0075486
Near-complete	97.66	0.584	122	15.197	34.527	15	27.8184	0.0244663
Near-complete	96.28	0.576	127	22.2043	50.335	18	42.3138	0.00588002
Near-complete	91.22	0.867	339	6.93631	5.409	9	15.346	0.334089
Near-complete	90.89	3.367	682	78.3929	8.811	18	158.657	0.0710797
Near-complete	90.46	0.806	336	15.0532	6.554	19	34.2037	0.0820258
Medium-quality (QS>75)	89.97	2.044	268	19.1355	22.379	19	37.8259	0.0837895
Medium-quality (QS>75)	89.86	0.705	586	9.20613	8.822	18	17.9836	0.00405789
Medium-quality (QS>75)	87.25	0.343	534	10.399	13.47	19	20.3576	0.00781773
Medium-quality (QS>75)	86.12	0	160	13.9245	19.859	17	25.8845	0.0152801
Medium-quality (QS>75)	85.91	0	207	10.9602	14.097	15	22.006	0.0272078
Medium-quality (QS≤75)	81.14	2.463	375	9.83416	7.357	13	19.4384	0.0307512
Medium-quality (QS≤75)	79.52	1.789	133	25.3754	21.868	13	49.5855	0.028964
Medium-quality (QS≤75)	54.76	0	443	6.01913	2.745	5	13.2086	0.0653463
Near-complete	100	0	72	50.9823	95.426	20	239.523	0.00384768
Near-complete	100	0.806	100	163.667	42.622	20	753.174	0.00172591
Near-complete	99.41	0.389	84	27.9145	58.2	20	130.948	0.00458243
Near-complete	99.4	0.598	142	15.5182	20.076	17	74.3994	0.0030614
Near-complete	97.08	0.307	59	341.991	71	19	1679.17	0.0120832
Near-complete	97	1.363	191	50.7881	16.386	19	258.784	0.0129224
Medium-quality (QS>75)	88.09	1.681	482	13.7984	5.557	19	78.2075	0.00959486
Medium-quality (QS≤75)	86.66	3.021	367	9.33957	9.513	13	46.4269	0.00965396
Medium-quality (QS≤75)	77.92	1.638	1429	6.88946	2.807	16	38.5761	0.0475602
Near-complete	99.96	0.128	78	257.045	156.36	18	686.314	0.00411073
Near-complete	99.42	0.961	178	19.432	41.571	19	56.6482	0.035794
Near-complete	99.41	0.473	94	40.873	57.189	20	108.354	0.00329326
Near-complete	98.87	0.124	241	11.8669	16.407	18	33.3418	0.00161117
Medium-quality (QS≤75)	84.38	2.953	369	14.8259	5.92	17	49.4824	0.205141
Medium-quality (QS≤75)	62.78	1.378	560	147.735	6.897	17	451.295	0.163557
Near-complete	100	0	93	41.3847	64.288	18	81.4501	0.00381966
Near-complete	99.28	0.632	55	60.8905	95.224	18	108.655	0.00409339
Near-complete	98.3	3.013	169	69.6918	20.015	16	136.55	0.0158435
Near-complete	98.24	0.097	91	59.1994	48.56	20	112.67	0.0020815
Near-complete	97.5	0.625	161	46.4216	26.756	19	90.5759	0.0044322
Near-complete	96.59	2.259	250	10.1214	10.404	12	23.6483	0.334898
Near-complete	94.66	1.097	244	12.1335	9.711	17	24.8476	0.00182751
Near-complete	93.96	0	154	348.764	29.515	18	701.055	0.00376674
Medium-quality (QS≤75)	81.13	2.864	1318	7.60944	3.392	17	18.1863	0.0767982
Near-complete	100	0	45	174.016	74.4	13	301.244	0.0015992
Near-complete	99.85	0.447	79	120.829	93.279	18	247.613	0.00367949
Near-complete	99.4	0.598	77	15.2335	38.392	18	31.7149	0.0523782
Near-complete	100	1.747	104	68.3774	45.566	10	450.305	0.00522787
Near-complete	99.96	0.447	56	264.837	175.896	18	1372.24	0.00346351
Near-complete	94.15	1.094	264	313.63	12.677	20	1993.4	0.00403995
Near-complete	98.65	0.335	89	18.1526	43.842	17	44.783	0.00188409
Near-complete	97.65	2.013	236	9.37176	18.279	18	25.9909	0.0112579
Near-complete	97.46	0.316	48	76.8594	94.531	18	197.249	0.0016951
Near-complete	96.6	3.475	304	8.97463	8.272	18	32.0874	0.409264
Near-complete	95.33	0.632	97	18.7663	22.65	19	47.0473	0.00786293
Near-complete	95.16	0.845	98	34.2616	66.659	14	86.124	0.00434419
Near-complete	94.05	0.975	154	16.5143	53.233	19	44.0583	0.000762625
Near-complete	93.42	1.171	435	8.59197	7.342	18	22.7168	0.0347121
Medium-quality (QS≤75)	60.38	0.124	533	22.6151	2.658	19	78.6642	0.0328514
Near-complete	100	0	62	73.7876	52.843	20	438.579	0.00241805
Near-complete	99.65	0.128	102	255.216	88.811	18	1370.47	0.00274072
Near-complete	99.41	0	86	325.656	68.546	19	1889.53	0.00112173
Near-complete	99.25	0.743	78	104.626	117.802	19	627.829	0.00143611
Near-complete	94.86	4	258	10.5306	9.145	17	76.2904	0.304765
Near-complete	99.96	0.128	93	506.753	114.692	18	5052.51	0.00268529
Near-complete	99.36	0	154	46.5444	38.623	18	146.034	0.0090974
Near-complete	99.32	0.671	42	19.6106	78.008	17	63.6621	0.00367512
Near-complete	99.32	1.342	97	22.3179	49.269	18	71.4392	0.00452839
Near-complete	99.21	1.69	55	40.5117	90.807	18	132.306	0.0039156
Near-complete	98.99	0.223	94	14.1352	45.364	15	47.0003	0.00400594
Near-complete	98.94	1.265	60	41.5014	74.979	18	134.343	0.00387443
Near-complete	98.63	0	100	29.5094	54.633	17	98.421	0.00518222
Near-complete	97.98	0.671	63	15.4769	55.581	16	50.594	0.00677248
Near-complete	97.98	0	111	29.176	43.395	18	86.991	0.00915757
Near-complete	97.95	0	41	130.435	94.627	20	464.77	0.00249698
Near-complete	97.69	0.128	53	66.1085	118.346	19	222.151	0.00154077
Near-complete	97.64	0.309	99	51.1265	87.082	19	169.989	0.00202932
Near-complete	97.36	0.313	98	99.4309	76.84	19	334.788	0.00232262
Near-complete	97.35	0.961	58	72.6398	59.44	19	254.839	0.00374776
Near-complete	96.93	0.68	241	29.2745	17.281	18	112.975	0.0134988
Near-complete	95.05	1.323	397	10.003	8.681	17	35.6016	0.0191851
Near-complete	94.82	3.105	668	9.33952	5.225	18	36.9166	0.00793631
Near-complete	94.32	0	344	11.9935	6.527	19	47.2385	0.020549
Medium-quality (QS>75)	87.7	1.682	416	16.246	7.815	17	64.2988	0.00469517
Medium-quality (QS≤75)	86.94	3.5	373	17.9739	11.362	15	59.3142	0.0829326
Medium-quality (QS>75)	83.38	1.555	624	5.77282	2.787	9	26.2005	0.2621
Medium-quality (QS≤75)	75.57	2.631	216	8.49168	10.813	7	29.519	0.0376927
Medium-quality (QS≤75)	72.61	1.075	713	7.14081	2.729	13	26.6652	0.0274984
Medium-quality (QS≤75)	68.01	1.53	222	11.1149	7.03	17	40.5419	0.107891
Medium-quality (QS≤75)	66.59	0	202	8.83742	10.264	7	30.4533	0.0116685
Medium-quality (QS≤75)	64.34	1.59	192	14.3808	7.464	17	54.703	0.131649
Medium-quality (QS≤75)	51.09	0	511	5.77114	1.893	16	24.8778	0.0609385
Near-complete	99.32	2.684	132	24.8817	27.253	18	47.6538	0.110271
Near-complete	98.65	0.335	89	35.2549	46.414	16	68.2353	0.00598452
Near-complete	98.63	0	66	43.718	66.803	17	83.8974	0.00549814
Near-complete	96.53	0.893	135	19.668	39.626	15	38.6276	0.0146186
Near-complete	96.34	0.128	197	19.36	35.687	19	40.171	0.00170128
Near-complete	95.98	0.092	251	15.1626	32.442	19	32.2144	0.0443361
Near-complete	94.44	0.537	436	10.1382	11.043	18	20.9416	0.00360546
Near-complete	94.29	1.594	308	56.405	9.968	17	122.881	0.155453
Near-complete	94.04	3.164	295	19.9043	12.672	18	43.5748	0.182965
Near-complete	93.88	0.548	87	40.064	103.951	18	78.3818	0.00218507
Near-complete	90.49	1.677	342	11.0896	7.975	17	24.4354	0.0242674
Medium-quality (QS>75)	86.74	2.012	245	12.1796	13.58	14	25.9694	0.0133901
Medium-quality (QS>75)	85.47	2.013	573	6.09293	2.682	10	13.4268	0.0531019
Near-complete	99.23	0.104	74	47.7483	63.626	18	131.926	0.00230744
Near-complete	99.06	1.174	75	172.398	141.9	19	455.593	0.00139299
Near-complete	97.44	1.115	542	12.3458	16.064	18	36.8822	0.143267
Near-complete	96.21	1.14	448	16.2086	12.945	17	47.4856	0.00323336
Near-complete	96.2	0.316	92	26.8391	46.504	18	68.6599	0.00576134
Near-complete	95.64	1.346	282	14.9933	25.053	17	41.1863	0.00248718
Near-complete	94.08	0.643	263	8.71647	14.509	16	25.2204	0.0235139
Near-complete	92.66	2.013	219	8.55128	14.918	14	23.3784	0.00504139
Near-complete	90.34	2.62	262	212.283	9.286	20	730.869	0.00344708
Medium-quality (QS≤75)	69.44	0.894	440	19.8273	7.293	19	62.0995	0.00994974
Near-complete	99.08	0.745	262	89.8923	29.129	18	372.888	0.00414788
Near-complete	99.06	0.375	79	76.9301	115.183	19	303.621	0.00099398
Near-complete	98.65	0.128	73	114.167	110.684	18	472.898	0.00116963
Near-complete	97.79	1.104	224	14.8974	14.238	14	64.1077	0.13461
Near-complete	97.02	0.495	104	148.823	125.038	18	584.107	0.00140219
Near-complete	94.98	2.745	546	6.75276	5.471	11	28.3408	0.0175414
Near-complete	90.31	1.394	928	8.67535	8.444	19	37.9276	0.0032843
Medium-quality (QS≤75)	61.41	0.268	446	140.075	3.021	18	759.023	0.00712032
Near-complete	99.96	0.231	66	53.9866	116.527	18	371.466	0.00224141
Near-complete	98.91	0	97	51.3737	61.207	18	293.742	0.00267995
Near-complete	98.31	1.843	64	209.28	66.846	19	1523.93	0.00588841
Near-complete	97.35	0.46	33	652.319	93.528	20	4698.86	0.00259181
Near-complete	95.53	0.43	518	7.51609	6.795	11	53.0848	0.00881471
Medium-quality (QS>75)	84.78	1.14	487	18.2134	6.519	17	148.867	0.00932894
Medium-quality (QS≤75)	77.06	2.191	728	11.8492	3.055	18	105.166	0.0129608
Near-complete	99.36	0	135	25.566	40.721	17	109.079	0.0125173
Near-complete	90.49	0.894	754	7.75184	4.513	13	37.1921	0.0146894
Medium-quality (QS≤75)	89.27	2.987	1307	8.02719	3.666	17	46.3225	0.139721
Medium-quality (QS≤75)	77.77	3.375	907	7.12814	2.866	13	38.151	0.0584319
Medium-quality (QS≤75)	76.5	0.375	83	181.299	66.064	17	789.861	0.00104383
Medium-quality (QS≤75)	71.89	2.064	637	5.02392	2.229	10	33.9553	0.215578
Medium-quality (QS≤75)	64.76	0.671	76	15.7223	37.147	17	70.4071	0.00398331
Medium-quality (QS≤75)	63.9	0.268	531	13.9672	3.102	20	83.8362	0.0106969
Near-complete	99.85	0.651	80	114.822	109.757	18	463.97	0.00218008
Near-complete	98.79	0.374	74	25.3901	38.514	13	97.0384	0.0131182
Near-complete	98.69	1.305	180	834.889	21.588	20	3709.56	0.00697369
Medium-quality (QS≤75)	75.27	1.248	523	6.89254	4.77	8	28.5671	0.0130816
Near-complete	100	0.806	40	212.577	314.93	19	749.076	0.000742503
Near-complete	100	0	38	33.6817	80.527	16	129.799	0.00318311
Near-complete	100	0.598	25	394.549	149.818	18	1498.41	0.00334409
Near-complete	100	0.374	29	154.855	110.347	17	634.56	0.00168624
Near-complete	99.81	0	55	69.5318	70.645	16	269.682	0.00349637
Near-complete	99.62	0	43	38.1506	161.081	19	147.285	0.00217854
Near-complete	98.19	0.499	50	63.7297	64.86	12	249.177	0.00154734
Near-complete	94.89	1.032	100	18.7017	34.56	14	68.6144	0.00149962
Medium-quality (QS>75)	89.56	1.916	435	234.184	5.774	13	947.483	0.0344053
Medium-quality (QS≤75)	75.01	0.598	396	6.21265	3.639	10	28.7353	0.088657
Medium-quality (QS≤75)	61.31	0	131	23.0722	17.297	11	94.2795	0.00264093
Near-complete	99.32	0.671	52	17.0946	67.631	18	30.8268	0.0047187
Near-complete	99.32	1.342	81	28.526	46.939	17	50.2022	0.00585218
Near-complete	99.03	1.61	101	38.6577	48.305	15	72.1928	0.00401643
Near-complete	98.65	0.128	428	9.73632	14.578	18	18.8908	0.00270772
Near-complete	98.1	1.582	192	13.2383	28.734	18	25.4377	0.0176656
Near-complete	97.31	0	89	23.1346	50.644	18	43.2602	0.00411152
Near-complete	96.37	1.765	249	137.342	55.891	19	257.475	0.00967096
Near-complete	96.35	0.751	204	269.187	44.599	19	506.662	0.0570608
Near-complete	96.27	0.384	101	17.532	61.777	19	33.1512	0.00204595
Near-complete	91.84	1.115	82	30.0955	54.779	17	55.2082	0.00254602
Medium-quality (QS≤75)	89.55	2.953	181	15.1156	20.912	13	29.5919	0.110158
Medium-quality (QS≤75)	80.24	2.004	394	7.72783	5.968	9	15.8706	0.0518855
Medium-quality (QS≤75)	78.57	1.672	255	39.9884	19.767	17	81.6787	0.135738
Medium-quality (QS≤75)	77.28	2.104	732	11.5513	3.895	19	23.9475	0.0155645
Medium-quality (QS≤75)	72.27	1.931	355	13.9252	5.316	17	31.137	0.339005
Medium-quality (QS≤75)	71.13	3.926	424	5.80809	3.06	15	17.3254	0.378113
Medium-quality (QS≤75)	68.55	3.298	383	40.1893	4.633	17	89.0203	0.312628
Medium-quality (QS≤75)	58.86	0	49	22.4224	68.643	18	43.5388	0.0163319
Medium-quality (QS≤75)	55.06	0	34	32.9224	45.846	20	61.8585	0.00349728
Near-complete	99.96	0.077	61	60.5224	133.89	18	86.9449	0.00350435
Near-complete	99.36	0	157	42.5835	34.815	18	56.5432	0.00425784
Near-complete	98.88	3.192	349	43.2791	30.701	19	59.6375	0.0182066
Near-complete	98.26	0.256	109	21.1322	72.277	19	29.7094	0.0024806
Near-complete	96.44	1.42	138	230.319	23.471	20	355.384	0.00573198
Near-complete	94.42	1.115	73	23.099	79.887	19	33.6582	0.00287714
Medium-quality (QS≤75)	75.4	3.844	240	32.4836	9.63	19	51.0672	0.0221311
Medium-quality (QS≤75)	74.48	0	363	11.9561	25.825	17	18.0339	0.00328949
Medium-quality (QS≤75)	68.18	0	256	6.90884	5.478	5	10.545	0.0958949
Medium-quality (QS≤75)	61.27	0	731	7.73041	2.67	16	13.293	0.0383096
Near-complete	99.62	0	56	73.9621	72.08	18	130.734	0.00120928
Near-complete	99.43	0.561	29	154.849	177.426	15	283.036	0.00087725
Near-complete	98.71	0	211	26.4287	14.823	11	50.3137	0.0058077
Near-complete	98.08	0.993	118	14.2891	22.355	17	25.8753	0.00474888
Near-complete	97.63	0.625	222	285.031	34.501	18	585.71	0.00238589
Medium-quality (QS>75)	88.89	0.361	425	7.98162	6.558	3	15.9487	0.0492171
Medium-quality (QS>75)	88.16	1.925	1046	7.71527	4.961	18	16.6255	0.0133293
Medium-quality (QS≤75)	57.41	1.328	860	5.77426	2.094	17	12.3254	0.103427
Near-complete	99.81	0.227	40	51.9419	91.974	18	69.6567	0.00174974
Near-complete	96.31	0.552	34	94.941	74.993	13	115.739	0.00464751
Medium-quality (QS>75)	88.01	0.561	48	373.064	74.176	14	487.916	0.00475043
Medium-quality (QS>75)	85.2	1.685	218	897.045	8.577	11	1178.35	0.00537509
Medium-quality (QS≤75)	65.3	2.843	258	253.836	5.956	8	354.123	0.111033
Near-complete	99.36	1.265	174	100.697	32.882	19	244.453	0.00549151
Near-complete	99.32	1.342	133	13.2701	28.074	18	34.4406	0.00431106
Near-complete	99.32	0.671	40	18.0262	99.644	17	45.9846	0.00237311
Near-complete	99.03	2.133	74	80.7695	80.725	17	191.777	0.00243058
Near-complete	98.65	0	38	119.858	120.322	18	288.921	0.000888854
Near-complete	98.26	0.256	91	20.5594	77.96	18	50.8568	0.00167069
Near-complete	97.98	0	205	22.8092	23.444	18	56.2526	0.00809981
Near-complete	97.24	1.242	182	31.5013	22.192	19	85.6543	0.00389414
Near-complete	94.09	0.652	285	9.93949	13.519	18	26.8586	0.00724409
Near-complete	91.44	3.414	122	125.254	119.027	18	315.771	0.0154415
Medium-quality (QS≤75)	65.86	0	346	11.8075	20.176	17	30.4205	0.0159026
Near-complete	99.42	0.641	70	56.9775	104.773	19	221.353	0.00180507
Near-complete	99.37	2.484	193	19.6134	20.354	20	80.5115	0.00568781
Near-complete	99.05	1.352	232	224.021	67.225	19	849.849	0.00377178
Near-complete	96.55	0.371	96	23.6474	80.606	19	95.1052	0.00207602
Near-complete	95.86	0	61	448.457	126.348	19	1732.3	0.000741214
Near-complete	93.83	0.806	243	25.7383	11.82	20	111.363	0.00300794
Near-complete	91.71	0.844	197	36.9367	13.063	19	162.031	0.0793431
Near-complete	90.72	3.518	466	14.1055	12.546	17	65.3176	0.215266
Medium-quality (QS>75)	86.16	2.215	309	13.2538	7.636	20	57.4438	0.0300459
Near-complete	99.96	0.077	86	140.771	83.195	18	1191.95	0.0013534
Near-complete	99.25	0	64	238.28	184.094	19	2058.83	0.0026166
Near-complete	99.24	0.877	158	85.7243	116.374	19	685.101	0.00508882
Near-complete	97.62	0.128	101	23.4195	71.426	19	193.133	0.00166739
Near-complete	99.42	0.512	72	27.5027	105.226	19	173.132	0.00147676
Near-complete	99.24	0.751	70	142.458	109.592	19	871.22	0.000687605
Near-complete	98.14	1.703	56	573.426	98.69	18	3584.65	0.0017599
Medium-quality (QS≤75)	76.08	0.755	130	14.4229	42.243	18	88.5466	0.0076516
Medium-quality (QS≤75)	58.62	0	190	11.0568	29.972	17	67.219	0.00748823
Near-complete	99.29	0.142	152	78.8799	49.14	18	411.622	0.00187899
Near-complete	99.06	0.751	79	300.918	104.283	19	1478.05	0.000497584
Near-complete	97.63	1.132	202	11.0703	22.487	18	55.8129	0.00123946
Near-complete	95.06	0.897	391	14.8304	18.052	18	78.6353	0.00213395
Near-complete	93.1	1.254	320	19.024	15.132	18	102.072	0.00365299
Near-complete	91.11	1.481	295	20.7027	8.671	20	117.394	0.0139814
Medium-quality (QS>75)	88.92	2.351	409	11.2927	13.566	18	58.3642	0.00431922
Near-complete	99.96	0.128	58	527.01	146.627	18	4891.35	0.00142638
Near-complete	99.71	0.482	134	9.56554	24.727	18	58.9187	0.112012
Near-complete	99.36	0	169	17.9483	30.767	19	93.4318	0.00647591
Near-complete	99.32	2.013	70	33.6794	57.573	19	153.929	0.0018562
Near-complete	99.31	0	133	46.9075	34.584	19	245.983	0.00435467
Near-complete	99.11	0.316	219	15.0347	24.525	17	77.4911	0.022387
Near-complete	97.98	0.441	329	16.1804	9.897	20	96.9316	0.00357611
Near-complete	97.85	0.194	138	16.6946	38.092	17	85.2734	0.058489
Near-complete	96.61	0.112	61	64.3197	88.407	18	336.341	0.00161824
Near-complete	96.61	2.898	165	294.032	55.864	18	1475.49	0.0077186
Near-complete	95.16	0.99	364	30.3121	11.878	19	157.108	0.00368582
Near-complete	100	0.46	39	842.58	140.755	20	12590.4	0.00474084
Near-complete	99.96	0.077	111	44.4639	67.226	18	662.244	0.00348526
Near-complete	96.43	0.749	165	22.6746	16.116	14	339.34	0.0026568
Near-complete	98.65	0.897	241	22.3076	28.737	19	238.551	0.0020655
Medium-quality (QS≤75)	71.55	0	963	10.2187	5.998	14	113.272	0.0581063
Near-complete	99.32	0	125	11.8688	35.828	17	21.7044	0.0068895
Near-complete	98.3	0.12	113	16.1907	31.229	19	28.3978	0.0104637
Near-complete	97.98	0	185	14.9279	26.772	18	27.5739	0.0141043
Near-complete	97.98	0.335	25	71.1621	112.376	19	127.588	0.00265048
Near-complete	97.98	3.467	215	10.2141	16.011	15	19.8391	0.1255
Near-complete	97.1	1.932	99	75.1777	45.696	17	135.257	0.00285758
Near-complete	95.97	0.671	176	16.0302	23.889	18	28.7669	0.00832878
Near-complete	95.53	1.376	105	13.7367	44.418	15	25.005	0.00740237
Near-complete	92.35	0.576	682	8.055	7.883	17	15.0661	0.0108651
Near-complete	92.19	1.53	210	11.4717	12.437	20	22.8698	0.0273764
Near-complete	91.15	1.301	90	61.5039	92.447	18	112.261	0.00282971
Medium-quality (QS>75)	88.43	1.36	213	86.548	17.004	19	184.059	0.0115103
Medium-quality (QS>75)	84.22	0	245	19.4965	9.887	19	39.0885	0.0438949
Medium-quality (QS>75)	81.34	0.862	99	24.2462	92.726	19	44.0035	0.00274184
Medium-quality (QS>75)	80.38	0	870	6.05331	2.814	14	12.4583	0.0916363
Medium-quality (QS≤75)	80.17	3.448	290	11.8518	27.394	19	22.3654	0.0228516
Medium-quality (QS≤75)	65.89	1.469	624	11.2448	3.267	18	22.5706	0.0677694
Medium-quality (QS≤75)	65.75	0	340	8.96038	4.363	18	19.7123	0.158901
Near-complete	99.96	0.385	69	104.55	127.942	18	377.441	0.00265856
Near-complete	98.49	1.879	104	74.5462	85.555	19	290.252	0.0037247
Near-complete	98.26	0	73	66.619	87.926	19	249.306	0.00224168
Near-complete	97.99	2.447	159	23.0483	74.306	19	89.166	0.0088365
Near-complete	97.14	2.492	169	258.343	21.051	19	1089.37	0.0232344
Medium-quality (QS>75)	88.73	1.935	579	6.79273	4.751	8	28.051	0.0117129
Medium-quality (QS≤75)	84.29	3.744	399	21.4163	4.779	19	98.4939	0.358389
Medium-quality (QS>75)	83.15	0.576	260	47.6425	9.738	19	204.359	0.0119543
Medium-quality (QS≤75)	62.8	0.454	23	172.61	108.04	13	733.976	0.00598972
Near-complete	99.96	0.077	54	129.795	166.969	18	745.776	0.00152199
Near-complete	98.96	3.159	258	86.6797	15.791	20	528.888	0.023595
Near-complete	98.87	1.879	82	253.429	119.284	19	1511.01	0.00240609
Near-complete	98.87	0.499	105	41.525	31.769	20	256.311	0.0313322
Near-complete	97.58	1.728	200	18.5526	13.901	20	125.208	0.155095
Near-complete	97.39	0.929	35	122.252	188.443	18	712.153	0.00156608
Near-complete	94.64	0.096	530	11.4103	11.346	16	71.489	0.00976343
Near-complete	93.95	0	297	13.8219	14.074	18	88.6929	0.00581363
Near-complete	98.83	0	75	38.5235	60.709	18	131.535	0.00192965
Near-complete	98.8	1.497	256	15.4185	13.623	17	55.3786	0.00262415
Near-complete	98.19	0	51	237.707	159.93	19	798.102	0.00167289
Near-complete	97.78	0	136	14.8878	27.671	15	51.4118	0.00362329
Near-complete	97.11	0.32	379	12.7843	15.686	19	45.5399	0.00613147
Near-complete	95.51	0.527	307	12.3431	13.869	16	45.1265	0.00851038
Near-complete	94.34	0	428	14.2861	17.966	18	50.6748	0.0243326
Near-complete	93.79	3.355	235	11.9829	17.392	13	41.976	0.00317299
Medium-quality (QS>75)	82.88	0.831	650	8.87978	3.103	18	40.1945	0.0465095
Medium-quality (QS≤75)	75	0	53	109.014	90.992	16	374.357	0.00175509
Medium-quality (QS≤75)	66.95	0	566	6.30776	2.679	6	24.6816	0.00099995
Medium-quality (QS≤75)	64.29	0	234	28.2786	25.169	17	96.8142	0.0231942
Near-complete	100	0.887	95	79.0864	40.45	20	295.339	0.00911241
Near-complete	100	0	101	34.7334	28.144	18	127.515	0.00286755
Near-complete	99.41	0.097	112	51.6992	86.199	20	165.848	0.00573222
Near-complete	99.03	0	175	19.565	37.2	19	72.6553	0.00253149
Near-complete	98.61	1.02	270	26.455	14.195	19	99.4934	0.133464
Near-complete	97.98	1.242	210	16.8469	18.042	19	69.6131	0.0132818
Near-complete	97.9	0.464	101	28.5454	63.542	19	105.816	0.00790629
Near-complete	97.9	0.598	187	11.1882	12.75	17	41.8274	0.00126374
Near-complete	97.46	0	436	13.0994	12.261	16	48.7576	0.0101986
Near-complete	94.25	0.28	298	8.80668	7.856	7	32.2102	0.00910734
Medium-quality (QS>75)	87.39	1.172	714	7.91199	6.47	17	29.9832	0.0266398
Medium-quality (QS≤75)	69.58	3.225	69	262.303	40.201	12	1029.37	0.0385071
Near-complete	99.65	0.231	127	43.1932	79.295	18	208.261	0.0078012
Near-complete	99.54	0.681	44	185.995	84.791	20	1083	0.0048539
Near-complete	96.88	0.966	183	16.7757	48.937	18	98.3517	0.0269448
Near-complete	96.28	0.371	57	21.8907	114.842	19	125.625	0.00226967
Near-complete	94.86	0.769	494	8.32312	11.457	19	51.5796	0.0224169
Near-complete	94.08	0.691	186	128.314	16.746	18	807.849	0.0529772
Near-complete	93.43	0.806	272	18.8643	9.94	20	120.36	0.016592
Near-complete	99.41	0	85	66.1123	57.036	19	285.866	0.00748052
Near-complete	98.91	0	102	36.9351	85.064	16	168.998	0.00176923
Near-complete	98.87	0.185	77	21.4807	87.856	19	98.7215	0.000998501
Near-complete	97.95	0	73	54.7305	54.401	19	268.64	0.0041772
Near-complete	97.78	0.632	88	20.5915	57.865	15	90.966	0.00148421
Near-complete	93.95	1.846	163	34.2217	21.005	16	156.117	0.0447295
Medium-quality (QS>75)	88.17	0.299	191	11.0958	12.585	11	51.0256	0.0234952
Medium-quality (QS≤75)	73.03	0.786	1092	6.01222	2.943	11	30.8859	0.0583812
Medium-quality (QS≤75)	71.89	0	202	17.494	12.09	10	79.7005	0.0310448
Medium-quality (QS≤75)	59.64	0.949	423	8.70115	8.495	10	41.4744	0.0037054
Near-complete	100	0.374	86	55.6687	36.642	16	118.531	0.00200277
Near-complete	98.88	0.371	92	49.2871	117.315	19	120.42	0.000872852
Near-complete	98.18	0.473	111	14.1778	24.294	20	34.8938	0.00227721
Near-complete	96.13	0	153	29.1141	20.653	20	75.2327	0.001608
Near-complete	93.56	0	202	739.449	13.92	19	2028.24	0.275179
Near-complete	92.38	0.783	292	22.3363	9.601	19	61.0067	0.0160339
Near-complete	99.96	0.138	104	284.724	125.234	18	1733.96	0.00309423
Near-complete	98.65	0.128	74	31.8671	109.541	19	196.669	0.00244443
Near-complete	98.29	0.114	200	123.132	62.674	20	631.487	0.00651694
Near-complete	98	0.96	153	9.62919	22.056	19	66.531	0.0909112
Near-complete	93.78	1.344	170	37.6076	16.155	20	256.585	0.01875
Near-complete	93.14	0.185	112	19.4031	46.826	19	120.851	0.00289995
Medium-quality (QS>75)	86.84	1.474	458	48.7868	6.418	19	372.514	0.00917071
Near-complete	100	0.632	120	26.3673	36.166	20	86.4437	0.00300878
Near-complete	99.46	0	88	16.3343	104.598	19	54.2659	0.00208552
Near-complete	99.32	2.013	100	50.9236	44.737	18	154.731	0.00367078
Near-complete	99.23	2.095	153	14.4102	24.137	20	48.3708	0.00164638
Near-complete	97.36	0.632	67	29.2102	61.441	18	90.9099	0.0112103
Near-complete	95.22	2.013	327	8.97271	11.412	15	31.9311	0.0333931
Near-complete	94.11	0.557	142	12.5262	45.659	19	41.3122	0.0228051
Near-complete	93.62	1.054	230	12.3719	16.877	19	42.1244	0.0575293
Near-complete	93.32	0.859	284	8.1287	8.839	16	27.231	0.0141099
Near-complete	93.17	1.677	324	8.32141	7.259	18	27.9357	0.0132929
Medium-quality (QS≤75)	87.19	4.658	54	43.1587	76.005	16	134.876	0.00207372
Medium-quality (QS>75)	86.28	1.055	597	10.3684	3.977	16	44.3543	0.0334481
Medium-quality (QS>75)	85.38	1.677	414	11.2045	6.548	19	41.3211	0.014224
Medium-quality (QS>75)	83.1	1.075	515	9.55662	4.185	19	37.6691	0.00815547
Medium-quality (QS≤75)	59.46	1.515	561	6.70077	2.125	17	28.47	0.0434977
Near-complete	99.46	0	62	22.5142	107.161	18	113.353	0.00101645
Near-complete	99.46	0	60	57.385	182.539	19	290.462	0.000875568
Near-complete	99.05	0.687	68	31.7292	53.515	20	167.923	0.00137229
Near-complete	98.84	0	79	82.882	83.977	19	389.578	0.00261329
Near-complete	98.83	0	31	67.8959	119.033	19	324.453	0.00064936
Near-complete	98.33	1.516	186	12.001	20.305	19	62.7684	0.00140267
Near-complete	91.7	0.454	36	127.913	82.719	18	676.846	0.00312845
Medium-quality (QS>75)	88.87	0.743	150	17.3241	42.772	18	84.7398	0.00348922
Medium-quality (QS>75)	86.17	0	48	93.2547	60.815	17	494.56	0.00377373
Medium-quality (QS≤75)	82.49	2.48	413	8.29406	5.309	16	47.8691	0.00365606
Medium-quality (QS≤75)	70.5	0.928	917	8.09061	2.616	16	49.2379	0.0597512
Near-complete	99.18	0.375	203	344.385	61.412	20	1339.65	0.00329279
Near-complete	97.94	0	395	12.3883	15.514	18	61.0736	0.00328608
Near-complete	97.31	0.353	105	23.6898	63.269	19	112.185	0.000753076
Near-complete	96.95	0.46	116	38.3756	24.904	19	199.112	0.00698543
Near-complete	96.25	0	241	16.2268	12.483	19	89.595	0.00111237
Near-complete	96.08	2.015	168	21.2512	15.405	19	113.613	0.0937903
Near-complete	95.02	0.21	375	9.04475	12.743	16	45.6646	0.0105426
Near-complete	93.3	0.309	100	84.059	89.838	20	402.502	0.00154049
Near-complete	99.84	0.115	73	35.3082	45.607	20	176.714	0.000607194
Near-complete	99.41	0	60	21.7778	96.616	17	104.341	0.00105892
Near-complete	99.36	0	201	149.79	31.964	18	667.048	0.00249456
Near-complete	99.25	0	93	73.562	104.069	19	334.754	0.000929437
Near-complete	98.65	0	284	17.644	12.408	15	86.2804	0.000759909
Near-complete	98.1	0.21	176	12.5211	25.093	17	58.7391	0.00251774
Near-complete	97.98	1.342	260	12.2079	13.098	16	56.437	0.00199529
Near-complete	96.1	1.835	153	22.6627	19.573	16	106.982	0.0329857
Near-complete	92.19	0.618	256	9.14315	6.974	15	45.4079	0.028817
Medium-quality (QS>75)	88.56	1.823	1169	10.797	4.414	18	37.2303	0.0505451
Medium-quality (QS≤75)	86.24	2.315	273	12.303	7.55	11	60.399	0.147626
Near-complete	99.54	0.909	80	81.4154	61.32	20	321.005	0.00270599
Near-complete	99.53	0.576	41	443.655	102.617	20	2272.3	0.00475181
Near-complete	99.38	0.576	59	123.718	69.96	20	715.666	0.00206439
Near-complete	98.88	0.557	107	28.5543	73.573	19	165.951	0.00249877
Near-complete	96.57	0.634	231	17.5674	26.452	18	97.9299	0.0196243
Medium-quality (QS>75)	86.89	1.704	342	7.499	5.599	16	46.8122	0.0319658
Medium-quality (QS>75)	86.53	1.4	340	8.24798	5.796	9	50.4829	0.0652157
Medium-quality (QS≤75)	79.36	1.858	803	8.29558	5.066	14	49.4804	0.00132799
Medium-quality (QS≤75)	55.17	0	228	15.937	7.123	3	90.2806	0.00901759
Near-complete	99.96	0.617	74	97.7172	186.689	18	664.076	0.00465108
Near-complete	99.62	0.187	159	18.5758	25.56	18	147.604	0.00150768
Near-complete	98.12	0.751	95	430.997	96.922	19	3247.46	0.00132302
Medium-quality (QS>75)	87.44	1.152	396	9.26209	6.102	20	82.6691	0.0236712
Near-complete	98.99	0	125	20.9458	33.666	17	48.5856	0.00158691
Near-complete	98.65	0.671	64	86.5947	76.836	18	188.754	0.00193701
Near-complete	98.32	0.671	33	35.8511	104.499	17	81.9532	0.0042274
Near-complete	97.69	1.127	159	11.697	19.05	16	28.0282	0.0142117
Near-complete	97.58	0	121	21.7488	39.455	17	49.462	0.0081544
Near-complete	97.5	0	374	10.7417	20.182	19	26.1433	0.00443703
Near-complete	97.1	1.384	59	23.1514	71.383	16	53.1985	0.00341664
Near-complete	96.77	2.854	256	110.143	17.882	13	257.505	0.00526086
Near-complete	95.56	0.21	136	15.1401	30.64	18	35.659	0.0125627
Near-complete	95.3	1.454	464	8.9559	6.627	17	21.8443	0.010163
Near-complete	95.25	4.324	375	17.6173	13.003	13	42.3329	0.212955
Near-complete	93.5	0.559	370	8.79445	8.825	15	21.2743	0.00976184
Medium-quality (QS≤75)	61.32	1.754	262	16.8396	10.959	13	40.1576	0.00487611
Medium-quality (QS≤75)	58.72	1.247	356	14.3021	4.339	15	44.1908	1.01009
Near-complete	100	0	41	506.743	106.005	20	6325.8	0.00269745
Near-complete	99.71	0.36	86	33.6664	94.98	18	406.925	0.00156544
Near-complete	99.25	0	45	153.621	178.217	19	1882.57	0.00106441
Near-complete	91.58	0.967	322	8.24174	6.337	7	109.535	0.0943025
Near-complete	99.96	0.617	52	370.522	186.291	18	3991.11	0.00131331
Near-complete	99.25	0	38	245.602	207.2	20	2800.03	0.000958848
Near-complete	96.95	0.134	186	19.5126	17.929	20	202.458	0.0046425
Near-complete	98.65	0.335	96	27.0602	33.248	18	52.3418	0.00509617
Near-complete	98.55	0	57	72.3403	82.918	17	150.022	0.00254036
Near-complete	98.46	0.309	71	85.4703	110.53	19	176.677	0.00230546
Near-complete	98.07	0.428	170	10.9541	15.483	19	21.5079	0.0764165
Near-complete	98	0	203	11.9777	19.052	17	25.5136	0.0134985
Near-complete	97.96	0.671	69	22.5102	64.846	17	46.4331	0.00806601
Near-complete	92.87	0.743	242	426.671	46.666	19	849.717	0.00917378
Near-complete	92	0.456	412	7.8865	6.683	12	16.8746	0.00970527
Medium-quality (QS>75)	89.59	1.615	246	37.0031	13.75	19	82.2886	0.03367
Medium-quality (QS>75)	88.66	1.424	425	8.99269	6.992	13	21.5955	0.252228
Medium-quality (QS≤75)	84.42	2.111	640	11.4833	3.604	18	30.6433	0.0329273
Medium-quality (QS>75)	81.85	0.316	235	11.3369	18.721	18	24.017	0.0881243
Medium-quality (QS≤75)	78.53	0.742	376	19.7443	7.397	17	45.1921	0.0328067
Medium-quality (QS≤75)	69.95	2.953	1813	6.03203	2.464	15	15.0784	0.223264
Near-complete	99.8	0.231	164	21.4463	39.693	18	100.526	0.00191306
Near-complete	99.4	0	174	29.6675	17.929	17	147.701	0.00522208
Near-complete	98.32	0.844	114	65.5587	29.358	19	319.68	0.0133994
Near-complete	96.37	1.612	247	15.7652	11.904	19	78.8283	0.00363784
Medium-quality (QS≤75)	67.05	1.911	663	6.04343	2.164	16	33.3699	0.0519324
Medium-quality (QS≤75)	65.05	0	37	205.341	129.435	17	901.919	0.00427786
Medium-quality (QS≤75)	59.77	0	19	62.721	124.496	15	289.266	0.00594265
Near-complete	100	1.136	58	183.151	87.931	20	595.685	0.00814239
Near-complete	99.91	0.806	147	61.173	20.595	20	272.039	0.00354242
Near-complete	99.13	0.205	140	30.0128	50.296	18	117.663	0.00320533
Near-complete	97.88	0	82	43.9006	104.25	19	182.42	0.00246163
Near-complete	97.73	0.496	209	15.3474	16.893	19	67.0115	0.0154539
Near-complete	96.96	0	123	89.6123	30.221	20	398.914	0.00392894
Near-complete	96.68	0.309	142	20.2114	50.949	19	85.2059	0.0032657
Near-complete	93.2	0.642	288	37.7631	26.095	18	168.663	0.00124332
Medium-quality (QS>75)	81.52	0.356	443	6.87788	3.814	9	29.3809	0.00412177
Near-complete	99.22	0.097	132	55.5472	45.738	20	315.93	0.0249244
Near-complete	98.88	0.309	36	156.383	215.329	20	826.904	0.00092403
Near-complete	98.49	0	56	122.318	147.727	19	664.635	0.000551483
Near-complete	97.27	0.632	157	14.523	36.117	17	82.0474	0.0063565
Near-complete	93.68	1.022	72	311.513	147.868	19	1778.28	0.000677751
Medium-quality (QS≤75)	79.42	1.133	352	17.9099	8.138	18	115.243	0.0129696
Medium-quality (QS≤75)	77.45	3.02	164	8.61746	11.559	10	48.0496	0.00299928
Medium-quality (QS≤75)	57.8	0.246	413	4.95527	1.93	5	33.3464	0.559607
Near-complete	100	0.299	43	26.9747	70.452	18	159.542	0.0172706
Near-complete	99.24	0.375	63	574.07	147.104	19	3229.77	0.000800148
Near-complete	96.46	0.113	178	14.5169	37.789	18	86.2794	0.00233017
Near-complete	94.8	0.81	620	27.4293	12.699	18	188.994	0.00226955
Medium-quality (QS>75)	89.21	2.664	699	8.20259	9.685	17	50.6757	0.00748345
Near-complete	99.84	0	68	880.535	57.852	20	7929.75	0.00166839
Near-complete	99.53	0	104	36.3332	36.017	14	268.344	0.00157765
Near-complete	99.06	0	109	20.2184	76.945	19	152.421	0.00106413
Near-complete	99.27	0.161	132	13.981	31.416	16	50.5039	0.0142798
Near-complete	99.03	0.837	70	19.4896	71.461	16	69.1607	0.0144403
Near-complete	96.72	2.215	389	9.0765	12.097	15	36.0277	0.0791594
Medium-quality (QS>75)	83.95	0.241	261	9.32055	12.005	16	34.3647	0.0541927
Medium-quality (QS≤75)	78.99	2.19	391	7.00394	4.235	10	33.4228	0.416426
Near-complete	100	0.806	53	346.797	49.2	20	1331.04	0.00052788
Near-complete	100	1.136	38	234.453	108.448	20	860.926	0.00561866
Near-complete	98.73	0.21	93	55.812	58.698	18	206.69	0.00169268
Near-complete	98.6	0	195	18.2092	12.385	17	68.8735	0.00116623
Near-complete	97.95	0	89	32.7665	56.437	19	125.532	0.00228457
Near-complete	96.92	0.076	385	12.942	15.926	19	48.6042	0.00265636
Near-complete	96.69	3.245	328	14.0033	15.769	12	53.1695	0.00186883
Near-complete	96.16	0	166	24.9216	43.256	18	93.444	0.0067421
Near-complete	94.7	0.614	60	127.992	65.48	19	517.012	0.00787137
Medium-quality (QS>75)	87.89	0.929	482	12.6744	12.611	16	49.5142	0.00409362
Medium-quality (QS>75)	87.65	0.848	712	9.64085	8.175	13	38.7903	0.0359676
Medium-quality (QS≤75)	85.38	2.511	117	140.407	24.519	19	557.499	0.0213116
Medium-quality (QS>75)	84.02	0.115	198	41.0013	14.765	19	170.329	0.0125267
Medium-quality (QS≤75)	76.35	2.921	818	8.36761	6.356	15	34.4606	0.0163539
Medium-quality (QS≤75)	72.84	0.464	626	7.8403	4.639	13	31.0707	0.0322979
Near-complete	100	0.345	29	624.159	160.986	20	4610.08	0.00201182
Near-complete	99.96	0.231	38	118.167	190.239	18	794.327	0.000738549
Near-complete	99.46	0.659	67	111.023	47.903	20	788.909	0.00487114
Near-complete	97.46	0.518	130	46.2049	25.14	20	346.911	0.0073504
Medium-quality (QS≤75)	86.65	2.954	177	16.5144	16.055	17	119.663	0.00577762
Medium-quality (QS>75)	79.89	0.371	252	15.4988	15.393	13	113.023	0.00731383
Medium-quality (QS≤75)	79.54	1.153	1266	7.22955	3.206	12	56.4618	0.0159572
Medium-quality (QS≤75)	55.93	0.905	705	5.47345	1.905	0	44.7446	0.0508669
Near-complete	99.42	0.641	60	46.2755	126.46	19	86.4522	0.00194051
Near-complete	99.36	0.863	176	40.4076	34.895	15	70.4776	0.00565543
Near-complete	97.98	0.894	62	16.3431	46.932	14	30.2975	0.00101369
Near-complete	97.95	0	83	82.153	60.821	20	160.296	0.00203674
Near-complete	97.31	0.671	116	17.312	33.163	16	32.2984	0.00342487
Near-complete	97.29	0.909	126	46.8816	22.185	20	93.655	0.0136113
Near-complete	97.01	1.127	254	90.7843	28.027	19	173.238	0.0353554
Near-complete	96.49	0.097	87	21.424	51.979	20	39.555	0.00395941
Near-complete	92.47	0	64	91.7882	40.176	19	172.146	0.00424819
Near-complete	91.09	2.536	662	8.97352	4.694	18	20.2441	0.00765408
Medium-quality (QS>75)	88.29	1.02	430	22.4071	8.687	19	48.5291	0.034131
Medium-quality (QS>75)	86.83	1.612	355	12.0758	5.525	18	25.4976	0.00743466
Medium-quality (QS>75)	84.73	0.743	86	57.6791	52.566	18	110.183	0.003301
Medium-quality (QS>75)	79.65	0.862	85	38.3465	83.046	18	72.7222	0.00312767
Medium-quality (QS≤75)	74.14	1.018	609	6.56369	2.492	11	14.863	0.0710204
Medium-quality (QS≤75)	70.87	1.094	380	10.5796	4.553	15	24.3974	0.347742
Medium-quality (QS≤75)	63.28	0.471	476	6.00199	2.526	9	12.4988	0.123278
Near-complete	100	0	21	169.8	158.804	18	818.613	0.000728401
Near-complete	99.41	0.389	70	61.7176	100.134	20	308.191	0.00142742
Near-complete	99.25	0	62	427.702	170.859	19	2089.66	0.000802788
Near-complete	99.24	0.308	74	43.3443	114.875	18	217.37	0.00161
Near-complete	93.79	0.748	182	265.306	15.572	19	1569.62	0.146743
Medium-quality (QS≤75)	61.7	0	285	21.8929	7.52	19	127.729	0.0333031
Near-complete	99.96	0.077	40	299.697	278.365	18	2120.22	0.00115448
Near-complete	99.78	1.152	167	25.5151	22.294	20	206.297	0.00651244
Near-complete	99.42	0.641	88	105.581	112.81	19	527.17	0.00156691
Near-complete	98.49	2.255	102	248.513	89.504	19	1726.73	0.00153874
Near-complete	97.21	0.384	100	25.7381	65.747	19	192.83	0.00368749
Near-complete	96.65	0.392	93	55.1251	58.178	19	403.24	0.00151226
Near-complete	99.03	0.448	122	44.028	74.345	20	76.9887	0.00342987
Near-complete	96.99	1.518	69	31.4936	69.561	19	52.9007	0.00298674
Near-complete	96.2	0	146	104.716	44.513	18	173.003	0.00716956
Near-complete	95.19	0.02	195	24.2443	30.323	19	44.945	0.0499669
Near-complete	93.85	0	203	45.2691	22.863	18	78.0073	0.0319064
Near-complete	93.26	0.577	450	9.65917	8.172	17	17.8778	0.00583898
Near-complete	92.98	4.921	212	11.2756	17.742	14	20.6261	0.00564492
Near-complete	90.21	3.341	245	36.2214	10.413	18	74.8838	0.177276
Medium-quality (QS≤75)	84.61	1.923	297	14.6479	7.36	15	29.0748	0.111105
Medium-quality (QS>75)	80.68	0	437	7.84563	5.278	12	14.8001	0.00431951
Medium-quality (QS≤75)	75.34	4.31	206	42.6746	54.678	19	76.5485	0.00715272
Medium-quality (QS≤75)	73.65	0.909	268	12.6749	7.088	20	24.7874	0.0369202
Medium-quality (QS≤75)	59.79	0	341	15.623	3.968	15	33.4095	0.235832
Medium-quality (QS≤75)	52.06	0.02	409	6.02071	3.105	4	11.379	0.0612276
Near-complete	98.84	1.766	29	651.254	125.516	20	2555.24	0.00308323
Near-complete	98.38	0.806	168	23.9088	17.422	20	96.688	0.00292857
Near-complete	96.95	1.58	342	33.1107	16.077	18	137.16	0.138167
Near-complete	96.74	0.947	41	52.6604	79.106	20	203.174	0.00100527
Near-complete	95.26	0.592	80	56.5732	56.167	20	182.557	0.00300976
Near-complete	94.98	1.59	114	24.758	25.706	20	93.9308	0.00630804
Near-complete	93.58	1.449	604	10.0632	5.478	19	41.144	0.00393906
Near-complete	93.06	0.929	387	22.8476	16.202	18	86.438	0.0105461
Near-complete	90.65	0.961	562	10.7525	8.951	18	41.6279	0.0032371
Near-complete	90.5	1.497	50	237.354	44.629	19	918.721	0.00230674
Medium-quality (QS>75)	89.14	1.363	434	12.6187	7.617	13	49.7447	0.00353076
Medium-quality (QS>75)	81.47	1.239	456	12.7772	9.283	15	48.9683	0.00339554
Medium-quality (QS≤75)	63.08	1.724	253	30.0466	9.272	18	120.73	0.00612247
Near-complete	99.96	0.617	77	177.836	123.743	18	792.06	0.00234603
Near-complete	99.03	0.448	71	51.8407	114.383	19	235.674	0.00212787
Near-complete	98.51	0.433	99	21.7055	63.818	17	100.363	0.00171117
Near-complete	95.88	0.681	80	29.7169	35.997	19	138.444	0.0124931
Near-complete	95.69	0.185	59	49.1476	136.129	19	213.39	0.00211167
Near-complete	95.19	0	126	19.1654	41.517	19	87.2717	0.00163288
Medium-quality (QS>75)	87.19	0.499	294	50.3985	8.355	18	266.088	0.0236699
Medium-quality (QS≤75)	74.13	0.862	105	25.5941	96.582	19	119.187	0.00388054
Medium-quality (QS≤75)	61.2	0	330	9.75969	15.783	16	46.6189	0.00268382
Near-complete	100	0.806	59	57.7589	66.487	20	227.117	0.0020593
Near-complete	99.51	0	149	37.2416	37.434	19	150.035	0.00284475
Near-complete	98.65	2.013	119	15.8996	35.737	17	57.7184	0.0096185
Near-complete	98.51	1.778	76	173.34	124.696	19	656.517	0.000611348
Near-complete	97.97	0	153	17.2249	33.206	17	63.6872	0.0277301
Near-complete	96.42	2.525	367	12.0094	10.732	18	49.8423	0.00364314
Near-complete	95.53	0.795	84	34.8161	37.984	20	137.973	0.0134317
Near-complete	94.48	0.724	329	8.06907	9.302	14	31.5921	0.0457017
Medium-quality (QS>75)	88.15	0.632	316	8.47977	8.601	15	36.5858	0.0431832
Medium-quality (QS≤75)	73.62	3.448	194	19.0119	13.03	19	77.283	0.136843
Medium-quality (QS≤75)	73.2	1.209	184	14.4492	9.847	19	61.7546	0.0350625
Medium-quality (QS≤75)	58.36	0.795	1197	5.24238	2.088	10	27.324	0.207771
Near-complete	99.62	0	68	19.9915	85.881	18	29.7091	0.0108258
Near-complete	99.07	1.305	72	143.957	46.994	20	232.542	0.014835
Near-complete	97.74	0	108	62.9673	91.372	19	93.3437	0.00163064
Near-complete	93.19	3.253	356	20.1968	18.281	17	33.9355	0.0621955
Near-complete	92.5	1.305	183	75.6049	16.533	18	122.077	0.0165834
Near-complete	90.27	3.776	781	345.987	5.99	17	592.578	0.0577293
Medium-quality (QS>75)	88.18	0.345	111	147.671	23.862	19	233.96	0.0204551
Medium-quality (QS≤75)	60.49	1.52	290	6.93925	6.605	10	11.1098	0.0135983
Near-complete	99.96	0.385	39	248.232	207.806	18	2804.34	0.00144441
Near-complete	99.53	0.076	29	440.257	102.158	20	5407.67	0.00157423
Near-complete	96.94	1.926	179	41.2714	19.201	12	487.985	0.062409
Near-complete	93.87	0.939	672	9.8524	8.489	19	120.472	0.00439812
Near-complete	100	0	169	200.618	33.731	20	687.614	0.00742527
Near-complete	99.41	0	105	42.5323	65.226	20	142.438	0.0041962
Near-complete	99.19	1.612	200	23.055	15.402	20	86.3954	0.00383761
Near-complete	98.69	0.588	77	52.0749	71.233	19	171.208	0.00357814
Near-complete	98.11	0	137	19.9915	28.378	19	58.323	0.00327647
Near-complete	93.12	1.265	151	14.932	29.488	18	51.6015	0.00670729
Medium-quality (QS≤75)	88.94	4.507	187	17.2193	14.258	20	61.5422	0.0490268
Medium-quality (QS≤75)	83.68	1.843	920	7.49632	4.196	15	28.9373	0.195861
Medium-quality (QS≤75)	64.67	2.887	418	10.3929	3.846	17	43.1931	0.560043
Near-complete	98.26	0.192	99	23.9383	72.743	19	94.9713	0.00133304
Near-complete	98.16	1.419	82	40.5191	86.415	17	160.897	0.00368591
Near-complete	97.97	0.632	176	17.0587	32.64	14	66.5699	0.014809
Near-complete	97.48	0	94	15.5165	39.267	16	59.6056	0.0173097
Near-complete	97.39	0.185	65	40.1616	101.928	19	157.532	0.00159398
Near-complete	96.83	0.422	103	96.2393	59.214	19	367.241	0.00140386
Near-complete	96.79	0.309	165	202.338	71.08	19	797.482	0.00274628
Near-complete	95.35	0.34	224	18.3777	22.115	19	81.944	0.00459347
Near-complete	92.56	0.764	52	119.627	148.168	19	436.971	0.00275047
Near-complete	91.04	0.019	278	8.67786	6.177	18	36.3629	0.00176934
Near-complete	90.7	2.267	419	15.1222	6.255	17	73.5864	0.203013
Medium-quality (QS>75)	88.23	1.922	423	7.58586	5.295	12	32.3932	0.0225188
Medium-quality (QS≤75)	85.88	4.169	387	12.2546	6.328	20	55.9014	0.268093
Near-complete	100	0.115	60	223.126	80.584	20	1317.1	0.00283434
Near-complete	99.96	0.077	71	155.334	132.575	18	1142.62	0.00199118
Near-complete	99.62	0	70	24.1403	68.617	18	170.424	0.00172501
Near-complete	99.41	0	75	51.6832	128.793	19	403.097	0.00261303
Near-complete	99.07	1.208	107	239.298	111.776	19	1760.98	0.000996066
Near-complete	98.2	0	174	10.7399	15.776	18	80.3377	0.00154874
Medium-quality (QS>75)	89.31	0.894	510	20.3051	8.081	19	184.665	0.00512361
Medium-quality (QS>75)	85.76	1.381	774	12.3455	5.285	19	103.48	0.0300856
Near-complete	99.96	0.385	60	630.649	160.611	18	5799.52	0.00192415
Near-complete	97.68	0.951	470	53.0311	17.023	16	189.2	0.00196567
Near-complete	100	1.612	77	58.9469	42.101	20	189.529	0.000684781
Near-complete	95.46	1.765	224	17.6396	26.725	19	51.663	0.0267657
Near-complete	95.17	0.821	168	276.049	25.872	20	845.494	0.00924581
Near-complete	91.91	2.059	512	8.23767	7.226	7	24.501	0.019201
Near-complete	91.27	2.251	638	98.6883	8.466	17	323.737	0.146191
Near-complete	90.54	2.638	169	52.7699	14.877	19	166.751	0.00416128
Medium-quality (QS>75)	87.34	2.312	322	7.52421	6.173	12	26.1881	0.286601
Medium-quality (QS≤75)	75.98	0.973	296	9.94503	5.585	11	29.4876	0.0233716
Medium-quality (QS≤75)	69.82	0	252	25.4895	9.581	11	77.9272	0.057329
Medium-quality (QS≤75)	58.93	0.454	26	51.3895	70.976	11	160.487	0.00736953
Near-complete	98.87	2.407	267	23.8092	25.668	19	67.754	0.0190071
Near-complete	98.79	0	87	42.8716	75.541	18	93.8102	0.00808283
Near-complete	98.65	0	46	67.3167	103.575	18	153.539	0.00268654
Near-complete	98.65	1.342	122	14.6084	37.04	17	33.4281	0.00556155
Near-complete	98.11	0	236	12.1132	20.696	15	28.0243	0.0664953
Near-complete	97.65	0.671	136	11.8651	19.613	16	27.6011	0.00650519
Near-complete	97.64	0	127	30.2362	54.595	19	67.8344	0.00214776
Near-complete	96.41	0.632	44	58.205	99.82	18	124.388	0.00215561
Near-complete	95.11	0.68	197	34.9045	13.307	19	88.0104	0.0121144
Near-complete	94.36	0	154	44.4971	21.588	19	106.761	0.0148581
Near-complete	93.67	0	138	129.137	34.157	17	279.084	0.00662395
Near-complete	93.47	0.621	546	11.758	5.06	17	35.864	0.147173
Near-complete	92.78	0.194	310	39.4521	11.677	18	97.462	0.178859
Near-complete	92.42	0.335	281	9.46753	8.397	16	22.4418	0.00213188
Near-complete	92.39	0.974	83	16.5408	57.66	14	38.2212	0.00471221
Near-complete	92.38	1.02	407	20.7419	6.653	16	50.8724	0.00557762
Near-complete	91.97	1.659	295	7.80053	5.614	10	18.3885	0.163926
Near-complete	91.57	1.123	161	17.4785	17.794	14	38.4081	0.0193554
Medium-quality (QS>75)	89.54	0.371	68	101.894	72.438	19	213.744	0.00408427
Medium-quality (QS≤75)	75.79	0.856	799	6.38719	2.533	10	15.9819	0.122194
Medium-quality (QS≤75)	72.77	1.612	355	9.34784	3.775	17	30.3058	1.14863
Near-complete	100	0	51	913.969	147.371	20	9241.8	0.0022599
Near-complete	99.87	0.28	94	57.9929	40.735	16	633.28	0.00820858
Near-complete	99.27	0.372	395	14.9719	16.488	18	178.27	0.00230902
Near-complete	98.38	0	89	342.574	105.524	18	641.02	0.00322566
Near-complete	96.32	0.249	55	49.9443	42.717	12	90.7271	0.00569724
Near-complete	95.96	0.561	62	112.67	51.298	16	199.406	0.0103286
Near-complete	94.98	0.561	67	368.684	38.894	17	644.751	0.00729403
Medium-quality (QS>75)	88.52	1.104	207	24.4906	10.016	6	45.3765	0.119306
Medium-quality (QS>75)	82.78	0.331	138	45.0176	17.017	19	91.8242	0.155106
Medium-quality (QS>75)	82.75	0	38	109.631	210.608	12	136.882	0.00282704
Medium-quality (QS≤75)	67.15	1.61	612	7.33484	2.395	1	15.1575	0.0560301
Near-complete	100	0.199	57	28.0962	64.978	18	65.8567	0.0271688
Near-complete	99.41	0.097	77	68.727	71.482	20	153.191	0.00146109
Near-complete	99.25	0.929	75	40.2977	116.435	19	91.2374	0.00293264
Near-complete	97.82	0.68	98	33.9376	44.517	19	80.5091	0.00219162
Near-complete	95.69	0	56	225.39	57.62	19	530.549	0.00459902
Near-complete	90.26	4.865	327	9.27853	12.104	15	22.1307	0.0128953
Medium-quality (QS>75)	85.62	2.106	580	260.473	16.164	19	600.93	0.00941234
Medium-quality (QS>75)	83.14	1.02	537	15.4884	5.194	19	40.6083	0.0319266
Medium-quality (QS≤75)	82.58	1.724	118	62.2372	70.252	19	141.435	0.00640408
Medium-quality (QS>75)	89.51	1.113	60	223.543	53.475	19	491.474	0.0029007
Medium-quality (QS>75)	85.09	0.189	306	21.5887	9.395	18	37.5279	0.00520965
Medium-quality (QS≤75)	79.95	2.089	619	8.83942	3.453	17	21.6907	0.0053739
Medium-quality (QS≤75)	63.32	0.548	621	6.59367	1.98	4	15.5327	0.0326788
Medium-quality (QS≤75)	62.99	1.128	405	6.4209	2.583	4	14.6929	0.0686856
Medium-quality (QS≤75)	54.31	0	315	19.3302	6.069	19	43.5649	0.00436313
Near-complete	99.25	0.371	72	62.91	120.465	19	377.111	0.00182403
Near-complete	99.24	0	67	567.179	143.98	19	3701.23	0.000897287
Near-complete	99.03	0.668	151	178.85	59.29	18	1168.62	0.00334715
Near-complete	99.24	0	91	819.064	95.155	20	4850.87	0.0017061
Medium-quality (QS≤75)	75.8	0.775	666	7.31986	2.881	1	47.9907	0.0219882
Near-complete	99.32	1.342	71	58.2757	61.305	19	147.941	0.00185641
Near-complete	99.32	0.671	108	71.7857	38.232	18	218.743	0.00520521
Near-complete	99.07	0.407	104	42.2956	93.351	19	123.172	0.00198041
Near-complete	98.65	0.335	69	23.5876	46.565	17	65.6568	0.00397402
Near-complete	98.4	1.747	260	24.2312	11.575	20	80.9141	0.062175
Near-complete	97.98	0.223	91	13.509	41.705	15	40.0921	0.0325314
Near-complete	97.98	0.335	62	25.5847	43.985	19	76.4509	0.000627427
Near-complete	97.95	0.34	128	33.0912	28.64	19	103.868	0.00321828
Near-complete	97.91	0	87	38.2394	78.857	19	112.548	0.00258935
Near-complete	96.83	0	137	31.7042	40.421	18	95.4989	0.00630772
Near-complete	96.46	0.171	225	11.0742	16.24	15	31.7961	0.00495955
Near-complete	95.74	0.709	153	14.5908	24.746	19	43.5464	0.00162757
Near-complete	95.56	3.001	356	15.5332	7.585	20	53.3141	0.0150361
Near-complete	95.41	1.207	92	18.3102	39.663	17	52.6357	0.0283506
Near-complete	94.79	0	61	294.54	108.064	19	869.203	0.00144676
Near-complete	94.44	0.766	114	24.0552	39.785	19	73.4518	0.00757867
Near-complete	94.15	1.754	62	20.9574	71.499	15	60.9619	0.00290615
Near-complete	93.54	3.858	410	24.4603	8.035	19	83.6645	0.138836
Medium-quality (QS≤75)	81.84	2.12	709	7.0198	3.558	10	22.8879	0.0971886
Medium-quality (QS>75)	81.48	1.218	489	7.01886	4.592	9	22.2798	0.0525878
Medium-quality (QS≤75)	71.08	1.981	735	9.23752	3.317	18	31.9049	0.0381702
Medium-quality (QS≤75)	64.91	0	145	13.4202	27.793	14	43.2865	0.0165258
Medium-quality (QS≤75)	64.04	2.678	437	12.1163	3.718	13	44.0683	0.394734
Medium-quality (QS≤75)	59.39	1.363	640	5.64761	2.24	12	19.4977	0.137321
Medium-quality (QS≤75)	55.43	0.732	355	8.33381	3.34	17	28.9315	0.021651
Near-complete	99.96	0.447	61	194.403	125.109	18	748.739	0.00144404
Near-complete	99.45	0.036	69	54.4681	62.298	18	200.116	0.000712647
Near-complete	99.38	0	104	22.7413	57.65	19	90.2967	0.00246004
Near-complete	99.12	0	54	50.5502	91.624	19	190.787	0.000698451
Near-complete	98.83	0.384	81	62.1235	110.614	19	236.983	0.00105131
Near-complete	98.79	2.419	192	23.9919	20.947	20	112.487	0.0131251
Near-complete	98.14	1.321	115	28.6485	64.15	19	112.564	0.00300645
Near-complete	97.45	4.109	68	170.643	50.587	20	736.119	0.00492168
Near-complete	95.85	2.741	86	136.796	39.19	19	597.66	0.00250987
Medium-quality (QS>75)	86.16	0.782	1240	6.83244	3.598	18	29.715	0.0192852
Medium-quality (QS≤75)	81.32	1.761	305	15.016	6.992	18	68.5729	0.00145426
Medium-quality (QS≤75)	70.23	0.021	508	6.32411	2.367	10	29.1723	0.0649801
Near-complete	99.25	0.755	86	25.0855	96.093	19	48.8159	0.00165137
Near-complete	99.03	0	56	195.267	85.997	19	358.653	0.00198799
Near-complete	98.99	2.013	165	13.8651	26.802	17	26.42	0.00891126
Near-complete	98.65	0.671	35	56.0437	123.241	18	106.625	0.000906634
Near-complete	98.65	0.02	45	27.416	103.292	16	51.916	0.00272468
Near-complete	95.52	2.348	176	10.8871	15.88	18	21.8881	0.0058904
Near-complete	95.51	1.628	102	139.299	74.968	17	269.831	0.00341724
Near-complete	94.55	0	144	52.7572	26.907	19	106.732	0.00450053
Near-complete	91.02	1.623	309	353.3	16.026	19	742.431	0.153493
Medium-quality (QS≤75)	63.29	0	108	33.991	30.98	14	63.1249	0.03928
Near-complete	100	0.694	118	146.286	73.772	18	934.49	0.00193206
Near-complete	99.87	0	41	28.6201	80.274	15	183.196	0.0103788
Near-complete	99.45	0	35	68.2097	129.598	18	439.104	0.00175946
Near-complete	93.11	0.898	390	9.75019	5.198	17	76.4123	0.285327
Medium-quality (QS≤75)	63.71	1.267	509	8.18109	3.43	16	70.0732	0.587486
Medium-quality (QS≤75)	55.83	0.23	18	576.46	108.598	17	3558.13	0.00268523
Near-complete	100	0.23	12	1199.8	269.867	20	19605.7	0.000869393
Near-complete	99.9	0	160	11.5639	18.659	17	205.809	0.0928956
Near-complete	99.88	0.113	52	75.9521	79.08	20	1195.63	0.00316458
Near-complete	99.81	0.28	110	33.1205	42.813	16	421.742	0.0136373
Medium-quality (QS>75)	88.98	1.075	257	16.5005	10.415	19	281.412	0.00372967
Near-complete	99.96	0.447	100	158.132	83.904	18	394.448	0.00336002
Near-complete	99.88	0	40	22.8137	91.214	18	68.1449	0.00462511
Near-complete	99.84	0.621	130	77.4342	37.502	19	258.181	0.00294997
Near-complete	99.3	0.384	96	306.033	43.992	20	1083.2	0.0528389
Near-complete	98.14	0.495	140	23.6811	44.796	19	75.2877	0.00357814
Near-complete	95.82	0.769	540	10.0577	11.645	19	32.6726	0.0264374
Near-complete	92.05	2.508	251	8.8434	9.448	13	32.4885	0.300581
Near-complete	99.42	0	125	78.2937	126.677	20	193.416	0.00417555
Near-complete	99.32	0.671	83	19.1466	40.165	18	48.3192	0.0036252
Near-complete	99.27	0.961	118	97.0115	42.1	19	225.347	0.00772118
Near-complete	98.13	0.745	92	15.4574	33.392	18	38.661	0.000792919
Near-complete	97.98	0.805	179	12.3158	24.951	15	31.9185	0.00471839
Near-complete	97.98	0.335	19	67.7747	201.544	19	165.599	0.00276288
Near-complete	97.95	0.68	152	28.355	32.447	20	76.261	0.00376445
Near-complete	97.1	0	93	55.7549	57.233	19	129.782	0.00264543
Near-complete	96.97	2.745	201	26.4631	17.097	15	63.8815	0.142843
Near-complete	96.83	0.632	56	39.739	53.451	19	97.9729	0.00410936
Near-complete	94.96	0.894	478	12.874	6.848	18	33.0769	0.0165947
Near-complete	94.58	0.898	399	9.87291	6.12	9	25.781	0.005058
Near-complete	94.22	2.689	234	12.3692	20.237	16	33.1017	0.00917375
Near-complete	92.16	0	286	13.5144	12.476	11	35.7873	0.167212
Medium-quality (QS>75)	89.56	1.666	472	6.48774	4.192	13	19.0686	0.0562404
Medium-quality (QS>75)	88.72	1.409	178	118.652	30.323	19	289.983	0.0387311
Medium-quality (QS≤75)	86.79	4.143	443	14.6414	5.054	14	44.5882	0.264774
Medium-quality (QS≤75)	73.88	3.731	1298	6.48057	2.895	14	19.3149	0.0594878
Medium-quality (QS≤75)	72.02	2.365	535	5.87982	2.183	10	18.2403	0.2964
Medium-quality (QS≤75)	71.18	2.168	1093	6.34307	3.212	9	17.0604	0.0461313
Near-complete	99.96	0.342	61	60.2512	131.126	18	302.847	0.00128981
Near-complete	99.54	1.136	65	38.1208	57.164	20	212.626	0.0120757
Near-complete	99.44	1.556	115	46.1428	41.777	18	230.969	0.0101373
Near-complete	99.05	2.358	311	10.2105	21.205	19	54.2056	0.0246089
Near-complete	98.92	0	81	16.8166	87.203	19	85.8903	0.000777223
Near-complete	98.31	0.588	45	78.4161	146.224	19	402.779	0.00104049
Near-complete	97.18	0.673	130	16.8202	54.251	19	83.4271	0.00182687
Near-complete	96.91	1.36	192	22.319	22.016	19	123.948	0.00310119
Near-complete	96.73	0.128	121	21.5336	59.365	19	110.217	0.00346539
Near-complete	96.12	0.109	176	16.752	24.441	13	86.9482	0.00229765
Near-complete	94.82	2.586	328	16.699	33.954	18	87.3503	0.00175129
Medium-quality (QS≤75)	83.57	2.762	719	6.74096	4.12	10	36.61	0.0677214
Medium-quality (QS≤75)	68.92	0.815	396	5.76201	3.133	7	31.4795	0.108914
Near-complete	100	0.681	21	144.717	138.696	20	971.503	0.000521346
Near-complete	99.96	0.077	55	481.972	134.293	18	3294.92	0.0017506
Near-complete	99.23	0	60	114.502	155.915	19	768.226	0.0023767
Near-complete	98.73	0	82	10.8599	41.279	15	80.927	0.0584476
Near-complete	100	2.013	137	28.1321	42.335	16	116.256	0.0096384
Near-complete	100	0.806	86	47.1059	49.465	20	217.065	0.001371
Near-complete	99.36	0	54	57.7201	137.82	16	244.341	0.00486943
Near-complete	99.07	3.11	43	201.865	84.103	20	923.718	0.00130482
Near-complete	98.78	0.791	112	15.1177	40.135	18	67.9284	0.0139586
Near-complete	97.98	2.013	82	13.429	47.671	16	57.4313	0.00364325
Near-complete	97.97	1.238	91	21.0822	55.818	18	89.7824	0.00180369
Near-complete	97.77	1.48	352	13.3888	18.142	18	65.6586	0.151371
Near-complete	97.28	0.543	85	30.6067	34.482	16	132.166	0.00166038
Near-complete	97.27	2.442	329	15.1099	10.408	19	65.444	0.0193964
Near-complete	96.19	0.652	56	165.857	65.626	20	739.287	0.00440305
Near-complete	95.47	2.06	166	22.106	19.14	20	104.824	0.00382205
Near-complete	92.95	1.582	374	9.72372	9.7	15	47.4019	0.255876
Near-complete	90.11	1.793	1015	7.59029	5.946	17	38.3363	0.0998015
Medium-quality (QS≤75)	83.38	2.048	470	7.27245	3.594	18	37.3067	0.0729228
Near-complete	100	0.806	112	29.2591	26.709	20	163.298	0.000896045
Near-complete	98.88	0.185	43	213.256	215.426	19	1003.13	0.000854776
Near-complete	98.56	0	80	292.693	103.964	19	1364.11	0.0021293
Near-complete	98.48	0.307	108	34.4702	38.647	20	184.433	0.00739167
Near-complete	97.97	1.576	78	214.183	65.886	18	1014.87	0.00278207
Near-complete	95.13	1.428	388	12.2889	8.669	20	74.7465	0.0107562
Near-complete	94.93	1.075	490	9.45959	9.991	18	52.8511	0.130019
Near-complete	94.57	4.623	702	32.0517	8.008	17	186.246	0.23446
Near-complete	100	0.134	127	65.6276	90.788	20	252.988	0.00742215
Near-complete	99.24	0	75	595.121	111.455	19	4262.7	0.00101714
Near-complete	97.6	0.909	226	16.7895	16.417	20	143.017	0.00214924
Near-complete	99.88	0.204	53	48.9301	75.335	20	126.757	0.0141054
Near-complete	99.51	0.241	63	60.3053	67.805	19	142.502	0.0061198
Near-complete	99.27	0.641	60	159.753	86.308	20	414.347	0.00367807
Near-complete	98.97	1.69	65	59.6644	126.193	19	136.649	0.00585109
Near-complete	98.94	0.632	62	24.3324	69.738	18	60.5948	0.00457466
Near-complete	97.98	0.335	147	26.5413	26.809	18	60.8752	0.0176428
Near-complete	97.49	0.557	82	68.4392	123.174	19	167.262	0.00196575
Near-complete	97.35	1.442	169	23.0287	29.878	18	72.9367	0.00418296
Near-complete	97.31	0	184	18.0214	28.885	19	45.3887	0.0126966
Near-complete	96.52	1.932	90	31.2254	57.775	17	74.8581	0.00274675
Near-complete	96.37	0.185	71	32.4096	117.981	19	78.3613	0.00200569
Near-complete	96.14	0.671	110	16.3127	33.675	13	39.6262	0.0391194
Near-complete	93.52	1.041	141	41.5642	19.874	18	108.652	0.0236971
Near-complete	92.28	0	113	13.3385	26.799	14	32.4098	0.0108896
Near-complete	92.26	1.36	291	35.3396	11.61	19	97.5495	0.254972
Near-complete	91.21	0.894	654	8.96464	4.579	13	23.8152	0.0356173
Medium-quality (QS>75)	87.67	0	456	7.91337	5.763	16	20.5856	0.011802
Medium-quality (QS≤75)	77.35	2.534	413	9.04894	4.354	17	27.2752	0.37205
Medium-quality (QS≤75)	75.4	0.885	440	6.65113	4.14	11	18.0876	0.029823
Medium-quality (QS≤75)	74.66	0	105	147.172	68.371	19	354.65	0.00252544
Medium-quality (QS≤75)	55.73	0.057	421	6.42487	3.597	9	17.7066	0.136751
Near-complete	100	1.689	80	88.2529	53.381	20	202.447	0.00433337
Near-complete	100	0.806	88	81.2437	40.873	20	174.888	0.00236599
Near-complete	100	0.696	24	228.192	121.206	20	502.86	0.00136166
Near-complete	99.62	0	47	47.8009	111.263	18	98.5627	0.000646551
Near-complete	98.64	0.309	58	103.083	156.444	19	214.628	0.00123728
Near-complete	97.88	0	143	16.4778	56.579	18	36.1067	0.00280983
Near-complete	91.05	1.152	248	17.5795	11.374	19	42.0765	0.0292862
Medium-quality (QS>75)	89.35	0.022	507	8.40655	7.878	16	18.9579	0.00649585
Medium-quality (QS>75)	88.92	1.933	760	168.558	6.649	15	407.376	0.171981
Medium-quality (QS>75)	87.88	1.517	558	46.648	14.565	17	106.589	0.0852791
Medium-quality (QS≤75)	64.1	2.742	763	6.82175	4.402	13	15.8546	0.0572958
Near-complete	99.21	0.495	75	31.8843	95.048	19	194.047	0.00112088
Near-complete	98.47	2.06	64	53.9506	63.001	20	329.06	0.00719822
Near-complete	96.49	1.064	501	149.152	10.976	17	950.122	0.0432288
Medium-quality (QS≤75)	87.58	2.688	153	22.1739	19.449	19	145.284	0.0292676
Medium-quality (QS≤75)	72.34	2.649	157	17.4166	12.286	18	112.687	0.0106477
Near-complete	100	0	217	24.2927	18.781	19	58.5374	0.00349185
Near-complete	99.32	0.671	62	121.509	94.317	18	259.957	0.00143533
Near-complete	99.24	0.563	157	231.616	56.678	20	471.046	0.0028723
Near-complete	98.26	1.295	330	15.1762	21.16	18	36.7522	0.0358839
Near-complete	98.12	0.187	112	46.9326	20.928	18	117.701	0.260291
Near-complete	97.76	1.342	308	10.0238	12.749	17	24.0259	0.00347861
Near-complete	97.58	1.053	93	17.2187	49.629	17	39.6243	0.00307973
Near-complete	96.47	0.34	209	41.9687	18.302	19	104.972	0.0204717
Near-complete	95.93	1.7	114	61.1913	29.794	18	147.14	0.0106274
Near-complete	95.89	1.069	392	11.9858	11.852	16	33.3683	0.242882
Near-complete	93.11	2.222	190	52.7921	16.778	18	124.439	0.139426
Near-complete	92.11	4.966	308	16.2292	7.454	17	42.4919	0.258631
Medium-quality (QS>75)	87.51	0.632	416	8.36564	7.313	13	20.6587	0.00817605
Medium-quality (QS>75)	85.83	2.013	456	7.09957	6.129	14	18.0027	0.013298
Medium-quality (QS>75)	84.55	0	102	17.7849	33.959	17	38.9432	0.00537845
Medium-quality (QS≤75)	84.35	2.181	370	11.5996	6.527	16	30.8933	0.00507924
Medium-quality (QS≤75)	78.76	3.436	205	18.7393	11.768	18	41.0973	0.0776136
Medium-quality (QS≤75)	78.25	3.532	257	22.6586	7.799	12	56.3933	0.136733
Medium-quality (QS≤75)	71.84	2.167	1419	6.07901	2.476	14	16.2663	0.0911866
Medium-quality (QS≤75)	57.89	0	41	69.975	93.698	8	168.089	0.00846289
Medium-quality (QS≤75)	56.84	0.85	684	6.81569	1.939	7	19.9194	0.15025
Near-complete	99.62	0	43	415.74	95.682	18	1602.83	0.00168017
Near-complete	98.82	1.055	98	83.669	86.254	18	340.3	0.00273348
Near-complete	98.2	0	231	24.747	12.221	15	112.266	0.00164013
Near-complete	97.02	1.732	325	39.7814	26.901	18	180.379	0.0649257
Near-complete	96.96	1.843	259	18.7358	12.829	19	86.0663	0.00648499
Medium-quality (QS≤75)	77.69	0.957	684	7.35115	3.5	13	32.8862	0.0402352
Near-complete	99.62	0	42	780.796	120.544	20	5492.24	0.00123207
Near-complete	91.66	0	544	10.7523	5.207	18	97.1716	0.0263304
Near-complete	100	0	149	59.3572	36.447	20	172.404	0.0169868
Near-complete	100	0	92	71.0522	73.618	20	195.754	0.00372541
Near-complete	99.76	0.23	100	65.8969	46.732	20	179.14	0.00287427
Near-complete	99.51	0	55	71.9202	62.57	17	193.583	0.00187901
Near-complete	99.36	0.527	82	89.5336	98.475	18	234.244	0.00494961
Near-complete	99.34	0.514	254	17.1897	32.944	18	48.399	0.0196308
Near-complete	99.27	0.961	39	228.351	120.898	19	691.976	0.000776413
Near-complete	98.83	0	112	64.4123	50.562	17	162.584	0.00302611
Near-complete	98.1	0	74	15.0828	48.439	14	41.6705	0.0111854
Near-complete	97.7	0.478	128	15.501	31.301	18	42.5232	0.00516521
Near-complete	94.63	4.474	587	69.6351	8.084	16	205.005	0.24628
Medium-quality (QS>75)	77.34	0	522	12.0605	4.582	11	41.3855	0.227776
Medium-quality (QS≤75)	74.18	1.981	755	6.1469	3.455	5	18.8488	0.0507122
Medium-quality (QS≤75)	72.35	2.212	668	6.01102	2.957	9	18.7287	0.127563
Near-complete	100	0	58	218.364	109.884	20	718.758	0.00135663
Near-complete	100	0.473	9	95.4337	453.11	20	339.944	0.00113756
Near-complete	99.65	0.265	88	43.4388	109.992	18	147.763	0.00230622
Near-complete	99.12	0	70	221.384	87.616	20	686.962	0.000814228
Near-complete	98.28	0.416	360	10.2323	10.265	12	41.2687	0.230356
Near-complete	97.65	1.895	277	10.5855	10.483	20	38.9449	0.000425945
Near-complete	97.16	1.821	257	76.0999	13.364	18	278.179	0.0274904
Near-complete	94.49	1.785	148	444.023	24.478	19	1624.55	0.00954989
Near-complete	90.23	0.576	161	86.3955	19.243	19	312.007	0.00484116
Medium-quality (QS>75)	79.46	0.568	22	89.7255	139.3	19	317.245	0.0108704
Near-complete	100	0	20	1033.37	152.136	20	12858.4	0.00041498
Near-complete	99.96	0.077	68	123.866	146.058	18	1328.73	0.00255314
Near-complete	99.81	0	140	44.2336	34.99	17	472.934	0.088845
Near-complete	99.45	0.067	37	43.4799	129.593	19	510.156	0.00122789
Near-complete	98.56	0.823	169	9.48315	17.245	15	125.311	0.0649806
Near-complete	92.25	1.104	363	8.59692	6.816	3	108.364	0.00356544
Near-complete	99.32	1.342	139	13.1922	30.01	19	48.7233	0.00564641
Near-complete	99.17	0.68	127	80.4776	28.082	19	311.301	0.02707
Near-complete	99.03	0.309	101	220.329	123.406	20	696.631	0.00325661
Near-complete	98.49	0.375	78	267.334	156.851	18	943.171	0.00165686
Near-complete	98.1	1.582	137	33.0913	43.289	17	114.292	0.00472373
Near-complete	98.09	0.576	409	10.5249	16.376	19	38.8301	0.00245084
Near-complete	95.29	0.241	92	29.5656	55.363	17	103.312	0.00563721
Near-complete	93.21	0.124	429	10.3286	7.982	17	41.6709	0.0032014
Medium-quality (QS>75)	89.31	0.854	129	10.9753	23.4	18	40.1443	0.000399771
Medium-quality (QS>75)	89.01	1.933	386	6.52652	5.172	13	28.2493	0.054488
Medium-quality (QS≤75)	70.19	0.717	1073	6.34403	3.644	9	24.4371	0.0260688
Medium-quality (QS≤75)	65.94	1.45	1411	5.71712	2.309	13	25.0577	0.138951
Medium-quality (QS≤75)	64.49	1.785	517	11.3664	5.035	14	47.0481	0.433996
Near-complete	99.04	1.098	266	33.8341	18.627	19	100.397	0.1168
Near-complete	98.06	0.845	64	42.6734	66.438	17	119.096	0.00325469
Near-complete	97.98	2.348	159	11.1081	17.716	15	33.0414	0.0124492
Near-complete	97.98	1.342	184	10.7001	22.495	15	31.9323	0.0106159
Near-complete	97.67	2.795	377	14.1846	10.737	18	44.6663	0.00942436
Near-complete	97.62	0.512	121	24.9448	70.157	18	71.8649	0.00287406
Near-complete	94.23	0.08	328	8.43895	8.561	15	25.2022	0.017232
Near-complete	92.93	0.495	45	216.565	121.063	19	642.655	0.00186995
Near-complete	90.29	0.057	317	54.4457	12.171	13	163.762	0.154333
Medium-quality (QS≤75)	82.39	3.448	229	16.0293	31.954	18	46.3887	0.0054539
Medium-quality (QS≤75)	77.69	0.68	624	7.74766	4.017	19	25.9276	0.0200634
Near-complete	100	0.806	91	31.0229	39.491	20	129.119	0.00436612
Near-complete	99.12	0.097	142	25.9337	36.802	19	98.8304	0.00415948
Near-complete	99.03	0	108	34.0317	67.139	19	130.916	0.00323884
Near-complete	98.5	1.498	159	16.0415	35.305	19	59.8519	0.00144347
Near-complete	98.06	0.227	37	72.5717	118.367	20	270.074	0.0082884
Near-complete	97.23	0.802	341	16.745	20.842	18	74.1014	0.111395
Near-complete	96.91	0.115	85	37.5722	32.079	20	156.491	0.00878389
Near-complete	96.58	0	240	26.8512	19.774	18	106.201	0.00233325
Near-complete	96.43	1.796	306	11.7475	8.679	17	47.3616	0.00688599
Medium-quality (QS≤75)	78.79	3.448	206	28.1968	30.798	19	109.827	0.00833675
Medium-quality (QS≤75)	78.73	3.798	555	9.55423	4.46	12	44.0993	0.385385
Medium-quality (QS≤75)	75.86	0.862	372	15.3345	17.312	17	60.8684	0.00263386
Near-complete	100	0.795	38	87.9788	107.844	20	614.371	0.000886443
Near-complete	99.94	0.576	118	53.9586	28.907	20	364.703	0.00138692
Near-complete	99.42	0.576	152	96.4819	87.761	20	423.386	0.00393982
Medium-quality (QS≤75)	60.34	1.724	1032	6.94674	5.819	16	51.8556	0.107433
Near-complete	97.43	1.177	194	14.1729	37.203	19	94.0358	0.000839549
Near-complete	96.83	1.363	444	11.0255	13.702	18	75.2708	0.00254877
Near-complete	95.75	0.721	223	28.0178	24.147	20	201.749	0.00287964
Near-complete	95.32	0.128	70	257.727	106.423	18	1693.92	0.00197894
Near-complete	94.43	1.113	222	32.3973	13.908	19	242.496	0.176613
Medium-quality (QS>75)	89.17	0.652	678	7.05453	7.118	17	51.7711	0.0310378
Medium-quality (QS>75)	76.12	0.185	84	36.6044	103.928	19	222.748	0.00252783
Near-complete	99.96	0.077	65	551.158	215.318	18	4499.52	0.00236274
Near-complete	99.02	0.595	160	35.2267	23.314	20	313.43	0.061718
Near-complete	99.96	0.679	63	234.731	170.663	18	1113.32	0.00273513
Near-complete	99.41	0.194	78	22.0921	72.992	19	123.425	0.006012
Near-complete	97.95	0	140	19.1019	33.641	19	112.527	0.00389364
Near-complete	90.6	0.371	101	61.4253	103.509	19	358.86	0.00205579
Near-complete	97.69	0	83	47.9119	68.768	19	298.984	0.00231748
Near-complete	96.84	0.639	248	11.5818	17.303	19	76.9372	0.00218654
Near-complete	96.2	0	128	15.4638	36.271	18	100.816	0.00259354
Near-complete	93.39	0.844	142	129.735	23.391	19	886.34	0.0276811
Medium-quality (QS>75)	87.61	0.691	218	35.7699	14.432	20	250.275	0.00293954
Medium-quality (QS>75)	84.68	0.584	179	8.44606	12.151	14	56.7595	0.0116919
Medium-quality (QS≤75)	77.65	2.211	893	7.00645	4.258	18	50.3461	0.00617033
Medium-quality (QS≤75)	74.13	3.448	94	22.9528	78.443	18	138.892	0.00133968
Near-complete	99.96	0.679	54	921.22	203.989	18	8355.29	0.00228541
Near-complete	100	0	83	26.7726	79.347	18	80.5566	0.0025807
Near-complete	100	3.006	148	35.1742	71.88	19	107.986	0.000730493
Near-complete	99.32	3.355	67	92.8994	103.327	17	279.935	0.000958965
Near-complete	99.31	0	41	201.106	122.55	18	621.746	0.000963299
Near-complete	99.17	1.123	72	17.6668	91.988	19	52.3333	0.00198358
Near-complete	98.48	0.73	311	13.0975	25.284	17	43.5499	0.00382743
Near-complete	98.16	1.053	93	479.721	77.334	18	1438.74	0.00183075
Near-complete	98.13	0.621	28	162.194	148.698	19	494.405	0.000334051
Near-complete	97.95	0.907	47	44.4531	123.322	19	141.236	0.00092645
Near-complete	93.27	1.169	95	16.4938	43.299	14	50.9685	0.00438427
Near-complete	92.4	0.019	95	21.9387	51.519	18	68.3648	0.00460479
Near-complete	91.66	1.686	579	15.1196	6.943	20	56.321	0.0967601
Near-complete	90.05	2.742	393	9.04274	7.598	16	29.064	0.00357458
Medium-quality (QS>75)	89.45	0.588	621	12.8258	5.589	17	45.1049	0.0114953
Medium-quality (QS≤75)	76.03	2.167	792	5.96873	2.691	12	20.7117	0.0216925
Medium-quality (QS≤75)	74.26	1.364	297	13.0078	19.855	16	40.433	0.00939811
Medium-quality (QS≤75)	70.52	1.627	710	6.70484	2.38	13	24.1531	0.0383791
Medium-quality (QS≤75)	63.76	1.265	152	11.0924	10.863	18	34.3255	0.00103794
Near-complete	99.3	2.611	46	296.796	85.954	20	2571.1	0.00343499
Near-complete	99.06	0.548	114	33.3095	72.604	19	257.211	0.000787614
Near-complete	98.17	0.407	171	13.4177	28.102	12	106.872	0.000966836
Near-complete	97.58	0	197	18.4563	14.257	19	150.812	0.00127449
Near-complete	97.11	0.878	467	20.762	21.145	18	179.466	0.00241557
Near-complete	95.12	0.614	56	202.432	58.962	19	1651.35	0.016284
Near-complete	100	0	14	898.919	379.375	18	1652.65	0.00140466
Near-complete	99.62	0.636	40	420.678	116.058	18	767.188	0.00101195
Near-complete	99.6	0.095	71	17.8123	64.387	11	33.5743	0.00229779
Near-complete	99.2	0	21	188.961	199.803	18	350.785	0.00169115
Near-complete	98.68	0.031	90	33.023	41.317	12	62.3456	0.0418474
Near-complete	97.79	0	50	86.8085	62.341	15	155.561	0.00220541
Near-complete	93.36	1.796	50	28.5573	45.223	11	55.0391	0.0140789
Medium-quality (QS>75)	87	1.154	96	18.2652	25.07	8	36.1369	0.0676549
Near-complete	99.51	0.74	55	83.6752	134.088	18	200.538	0.00477309
Near-complete	99.42	0.705	107	22.8452	77.366	19	55.523	0.00364388
Near-complete	98.55	2.576	126	27.4634	44.472	17	64.7879	0.00611008
Near-complete	97.31	2.684	145	13.933	27.628	17	35.4333	0.0258932
Near-complete	97.06	0	356	12.6753	17.153	16	32.5661	0.0425686
Near-complete	95.13	1.7	337	20.0766	6.793	18	56.2277	0.231011
Near-complete	94.89	1.02	361	14.9594	12.7	19	39.7869	0.00650916
Medium-quality (QS≤75)	87.59	2.788	84	134.949	73.65	16	339.2	0.00462714
Medium-quality (QS≤75)	80.47	3.618	387	15.6683	5.09	17	48.5009	0.22125
Medium-quality (QS≤75)	69.74	0.68	659	9.94965	3.345	16	26.5198	0.180091
Near-complete	100	0	55	498.285	85.449	20	5040.46	0.00349028
Near-complete	99.24	0.939	71	416.659	173.745	19	3968.45	0.00209044
Near-complete	98.53	0.308	185	44.0667	42.096	18	453.978	0.00390256
Near-complete	96.48	0.542	242	14.3389	25.565	19	150.179	0.00221188
Near-complete	99.54	0.308	209	676.413	52.342	18	3256.77	0.00474674
Near-complete	99.36	0	163	55.8305	36.371	17	165.067	0.00437559
Near-complete	99.19	0.806	53	57.6234	66.141	20	191.204	0.00108923
Near-complete	98.65	0	78	36.7197	53.142	19	104.227	0.00207082
Near-complete	98.65	0	41	41.5041	88.803	18	119.411	0.000975859
Near-complete	98.51	1.32	164	9.9696	22.034	16	31.3254	0.0244162
Near-complete	98.26	0.384	119	15.9111	71.61	19	48.7903	0.00311294
Near-complete	97.54	0.991	91	147.466	58.365	19	438.99	0.00168007
Near-complete	96.71	0	129	48.6177	34.218	19	163.934	0.006138
Near-complete	96.45	2.794	412	68.9442	16.707	18	217.621	0.04221
Near-complete	96.25	1.354	204	11.5292	18.694	19	37.3101	0.00393741
Near-complete	96.01	2.25	91	46.5797	39.611	20	147.189	0.00781363
Near-complete	95.21	2.045	142	55.3935	31.798	20	180.557	0.0186974
Near-complete	95.11	0.563	118	86.7909	64.312	19	259.736	0.00102394
Near-complete	92.42	0	54	97.1468	104.457	18	290.977	0.00195162
Medium-quality (QS>75)	87.94	1.094	337	14.277	7.549	20	52.1571	0.0670301
Medium-quality (QS≤75)	85.92	2.964	723	7.09802	4.25	17	24.5129	0.0268484
Medium-quality (QS≤75)	78.16	4.089	45	58.5611	129.007	19	180.313	0.00163578
Medium-quality (QS≤75)	77.32	1.476	70	18.9586	17.264	17	63.6643	0.283276
Near-complete	99.25	1.631	130	86.0104	130.757	20	469.995	0.00209461
Near-complete	99.25	0.185	48	480.304	286.958	19	2920.81	0.000547049
Near-complete	97.22	0	86	54.1506	96.88	18	325.957	0.00323602
Near-complete	94.49	3.144	434	9.95223	13.11	20	66.2547	0.160335
Near-complete	92.96	1.497	326	10.4976	8.995	18	70.3328	0.00386971
Medium-quality (QS≤75)	72.15	0	286	7.12259	5.151	8	45.2539	0.0182904
Medium-quality (QS≤75)	66.77	0.21	98	14.1096	25.057	16	87.2292	0.0046614
Near-complete	100	0	78	28.9412	65.565	20	82.6953	0.00166552
Near-complete	100	0	90	59.1282	118.139	20	159.579	0.00174737
Near-complete	100	0	64	18.3467	49.902	19	50.2115	0.00341275
Near-complete	99.62	0.093	97	13.3459	38.399	16	37.7531	0.00136245
Near-complete	99.41	0	48	66.3262	99.304	18	184.074	0.0013137
Near-complete	99.36	0	171	111.917	31.084	19	316.049	0.0019551
Near-complete	99.32	4.026	28	45.7596	193.247	17	127.622	0.00121502
Near-complete	99.04	0.565	67	83.9105	134.96	18	232.107	0.000674805
Near-complete	97.98	3.243	185	12.0432	25.448	18	34.0173	0.00131349
Near-complete	97.35	1.088	539	12.5587	11.086	18	39.4181	0.0297396
Near-complete	97.1	0.943	186	8.84106	15.138	17	25.602	0.0321501
Near-complete	94.56	2.764	54	79.3145	58.851	19	241.325	0.00322959
Near-complete	91.87	1.267	81	54.1351	35.025	20	165.038	0.00409605
Medium-quality (QS≤75)	82.16	1.898	503	15.9093	11.27	15	48.1912	0.188485
Medium-quality (QS>75)	81.57	0	53	390.226	89.104	14	1043.36	0.00255014
Medium-quality (QS≤75)	76.61	2.509	699	8.05451	4.022	19	28.3359	0.0046069
Medium-quality (QS≤75)	66.77	0.863	115	249.756	41.216	14	671.747	0.00627131
Near-complete	99.72	0.081	73	700.435	132.965	19	4412.68	0.0016485
Medium-quality (QS>75)	87.67	0.749	311	8.58293	9.348	9	62.3316	0.00785167
Medium-quality (QS≤75)	84.75	2.354	274	70.5133	7.911	14	511.708	0.0336238
Near-complete	99.41	0	44	46.2902	109.081	19	211.469	0.000852521
Near-complete	99.36	0.544	158	259.835	63.777	18	1187.86	0.0029793
Near-complete	99.1	0.185	57	312.499	137.668	19	1444.45	0.000387406
Near-complete	98.83	1.395	122	33.4758	64.889	18	159.669	0.002202
Near-complete	98.38	0	87	33.7564	41.103	20	174.251	0.00123141
Near-complete	97.69	1.282	293	10.9713	26.495	19	52.2013	0.00520375
Near-complete	96.96	0.909	75	92.0505	44.724	20	447.238	0.00567394
Near-complete	95.03	1.672	90	34.4775	88.824	18	163.138	0.00290405
Near-complete	93.44	2.23	70	26.3572	100.195	19	130.745	0.00379646
Near-complete	90.31	2.819	149	22.2059	50.958	17	101.976	0.00149532
Medium-quality (QS≤75)	76.08	1.515	235	14.2757	8.404	17	74.6545	0.050692
Medium-quality (QS≤75)	53.14	0.192	406	8.21147	3.637	20	46.1081	0.071743
Near-complete	99.25	2.044	157	90.6669	93.186	19	252.045	0.00626382
Near-complete	98.73	0	133	27.7674	29.369	15	84.1422	0.0418927
Near-complete	98.65	0.671	86	15.8192	39.859	18	45.3216	0.00889148
Near-complete	98.12	1.375	318	15.8155	9.026	19	52.4289	0.0105834
Near-complete	98.09	2.684	124	13.3	31.016	18	42.0507	0.0177323
Near-complete	97.64	1.442	226	26.4583	22.852	19	94.6168	0.000726019
Near-complete	96.51	0.949	165	13.9469	24.31	18	44.8558	0.0216427
Near-complete	96.34	0.845	106	16.7531	47.936	14	52.6897	0.00945356
Near-complete	96.22	0	396	12.4033	10.939	19	34.3752	0.0205362
Near-complete	90.47	0.961	452	7.80488	5.496	15	25.4932	0.0291725
Medium-quality (QS≤75)	83.57	2.551	301	16.4864	7.855	19	59.8343	0.0424856
Medium-quality (QS≤75)	81.37	3.793	194	33.2903	43.721	18	107.537	0.0202231
Medium-quality (QS≤75)	80.68	2.678	289	16.1754	10.046	18	57.8123	0.0342936
Medium-quality (QS≤75)	78.8	2.62	338	19.7602	11.927	12	52.1649	0.0110175
Medium-quality (QS≤75)	71.38	1.698	362	6.60728	3.955	4	22.381	0.0408576
Near-complete	99.96	0.631	77	141.944	159.821	18	409.818	0.00347418
Near-complete	99.36	0.316	55	52.3448	101.58	18	167.031	0.00339727
Near-complete	99.05	0.943	191	13.7737	36.099	20	47.9	0.0146399
Near-complete	98.83	0	69	18.6707	64.288	18	62.6452	0.00196746
Near-complete	98.68	0.187	111	86.9286	81.479	20	272.016	0.00176296
Medium-quality (QS>75)	88.78	0.883	85	190.792	44.331	19	693.753	0.0275102
Medium-quality (QS≤75)	84.62	2.27	652	10.5009	4.819	20	41.0938	0.0240321
Medium-quality (QS>75)	79.9	0.844	156	350.347	15.982	18	1297.68	0.184374
Medium-quality (QS≤75)	77.38	0.561	242	7.3686	7.086	7	26.7195	0.152843
Near-complete	98.87	0	41	563.846	81.021	18	990.201	0.00146001
Medium-quality (QS≤75)	84.21	2.904	658	7.17634	2.813	14	17.1649	0.138721
Near-complete	99.96	0.128	87	255.409	123.876	18	2035.96	0.00206858
Near-complete	98.49	0.939	177	82.5443	60.245	20	631.839	0.00145118
Near-complete	98.02	1.036	104	39.922	34.98	20	371.242	0.00577825
Near-complete	96.02	3.939	78	111.967	42.334	20	1024.84	0.00858649
Medium-quality (QS>75)	85.28	0.913	595	7.33504	7.025	17	69.1894	0.00826353
Medium-quality (QS≤75)	70.24	0.772	75	72.057	43.107	18	577.934	0.000832815
Near-complete	98.42	0.371	99	33.4999	64.529	19	75.7755	0.00412059
Near-complete	97.98	0.335	78	17.843	38.889	19	42.1638	0.00341544
Near-complete	97.68	1.197	314	19.6909	9.915	18	51.8181	0.00397315
Near-complete	97.34	1.69	45	50.1363	90.453	19	111.43	0.00276038
Near-complete	97.31	2.684	115	15.6714	40.861	16	36.1741	0.00490197
Near-complete	96.64	0	231	11.0735	14.487	12	26.6846	0.00201498
Near-complete	95.56	0.632	233	36.5007	42.932	17	81.5829	0.0151848
Near-complete	95.41	0.845	132	14.8357	34.951	15	34.4175	0.00461648
Near-complete	93.88	2.139	255	274.32	15.273	18	664.533	0.156119
Medium-quality (QS>75)	88.67	0.743	189	13.4339	22.75	15	32.915	0.0110445
Near-complete	100	0.54	207	40.0297	27.256	18	163.179	0.00137993
Near-complete	100	0	17	195.29	365.79	18	778.333	0.00182122
Near-complete	99.87	0.374	23	201.249	126.62	17	750.399	0.000816821
Near-complete	99.87	0.374	38	439.153	107.042	15	1509.19	0.00148754
Near-complete	99.36	0	154	344.561	44.913	18	1290.62	0.00202415
Near-complete	99.05	0.943	298	12.9454	20.26	18	53.8337	0.00283508
Near-complete	98.82	0	84	29.8603	30.137	15	122.086	0.000450922
Near-complete	98.65	4.25	86	23.0988	60.487	18	92.4583	0.00104955
Near-complete	95.63	1.582	206	63.0779	49.637	19	260.261	0.000819539
Near-complete	91.72	1.075	918	16.5854	3.421	13	72.6964	0.00475109
Medium-quality (QS≤75)	83.45	1.789	539	28.6921	6.065	11	149.793	0.00654863
Medium-quality (QS≤75)	76.61	2.488	673	8.61317	3.634	19	43.841	0.00674961
Medium-quality (QS≤75)	52.85	0.552	574	5.57498	1.924	6	26.3698	0.127542
Near-complete	100	0.54	35	765.725	207.095	18	6968.11	0.00184638
Near-complete	100	0	19	161.261	365.286	18	1534.65	0.000936625
Near-complete	99.87	0.374	29	180.52	138.61	14	1607.51	0.00141779
Near-complete	99.87	0.374	39	357.031	108.254	15	2971.76	0.00123007
Near-complete	99.32	4.697	72	18.1383	66.227	17	54.0788	0.00365433
Near-complete	99.03	0.897	122	20.7554	77.173	19	67.1016	0.00121717
Near-complete	98.94	0.791	70	36.3721	66.906	18	101.207	0.00266663
Near-complete	98.88	0.123	67	166.629	113.476	19	478.59	0.00413603
Near-complete	98.65	0	73	36.8485	59.038	17	106.393	0.00109158
Near-complete	98.23	0.185	61	85.9049	141.145	19	264.504	0.000582873
Near-complete	98.02	0	45	30.1092	85.962	18	85.5894	0.00269906
Near-complete	96.06	0.495	108	30.7945	81.875	20	89.965	0.00134752
Near-complete	95.99	0.474	221	18.6407	19.352	16	57.0692	0.00799093
Near-complete	95.69	0.017	318	11.5796	19.927	18	35.0928	0.00397058
Near-complete	95	2.848	341	9.52068	12.058	11	30.2753	0.11926
Near-complete	91.91	0	95	50.7476	102.921	18	148.915	0.00264543
Medium-quality (QS>75)	85.69	1.02	544	14.9798	4.967	18	54.1955	0.046692
Medium-quality (QS≤75)	56.82	0.483	479	6.74729	3.127	7	23.0235	0.0491196
Near-complete	99.93	0.282	78	79.1218	93.616	18	428.323	0.00143899
Near-complete	99.76	0.115	51	119.359	72.661	20	733.75	0.00305016
Near-complete	99.36	0	31	109.058	183.398	18	535.564	0.000692299
Near-complete	99.32	4.026	66	26.3885	72.969	18	142.312	0.00222898
Near-complete	99.25	0.749	25	39.9726	191.102	16	215.186	0.00209763
Near-complete	99.25	0	46	284.052	152.296	19	1532.98	0.000802771
Near-complete	99.07	0.632	74	33.0448	79.862	16	173.751	0.00280901
Near-complete	98.83	1.072	25	44.9613	179.394	18	238.926	0.00183752
Near-complete	98.2	0.119	163	20.6969	17.799	17	112.17	0.00207382
Near-complete	98.11	0	75	70.3614	104.001	20	352.105	0.00327161
Near-complete	95.52	2.013	504	11.8591	8.512	12	66.158	0.00343801
Medium-quality (QS≤75)	77.75	3.567	845	6.34637	2.498	8	38.8807	0.0902022
Medium-quality (QS≤75)	72.01	0.632	400	6.59035	4.332	4	38.0318	0.0274305
Near-complete	99.96	0.128	59	635.762	123.874	18	7841.33	0.00111474
Near-complete	94.88	1.933	442	8.1281	7.236	7	108.411	0.00210629
Near-complete	99.32	2.684	77	26.9637	55.819	17	110.588	0.00475331
Near-complete	98.79	0.805	94	58.2919	45.012	18	243.701	0.00515206
Near-complete	98.63	0.104	62	44.5452	77.854	19	179.388	0.00298925
Near-complete	98.59	0	72	17.4565	81.193	17	90.1769	0.00671294
Near-complete	98.17	1.877	514	12.7353	13.171	18	64.2947	0.0213268
Near-complete	97.46	0	131	20.439	38.585	15	83.8967	0.0122719
Near-complete	97.02	0	74	91.8586	149.664	19	394.155	0.000637133
Near-complete	96.65	1.115	42	155.155	131.948	19	702.807	0.00128277
Near-complete	95.48	0	103	79.5341	27.924	18	367.794	0.00534092
Near-complete	94.71	1.628	62	33.0413	86.37	17	141.502	0.00254758
Near-complete	94.51	1.265	159	13.2177	25.259	16	58.5557	0.0123954
Near-complete	94.06	1.375	505	9.53505	6.569	18	38.7942	0.0199851
Near-complete	93.51	2.684	276	7.96983	9.704	15	36.9555	0.106799
Medium-quality (QS≤75)	77.41	1.453	598	5.9035	3.116	11	28.5132	0.0825991
Near-complete	99.96	0.154	62	459.256	210.496	18	3277.06	0.00163918
Near-complete	99.62	0	35	338.527	152.979	20	2665.31	0.00147534
Near-complete	99.53	0	62	146.25	58.453	20	1239.74	0.00235239
Near-complete	99.25	0.092	84	31.8318	102.482	20	259.769	0.00111157
Near-complete	93.46	1.754	174	11.3482	21.596	17	97.2142	0.00601025
Near-complete	99.96	0.077	52	89.9451	149.688	18	1504.92	0.00064049
Near-complete	99.62	0	95	480.683	169.597	20	8485.3	0.000846864
Near-complete	99.41	0	99	33.3625	49.131	19	63.96	0.0112385
Near-complete	98.99	2.013	141	11.9032	26.883	17	24.3496	0.00221307
Near-complete	97.11	1.089	93	21.4983	80.156	19	42.4517	0.00482186
Near-complete	94.76	2.844	414	8.91092	6.404	17	18.6668	0.00608
Medium-quality (QS>75)	83.41	1.075	506	8.4638	5.5	16	18.6847	0.111763
Medium-quality (QS≤75)	81.78	1.908	89	128.764	103.997	15	267.459	0.015872
Medium-quality (QS≤75)	79.71	1.923	328	10.6762	5.66	15	24.1659	0.0914876
Medium-quality (QS≤75)	64.75	1.301	93	182.752	30.881	11	372.498	0.112755
Near-complete	100	0.46	58	464.197	110.513	20	4810.88	0.00249308
Near-complete	100	0.598	29	37.8236	103.453	20	390.666	0.000573859
Near-complete	99.85	0.077	49	129.583	192.951	18	1279.79	0.00142284
Near-complete	99.41	0	111	20.8951	49.14	18	217.191	0.00400435
Near-complete	99.88	0	64	2157.72	57.121	19	9655.48	0.00283009
Near-complete	99.07	0.577	86	14.6722	43.094	16	65.9302	0.0429325
Near-complete	94.82	0.436	200	69.7849	19.058	16	331.729	0.0240202
Medium-quality (QS≤75)	61.81	0.662	666	9.78989	2.973	17	57.5509	0.0810036
Near-complete	99.03	1.449	89	84.2577	64.739	17	405.841	0.00286802
Near-complete	99.03	0.705	78	35.6102	114.273	19	167.033	0.00167682
Near-complete	98.65	0.713	52	42.5827	93.84	18	198.533	0.00170402
Near-complete	97.76	0	44	100.171	139.943	19	473.5	0.00067658
Near-complete	96.61	1.253	86	116.263	138.125	19	532.245	0.00342438
Near-complete	95.25	3.017	219	18.3209	12.121	17	94.4551	0.204794
Near-complete	93.84	2.628	334	9.55139	8.413	19	47.9157	0.00310455
Medium-quality (QS>75)	75.71	0.073	786	7.93065	2.509	6	41.0389	0.0201784
Medium-quality (QS≤75)	61.34	1.296	1356	5.84298	2.117	16	34.0282	0.038524
Near-complete	99.4	0	53	66.5642	50.487	19	339.631	0.00150434
Near-complete	99.1	0.123	79	207.779	130.061	20	1015.15	0.00192199
Near-complete	98.9	0.448	192	12.9869	15.759	19	66.6293	0.00293781
Near-complete	98.46	0.512	64	56.0055	131.779	19	274.395	0.00205615
Near-complete	98.38	0.743	42	97.1905	185.122	19	475.406	0.000558704
Near-complete	98.26	0.705	117	18.5778	64.99	19	94.854	0.00151029
Near-complete	97.08	1.879	66	69.1922	143.359	19	341.509	0.00170782
Near-complete	93.59	1.666	250	160.143	12.875	19	936.698	0.251943
Near-complete	91.09	2.484	452	11.4545	6.811	17	68.0686	0.00371499
Near-complete	99.96	0.143	124	82.0426	80.898	18	332.723	0.00344401
Near-complete	99.38	0.23	136	68.6085	24.381	20	349.285	0.0255275
Near-complete	99.23	1.124	57	85.1955	144.616	19	370.04	0.00202042
Near-complete	97.51	1.987	340	14.3226	11.319	17	76.1279	0.00189606
Near-complete	96.88	0.877	265	15.3083	15.035	19	71.1517	0.189835
Near-complete	90.66	2.784	327	15.361	7.183	20	80.9683	0.0292818
Medium-quality (QS>75)	84.75	0	32	268.281	262.474	19	1183.15	0.00126541
Near-complete	100	0	38	28.4788	79.489	18	177.483	0.00299954
Near-complete	99.45	0.543	93	18.0506	38.504	18	100.589	0.00531198
Near-complete	99.45	0.579	106	27.9281	49.341	18	155.598	0.00388111
Near-complete	99.41	0.097	61	36.6166	90.279	20	206.661	0.00140139
Near-complete	99.25	0.123	34	373.085	208.726	19	2142.2	0.00130121
Near-complete	99.07	1.129	155	188.187	42.114	20	1350.6	0.0307236
Near-complete	98.83	1.097	104	15.5823	25.751	19	99.3696	0.0225723
Near-complete	98.75	1.375	208	17.9063	16.839	19	100.212	0.0071107
Near-complete	98.65	0.641	110	22.6123	59.683	19	143.909	0.00114395
Near-complete	94.05	0.61	130	23.2595	60.429	18	135.333	0.004167
Near-complete	92.27	2.371	752	10.5107	6.908	17	81.1459	0.234735
Medium-quality (QS≤75)	75.41	1.459	866	5.38727	2.292	4	38.4714	0.140368
Near-complete	99.96	0.231	61	83.2902	129.397	18	555.816	0.00207481
Near-complete	99.25	0.123	41	167.26	208.919	20	1144.12	0.00110055
Near-complete	98.61	1.305	137	398.826	28.602	20	2892.39	0.00853105
Near-complete	96.13	4.868	316	9.44278	8.283	11	88.9999	0.457739
Near-complete	92.18	0.129	248	11.7571	8.593	17	90.4616	0.00159758
Near-complete	90.35	0	456	9.22661	11.729	16	68.9872	0.00674189
Near-complete	99.62	0	51	784.221	111.905	19	6782.86	0.00128379
Near-complete	99.52	0.272	51	27.4467	63.753	18	225.629	0.00506408
Near-complete	99.24	0	98	281.899	73.808	20	2257.44	0.00144741
Near-complete	99.13	0.619	100	30.2046	103.627	19	265.665	0.000627261
Near-complete	99.88	0	61	38.5544	60.724	18	180.675	0.00616593
Near-complete	99.36	0	40	55.1935	139.81	18	245.769	0.00100133
Near-complete	98.1	0	87	15.8053	52.089	18	68.5097	0.00307714
Near-complete	98.1	0.632	64	19.5998	40.384	16	85.35	0.00640583
Near-complete	97.76	0	76	30.1948	92.184	19	139	0.00106959
Near-complete	97.07	0.292	181	118.359	28.479	20	497.601	0.0361305
Near-complete	96.56	1.267	146	28.243	22.775	20	145.748	0.0200278
Near-complete	96.2	0.632	98	19.4958	47.691	19	86.2122	0.00457231
Near-complete	91.61	0.158	377	12.8492	14.666	18	66.1745	0.106508
Near-complete	91.03	0.943	451	9.40546	11.475	18	45.2873	0.0200673
Medium-quality (QS>75)	84.67	1.149	566	11.597	12.852	18	55.9769	0.00562619
Medium-quality (QS≤75)	83.91	2.595	167	10.4116	17.073	14	46.165	0.00861135
Medium-quality (QS>75)	83.52	1.7	476	11.8174	6.919	16	61.2518	0.00754465
Medium-quality (QS≤75)	54.07	0.692	503	5.46911	1.896	5	29.2825	0.147598
Near-complete	99.41	0	72	38.1378	75.235	20	217.045	0.00148209
Near-complete	99.24	1.503	68	443.683	171.64	19	2654.18	0.00105523
Near-complete	98.46	0.653	244	9.57464	11.147	15	59.9701	0.0171028
Near-complete	98.26	0.185	50	69.8699	151.536	19	425.024	0.000891806
Near-complete	97.79	0	99	68.299	36.542	20	412.848	0.00772255
Medium-quality (QS>75)	87.49	1.497	440	7.31147	3.827	17	49.9469	0.0076351
Medium-quality (QS>75)	85.88	0.284	203	20.226	10.384	20	136.422	0.00178845
Medium-quality (QS≤75)	71.5	2.323	1354	6.65406	2.645	14	48.8978	0.150662
Near-complete	99.24	0.751	90	630.379	171.449	19	5722.18	0.00197532
Near-complete	98.88	0.371	107	133.931	121.292	20	487.154	0.00152982
Near-complete	99.32	1.006	32	31.5307	95.206	19	134.369	0.00151258
Near-complete	99.26	0	74	30.4699	54.229	18	130.599	0.000984219
Near-complete	98.73	0.632	208	127.816	32.945	18	556.172	0.0065597
Near-complete	97.92	0.671	34	101.186	131.854	16	406.496	0.00182969
Near-complete	97.34	1.69	38	85.0477	101.967	18	362.206	0.00268432
Near-complete	96.97	0.371	114	36.8793	81.82	19	158.697	0.00347726
Near-complete	96.33	2.262	439	6.61035	5.15	16	36.6898	0.130528
Near-complete	95.82	0.845	146	14.7894	37.448	14	64.7105	0.00367906
Near-complete	95.62	0	370	15.6939	7.847	19	83.0756	0.00465681
Near-complete	93.68	2.604	417	9.73231	7.76	18	45.3754	0.0128633
Near-complete	93.23	1.086	105	25.3991	47.556	16	107.738	0.00290584
Medium-quality (QS≤75)	60.52	0.751	34	137.166	173.251	16	588.258	0.00282811
Near-complete	100	0.806	139	31.1582	20.83	20	131.008	0.00420943
Near-complete	99.73	0.268	88	18.8863	65.77	19	69.3273	0.000723422
Near-complete	98.26	0.384	50	36.8328	179.02	19	135.754	0.00098726
Near-complete	98.06	0.627	154	149.582	41.669	18	548.333	0.00885735
Near-complete	96.42	3.955	141	46.4617	22.966	19	191.813	0.00386225
Near-complete	93.75	2.304	64	82.0544	43.981	19	304.825	0.0122268
Near-complete	91.52	0.897	353	10.3476	15.428	18	39.1833	0.00352307
Medium-quality (QS>75)	80.3	0.187	72	38.982	120.795	18	135.051	0.00383086
Near-complete	99.42	1.089	46	131.154	155.295	19	977.383	0.00151416
Near-complete	95.3	0.805	457	43.0975	12.173	20	390.585	0.00562083
Near-complete	92.46	3.293	504	8.43523	5.381	16	69.2554	0.00529871
Medium-quality (QS>75)	89.8	2.419	61	140.612	61.312	18	1169.27	0.0109958
Near-complete	100	1.02	109	115.568	51.122	19	252.324	0.00518295
Near-complete	99.9	1.067	381	14.5476	19.136	18	34.8097	0.0895018
Near-complete	99.32	4.026	49	37.825	93.683	18	71.2178	0.0020316
Near-complete	98.92	0	151	13.071	14.877	18	28.7065	0.0101807
Near-complete	98.65	0.559	134	15.0618	33.293	18	31.1422	0.00573983
Near-complete	98.62	0.46	87	75.9813	40.177	20	166.908	0.000834328
Near-complete	98.3	1.196	195	15.6285	45.346	17	32.7224	0.0417671
Near-complete	97.84	2.594	96	83.0222	37.919	18	146.637	0.00539358
Near-complete	96.97	1.006	119	12.9392	21.55	19	27.9963	0.00278082
Near-complete	96.5	0.898	124	15.8275	25.806	17	34.6782	0.00417047
Near-complete	96.03	1.069	210	16.8999	15.972	19	37.1692	0.00606754
Near-complete	95.55	0.634	142	38.909	32.416	19	72.9115	0.00650261
Near-complete	94.95	0.16	257	27.691	15.813	14	66.569	0.0942367
Near-complete	94.33	0.046	164	43.9596	26.193	18	91.7577	0.00255681
Near-complete	94.29	0.536	766	7.58568	6.38	18	17.4992	0.0950216
Near-complete	93.91	1.996	344	8.71252	9.429	16	18.9008	0.088555
Near-complete	93.35	1.115	331	11.2583	29.123	19	24.3694	0.0367725
Medium-quality (QS>75)	89.22	2.544	558	6.91821	3.888	18	16.014	0.0141124
Medium-quality (QS>75)	88.88	0.854	58	23.8106	72.13	20	52.2949	0.00140724
Medium-quality (QS>75)	88.79	2.419	282	8.55028	6.696	15	19.066	0.0094697
Medium-quality (QS>75)	85.01	0.335	384	8.30362	6.321	15	20.3723	0.0498835
Medium-quality (QS>75)	84.17	0.019	107	60.3397	44.386	17	125.319	0.00774864
Medium-quality (QS≤75)	82.14	1.428	262	14.4709	13.841	16	30.7453	0.0181984
Medium-quality (QS>75)	78.91	0.721	665	8.72795	3.073	17	21.9762	0.0126075
Medium-quality (QS>75)	77.77	0	52	34.8248	61.64	15	73.7857	0.00686552
Medium-quality (QS≤75)	58.22	0	457	11.2256	4.367	8	28.3049	0.191256
Medium-quality (QS≤75)	54.28	0	732	5.19332	1.984	11	13.5344	0.30545
Near-complete	100	0.806	84	63.7846	43.757	20	387.258	0.000754433
Near-complete	99.9	0.454	52	64.5114	77.639	20	377.374	0.000359568
Near-complete	99.42	0.128	65	106.975	111.425	19	585.45	0.00149806
Near-complete	99.4	0.119	55	28.7445	54.892	19	160.386	0.00438634
Near-complete	96.85	0.608	218	8.8986	13.922	15	50.4444	0.0181935
Near-complete	93.59	0.814	497	11.0004	10.543	17	65.6592	0.00587223
Medium-quality (QS>75)	85.44	0	131	16.6812	34.943	17	90.0442	0.00391378
Near-complete	99.93	0.438	74	524.695	147.527	19	5775.38	0.00172936
Near-complete	99.4	0	28	166.707	119.134	19	2328.08	0.00187712
Near-complete	99.19	1.209	564	26.0404	9.816	15	392.73	0.000557472
Near-complete	100	0	70	43.4805	63.771	19	190.488	0.00259577
Near-complete	99.54	0.227	28	14.6341	113.873	18	57.75	0.0104135
Near-complete	99.42	0.384	66	41.5844	118.716	19	172.155	0.00236933
Near-complete	98.65	1.342	90	19.4343	40.865	18	74.8873	0.00632729
Near-complete	98.55	1.449	92	184.544	55.594	17	761.339	0.000863378
Near-complete	98.24	1.69	43	58.3111	110.907	19	237.964	0.00222747
Near-complete	98.18	0.967	241	11.226	19.891	19	50.3546	0.0114091
Near-complete	98.04	0	128	15.4118	70.61	19	64.2643	0.00208589
Near-complete	97.95	0	71	32.2343	69.852	19	141.685	0.0024827
Near-complete	97.6	0.561	191	7.97901	15.029	17	39.5257	0.121409
Near-complete	97.58	0.845	67	30.3912	78.125	17	120.795	0.00264849
Near-complete	96.53	0.671	222	9.86707	18.305	17	41.7923	0.0067192
Near-complete	93.67	2.531	72	37.0943	54.218	13	155.515	0.0276829
Near-complete	93.35	0.949	136	11.5298	32.146	18	49.2604	0.00810151
Medium-quality (QS>75)	85.81	0.791	150	9.97041	13.05	16	41.1911	0.000219061
Medium-quality (QS≤75)	83.83	2.095	382	6.57188	5.028	13	33.8989	0.321659
Medium-quality (QS≤75)	64.23	1.342	851	5.29485	2	15	26.0252	0.117852
Near-complete	99.42	0.769	103	18.5489	93.338	19	138.555	0.00293502
Near-complete	99.25	0	77	521.335	174.985	20	2854.1	0.00096912
Near-complete	98.3	1.136	80	323.912	47.049	20	2395.92	0.00439351
Near-complete	96.84	3.636	58	174.322	81.031	20	1220.15	0.00506993
Near-complete	96.38	0.903	717	11.2618	10.387	18	97.3291	0.00129772
Medium-quality (QS≤75)	66.67	1.068	926	5.67201	2.492	10	49.5797	0.0452074
Near-complete	99.42	0.384	42	546.688	163.826	19	9450.6	0.000621745
Medium-quality (QS>75)	86.21	1.611	601	12.6859	5.199	20	141.434	0.0150682
Near-complete	99.77	1.342	111	38.1471	44.633	16	81.2453	0.00534547
Near-complete	99.51	1.449	103	58.4195	37.866	15	131.845	0.00601921
Near-complete	99.32	0.671	45	22.5552	93.62	17	47.8535	0.00336701
Near-complete	99.23	0.769	82	60.2673	104.882	20	118.461	0.00179357
Near-complete	98.65	1.342	110	49.5866	40.924	18	112.514	0.0308317
Near-complete	98.65	0.671	47	33.1952	105.553	18	69.8424	0.00961035
Near-complete	97.98	0.335	62	28.0733	72.304	17	60.8961	0.00429714
Near-complete	97.3	1.987	283	17.357	13.939	18	45.8596	0.00345465
Near-complete	96.45	0.209	122	15.2786	27.812	18	35.0493	0.0096168
Near-complete	95.85	0	154	64.7365	18.74	18	159.85	0.00634179
Near-complete	95.16	0.185	75	69.0838	138.877	16	154.777	0.00262639
Near-complete	92	1.679	83	22.3832	40.475	14	50.0514	0.0157551
Near-complete	91.72	0.894	629	8.21105	4.716	11	20.1913	0.0218061
Near-complete	90.4	0.68	255	19.3462	10.468	19	47.9515	0.0127958
Medium-quality (QS>75)	88.07	0.257	172	10.7151	18.079	13	24.6226	0.0146226
Medium-quality (QS>75)	83.22	1.582	89	21.8057	42.484	18	48.0479	0.00713027
Medium-quality (QS>75)	82.38	0.949	179	13.5163	13.324	16	33.172	0.188264
Medium-quality (QS>75)	80.35	0	218	56.4138	12.798	11	132.628	0.154927
Medium-quality (QS≤75)	79.52	1.075	526	9.71447	4.147	17	27.5306	0.015391
Medium-quality (QS≤75)	77.57	1.754	108	11.5741	24.042	13	27.9242	0.0408325
Medium-quality (QS≤75)	76.21	1.51	152	19.8434	12.575	13	52.8402	0.328166
[truncated: 30,278 more rows]

## Sheet: Fig.2a
No. of MAGs	No. of protein clusters	Category
1	1742	All clusters
1	2192	All clusters
1	1468	All clusters
1	1860	All clusters
1	2802	All clusters
1	5947	All clusters
1	2349	All clusters
1	1854	All clusters
1	4605	All clusters
1	2398	All clusters
1	1554	All clusters
1	1993	All clusters
1	1843	All clusters
1	1853	All clusters
1	4398	All clusters
1	1812	All clusters
1	2149	All clusters
1	3196	All clusters
1	1471	All clusters
1	1217	All clusters
1	1082	All clusters
1	2710	All clusters
1	2349	All clusters
1	2523	All clusters
1	1335	All clusters
1	1967	All clusters
1	1977	All clusters
1	2480	All clusters
1	1581	All clusters
1	1653	All clusters
1	1872	All clusters
1	1580	All clusters
1	4026	All clusters
1	1524	All clusters
1	2326	All clusters
1	2373	All clusters
1	1559	All clusters
1	4331	All clusters
1	3092	All clusters
1	4471	All clusters
1	1699	All clusters
1	1926	All clusters
1	1783	All clusters
1	2689	All clusters
1	4495	All clusters
1	1823	All clusters
1	1987	All clusters
1	2143	All clusters
1	2149	All clusters
1	2537	All clusters
200	302012	All clusters
200	286508	All clusters
200	294621	All clusters
200	307496	All clusters
200	272716	All clusters
200	271428	All clusters
200	298234	All clusters
200	292070	All clusters
200	273360	All clusters
200	273743	All clusters
200	294154	All clusters
200	306346	All clusters
200	301858	All clusters
200	307378	All clusters
200	293255	All clusters
200	275203	All clusters
200	291159	All clusters
200	275913	All clusters
200	294420	All clusters
200	292800	All clusters
200	283210	All clusters
200	265290	All clusters
200	301469	All clusters
200	287006	All clusters
200	267278	All clusters
200	301928	All clusters
200	285462	All clusters
200	280575	All clusters
200	294205	All clusters
200	285379	All clusters
200	325035	All clusters
200	281022	All clusters
200	276820	All clusters
200	286912	All clusters
200	297326	All clusters
200	298629	All clusters
200	302660	All clusters
200	279395	All clusters
200	276762	All clusters
200	284417	All clusters
200	289304	All clusters
200	283573	All clusters
200	284770	All clusters
200	296974	All clusters
200	284591	All clusters
200	302045	All clusters
200	275565	All clusters
200	269555	All clusters
200	287624	All clusters
200	287403	All clusters
400	419465	All clusters
400	458096	All clusters
400	449298	All clusters
400	434072	All clusters
400	460843	All clusters
400	454710	All clusters
400	477163	All clusters
400	455514	All clusters
400	451214	All clusters
400	483725	All clusters
400	429944	All clusters
400	433552	All clusters
400	433653	All clusters
400	413198	All clusters
400	436453	All clusters
400	437666	All clusters
400	441156	All clusters
400	438684	All clusters
400	452812	All clusters
400	484918	All clusters
400	456157	All clusters
400	418930	All clusters
400	490994	All clusters
400	429159	All clusters
400	440493	All clusters
400	452104	All clusters
400	408641	All clusters
400	447064	All clusters
400	449583	All clusters
400	446872	All clusters
400	433970	All clusters
400	439732	All clusters
400	459961	All clusters
400	430203	All clusters
400	418842	All clusters
400	433396	All clusters
400	433336	All clusters
400	416943	All clusters
400	412032	All clusters
400	456768	All clusters
400	448216	All clusters
400	429102	All clusters
400	464863	All clusters
400	443288	All clusters
400	456868	All clusters
400	464391	All clusters
400	441041	All clusters
400	476251	All clusters
400	466719	All clusters
400	441275	All clusters
600	564801	All clusters
600	560480	All clusters
600	594055	All clusters
600	554536	All clusters
600	597642	All clusters
600	556175	All clusters
600	600266	All clusters
600	588449	All clusters
600	545159	All clusters
600	554565	All clusters
600	583945	All clusters
600	572922	All clusters
600	552651	All clusters
600	600394	All clusters
600	574677	All clusters
600	569507	All clusters
600	555299	All clusters
600	544804	All clusters
600	564853	All clusters
600	570301	All clusters
600	581815	All clusters
600	590090	All clusters
600	582820	All clusters
600	562980	All clusters
600	593234	All clusters
600	569013	All clusters
600	560312	All clusters
600	571592	All clusters
600	559524	All clusters
600	577624	All clusters
600	558760	All clusters
600	553251	All clusters
600	563759	All clusters
600	526806	All clusters
600	544960	All clusters
600	585031	All clusters
600	571087	All clusters
600	561343	All clusters
600	568053	All clusters
600	597590	All clusters
600	563202	All clusters
600	570555	All clusters
600	604321	All clusters
600	585111	All clusters
600	567955	All clusters
600	572149	All clusters
600	557164	All clusters
600	571613	All clusters
600	594971	All clusters
600	576888	All clusters
800	689372	All clusters
800	678602	All clusters
800	671615	All clusters
800	661834	All clusters
800	656883	All clusters
800	668850	All clusters
800	732044	All clusters
800	677770	All clusters
800	678566	All clusters
800	674152	All clusters
800	699530	All clusters
800	670904	All clusters
800	698829	All clusters
800	669653	All clusters
800	679923	All clusters
800	687672	All clusters
800	693242	All clusters
800	680093	All clusters
800	661215	All clusters
800	657325	All clusters
800	671211	All clusters
800	667441	All clusters
800	659556	All clusters
800	667631	All clusters
800	650522	All clusters
800	670028	All clusters
800	671020	All clusters
800	661573	All clusters
800	678700	All clusters
800	661123	All clusters
800	663917	All clusters
800	674481	All clusters
800	691294	All clusters
800	651128	All clusters
800	661322	All clusters
800	664883	All clusters
800	680824	All clusters
800	666054	All clusters
800	713477	All clusters
800	690013	All clusters
800	673083	All clusters
800	636644	All clusters
800	676418	All clusters
800	633313	All clusters
800	669139	All clusters
800	695937	All clusters
800	693706	All clusters
800	655037	All clusters
800	644560	All clusters
800	658663	All clusters
1000	763617	All clusters
1000	785165	All clusters
1000	792039	All clusters
1000	784652	All clusters
1000	787760	All clusters
1000	751562	All clusters
1000	746485	All clusters
1000	764375	All clusters
1000	761953	All clusters
1000	754625	All clusters
1000	771546	All clusters
1000	768501	All clusters
1000	759001	All clusters
1000	763947	All clusters
1000	776109	All clusters
1000	761362	All clusters
1000	810629	All clusters
1000	794668	All clusters
1000	742315	All clusters
1000	789222	All clusters
1000	790158	All clusters
1000	727573	All clusters
1000	762285	All clusters
1000	768647	All clusters
1000	791067	All clusters
1000	771337	All clusters
1000	764394	All clusters
1000	751428	All clusters
1000	770132	All clusters
1000	762726	All clusters
1000	755052	All clusters
1000	783920	All clusters
1000	733298	All clusters
1000	736180	All clusters
1000	766761	All clusters
1000	763591	All clusters
1000	769533	All clusters
1000	786202	All clusters
1000	803119	All clusters
1000	736947	All clusters
1000	758368	All clusters
1000	778524	All clusters
1000	761145	All clusters
1000	787259	All clusters
1000	758277	All clusters
1000	783684	All clusters
1000	750652	All clusters
1000	772849	All clusters
1000	728995	All clusters
1000	758738	All clusters
2000	1087918	All clusters
2000	1125188	All clusters
2000	1131570	All clusters
2000	1100585	All clusters
2000	1082699	All clusters
2000	1124012	All clusters
2000	1112830	All clusters
2000	1121819	All clusters
2000	1121761	All clusters
2000	1130573	All clusters
2000	1145565	All clusters
2000	1097922	All clusters
2000	1092715	All clusters
2000	1089308	All clusters
2000	1139479	All clusters
2000	1106979	All clusters
2000	1106680	All clusters
2000	1127218	All clusters
2000	1122712	All clusters
2000	1156492	All clusters
2000	1109303	All clusters
2000	1131087	All clusters
2000	1128197	All clusters
2000	1083590	All clusters
2000	1139017	All clusters
2000	1131758	All clusters
2000	1084099	All clusters
2000	1114645	All clusters
2000	1078051	All clusters
2000	1116650	All clusters
2000	1109734	All clusters
2000	1151966	All clusters
2000	1109165	All clusters
2000	1101166	All clusters
2000	1101605	All clusters
2000	1135816	All clusters
2000	1127763	All clusters
2000	1138317	All clusters
2000	1105581	All clusters
2000	1155096	All clusters
2000	1113790	All clusters
2000	1112554	All clusters
2000	1151867	All clusters
2000	1160493	All clusters
2000	1109265	All clusters
2000	1184258	All clusters
2000	1110438	All clusters
2000	1102185	All clusters
2000	1140569	All clusters
2000	1147933	All clusters
3000	1372580	All clusters
3000	1364895	All clusters
3000	1408284	All clusters
3000	1405286	All clusters
3000	1394951	All clusters
3000	1360744	All clusters
3000	1380976	All clusters
3000	1408979	All clusters
3000	1388186	All clusters
3000	1384993	All clusters
3000	1348607	All clusters
3000	1357623	All clusters
3000	1363130	All clusters
3000	1393948	All clusters
3000	1379926	All clusters
3000	1383757	All clusters
3000	1376356	All clusters
3000	1391047	All clusters
3000	1382714	All clusters
3000	1368715	All clusters
3000	1410572	All clusters
3000	1374932	All clusters
3000	1372490	All clusters
3000	1369118	All clusters
3000	1414926	All clusters
3000	1355045	All clusters
3000	1399756	All clusters
3000	1340980	All clusters
3000	1434702	All clusters
3000	1397714	All clusters
3000	1375589	All clusters
3000	1391625	All clusters
3000	1388488	All clusters
3000	1350755	All clusters
3000	1396982	All clusters
3000	1377500	All clusters
3000	1390334	All clusters
3000	1381398	All clusters
3000	1395990	All clusters
3000	1391339	All clusters
3000	1359865	All clusters
3000	1346425	All clusters
3000	1375648	All clusters
3000	1331108	All clusters
3000	1379283	All clusters
3000	1365764	All clusters
3000	1377221	All clusters
3000	1356930	All clusters
3000	1417404	All clusters
3000	1377061	All clusters
4000	1550745	All clusters
4000	1621415	All clusters
4000	1609080	All clusters
4000	1592536	All clusters
4000	1618796	All clusters
4000	1606875	All clusters
4000	1593443	All clusters
4000	1585526	All clusters
4000	1586452	All clusters
4000	1555466	All clusters
4000	1572677	All clusters
4000	1607033	All clusters
4000	1557176	All clusters
4000	1594245	All clusters
4000	1600462	All clusters
4000	1601868	All clusters
4000	1565203	All clusters
4000	1585587	All clusters
4000	1555662	All clusters
4000	1634571	All clusters
4000	1588904	All clusters
4000	1596313	All clusters
4000	1584307	All clusters
4000	1603050	All clusters
4000	1560835	All clusters
4000	1596492	All clusters
4000	1597617	All clusters
4000	1603416	All clusters
4000	1589664	All clusters
4000	1578412	All clusters
4000	1611210	All clusters
4000	1540687	All clusters
4000	1571965	All clusters
4000	1577938	All clusters
4000	1607382	All clusters
4000	1579884	All clusters
4000	1615811	All clusters
4000	1557729	All clusters
4000	1590961	All clusters
4000	1610378	All clusters
4000	1598636	All clusters
4000	1608734	All clusters
4000	1583019	All clusters
4000	1611360	All clusters
4000	1588740	All clusters
4000	1619662	All clusters
4000	1586367	All clusters
4000	1587751	All clusters
4000	1556829	All clusters
4000	1566150	All clusters
5000	1791318	All clusters
5000	1797004	All clusters
5000	1803561	All clusters
5000	1823386	All clusters
5000	1760089	All clusters
5000	1764017	All clusters
5000	1723451	All clusters
5000	1808672	All clusters
5000	1763110	All clusters
5000	1785455	All clusters
5000	1776819	All clusters
5000	1793563	All clusters
5000	1734576	All clusters
5000	1762588	All clusters
5000	1755689	All clusters
5000	1755507	All clusters
5000	1746486	All clusters
5000	1809170	All clusters
5000	1830813	All clusters
5000	1713228	All clusters
5000	1795008	All clusters
5000	1794982	All clusters
5000	1797313	All clusters
5000	1815162	All clusters
5000	1803599	All clusters
5000	1755739	All clusters
5000	1793715	All clusters
5000	1757953	All clusters
5000	1781918	All clusters
5000	1765364	All clusters
5000	1778848	All clusters
5000	1834910	All clusters
5000	1757429	All clusters
5000	1769404	All clusters
5000	1753579	All clusters
5000	1751445	All clusters
5000	1795260	All clusters
5000	1756717	All clusters
5000	1785772	All clusters
5000	1715512	All clusters
5000	1748792	All clusters
5000	1766045	All clusters
5000	1745722	All clusters
5000	1781787	All clusters
5000	1758074	All clusters
5000	1772642	All clusters
5000	1742790	All clusters
5000	1740861	All clusters
5000	1774089	All clusters
5000	1759248	All clusters
6000	1976399	All clusters
6000	1926468	All clusters
6000	1922855	All clusters
6000	1928605	All clusters
6000	1890607	All clusters
6000	1937609	All clusters
6000	2008860	All clusters
6000	1928775	All clusters
6000	1965069	All clusters
6000	1923226	All clusters
6000	1956388	All clusters
6000	1952100	All clusters
6000	1934593	All clusters
6000	1912436	All clusters
6000	1916138	All clusters
6000	1933530	All clusters
6000	1938149	All clusters
6000	1885416	All clusters
6000	1953505	All clusters
6000	1909871	All clusters
6000	1971460	All clusters
6000	1978910	All clusters
6000	1911718	All clusters
6000	1921725	All clusters
6000	1945781	All clusters
6000	1921937	All clusters
6000	1943143	All clusters
6000	1925624	All clusters
6000	1932812	All clusters
6000	1976735	All clusters
6000	1950838	All clusters
6000	1941104	All clusters
6000	1946878	All clusters
6000	1909638	All clusters
6000	1919791	All clusters
6000	1907476	All clusters
6000	1969255	All clusters
6000	1906305	All clusters
6000	1960266	All clusters
6000	1911013	All clusters
6000	1961782	All clusters
6000	1953523	All clusters
6000	1943046	All clusters
6000	1889597	All clusters
6000	1928011	All clusters
6000	1977655	All clusters
6000	1928603	All clusters
6000	1974730	All clusters
6000	1923516	All clusters
6000	1930636	All clusters
7000	2077556	All clusters
7000	2039354	All clusters
7000	2090663	All clusters
7000	2052386	All clusters
7000	2114796	All clusters
7000	2044927	All clusters
7000	2081509	All clusters
7000	2091774	All clusters
7000	2087079	All clusters
7000	2106613	All clusters
7000	2076867	All clusters
7000	2079194	All clusters
7000	2047205	All clusters
7000	2110885	All clusters
7000	2049204	All clusters
7000	2124144	All clusters
7000	2067831	All clusters
7000	2134253	All clusters
7000	2054640	All clusters
7000	2075603	All clusters
7000	2104965	All clusters
7000	2087125	All clusters
7000	2067567	All clusters
7000	2078927	All clusters
7000	2132859	All clusters
7000	2115281	All clusters
7000	2123541	All clusters
7000	2085999	All clusters
7000	2061980	All clusters
7000	2087975	All clusters
7000	2084022	All clusters
7000	2098487	All clusters
7000	2100272	All clusters
7000	2074293	All clusters
7000	2090478	All clusters
7000	2070223	All clusters
7000	2043178	All clusters
7000	2089013	All clusters
7000	2059664	All clusters
7000	2089917	All clusters
7000	2094815	All clusters
7000	2078909	All clusters
7000	2058451	All clusters
7000	2086623	All clusters
7000	2103400	All clusters
7000	2064868	All clusters
7000	2078298	All clusters
7000	2057653	All clusters
7000	2065839	All clusters
7000	2080138	All clusters
8000	2209370	All clusters
8000	2200621	All clusters
8000	2252642	All clusters
8000	2183474	All clusters
8000	2137514	All clusters
8000	2180829	All clusters
8000	2206179	All clusters
8000	2189017	All clusters
8000	2251826	All clusters
8000	2212733	All clusters
8000	2230387	All clusters
8000	2188783	All clusters
8000	2198745	All clusters
8000	2209334	All clusters
8000	2282182	All clusters
8000	2182764	All clusters
8000	2202777	All clusters
8000	2204661	All clusters
8000	2150347	All clusters
8000	2198230	All clusters
8000	2221432	All clusters
8000	2219847	All clusters
8000	2205847	All clusters
8000	2245348	All clusters
8000	2210401	All clusters
8000	2256915	All clusters
8000	2201726	All clusters
8000	2197012	All clusters
8000	2227090	All clusters
8000	2219243	All clusters
8000	2231986	All clusters
8000	2206609	All clusters
8000	2192743	All clusters
8000	2204026	All clusters
8000	2193742	All clusters
8000	2222299	All clusters
8000	2217733	All clusters
8000	2182982	All clusters
8000	2212637	All clusters
8000	2260589	All clusters
8000	2190168	All clusters
8000	2224005	All clusters
8000	2169576	All clusters
8000	2241120	All clusters
8000	2259334	All clusters
8000	2254524	All clusters
8000	2245220	All clusters
8000	2220677	All clusters
8000	2183049	All clusters
8000	2266166	All clusters
9000	2347219	All clusters
9000	2296380	All clusters
9000	2382491	All clusters
9000	2352798	All clusters
9000	2299856	All clusters
9000	2326366	All clusters
9000	2309891	All clusters
9000	2372379	All clusters
9000	2331672	All clusters
9000	2322554	All clusters
9000	2351834	All clusters
9000	2315958	All clusters
9000	2362007	All clusters
9000	2329577	All clusters
9000	2338291	All clusters
9000	2312264	All clusters
9000	2325426	All clusters
9000	2331109	All clusters
9000	2357929	All clusters
9000	2359135	All clusters
9000	2329273	All clusters
9000	2345896	All clusters
9000	2347734	All clusters
9000	2311981	All clusters
9000	2312302	All clusters
9000	2372485	All clusters
9000	2335143	All clusters
9000	2325489	All clusters
9000	2329964	All clusters
9000	2334854	All clusters
9000	2301057	All clusters
9000	2340106	All clusters
9000	2328484	All clusters
9000	2322410	All clusters
9000	2326007	All clusters
9000	2343403	All clusters
9000	2357326	All clusters
9000	2368253	All clusters
9000	2352369	All clusters
9000	2288734	All clusters
9000	2330865	All clusters
9000	2353094	All clusters
9000	2337260	All clusters
9000	2328073	All clusters
9000	2312683	All clusters
9000	2353215	All clusters
9000	2275878	All clusters
9000	2319981	All clusters
9000	2354244	All clusters
9000	2397477	All clusters
10000	2476469	All clusters
10000	2438279	All clusters
10000	2447974	All clusters
10000	2472854	All clusters
10000	2489490	All clusters
10000	2447923	All clusters
10000	2447814	All clusters
10000	2440373	All clusters
10000	2432628	All clusters
10000	2421712	All clusters
10000	2406280	All clusters
10000	2463557	All clusters
10000	2394518	All clusters
10000	2428685	All clusters
10000	2437582	All clusters
10000	2450676	All clusters
10000	2448628	All clusters
10000	2454458	All clusters
10000	2445864	All clusters
10000	2443964	All clusters
10000	2452995	All clusters
10000	2448531	All clusters
10000	2391618	All clusters
10000	2440614	All clusters
10000	2432283	All clusters
10000	2463952	All clusters
10000	2442031	All clusters
10000	2441548	All clusters
10000	2387965	All clusters
10000	2483545	All clusters
10000	2424230	All clusters
10000	2425837	All clusters
10000	2470423	All clusters
10000	2418707	All clusters
10000	2444134	All clusters
10000	2415403	All clusters
10000	2446939	All clusters
10000	2465610	All clusters
10000	2416350	All clusters
10000	2460100	All clusters
10000	2439020	All clusters
10000	2444532	All clusters
10000	2407222	All clusters
10000	2497322	All clusters
10000	2398196	All clusters
10000	2459736	All clusters
10000	2425128	All clusters
10000	2423252	All clusters
10000	2463888	All clusters
10000	2463090	All clusters
11000	2581181	All clusters
11000	2542404	All clusters
11000	2548059	All clusters
11000	2556050	All clusters
11000	2552923	All clusters
11000	2543434	All clusters
11000	2578500	All clusters
11000	2542819	All clusters
11000	2571289	All clusters
11000	2525145	All clusters
11000	2557430	All clusters
11000	2571309	All clusters
11000	2548982	All clusters
11000	2585800	All clusters
11000	2515790	All clusters
11000	2573064	All clusters
11000	2572880	All clusters
11000	2548748	All clusters
11000	2589108	All clusters
11000	2549983	All clusters
11000	2564479	All clusters
11000	2549796	All clusters
11000	2550437	All clusters
11000	2546298	All clusters
11000	2597143	All clusters
11000	2552939	All clusters
11000	2504585	All clusters
11000	2570861	All clusters
11000	2536362	All clusters
11000	2538071	All clusters
11000	2504255	All clusters
11000	2561765	All clusters
11000	2507714	All clusters
11000	2589962	All clusters
11000	2507685	All clusters
11000	2614647	All clusters
11000	2595423	All clusters
11000	2551274	All clusters
11000	2544146	All clusters
11000	2543224	All clusters
11000	2554804	All clusters
11000	2556722	All clusters
11000	2517567	All clusters
11000	2553151	All clusters
11000	2572753	All clusters
11000	2569836	All clusters
11000	2531395	All clusters
11000	2540917	All clusters
11000	2568611	All clusters
11000	2582746	All clusters
12000	2656403	All clusters
12000	2704661	All clusters
12000	2629122	All clusters
12000	2581074	All clusters
12000	2658321	All clusters
12000	2647972	All clusters
12000	2662556	All clusters
12000	2641130	All clusters
12000	2652286	All clusters
12000	2651048	All clusters
12000	2683669	All clusters
12000	2617886	All clusters
12000	2647999	All clusters
12000	2659141	All clusters
12000	2622900	All clusters
12000	2663431	All clusters
12000	2615546	All clusters
12000	2618935	All clusters
12000	2645720	All clusters
12000	2668656	All clusters
12000	2672851	All clusters
12000	2657236	All clusters
12000	2649839	All clusters
12000	2639591	All clusters
12000	2622461	All clusters
12000	2655865	All clusters
12000	2708289	All clusters
12000	2623970	All clusters
12000	2637162	All clusters
12000	2652245	All clusters
12000	2674247	All clusters
12000	2643046	All clusters
12000	2667916	All clusters
12000	2641259	All clusters
12000	2656251	All clusters
12000	2649312	All clusters
12000	2636666	All clusters
12000	2665035	All clusters
12000	2674146	All clusters
12000	2605051	All clusters
12000	2632884	All clusters
12000	2627922	All clusters
12000	2637201	All clusters
12000	2623111	All clusters
12000	2645022	All clusters
12000	2631871	All clusters
12000	2680479	All clusters
12000	2664592	All clusters
12000	2688682	All clusters
12000	2670367	All clusters
13000	2773388	All clusters
13000	2727532	All clusters
13000	2736433	All clusters
13000	2776262	All clusters
13000	2738324	All clusters
13000	2783732	All clusters
13000	2743630	All clusters
13000	2759213	All clusters
13000	2713482	All clusters
13000	2801976	All clusters
13000	2733836	All clusters
13000	2766241	All clusters
13000	2732837	All clusters
13000	2771128	All clusters
13000	2755610	All clusters
13000	2730117	All clusters
13000	2761641	All clusters
13000	2764053	All clusters
13000	2747446	All clusters
13000	2724900	All clusters
13000	2783530	All clusters
13000	2765763	All clusters
13000	2771856	All clusters
13000	2751756	All clusters
13000	2771263	All clusters
13000	2726667	All clusters
13000	2729284	All clusters
13000	2732072	All clusters
13000	2732179	All clusters
13000	2725840	All clusters
13000	2726141	All clusters
13000	2726220	All clusters
13000	2749318	All clusters
13000	2725996	All clusters
13000	2735895	All clusters
13000	2698737	All clusters
13000	2793235	All clusters
13000	2755825	All clusters
13000	2709307	All clusters
13000	2734325	All clusters
13000	2744504	All clusters
13000	2748946	All clusters
13000	2813249	All clusters
13000	2755589	All clusters
13000	2709706	All clusters
13000	2724622	All clusters
13000	2732192	All clusters
13000	2724053	All clusters
13000	2769586	All clusters
13000	2699415	All clusters
14000	2847904	All clusters
14000	2840696	All clusters
14000	2837163	All clusters
14000	2830476	All clusters
14000	2861063	All clusters
14000	2815923	All clusters
14000	2815432	All clusters
14000	2802973	All clusters
14000	2824579	All clusters
14000	2812917	All clusters
14000	2820909	All clusters
14000	2812196	All clusters
14000	2797149	All clusters
14000	2887553	All clusters
14000	2857812	All clusters
14000	2859838	All clusters
14000	2876141	All clusters
14000	2822841	All clusters
14000	2880353	All clusters
14000	2831781	All clusters
14000	2816158	All clusters
14000	2833344	All clusters
14000	2814372	All clusters
14000	2824500	All clusters
14000	2829457	All clusters
14000	2856629	All clusters
14000	2838715	All clusters
14000	2841581	All clusters
14000	2802814	All clusters
14000	2788371	All clusters
14000	2888401	All clusters
14000	2796195	All clusters
14000	2830454	All clusters
14000	2871358	All clusters
14000	2834102	All clusters
14000	2820736	All clusters
14000	2843845	All clusters
14000	2837086	All clusters
14000	2879710	All clusters
14000	2859589	All clusters
14000	2856039	All clusters
14000	2796322	All clusters
14000	2876284	All clusters
14000	2861314	All clusters
14000	2811524	All clusters
14000	2831748	All clusters
14000	2839453	All clusters
14000	2869982	All clusters
14000	2830925	All clusters
14000	2837424	All clusters
15000	2901872	All clusters
15000	2929870	All clusters
15000	2896867	All clusters
15000	2910756	All clusters
15000	2912255	All clusters
15000	2916966	All clusters
15000	2936696	All clusters
15000	2888966	All clusters
15000	2911601	All clusters
15000	2914770	All clusters
15000	2885412	All clusters
15000	2911252	All clusters
15000	2899461	All clusters
15000	2899770	All clusters
15000	2894632	All clusters
15000	2943437	All clusters
15000	2910210	All clusters
15000	2940798	All clusters
15000	2945683	All clusters
15000	2927896	All clusters
15000	2926759	All clusters
15000	2888860	All clusters
15000	2922451	All clusters
15000	2889578	All clusters
15000	2936961	All clusters
15000	2900807	All clusters
15000	2928463	All clusters
15000	2940817	All clusters
15000	2929777	All clusters
15000	2951615	All clusters
15000	2892903	All clusters
15000	2937042	All clusters
15000	2949213	All clusters
15000	2936472	All clusters
15000	2877623	All clusters
15000	2895577	All clusters
15000	2949115	All clusters
15000	2964261	All clusters
15000	2903338	All clusters
15000	2909402	All clusters
15000	2959108	All clusters
15000	2912490	All clusters
15000	2953200	All clusters
15000	2896606	All clusters
15000	2911796	All clusters
15000	2930702	All clusters
15000	2922568	All clusters
15000	2923091	All clusters
15000	2928979	All clusters
15000	2860260	All clusters
16000	3018855	All clusters
16000	2986131	All clusters
16000	2997596	All clusters
16000	2999055	All clusters
16000	3029417	All clusters
16000	3016716	All clusters
16000	3017289	All clusters
16000	3001750	All clusters
16000	3028192	All clusters
16000	2993408	All clusters
16000	3025549	All clusters
16000	3016846	All clusters
16000	3025127	All clusters
16000	3022482	All clusters
16000	3020616	All clusters
16000	3026827	All clusters
16000	2983115	All clusters
16000	3008670	All clusters
16000	2980850	All clusters
16000	3026411	All clusters
16000	3027895	All clusters
16000	3001253	All clusters
16000	3046834	All clusters
16000	2991740	All clusters
16000	2967033	All clusters
16000	3007952	All clusters
16000	2950808	All clusters
16000	2993912	All clusters
16000	3008903	All clusters
16000	3003501	All clusters
16000	2998865	All clusters
16000	3043583	All clusters
16000	3041757	All clusters
16000	3006850	All clusters
16000	3029665	All clusters
16000	3010269	All clusters
16000	3038119	All clusters
16000	3036213	All clusters
16000	2985744	All clusters
16000	2995576	All clusters
16000	2959755	All clusters
16000	3042796	All clusters
16000	2967613	All clusters
16000	2970680	All clusters
16000	2986341	All clusters
16000	3038748	All clusters
16000	3046778	All clusters
16000	3032278	All clusters
16000	3031192	All clusters
16000	3066011	All clusters
17000	3088510	All clusters
17000	3095685	All clusters
17000	3081376	All clusters
17000	3132114	All clusters
17000	3077606	All clusters
17000	3070048	All clusters
17000	3077576	All clusters
17000	3084890	All clusters
17000	3085336	All clusters
17000	3099411	All clusters
17000	3073397	All clusters
17000	3050573	All clusters
17000	3094037	All clusters
17000	3103361	All clusters
17000	3104412	All clusters
17000	3091456	All clusters
17000	3087883	All clusters
17000	3078916	All clusters
17000	3075826	All clusters
17000	3088325	All clusters
17000	3109362	All clusters
17000	3090429	All clusters
17000	3070957	All clusters
17000	3063908	All clusters
17000	3089929	All clusters
17000	3087761	All clusters
17000	3079072	All clusters
17000	3128883	All clusters
17000	3103571	All clusters
17000	3123458	All clusters
17000	3032403	All clusters
17000	3063470	All clusters
17000	3100614	All clusters
17000	3055890	All clusters
17000	3093368	All clusters
17000	3101739	All clusters
17000	3140081	All clusters
17000	3064130	All clusters
17000	3127096	All clusters
17000	3108513	All clusters
17000	3081157	All clusters
17000	3054640	All clusters
17000	3152917	All clusters
17000	3100380	All clusters
17000	3042812	All clusters
17000	3095122	All clusters
17000	3111216	All clusters
17000	3117430	All clusters
17000	3082947	All clusters
17000	3069859	All clusters
18000	3192381	All clusters
18000	3152424	All clusters
18000	3165059	All clusters
18000	3173238	All clusters
18000	3178222	All clusters
18000	3172453	All clusters
18000	3155970	All clusters
18000	3148060	All clusters
18000	3159312	All clusters
18000	3168658	All clusters
18000	3150632	All clusters
18000	3149367	All clusters
18000	3145796	All clusters
18000	3172764	All clusters
18000	3213893	All clusters
18000	3157805	All clusters
18000	3206566	All clusters
18000	3170806	All clusters
18000	3179624	All clusters
18000	3134757	All clusters
18000	3196932	All clusters
18000	3172027	All clusters
18000	3125292	All clusters
18000	3197037	All clusters
18000	3154748	All clusters
18000	3152079	All clusters
18000	3138482	All clusters
18000	3178905	All clusters
18000	3140009	All clusters
18000	3176746	All clusters
18000	3157195	All clusters
18000	3153064	All clusters
18000	3193066	All clusters
18000	3187405	All clusters
18000	3122261	All clusters
18000	3163474	All clusters
18000	3162831	All clusters
18000	3189356	All clusters
18000	3129694	All clusters
18000	3151083	All clusters
18000	3149010	All clusters
18000	3174428	All clusters
18000	3141347	All clusters
18000	3148985	All clusters
18000	3141415	All clusters
18000	3180431	All clusters
18000	3159209	All clusters
18000	3188202	All clusters
18000	3174620	All clusters
18000	3184704	All clusters
19000	3212583	All clusters
19000	3257744	All clusters
19000	3260423	All clusters
19000	3249605	All clusters
19000	3221906	All clusters
19000	3251898	All clusters
19000	3239113	All clusters
19000	3250223	All clusters
19000	3235677	All clusters
19000	3262802	All clusters
19000	3254870	All clusters
19000	3248006	All clusters
19000	3229890	All clusters
19000	3200556	All clusters
19000	3286483	All clusters
19000	3270471	All clusters
19000	3249343	All clusters
19000	3206754	All clusters
19000	3271343	All clusters
19000	3235229	All clusters
19000	3229499	All clusters
19000	3228548	All clusters
19000	3261588	All clusters
19000	3216380	All clusters
19000	3215085	All clusters
19000	3226307	All clusters
19000	3266610	All clusters
19000	3228676	All clusters
19000	3287447	All clusters
19000	3253771	All clusters
19000	3220865	All clusters
19000	3242975	All clusters
19000	3237695	All clusters
19000	3246410	All clusters
19000	3263357	All clusters
19000	3257240	All clusters
19000	3228692	All clusters
19000	3209482	All clusters
19000	3245056	All clusters
19000	3253139	All clusters
19000	3263290	All clusters
19000	3264650	All clusters
19000	3224372	All clusters
19000	3252751	All clusters
19000	3195771	All clusters
19000	3249458	All clusters
19000	3241263	All clusters
19000	3192649	All clusters
19000	3232219	All clusters
19000	3247083	All clusters
20000	3308400	All clusters
20000	3297167	All clusters
20000	3286649	All clusters
20000	3297180	All clusters
20000	3302975	All clusters
20000	3319130	All clusters
20000	3293190	All clusters
20000	3321530	All clusters
20000	3312196	All clusters
20000	3330882	All clusters
20000	3287491	All clusters
20000	3325045	All clusters
20000	3290746	All clusters
20000	3329618	All clusters
20000	3313006	All clusters
20000	3328341	All clusters
20000	3317838	All clusters
20000	3300751	All clusters
20000	3338215	All clusters
20000	3337621	All clusters
20000	3303435	All clusters
20000	3318676	All clusters
20000	3316766	All clusters
20000	3322400	All clusters
20000	3339609	All clusters
20000	3318311	All clusters
20000	3276635	All clusters
20000	3297451	All clusters
20000	3346307	All clusters
20000	3308373	All clusters
20000	3332950	All clusters
20000	3323393	All clusters
20000	3318434	All clusters
20000	3300827	All clusters
20000	3285349	All clusters
20000	3304567	All clusters
20000	3313717	All clusters
20000	3290279	All clusters
20000	3309219	All clusters
20000	3318069	All clusters
20000	3333823	All clusters
20000	3311240	All clusters
20000	3367753	All clusters
20000	3292306	All clusters
20000	3312345	All clusters
20000	3296358	All clusters
20000	3292392	All clusters
20000	3344154	All clusters
20000	3340079	All clusters
20000	3316786	All clusters
21000	3409462	All clusters
21000	3383714	All clusters
21000	3385723	All clusters
21000	3371848	All clusters
21000	3392405	All clusters
21000	3412432	All clusters
21000	3375630	All clusters
21000	3369336	All clusters
21000	3394652	All clusters
21000	3335747	All clusters
21000	3350724	All clusters
21000	3372931	All clusters
21000	3381573	All clusters
21000	3378139	All clusters
21000	3352815	All clusters
21000	3341703	All clusters
21000	3369355	All clusters
21000	3390074	All clusters
21000	3385193	All clusters
21000	3397727	All clusters
21000	3342827	All clusters
21000	3361517	All clusters
21000	3391262	All clusters
21000	3371445	All clusters
21000	3366495	All clusters
21000	3370700	All clusters
21000	3376107	All clusters
21000	3330982	All clusters
21000	3359601	All clusters
21000	3374910	All clusters
21000	3380412	All clusters
21000	3370243	All clusters
21000	3403168	All clusters
21000	3371374	All clusters
21000	3369497	All clusters
21000	3353663	All clusters
21000	3377813	All clusters
21000	3367041	All clusters
21000	3390499	All clusters
21000	3381044	All clusters
21000	3347116	All clusters
21000	3383669	All clusters
21000	3363896	All clusters
21000	3379309	All clusters
21000	3378077	All clusters
21000	3355459	All clusters
21000	3376300	All clusters
21000	3388452	All clusters
21000	3408520	All clusters
21000	3389096	All clusters
22000	3438219	All clusters
22000	3421360	All clusters
22000	3450566	All clusters
22000	3480021	All clusters
22000	3400415	All clusters
22000	3466367	All clusters
22000	3422985	All clusters
22000	3452287	All clusters
22000	3427415	All clusters
22000	3454108	All clusters
22000	3443144	All clusters
22000	3473173	All clusters
22000	3443476	All clusters
22000	3449000	All clusters
22000	3413181	All clusters
22000	3475565	All clusters
22000	3459687	All clusters
22000	3459589	All clusters
22000	3429507	All clusters
22000	3426781	All clusters
22000	3434371	All clusters
22000	3415018	All clusters
22000	3449065	All clusters
22000	3419045	All clusters
22000	3439545	All clusters
22000	3442575	All clusters
22000	3470895	All clusters
22000	3442665	All clusters
22000	3459171	All clusters
22000	3459556	All clusters
22000	3458092	All clusters
22000	3469062	All clusters
22000	3461217	All clusters
22000	3400744	All clusters
22000	3423116	All clusters
22000	3445979	All clusters
22000	3464720	All clusters
22000	3467829	All clusters
22000	3457894	All clusters
22000	3436176	All clusters
22000	3454708	All clusters
22000	3473332	All clusters
22000	3421154	All clusters
22000	3438964	All clusters
22000	3433016	All clusters
22000	3479320	All clusters
22000	3421099	All clusters
22000	3447299	All clusters
22000	3447491	All clusters
22000	3480333	All clusters
23000	3504489	All clusters
23000	3501442	All clusters
23000	3482268	All clusters
23000	3486867	All clusters
23000	3532888	All clusters
23000	3501941	All clusters
23000	3480616	All clusters
23000	3504402	All clusters
23000	3479335	All clusters
23000	3489890	All clusters
23000	3498586	All clusters
23000	3496905	All clusters
23000	3521522	All clusters
23000	3496217	All clusters
23000	3516175	All clusters
23000	3531627	All clusters
23000	3529840	All clusters
23000	3530736	All clusters
23000	3509355	All clusters
23000	3500665	All clusters
23000	3510822	All clusters
23000	3497664	All clusters
23000	3543953	All clusters
23000	3533992	All clusters
23000	3496302	All clusters
23000	3533624	All clusters
23000	3519800	All clusters
23000	3484616	All clusters
23000	3546804	All clusters
23000	3499183	All clusters
23000	3523512	All clusters
23000	3516601	All clusters
23000	3536772	All clusters
23000	3548983	All clusters
23000	3501795	All clusters
23000	3511847	All clusters
23000	3530080	All clusters
23000	3506881	All clusters
23000	3524138	All clusters
23000	3516602	All clusters
23000	3495982	All clusters
23000	3532494	All clusters
23000	3516353	All clusters
23000	3527423	All clusters
23000	3527139	All clusters
23000	3541142	All clusters
23000	3519774	All clusters
23000	3530599	All clusters
23000	3525792	All clusters
23000	3496627	All clusters
24000	3561038	All clusters
24000	3589848	All clusters
24000	3568122	All clusters
24000	3536393	All clusters
24000	3555178	All clusters
24000	3588798	All clusters
24000	3566582	All clusters
24000	3560357	All clusters
24000	3541284	All clusters
24000	3582458	All clusters
24000	3583736	All clusters
24000	3578629	All clusters
24000	3579685	All clusters
24000	3600217	All clusters
24000	3596292	All clusters
24000	3557134	All clusters
24000	3576318	All clusters
24000	3587578	All clusters
24000	3564428	All clusters
24000	3585667	All clusters
24000	3533989	All clusters
24000	3584666	All clusters
24000	3550301	All clusters
24000	3547308	All clusters
24000	3598695	All clusters
24000	3574899	All clusters
24000	3536979	All clusters
24000	3607341	All clusters
24000	3579272	All clusters
24000	3551536	All clusters
24000	3535042	All clusters
24000	3566493	All clusters
24000	3534718	All clusters
24000	3572764	All clusters
24000	3583572	All clusters
24000	3590969	All clusters
24000	3574020	All clusters
24000	3590882	All clusters
24000	3604530	All clusters
24000	3567539	All clusters
24000	3578123	All clusters
24000	3582151	All clusters
24000	3600848	All clusters
24000	3580176	All clusters
24000	3580317	All clusters
24000	3605340	All clusters
24000	3601961	All clusters
24000	3561797	All clusters
24000	3554600	All clusters
24000	3548578	All clusters
25000	3635613	All clusters
25000	3631849	All clusters
25000	3638580	All clusters
25000	3628572	All clusters
25000	3610817	All clusters
25000	3636869	All clusters
25000	3617590	All clusters
25000	3614765	All clusters
25000	3643089	All clusters
25000	3604734	All clusters
25000	3667473	All clusters
25000	3632302	All clusters
25000	3640444	All clusters
25000	3683633	All clusters
25000	3613510	All clusters
25000	3646578	All clusters
25000	3622483	All clusters
25000	3651925	All clusters
25000	3642287	All clusters
25000	3624712	All clusters
25000	3627535	All clusters
25000	3646861	All clusters
25000	3649339	All clusters
25000	3641332	All clusters
25000	3593152	All clusters
25000	3627135	All clusters
25000	3620658	All clusters
25000	3650238	All clusters
25000	3608180	All clusters
25000	3623422	All clusters
25000	3629060	All clusters
25000	3662455	All clusters
25000	3624707	All clusters
25000	3639104	All clusters
25000	3653827	All clusters
25000	3648322	All clusters
25000	3609911	All clusters
25000	3644893	All clusters
25000	3613201	All clusters
25000	3665344	All clusters
25000	3653759	All clusters
25000	3627414	All clusters
25000	3628338	All clusters
25000	3629189	All clusters
25000	3638514	All clusters
25000	3648291	All clusters
25000	3621371	All clusters
25000	3609594	All clusters
25000	3658301	All clusters
25000	3622905	All clusters
26000	3708119	All clusters
26000	3709231	All clusters
26000	3704495	All clusters
26000	3669616	All clusters
26000	3720000	All clusters
26000	3683264	All clusters
26000	3714532	All clusters
26000	3665726	All clusters
26000	3700860	All clusters
26000	3705922	All clusters
26000	3715475	All clusters
26000	3715638	All clusters
26000	3674332	All clusters
26000	3697971	All clusters
26000	3677263	All clusters
26000	3687099	All clusters
26000	3697888	All clusters
26000	3697032	All clusters
26000	3691910	All clusters
26000	3669510	All clusters
26000	3681569	All clusters
26000	3691012	All clusters
26000	3709313	All clusters
26000	3706424	All clusters
26000	3725406	All clusters
26000	3679241	All clusters
26000	3703952	All clusters
26000	3690496	All clusters
26000	3686207	All clusters
26000	3695357	All clusters
26000	3698604	All clusters
26000	3704313	All clusters
26000	3711555	All clusters
26000	3706017	All clusters
26000	3679894	All clusters
26000	3678093	All clusters
26000	3694157	All clusters
26000	3680080	All clusters
26000	3678423	All clusters
26000	3688547	All clusters
26000	3682466	All clusters
26000	3666704	All clusters
26000	3697151	All clusters
26000	3693700	All clusters
26000	3697103	All clusters
26000	3686667	All clusters
26000	3685884	All clusters
26000	3676768	All clusters
26000	3722089	All clusters
26000	3682236	All clusters
27000	3764184	All clusters
27000	3774309	All clusters
27000	3695918	All clusters
27000	3745456	All clusters
27000	3760575	All clusters
27000	3749301	All clusters
27000	3715603	All clusters
27000	3774753	All clusters
27000	3752572	All clusters
27000	3753130	All clusters
27000	3749045	All clusters
27000	3745713	All clusters
27000	3749602	All clusters
27000	3754580	All clusters
27000	3753853	All clusters
27000	3740219	All clusters
27000	3745319	All clusters
27000	3743709	All clusters
27000	3750434	All clusters
27000	3742829	All clusters
27000	3769846	All clusters
27000	3761480	All clusters
27000	3744604	All clusters
27000	3755706	All clusters
27000	3795786	All clusters
27000	3734273	All clusters
27000	3756621	All clusters
27000	3756453	All clusters
27000	3750959	All clusters
27000	3753876	All clusters
27000	3773589	All clusters
27000	3753807	All clusters
27000	3761702	All clusters
27000	3745260	All clusters
27000	3754909	All clusters
27000	3757299	All clusters
27000	3738517	All clusters
27000	3754714	All clusters
27000	3741865	All clusters
27000	3770030	All clusters
27000	3743597	All clusters
27000	3745461	All clusters
27000	3754750	All clusters
27000	3735816	All clusters
27000	3748241	All clusters
27000	3778818	All clusters
27000	3749761	All clusters
27000	3745543	All clusters
27000	3766235	All clusters
27000	3754530	All clusters
28000	3803194	All clusters
28000	3797160	All clusters
28000	3789673	All clusters
28000	3796481	All clusters
28000	3804331	All clusters
28000	3810222	All clusters
28000	3806333	All clusters
28000	3813353	All clusters
28000	3821189	All clusters
28000	3817338	All clusters
28000	3811421	All clusters
28000	3792148	All clusters
28000	3804375	All clusters
28000	3816671	All clusters
28000	3790009	All clusters
28000	3787216	All clusters
28000	3825340	All clusters
28000	3796439	All clusters
28000	3826266	All clusters
28000	3821443	All clusters
28000	3807885	All clusters
28000	3817587	All clusters
28000	3796481	All clusters
28000	3831476	All clusters
28000	3802952	All clusters
28000	3815226	All clusters
28000	3803893	All clusters
28000	3822762	All clusters
28000	3807729	All clusters
28000	3813265	All clusters
28000	3804772	All clusters
28000	3813999	All clusters
28000	3775910	All clusters
28000	3808358	All clusters
28000	3821671	All clusters
28000	3817655	All clusters
28000	3819882	All clusters
28000	3797139	All clusters
28000	3815210	All clusters
28000	3804968	All clusters
28000	3810772	All clusters
28000	3812205	All clusters
28000	3815937	All clusters
28000	3819440	All clusters
28000	3813297	All clusters
28000	3810447	All clusters
28000	3799935	All clusters
28000	3821750	All clusters
28000	3823020	All clusters
28000	3808143	All clusters
29000	3867367	All clusters
29000	3851812	All clusters
29000	3871443	All clusters
29000	3877218	All clusters
29000	3866445	All clusters
29000	3869311	All clusters
29000	3859526	All clusters
29000	3866007	All clusters
29000	3871994	All clusters
29000	3856674	All clusters
29000	3854920	All clusters
29000	3854125	All clusters
29000	3869664	All clusters
29000	3866579	All clusters
29000	3866891	All clusters
29000	3870687	All clusters
29000	3884712	All clusters
29000	3874836	All clusters
29000	3861399	All clusters
29000	3865429	All clusters
29000	3869029	All clusters
29000	3861491	All clusters
29000	3859033	All clusters
29000	3847632	All clusters
29000	3854625	All clusters
29000	3857018	All clusters
29000	3869066	All clusters
29000	3866750	All clusters
29000	3842605	All clusters
29000	3874033	All clusters
29000	3872342	All clusters
29000	3872194	All clusters
29000	3865445	All clusters
29000	3866031	All clusters
29000	3855037	All clusters
29000	3865382	All clusters
29000	3874723	All clusters
29000	3878379	All clusters
29000	3879157	All clusters
29000	3861673	All clusters
29000	3853744	All clusters
29000	3861898	All clusters
29000	3860351	All clusters
29000	3863560	All clusters
29000	3872864	All clusters
29000	3854806	All clusters
29000	3865181	All clusters
29000	3851626	All clusters
29000	3855496	All clusters
29000	3855991	All clusters
30000	3911080	All clusters
30000	3917218	All clusters
30000	3909029	All clusters
30000	3912490	All clusters
30000	3928572	All clusters
30000	3917772	All clusters
30000	3938095	All clusters
30000	3909471	All clusters
30000	3915253	All clusters
30000	3923616	All clusters
30000	3907963	All clusters
30000	3905206	All clusters
30000	3900836	All clusters
30000	3913411	All clusters
30000	3907050	All clusters
30000	3907654	All clusters
30000	3924253	All clusters
30000	3914019	All clusters
30000	3927509	All clusters
30000	3912724	All clusters
30000	3903350	All clusters
30000	3910922	All clusters
30000	3916506	All clusters
30000	3916858	All clusters
30000	3924443	All clusters
30000	3927027	All clusters
30000	3936596	All clusters
30000	3912041	All clusters
30000	3911512	All clusters
30000	3906021	All clusters
30000	3922108	All clusters
30000	3909069	All clusters
30000	3911764	All clusters
30000	3924093	All clusters
30000	3904732	All clusters
30000	3909664	All clusters
30000	3914857	All clusters
30000	3906404	All clusters
30000	3925584	All clusters
30000	3922270	All clusters
30000	3928905	All clusters
30000	3938769	All clusters
30000	3913225	All clusters
30000	3922191	All clusters
30000	3919113	All clusters
30000	3902840	All clusters
30000	3922932	All clusters
30000	3915742	All clusters
30000	3931648	All clusters
30000	3933724	All clusters
31000	3972998	All clusters
31000	3965729	All clusters
31000	3961548	All clusters
31000	3973027	All clusters
31000	3966768	All clusters
31000	3981603	All clusters
31000	3966920	All clusters
31000	3963251	All clusters
31000	3971558	All clusters
31000	3971306	All clusters
31000	3975519	All clusters
31000	3971192	All clusters
31000	3973541	All clusters
31000	3963461	All clusters
31000	3967615	All clusters
31000	3971574	All clusters
31000	3959781	All clusters
31000	3964836	All clusters
31000	3965929	All clusters
31000	3964320	All clusters
31000	3966022	All clusters
31000	3968806	All clusters
31000	3975857	All clusters
31000	3979131	All clusters
31000	3962960	All clusters
31000	3964818	All clusters
31000	3972473	All clusters
31000	3965938	All clusters
31000	3973565	All clusters
31000	3958884	All clusters
31000	3979007	All clusters
31000	3977094	All clusters
31000	3954802	All clusters
31000	3975393	All clusters
31000	3976620	All clusters
31000	3978103	All clusters
31000	3974244	All clusters
31000	3956731	All clusters
31000	3967270	All clusters
31000	3979322	All clusters
31000	3972333	All clusters
31000	3961500	All clusters
31000	3966868	All clusters
31000	3966749	All clusters
31000	3979551	All clusters
31000	3974532	All clusters
31000	3967042	All clusters
31000	3966435	All clusters
31000	3967264	All clusters
31000	3970808	All clusters
32000	4026533	All clusters
32000	4023450	All clusters
32000	4026312	All clusters
32000	4025769	All clusters
32000	4020135	All clusters
32000	4020840	All clusters
32000	4024496	All clusters
32000	4018469	All clusters
32000	4017939	All clusters
32000	4025232	All clusters
32000	4021470	All clusters
32000	4024747	All clusters
32000	4020310	All clusters
32000	4028703	All clusters
32000	4029353	All clusters
32000	4023599	All clusters
32000	4027095	All clusters
32000	4022285	All clusters
32000	4019535	All clusters
32000	4026127	All clusters
32000	4022197	All clusters
32000	4017003	All clusters
32000	4026721	All clusters
32000	4017948	All clusters
32000	4030095	All clusters
32000	4016423	All clusters
32000	4022041	All clusters
32000	4025611	All clusters
32000	4027313	All clusters
32000	4022989	All clusters
32000	4025185	All clusters
32000	4022551	All clusters
32000	4026893	All clusters
32000	4027895	All clusters
32000	4023970	All clusters
32000	4022155	All clusters
32000	4016014	All clusters
32000	4025011	All clusters
32000	4020808	All clusters
32000	4024612	All clusters
32000	4018720	All clusters
32000	4018830	All clusters
32000	4026583	All clusters
32000	4020104	All clusters
32000	4019617	All clusters
32000	4024004	All clusters
32000	4025348	All clusters
32000	4021707	All clusters
32000	4018108	All clusters
32000	4018221	All clusters
32277	4036936	All clusters
32277	4036936	All clusters
32277	4036936	All clusters
32277	4036936	All clusters
32277	4036936	All clusters
32277	4036936	All clusters
32277	4036936	All clusters
32277	4036936	All clusters
32277	4036936	All clusters
32277	4036936	All clusters
32277	4036936	All clusters
32277	4036936	All clusters
32277	4036936	All clusters
32277	4036936	All clusters
32277	4036936	All clusters
32277	4036936	All clusters
32277	4036936	All clusters
32277	4036936	All clusters
32277	4036936	All clusters
32277	4036936	All clusters
32277	4036936	All clusters
32277	4036936	All clusters
32277	4036936	All clusters
32277	4036936	All clusters
32277	4036936	All clusters
32277	4036936	All clusters
32277	4036936	All clusters
32277	4036936	All clusters
32277	4036936	All clusters
32277	4036936	All clusters
32277	4036936	All clusters
32277	4036936	All clusters
32277	4036936	All clusters
32277	4036936	All clusters
32277	4036936	All clusters
32277	4036936	All clusters
32277	4036936	All clusters
32277	4036936	All clusters
32277	4036936	All clusters
32277	4036936	All clusters
32277	4036936	All clusters
32277	4036936	All clusters
32277	4036936	All clusters
32277	4036936	All clusters
32277	4036936	All clusters
32277	4036936	All clusters
32277	4036936	All clusters
32277	4036936	All clusters
32277	4036936	All clusters
32277	4036936	All clusters
1	4279	No singletons
1	1858	No singletons
1	1261	No singletons
1	1834	No singletons
1	2210	No singletons
1	5024	No singletons
1	1614	No singletons
1	1878	No singletons
1	2276	No singletons
1	2125	No singletons
1	3009	No singletons
1	1632	No singletons
1	4096	No singletons
1	2539	No singletons
1	1921	No singletons
1	3662	No singletons
1	4461	No singletons
1	2629	No singletons
1	1926	No singletons
1	2148	No singletons
1	3735	No singletons
1	1721	No singletons
1	1732	No singletons
1	3415	No singletons
1	1626	No singletons
1	2884	No singletons
1	2040	No singletons
1	2291	No singletons
1	3824	No singletons
1	3251	No singletons
1	2699	No singletons
1	2667	No singletons
1	3958	No singletons
1	1692	No singletons
1	4986	No singletons
1	3272	No singletons
1	1913	No singletons
1	4283	No singletons
1	1867	No singletons
1	3535	No singletons
1	1980	No singletons
1	2779	No singletons
1	1663	No singletons
1	1981	No singletons
1	1806	No singletons
1	2226	No singletons
1	2165	No singletons
1	1954	No singletons
1	1686	No singletons
1	1970	No singletons
200	292576	No singletons
200	284206	No singletons
200	259356	No singletons
200	272634	No singletons
200	258112	No singletons
200	274972	No singletons
200	301063	No singletons
200	294446	No singletons
200	274866	No singletons
200	304321	No singletons
200	271616	No singletons
200	269081	No singletons
200	252760	No singletons
200	275858	No singletons
200	273117	No singletons
200	283374	No singletons
200	250926	No singletons
200	268783	No singletons
200	280405	No singletons
200	273740	No singletons
200	259621	No singletons
200	261899	No singletons
200	293061	No singletons
200	291601	No singletons
200	267961	No singletons
200	275696	No singletons
200	277516	No singletons
200	286652	No singletons
200	276158	No singletons
200	296240	No singletons
200	263060	No singletons
200	277499	No singletons
200	282045	No singletons
200	267107	No singletons
200	272408	No singletons
200	258796	No singletons
200	271949	No singletons
200	278005	No singletons
200	296828	No singletons
200	283859	No singletons
200	276938	No singletons
200	251980	No singletons
200	279934	No singletons
200	277151	No singletons
200	276455	No singletons
200	259245	No singletons
200	260397	No singletons
200	284978	No singletons
200	266806	No singletons
[truncated: 1,801 more rows]

## Sheet: Fig.2d
DOL	rate
5	89.0357
5	96.5943
43	92.5548
43	85.9294
43	85.4268
43	83.1387
43	85.9228
43	90.1332
27	83.4109
27	91.4957
27	90.7297
27	87.3981
27	83.0165
27	93.2945
24	90.2076
24	87.6767
24	91.0371
24	92.371
24	88.2207
24	90.8333
6	92.8855
6	92.0119
6	88.4035
6	87.5526
6	91.3104
6	93.2638
6	91.3488
6	87.6408
6	88.4615
6	92.1346
35	95.2103
35	85.7977
35	89.7579
35	90.017
14	87.0727
14	90.0972
14	89.3234
14	94.7776
14	89.6296
40	88.3573
40	94.1586
40	89.0385
40	85.8459
40	86.1193
17	95.3324
17	87.2084
17	92.5086
40	88.6957
40	85.3902
40	87.5502
40	94.5875
40	87.1809
40	90.2241
32	92.3481
32	91.9829
24	90.2784
24	92.4725
24	90.1116
24	87.0931
24	91.0289
24	76.6506
14	94.8153
14	89.5604
14	86.9167
40	88.1375
40	90.7656
40	86.7994
40	94.6741
40	85.4095
40	89.5775
4	93.94
4	91.9278
4	85.2742
4	85.8659
4	89.6655
6	90.0216
6	85.7621
6	93.7157
6	89.5864
6	92.0574
10	88.1695
10	85.7942
10	84.9686
10	89.5937
10	92.021
12	92.0286
12	95.6841
12	92.0134
12	89.5988
12	85.7701
12	82.0328
21	94.8941
21	90.7036
21	87.8903
21	91.9829
21	85.8317
21	86.6142
21	85.2941
21	91.9126
4	86.6785
4	79.7872
4	93.8953
4	87.3853
4	90.6489
6	86.4011
6	80.158
6	89.5359
6	90.9526
7	85.4528
7	81.4433
7	95.1195
8	81.6459
8	81.9586
8	86.9907
8	91.1883
4	93.114
4	87.5969
7	90.1954
7	89.0441
7	90.9959
7	90.454
8	90.0706
8	88.2852
8	93.4658
8	89.2655
8	85.2954
8	88.1119
8	85.022
10	89.5282
10	89.5114
10	90.1301
10	86.488
10	85.0165
10	85.3017
10	93.8918
12	91.9904
12	86.9946
12	85.4248
4	89.4248
4	88.8559
4	92.3702
4	92.7914
7	89.0164
7	88.8599
7	87.1449
7	87.5541
7	91.5135
9	88.7824
9	91.5324
9	89.0082
9	88.4786
9	88.784
9	85.5342
9	89.4091
12	88.5355
12	91.4227
12	89.4032
12	89.9281
12	85.6292
21	84.2076
21	82.228
21	84.2568
21	88.8108
21	91.3374
4	91.3576
4	95.2561
10	83.9315
10	87.7097
10	84.712
10	89.811
10	95.7856
10	93.7666
12	93.7161
12	95.1707
12	89.6947
12	84.0513
12	85.473
21	95.6899
21	85.4083
21	88.3676
21	88.1887
4	94.0683
4	79.5142
4	89.7149
4	73.3219
4	87.0514
4	85.8311
7	91.1534
7	95.0809
7	87.2534
7	77.6471
7	85.6704
7	87.9266
12	86.6593
12	95.3452
12	91.3265
12	88.257
12	90.3987
12	92.1073
12	87.4554
12	86.2592
14	92.2374
14	89.7872
14	87.03
14	89.574
14	91.3117
14	95.0355
14	87.5936
14	91.5638
14	90.513
4	89.8961
4	94.3562
4	91.7521
4	90.2427
4	85.9459
7	92.0827
7	94.5244
7	87.766
7	90.7121
7	85.4696
7	89.7778
9	84.2929
9	88.3016
9	90.0948
9	88.2535
9	93.6712
9	91.562
9	92.569
11	90.6019
11	94.7182
11	86.389
11	86.2399
11	89.4488
11	91.4622
13	90.3609
13	94.8534
13	87.3298
13	86.3751
13	89.2225
13	90.7342
4	91.6143
4	89.2461
4	87.9074
4	88.7978
7	87.1996
7	94.9819
7	91.3133
7	88.0154
7	90.492
7	90.5873
7	90.4343
12	89.2952
12	88.5693
12	88.6069
12	90.503
12	90.8351
12	94.5136
12	91.2668
12	88.8078
14	88.8997
14	94.6992
14	88.5028
14	90.3451
14	94.008
14	88.5187
14	90.255
14	89.0956
21	91.7085
21	90.5987
21	89.553
21	88.5321
21	90.1202
21	89.0323
21	94.2646
21	89.1075
4	89.5473
4	87.7271
4	90.96
4	90.2873
4	86.1155
4	87.175
4	84.8714
4	91.4009
4	85.2148
7	89.5662
7	90.6522
7	85.9296
7	95.7427
7	85.5069
7	85.772
7	84.0319
10	91.3594
10	84.7041
10	85.6643
10	94.6241
10	86.8567
10	83.966
11	84.7877
11	83.9562
11	91.4894
11	85.8287
11	88.7088
11	87.0315
11	95.0967
21	87.89
21	86.6826
21	83.3907
21	91.2106
21	89.9431
21	83.1132
21	89.5917
21	84.5519
21	87.1095
21	87.5447
21	86.3501
21	81.6492
7	86.3636
7	85.275
7	84.864
7	88.2019
7	92.5832
7	89.9444
7	85.2441
7	90.1584
7	93.9441
7	90.1557
7	85.1139
7	84.243
7	87.732
10	87.6082
10	85.351
10	94.0275
10	88.7439
10	91.9355
11	89.9143
11	87.4396
11	93.9581
11	87.4258
11	85.2909
14	93.7747
14	91.0106
14	85.1648
4	91.4466
4	88.3994
4	87.5136
4	63.9032
4	91.0543
7	94.6095
7	90.5781
7	88.6916
7	89.0173
7	88.6752
7	91.8712
7	87.9717
7	84.8811
7	86.1576
12	84.8218
12	82.7185
12	88.1963
12	87.9584
12	88.8229
12	92.3001
12	88.7953
12	83.1161
14	88.1024
14	92.0059
14	89.4303
14	90.2486
18	88.4399
18	89.8161
18	85.4576
18	88.6364
18	92.5
18	87.4885
18	86.5646
21	90.2886
21	95.0342
21	88.7792
21	85.6228
21	92.1439
21	88.9129
21	86.3696
21	88.7108
4	88.814
4	89.9825
4	88.2898
4	87.0177
4	88.7223
4	89.4126
7	81.5806
7	94.4372
7	89.2489
7	85.3431
7	94.802
7	88.3623
7	90.5913
7	91.105
7	89.4648
7	88.1489
7	86.4703
7	85.2785
7	90.2016
7	87.8947
7	87.7193
7	88.1412
7	87.6699
7	91.2695
7	91.1094
7	93.6311
7	88.5262
7	94.8009
7	83.0935
7	85.5199
7	86.0891
7	93.4182
7	90.5624
21	91.1756
21	86.7386
21	93.5491
21	89.3839
21	94.7936
21	92.0669
21	91.4448
21	88.9717
21	92.3132
4	90.6423
4	93.5081
4	91.2016
4	88.9111
4	87.686
7	95.8534
7	84.468
7	89.4708
7	84.78
7	86.3609
7	84.4437
7	88.4285
4	90.2863
4	90.4548
4	90.1981
4	85.6388
7	88.708
7	90.5434
7	88.725
7	90.3881
7	94.9583
7	86.7342
7	82.8437
7	90.5855
7	94.3405
7	88.5199
7	84.6473
7	93.1997
7	94.3724
7	87.9009
7	89.3283
7	84.0497
7	88.7731
7	92.326
7	92.0641
7	87.1716
7	87.0445
7	90.266
7	89.2731
7	88.8829
7	88.641
7	95.5353
7	90.3614
7	90.8552
7	91.2921
7	84.3675
7	88.3221
7	89.4081
7	89.6531
7	94.6186
7	90.1552
7	85.8339
4	91.6458
4	89.6603
4	85.5102
4	90.2032
7	89.1541
7	86.631
7	84.8331
7	87.207
7	85.9148
7	90.1289
7	89.079
7	90.2266
7	88.3697
7	84.8976
7	85.3784
7	84.7694
17	88.3547
17	90.0396
17	91.6532
17	85.7919
17	88.1232
17	84.5606
17	94.3665
17	89.8285
12	90.4412
12	90.117
12	95.0285
12	91.6901
12	85.3678
12	85.6371
12	89.6332
12	87.6704
10	89.0899
10	90.5838
10	85.4135
10	87.5421
10	91.1226
10	91.8908
10	89.2223
10	86.5127
10	85.0662
10	82.4121
10	93.8168
10	89.6465
10	88.8202
10	94.7368
10	82.55
7	83.9409
7	94.7742
7	90.0691
7	89.0118
7	86.5567
4	83.3455
4	87.513
4	87.6218
4	95.464
4	92.3954
7	89.1685
7	95.5804
7	87.5
7	89.9605
7	89.2135
7	94.5735
7	87.3261
7	84.8936
7	87.87
7	95.1045
7	85.0161
7	87.9636
7	87.9251
7	85.5129
7	93.6645
7	83.8835
7	91.3628
7	95.1759
7	88.8657
4	89.1703
4	90.6008
4	88.4635
4	79.9316
7	88.2679
7	93.5409
7	91.4914
7	80.019
7	87.036
7	85.5965
7	89.3404
7	88.8889
7	89.3617
7	86.0566
7	92.6829
7	96.1457
7	88.5385
7	91.0127
7	90.5145
7	90.8353
7	90.3861
7	94.7824
7	91.0887
7	85.5118
7	86.5209
7	87.3824
7	84.5707
7	90.5762
7	87.8571
7	89.2895
7	86.387
7	90.4103
7	91.5451
4	88.0687
4	85.699
4	87.7347
4	85.3559
4	94.9955
4	87.5677
7	87.4864
7	86.0465
7	85.1434
7	88.0802
7	88.2709
7	82.8358
7	84.1071
7	88.3298
7	89.7951
7	93.1217
7	89.018
7	93.016
7	91.4272
7	88.1864
7	91.7082
7	90.2193
7	86.9688
7	95.5958
7	90.3891
7	88.5865
7	87.5603
7	86.9554
7	89.7268
11	91.5606
11	86.8306
11	90.6611
11	93.8217
11	88.2203
11	88.0921
7	84.9334
7	95.2037
7	85.7255
7	88.569
7	85.7639
7	90.7391
7	95.7714
7	94.0149
7	94.3073
7	86.0025
7	90.9055
7	92.0863
7	88.825
7	84.5909
7	95.087
7	90.3189
7	88.5654
7	86.6705
7	88.9541
7	83.6892
7	91.2955
7	82.333
7	86.2614
7	95.3494
7	91.0771
7	86.0087
7	91.8625
21	89.172
21	87.9835
4	85.6919
4	92.2511
4	87.1799
4	90.2719
7	89.444
7	87.0869
7	86.8675
7	90.3795
7	93.3245
7	89.4649
21	84.3995
21	88.6325
21	90.5681
21	94.7805
21	88.3916
21	84.1022
21	86.1538
4	88.2353
4	90.2239
4	88.8786
4	90.1917
4	90.9221
4	90.7975
7	87.3213
7	83.7733
7	95.0766
7	89.6618
7	89.5896
7	90.9247
7	83.6168
7	90.195
21	90.2144
21	93.3523
21	91.7071
21	91.0887
21	89.7074
21	88.9538
21	89.5019
21	90.3778
21	90.2493
21	88.2616
21	86.8789
21	86.182
21	87.212
21	90.8314
21	92.5714
21	88.9962
21	89.2098
4	87.6488
4	84.9784
7	85.9631
7	86.8421
7	86.3942
4	88.0952
4	82.5859
4	94.4828
4	87.4058
7	91.3303
7	88.583
7	94.0144
7	89.6021
7	84.54
7	83.1355
7	93.9644
7	88.57
7	85.6294
7	86.6459
7	89.9083
7	85.6653
4	89.6907
4	86.9894
4	88.3365
7	89.0582
7	90.4167
7	89.8805
7	93.3093
7	88.2519
7	94.1233
7	90.604
7	84.6875
7	86.7532
7	94.9849
7	86.4748
7	91.2906
7	86.319
7	95.3624
7	87.8646
7	89.2914
7	82.2322
21	88.2592
21	86.3377
21	88.6577
21	95.499
21	84.7202
21	87.9594
21	90.3163
4	72.3984
4	91.759
4	85.1506
4	88.5681
4	83.9582
4	83.5929
4	86.7925
4	88.9165
4	93.6567
7	82.8933
7	88.8337
7	90
7	90.4412
7	94.0093
21	91.2546
21	93.8298
21	85.4798
21	88.7841
7	90.5114
7	93.3259
7	94.2682
7	94.6525
21	79.1992
21	79.8456
21	95.1054
21	88.1145
21	85.652
21	86.241
21	91.1585
21	91.6633
21	87.8589
21	87.3594
21	90.5143
21	95.6522
21	89.8746
21	90.9091
4	89.3994
4	91.6463
7	92.9875
7	90.5593
7	88.5456
7	91.3924
7	93.2778
7	88.2538
4	86.9653
4	87.1582
4	88.0937
4	89.1975
4	89.5428
4	94.1241
4	89.142
4	89.6135
7	92.1053
7	89.9752
7	87.9769
7	87.0356
7	94.2278
7	90.5192
21	84.8507
21	94.0079
21	92.493
21	88.2433
21	87.0159
21	85.8604
21	86.7074
7	89.2313
7	92.7862
7	88.327
4	88.7172
4	83.0854
4	90.2363
4	88.9272
4	82.2911
4	86.8408
4	90.2857
4	86.9697
21	84.2105
21	95.34
21	89.1664
21	91.6667
21	81.6667
21	88.5482
21	86.7972
21	88.7871
21	93.6528
21	90.2379
4	94.522
4	91.6184
4	94.7429
21	81.9853
21	87.7922
21	89.8965
4	84.7393
4	96.7537
4	87.6289
4	90.5155
4	90.5244
4	92
7	88.0302
7	90.5816
7	84.7922
7	96.8521
21	89.3069
21	96.8329
21	90.612
4	90.5142
4	88.1532
7	93.208
7	87.8841
7	91.7321
7	95.4173
7	89.507
7	90.5301
7	84.6941
7	69.631
7	89.8107
21	88.4351
21	86.7235
21	90.3859
21	88.9875
21	85.3085
21	82.2002
21	85.2287
21	85.1892
21	90.1154
21	87.659
21	92.5127
21	95.5754
21	88.3368
21	92.5732
21	88.0301
21	85.5988
21	89.7651
21	87.623
21	88.6132
21	79.7915
21	87.8492
21	87.2149
21	95.0957
21	89.5997
21	84.4499
21	89.5506
7	86.9491
7	87.1304
7	87.4262
7	93.2483
7	86.8961
7	87.1405
21	88.409
21	88.2865
21	92.8935
21	89.0056
21	86.2365
21	83.7177
4	92.0812
4	91.0528
4	86.9455
4	84.462
7	89.5158
7	93.0856
7	88.3325
21	88.4865
21	89.9898
21	90.2439
21	93.1995
21	90.1361
21	83.7577
4	89.4761
4	88.3669
4	89.699
4	94.9343
4	88.0339
4	90.0779
4	88.8849
4	87.6805
4	81.9097
7	95.758
7	86.5695
7	88.8849
7	89.2246
21	84.4372
21	90.643
21	94.9446
21	85.1574
21	86.7422
21	86.5349
21	88.6761
7	92.6211
21	90.1791
21	92.2381
21	85.244
21	91.3793
21	94.8593
21	90.755
21	89.9281
4	85.4167
4	90.1822
4	89.6772
4	93.8402
4	96.1873
4	88.2511
4	90.4564
7	88.3585
7	87.3301
7	92.5147
7	86.9742
21	86.7385
21	86.9418
21	88.284
21	91.0878
21	94.1244
21	89.3284
21	85.9848
21	87.9743
7	92.149
7	83.5959
7	91.14
7	89.9258
7	94.1967
21	81.7634
21	90.2232
21	85.7846
21	91.145
21	90.9592
21	85.6742
21	93.7054
21	62.2761
21	84.8055
13	95.1326
13	88.9756
13	87.0588
13	89.3352
13	90.0889
21	87.2059
21	95.0298
21	91.3983
21	95.2592
21	89.5353
4	89.703
4	89.12
4	90.4263
4	84.7738
4	90.8919
4	95.3488
4	82.9773
7	87.0073
7	94.6823
7	84.7115
7	90.4762
7	89.7829
21	94.2857
21	87.693
21	89.4793
21	91.0335
21	84.7314
4	91.8986
7	89.4209
7	90.0448
7	88.8466
7	87.8633
7	91.6747
7	91.3721
7	87.357
7	90.8247
21	89.1085
21	85.253
21	94.029
21	88.0632
4	90.7568
4	87.1602
4	90.4272
7	90.5783
7	90.5313
7	85.039
7	91.8297
7	87.2963
7	87.0683
7	89.9905
21	91.867
21	88.6513
21	90.3226
21	86.0101
7	91.0918
7	93.8996
21	95.6749
21	94.769
21	87.0298
21	88.2181
4	89.695
4	89.6599
4	86.5529
4	91.9774
4	90.7499
4	85.9665
4	84.5056
4	93.488
4	87.973
4	92.6136
7	86.4097
7	86.6176
7	80.8722
7	90.5636
7	92.7091
7	90.8197
21	87.4074
21	87.4481
21	94.2035
21	89.1864
21	86.3579
21	85.6464
21	86.9565
4	90.883
4	89.5003
4	93.0108
4	92.0377
4	93.8931
4	88.336
7	84.2469
7	82.2437
7	88.1415
7	87.9369
7	88.48
7	77.881
7	91.1151
7	90.7046
21	86.9053
21	96.4692
21	90.7046
21	90.8284
21	88.439
21	89.8512
4	82.0696
4	89.3443
4	85.7288
4	87.3021
7	84.7059
7	89.1186
7	86.4835
7	87.323
7	85.7579
7	82.2655
7	88.3032
7	89.6332
7	84.9379
7	91.3484
7	91.1813
21	84.5987
21	88.9973
21	85.9765
7	89.1135
7	94.0059
7	88.5289
7	94.7368
7	91.1038
7	90.4255
21	94.9197
21	89.5124
21	86.8213
21	93.0595
4	90.395
4	71.6546
7	85.8921
7	79.2115
7	88.5124
7	93.4963
7	89.978
21	84.5007
21	89.4272
21	91.9258
21	91.0317
21	89.5028
21	90.9927
21	88.785
21	94.4107
21	88.9902
21	93.6157
21	86.1961
4	88.1363
4	84.5215
4	85.3659
4	88.0689
4	86.6353
4	86.5117
4	88.1116
4	80.9753
4	89.0278
4	82.5774
4	89.0817
4	85.405
4	85.3469
4	85.0842
4	78.295
4	88.8852
4	89.9878
4	88.7576
7	89.1082
7	89.3794
7	90.625
7	90.7421
7	89.3397
7	94.0936
7	91.5683
7	89.6442
7	86.5318
4	91.088
4	89.6004
4	90.3665
4	91.2445
7	90.7809
7	91.6034
7	91.5929
21	94.9294
21	89.3656
21	87.7489
21	91.6541
21	90.3846
21	90.789
21	89.2308
21	90.7367
21	91.387
4	91.0233
4	82.9899
4	87.754
4	90.7342
7	91.8824
7	95.1071
7	87.731
7	90.2293
21	94.7348
21	90.228
21	82.348
21	95.3283
21	87.5756
21	91.0708
4	84.7509
4	88.8956
4	86.4662
4	94.684
7	89.3986
7	86.8983
7	84.7268
7	92.3736
7	93.817
7	90.0313
7	90.2855
7	89.7452
21	89.7279
21	91.1136
21	88.0321
21	84.8122
21	83.4117
21	93.721
21	80.1681
21	86.5428
21	87.1508
21	89.2821
21	88.3587
4	85.489
4	85.6772
4	89.1412
4	91.4696
7	83.2988
7	85.5042
7	85.5809
7	89.0768
7	89.0305
7	89.0012
7	87.5826
7	89.2768
7	87.4016
21	84.7706
21	87.5
21	88.7316
21	88.9868
4	89.8337
4	86.4068
4	91.186
4	87.1148
4	86.582
7	91.0822
7	86.538
7	80.8733
7	85.3315
7	87.2155
7	66.9851
7	91.2296
7	89.5107
21	89.8145
21	94.6825
21	85.7011
21	87.5429
21	83.6849
21	88.8655
21	86.7925
7	90.3553
7	85.4096
7	94.5059
7	88.668
7	84.7992
7	87.5429
7	90.4762
7	89.9173
7	90.1105
21	88.9748
21	94.6267
21	90.7043
21	91.2769
21	86.7057
21	90.347
21	86.0205
4	95.8867
4	87.2443
4	82.6923
4	85.4935
7	86.2319
7	88.946
7	86.8628
7	80.7773
7	88.8456
7	90.301
7	90.7178
7	96.745
7	89.6685
7	88.2825
7	89.7138
21	86.0044
21	88.0162
21	92.7047
21	84.7882
21	95.9968
21	86.6483
21	72.8566
21	80.2637
21	85.9251
21	89.4133
21	89.0258
21	89.8167
21	90.4194
21	93.1725
21	86.4203
21	89.5976
4	93.5702
4	88.503
4	91.1561
7	88.5812
7	92.8151
7	89.496
7	86.8283
7	89.1813
7	90.4568
7	92.4215
21	85.2651
21	88.9578
21	88.6304
21	79.5814
21	91.0381
21	92.2073
21	89.8125
21	94.0742
21	86.5911
4	91.2862
4	85.8193
4	86.3977
4	72.8544
4	94.5783
4	85.081
4	91.1259
7	86.8788
7	86.6706
7	86.6925
7	93.0671
7	89.2
7	81.8027
7	84.5987
7	88.5888
7	93.4388
7	89.3935
21	93.2571
21	90.0552
21	85.3465
21	81.3707
21	91.6584
21	88.6552
21	92.0245
21	86.0197
4	89.6668
4	94.7899
4	88.5847
4	71.6241
7	89.2534
7	88.7899
7	95.144
7	90.0601
21	85.2708
21	85.1336
21	89.3284
21	94.3577
21	87.8855
4	90.9778
4	87.645
4	89.0404
7	89.0219
7	95.5671
7	89.4649
21	88.4334
21	88.0279
21	88.854
21	96.0972
21	83.8719
21	96.338
21	88.7179
21	90.3569
21	90.8917
21	85.2529
21	93.0401
21	88.8653
21	91.5012
21	86.6772
21	95.5551
21	90.9782
4	89.7393
4	94.771
4	88.4367
4	88.6813
7	87.5064
7	92.6359
7	94.8623
4	86.2689
7	89.4377
7	88.4926
7	95.1063
7	86.0865
4	91.1213
4	87.8354
4	88.4336
4	91.617
4	88.3825
7	87.8721
7	89.6974
7	89.4309
7	91.8478
4	88.3324
4	90.107
4	85.1202
4	93.7867
4	90.7153
7	83.9961
7	90.0772
7	94.0397
7	92.4041
21	89.5725
21	86.6406
21	94.4154
21	93.2672
21	87.8332
21	82.9763
21	94.4336
21	86.2398
21	64.034
7	82.1961
7	82.9464
7	87.373
7	88.9759
7	93.4638
21	89.9837
21	87.5175
21	87.0873
21	92.4107
21	91.1982
21	84.5415
21	86.2471
21	89.5869
21	88.0502
4	81.8969
4	90.452
4	94.9395
4	92.5262
7	88.7293
7	86.9173
7	81.9013
7	85.637
7	94.4319
7	94.9395
7	88.9641
7	89.8058
7	88.7985
21	91.7714
21	82.5888
21	87.8062
21	88.1339
21	81.8556
21	87.9883
21	93.7205
21	80.9682
21	94.8575
4	87.7501
4	87.6072
4	91.6291
4	89.4055
4	81.9864
4	90.4098
4	91.8227
7	90.1716
7	95.9223
7	84.4344
7	90.0572
7	90.3107
7	89.171
7	87.7409
7	89.4513
7	85.1445
7	95.903
7	91.0405
7	84.3077
7	88.6205
4	95.0194
7	88.8037
7	94.0063
7	90.4762
7	94.0893
21	94.53
21	86.9166
4	91.1765
4	92.0468
4	87.0796
4	89.9123
7	91.2548
7	89.2491
7	82.3097
7	92.2014
7	92.6636
4	91.4161
4	88.022
4	91.6086
4	86.2293
4	82.9225
4	85.9443
7	90.3313
7	90.542
7	90.1289
7	86.203
7	85.4983
4	78.2692
4	92.713
4	83.3757
4	87.3615
4	85.5859
4	93.2611
4	83.8633
4	84.389
7	88.4021
7	88.806
7	94.6317
7	85.4467
7	88.7428
7	89.0478
7	95.5687
7	95.3573
7	86.6285
7	92.1523
7	88.8041
7	95.0478
7	86.2019
7	95.8499
7	95.3299
21	90.3067
21	89.5944
21	87.7616
21	88.7232
21	86.217
21	79.7035
21	93.2389
4	89.1858
4	86.1697
4	87.8127
4	89.3584
4	87.6047
4	90.7022
4	86.0113
4	86.205
7	90.1187
7	93.1343
7	90.2182
7	89.0727
7	93.891
4	88.5617
4	93.1114
4	89.9139
4	90.1215
4	93.8914
7	85.795
7	86.3946
7	86.8711
7	90.1027
7	88.1234
7	89.605
7	87.5424
7	93.9793
7	87.2219
7	91.04
7	90.2628
7	86.6502
7	86.67
7	94.6575
7	88.8773
4	89.6399
4	92.5606
4	90.2111
4	87.8303
4	89.3617
4	89.8353
4	87.7045
4	88.9298
4	78.8986
4	92.7781
4	88.4866
4	86.1372
4	87.6033
4	90.2338
21	89.872
21	94.6001
21	84.6578
4	93.8998
21	87.2636
21	72.1705
21	86.8768
21	86.0921
21	90.6521
21	88.9222
21	91.1067
21	90.0383
21	84.6818
21	82.328
21	82.1554
21	93.6709
4	90.2977
4	88.2277
4	95.6226
4	87.4243
7	88.6452
7	86.5969
7	90.2464
7	94.7702
7	89.2891
7	93.6789
7	88.9955
7	88.0324
7	94.8472
4	88.8889
4	88.7396
4	87.1154
4	94.4589
4	91.5172
7	90.9592
7	90.65
7	87.1656
7	89.3582
7	86.7024
7	93.853
4	89.6458
4	83.5566
4	92
4	86.9544
7	87.4178
7	90.0053
7	91.4204
7	93.1951
7	89.4124
7	91.1237
4	88.6726
4	83.832
4	93.6717
4	80.7551
4	91.6667
4	90.2376
4	84.0212
4	86.1054
4	96.2208
4	86.6062
4	90.6711
7	91.2272
7	95.2642
7	83.9638
7	86.3732
7	90.4188
7	79.3542
7	86.7969
7	94.8021
7	89.9721
7	92.81
7	93.3211
7	86.239
7	92.7342
21	86.6203
21	88.5268
21	88.882
21	95.7562
21	91.3614
21	87.1781
21	88.0273
21	89.5414
21	89.1723
4	90.4579
4	92.9806
4	79.001
4	87.344
4	90.4187
4	91.838
4	77.2396
4	90.9714
7	91.7355
7	90.1384
7	91.5196
7	92.5544
7	89.4201
7	89.3352
7	88.4339
7	84.3431
7	90.3014
7	90.2809
7	89.3055
7	92.6072
7	91.5709
7	91.6582
4	86.9587
4	86.9129
4	90.3226
4	90.0393
4	87.9048
7	86.9588
7	87.8002
7	88.5632
7	90.3509
7	94.883
7	89.9179
7	94.5902
7	90.4468
7	89.8595
7	89.1166
7	95.0509
7	96.6314
4	89.8705
4	90.0332
7	87.8727
7	90.4933
7	89.8556
7	94.7882
7	89.0922
21	90.146
21	84.3921
21	85.5473
21	86.4535
21	88.7528
21	94.5317
21	84.5443
21	93.3659
21	91.1202
21	84.5655
4	91.6045
4	94.8304
4	87.7187
4	91.099
4	91.129
4	71.4433
4	88.2874
4	86.6477
7	89.5268
7	91.4234
7	91.4663
7	88.0333
21	89.8924
21	89.6897
21	96.3891
21	87.4736
21	88.2637
21	81.3853
21	90.5683
21	87.5258
7	89.6691
7	89.9746
7	91.2546
7	89.5188
7	88.5956
7	90.0418
7	87.2881
4	93.7931
4	89.2838
4	87.2054
4	70.1316
4	90.8795
4	89.7778
4	89.9432
4	93.3189
4	88.626
7	94.3919
7	86.7935
7	90.3709
7	86.0302
7	91.9791
7	91.2261
7	90.9338
7	92.0407
7	90.6977
7	83.6613
21	90.3624
21	87.8842
21	87.0624
21	88.8123
21	86.639
21	88.4231
21	81.6648
21	86.5449
21	95.3598
21	85.9799
21	88.4307
21	92.6111
21	90.288
21	91.3719
21	90.0769
21	88.4425
21	86.5204
21	83.6724
21	87.6558
21	96.5617
7	77.8187
7	90.8364
7	90.2363
7	64.8987
21	89.8595
21	90.425
21	95.0162
21	91.155
21	87.8049
21	95.3208
21	84.5317
21	82.3924
21	89.9153
21	95.132
21	83.9175
21	90.3856
21	89.268
21	87.3808
21	92.4085
21	87.9947
21	88.3256
21	87.9891
21	77.8014
21	86.6864
21	87.0158
21	88.2979
4	85.4865
4	90.6284
4	89.9772
4	93.3866
4	85.5876
4	86.5963
4	87.8049
4	90.5252
4	95.9811
21	90.3359
21	87.7942
21	88.7995
21	94.4649
21	90.5916
21	89.9671
21	91.6567
4	93.0564
4	88.4205
4	90.5144
4	84.2947
7	89.9233
7	95.7113
7	83.5417
7	87.931
4	95.8651
4	84.8317
4	92.0412
4	86.1817
7	87.0949
7	89.3287
7	90.1255
7	80.9742
4	90.9796
4	88.365
4	89.4652
4	90.1729
4	87.1751
4	92.1007
4	93.7913
4	94.5813
7	86.3165
7	94.1748
7	90.6151
7	91.3966
21	86.9139
21	85.1104
21	85.5642
21	88.5574
21	90.438
21	87.8115
21	91.4277
21	85.1278
4	89.1045
4	88.0795
4	95.7044
4	90.8592
21	90.4244
21	90.3513
21	93.8511
21	88.7982
21	88.1114
4	88.9102
4	87.5581
4	82.4471
4	94.1674
4	91.3814
7	89.5522
7	87.3326
7	95.2961
7	93.8957
7	93.6569
7	88.742
7	89.1039
7	95.4894
4	85.203
4	78.5469
4	85.7527
4	86.9847
4	95.7807
4	91.129
4	89.1686
4	94.8049
7	93.2581
7	89.1268
7	89.0178
7	85.4167
7	80.9495
7	95.4057
7	93.045
4	87.9887
4	93.5634
4	88.5515
4	84.9635
4	88.4089
4	91.6438
7	85.9935
7	95.6674
7	81.6253
7	92.0588
7	89.8611
7	93.6498
7	95.4012
7	87.8672
4	89.5065
4	92.7034
4	87.6183
4	84.8195
4	91.6927
4	89.3895
4	90.2795
7	89.2267
7	87.6589
7	89.207
7	90.9091
7	90.5983
7	94.9116
7	85.4093
7	87.6167
7	89.2936
21	84.4723
21	89.3054
21	87.5074
4	88.2136
4	94.9549
4	85.6209
4	91.2903
7	85.0619
7	70.9091
7	87.6303
7	85.5349
7	94.9677
21	84.326
21	95.2713
21	86.1687
21	90.8005
21	89.9358
21	96.0331
21	86.7886
21	91.0418
21	95.4304
21	90.0712
21	85.636
21	91.5278
21	91.9299
21	88.9529
21	95.1937
21	86.3622
21	86.5161
21	95.2106
21	89.8148
21	91.0364
21	89.2632
21	87.6938
21	93.4
21	90.977
7	95.0501
7	91.3532
7	81.7533
7	87.0862
7	86.1651
7	94.5869
7	86.6871
7	90.7317
7	91.2048
4	85.7243
4	86.5295
4	91.9105
21	84.688
21	85.5779
21	94.9309
21	90.6501
21	90.1818
21	91.0764
21	87.2666
4	89.6791
4	96.1954
4	89.7652
4	92.0163
4	87.3203
4	86.7578
4	88.8477
7	86.8996
7	90.5692
7	84.3658
7	89.2366
7	85.8087
4	88.4189
4	88.9632
4	86.9251
4	85.7663
4	89.3553
4	94.5108
4	88.1247
4	89.3293
4	87.4172
4	86.5543
4	88.347
4	80.391
4	88.9775
4	82.2088
4	88.2867
4	93.5009
7	83.1478
[truncated: 29,121 more rows]

## Sheet: Fig.2f
month	func	mean	id
0	C	145.7	1
1	C	151.8	2
3	C	153.4	3
6	C	134.3	4
12	C	124.8	5
18	C	125	6
24	C	114.1	7
30	C	108.7	8
36	C	120.6	9
	C		10
	C		11
	C		12
	C		13
0	D	38.3	14
1	D	39.4	15
3	D	39	16
6	D	36.2	17
12	D	36.9	18
18	D	36.3	19
24	D	36.5	20
30	D	34.3	21
36	D	33.4	22
	D		23
	D		24
	D		25
	D		26
0	E	203.7	27
1	E	213	28
3	E	209.7	29
6	E	184.2	30
12	E	173	31
18	E	157.9	32
24	E	151.5	33
30	E	145.3	34
36	E	147.4	35
	E		36
	E		37
	E		38
	E		39
0	F	100.1	40
1	F	104.2	41
3	F	101.4	42
6	F	92.8	43
12	F	84.2	44
18	F	76.7	45
24	F	70.6	46
30	F	71.4	47
36	F	72.1	48
	F		49
	F		50
	F		51
	F		52
0	G	199.6	53
1	G	216.1	54
3	G	229.7	55
6	G	214.1	56
12	G	201.7	57
18	G	191.2	58
24	G	176.3	59
30	G	164.7	60
36	G	184.9	61
	G		62
	G		63
	G		64
	G		65
0	H	107.6	66
1	H	113.8	67
3	H	114.6	68
6	H	105	69
12	H	100.1	70
18	H	102.7	71
24	H	96.3	72
30	H	93.7	73
36	H	103.7	74
	H		75
	H		76
	H		77
	H		78
0	I	64.4	79
1	I	65.6	80
3	I	62.9	81
6	I	54.1	82
12	I	51.7	83
18	I	51.7	84
24	I	48.2	85
30	I	48.3	86
36	I	52	87
	I		88
	I		89
	I		90
	I		91
0	J	158.9	92
1	J	162.7	93
3	J	157.9	94
6	J	147.4	95
12	J	144.7	96
18	J	139.6	97
24	J	136.8	98
30	J	133.5	99
36	J	134.2	100
	J		101
	J		102
	J		103
	J		104
0	K	216.3	105
1	K	227.6	106
3	K	234.6	107
6	K	208.1	108
12	K	200.3	109
18	K	180.6	110
24	K	172.9	111
30	K	153.4	112
36	K	149.4	113
	K		114
	K		115
	K		116
	K		117
0	L	142.6	118
1	L	145.7	119
3	L	148.1	120
6	L	145.7	121
12	L	142.4	122
18	L	138	123
24	L	134.2	124
30	L	126	125
36	L	137.1	126
	L		127
	L		128
	L		129
	L		130
0	M	156.9	131
1	M	165.8	132
3	M	164	133
6	M	155.3	134
12	M	143.7	135
18	M	159.8	136
24	M	139	137
30	M	146.7	138
36	M	182.6	139
	M		140
	M		141
	M		142
	M		143
0	N	34.4	144
1	N	34.8	145
3	N	35.6	146
6	N	26.2	147
12	N	23.5	148
18	N	24.7	149
24	N	19.4	150
30	N	23.5	151
36	N	20.2	152
	N		153
	N		154
	N		155
	N		156
0	O	69.4	157
1	O	70.8	158
3	O	69.1	159
6	O	62.4	160
12	O	58.3	161
18	O	59.7	162
24	O	54.7	163
30	O	56.2	164
36	O	61.4	165
	O		166
	O		167
	O		168
	O		169
0	P	175.5	170
1	P	189.1	171
3	P	185.8	172
6	P	158.3	173
12	P	137.1	174
18	P	133.6	175
24	P	113.5	176
30	P	117.4	177
36	P	133.8	178
	P		179
	P		180
	P		181
	P		182
0	Q	37.7	183
1	Q	39.4	184
3	Q	37.8	185
6	Q	28.3	186
12	Q	24.5	187
18	Q	22.5	188
24	Q	20.1	189
30	Q	19.6	190
36	Q	20.8	191
	Q		192
	Q		193
	Q		194
	Q		195
0	S	536.4	196
1	S	557.8	197
3	S	548.3	198
6	S	505	199
12	S	475.3	200
18	S	487.8	201
24	S	435.8	202
30	S	432.4	203
36	S	494.8	204
	S		205
	S		206
	S		207
	S		208
0	T	90.5	209
1	T	89.4	210
3	T	94.6	211
6	T	92.9	212
12	T	93.1	213
18	T	98.6	214
24	T	90.9	215
30	T	84.1	216
36	T	89.7	217
	T		218
	T		219
	T		220
	T		221
0	U	69.3	222
1	U	74.8	223
3	U	74.6	224
6	U	62.4	225
12	U	53.2	226
18	U	50.3	227
24	U	43	228
30	U	46.3	229
36	U	52.1	230
	U		231
	U		232
	U		233
	U		234
0	V	54.4	235
1	V	54.1	236
3	V	56.2	237
6	V	58.7	238
12	V	60.3	239
18	V	57.9	240
24	V	58.2	241
30	V	51.2	242
36	V	53.8	243
	V		244
	V		245
	V		246
	V		247

## Sheet: Fig.4b
Category	Species	Percentage	Pangenome
all	Bifidobacterium adolescentis	0	1595.54
all	Bifidobacterium bifidum	0	1681.52
all	Bifidobacterium breve	0	1737.96
all	Bifidobacterium dentium	0	2015.92
all	Bifidobacterium infantis	0	2192.22
all	Bifidobacterium kashiwanohense	0	1600.04
all	Bifidobacterium longum	0	1750.1
all	Bifidobacterium pseudocatenulatum	0	1736.24
GCF	Bifidobacterium adolescentis	0	1771.46
GCF	Bifidobacterium bifidum	0	1768.34
GCF	Bifidobacterium breve	0	1940.92
GCF	Bifidobacterium dentium	0	2095.5
GCF	Bifidobacterium infantis	0	2339.12
GCF	Bifidobacterium kashiwanohense	0	1760.8
GCF	Bifidobacterium longum	0	1923.7
GCF	Bifidobacterium pseudocatenulatum	0	1812.78
all	Bifidobacterium adolescentis	0.05	3740.54
all	Bifidobacterium adolescentis	0.1	4596.46
all	Bifidobacterium adolescentis	0.15	5169.04
all	Bifidobacterium adolescentis	0.2	5680.02
all	Bifidobacterium adolescentis	0.25	6023.86
all	Bifidobacterium adolescentis	0.3	6301.34
all	Bifidobacterium adolescentis	0.35	6518.9
all	Bifidobacterium adolescentis	0.4	6758.28
all	Bifidobacterium adolescentis	0.45	6959.5
all	Bifidobacterium adolescentis	0.5	7108.9
all	Bifidobacterium adolescentis	0.55	7217.52
all	Bifidobacterium adolescentis	0.6	7365.54
all	Bifidobacterium adolescentis	0.65	7481.74
all	Bifidobacterium adolescentis	0.7	7579.16
all	Bifidobacterium adolescentis	0.75	7679.66
all	Bifidobacterium adolescentis	0.8	7744.88
all	Bifidobacterium adolescentis	0.85	7848.92
all	Bifidobacterium adolescentis	0.9	7905.2
all	Bifidobacterium adolescentis	0.95	7969.2
all	Bifidobacterium adolescentis	1	8029
all	Bifidobacterium bifidum	0.05	4007.84
all	Bifidobacterium bifidum	0.1	4849.78
all	Bifidobacterium bifidum	0.15	5375.76
all	Bifidobacterium bifidum	0.2	5797.06
all	Bifidobacterium bifidum	0.25	6110.36
all	Bifidobacterium bifidum	0.3	6406.28
all	Bifidobacterium bifidum	0.35	6639.8
all	Bifidobacterium bifidum	0.4	6806.48
all	Bifidobacterium bifidum	0.45	6966.84
all	Bifidobacterium bifidum	0.5	7109.54
all	Bifidobacterium bifidum	0.55	7239.26
all	Bifidobacterium bifidum	0.6	7360.6
all	Bifidobacterium bifidum	0.65	7480.1
all	Bifidobacterium bifidum	0.7	7559.64
all	Bifidobacterium bifidum	0.75	7657.28
all	Bifidobacterium bifidum	0.8	7741.54
all	Bifidobacterium bifidum	0.85	7816.86
all	Bifidobacterium bifidum	0.9	7871.92
all	Bifidobacterium bifidum	0.95	7946.88
all	Bifidobacterium bifidum	1	8001
all	Bifidobacterium breve	0.05	4635.18
all	Bifidobacterium breve	0.1	5528.82
all	Bifidobacterium breve	0.15	6116.58
all	Bifidobacterium breve	0.2	6495.4
all	Bifidobacterium breve	0.25	6802.42
all	Bifidobacterium breve	0.3	7066.4
all	Bifidobacterium breve	0.35	7312.92
all	Bifidobacterium breve	0.4	7474.6
all	Bifidobacterium breve	0.45	7656.6
all	Bifidobacterium breve	0.5	7815.32
all	Bifidobacterium breve	0.55	7934.16
all	Bifidobacterium breve	0.6	8023.36
all	Bifidobacterium breve	0.65	8183.32
all	Bifidobacterium breve	0.7	8280.76
all	Bifidobacterium breve	0.75	8348.44
all	Bifidobacterium breve	0.8	8420.84
all	Bifidobacterium breve	0.85	8511.5
all	Bifidobacterium breve	0.9	8567.06
all	Bifidobacterium breve	0.95	8642.64
all	Bifidobacterium breve	1	8700
all	Bifidobacterium dentium	0.05	3212.34
all	Bifidobacterium dentium	0.1	3742.44
all	Bifidobacterium dentium	0.15	3963.5
all	Bifidobacterium dentium	0.2	4171.94
all	Bifidobacterium dentium	0.25	4364.42
all	Bifidobacterium dentium	0.3	4517.36
all	Bifidobacterium dentium	0.35	4604.06
all	Bifidobacterium dentium	0.4	4701
all	Bifidobacterium dentium	0.45	4792.46
all	Bifidobacterium dentium	0.5	4902.54
all	Bifidobacterium dentium	0.55	4949.2
all	Bifidobacterium dentium	0.6	5030.46
all	Bifidobacterium dentium	0.65	5061.28
all	Bifidobacterium dentium	0.7	5131.56
all	Bifidobacterium dentium	0.75	5179.56
all	Bifidobacterium dentium	0.8	5234.08
all	Bifidobacterium dentium	0.85	5258.74
all	Bifidobacterium dentium	0.9	5297.96
all	Bifidobacterium dentium	0.95	5339.76
all	Bifidobacterium dentium	1	5385
all	Bifidobacterium infantis	0.05	4160.6
all	Bifidobacterium infantis	0.1	4637.54
all	Bifidobacterium infantis	0.15	4921.36
all	Bifidobacterium infantis	0.2	5105.86
all	Bifidobacterium infantis	0.25	5244
all	Bifidobacterium infantis	0.3	5363.8
all	Bifidobacterium infantis	0.35	5458.66
all	Bifidobacterium infantis	0.4	5521.1
all	Bifidobacterium infantis	0.45	5601.66
all	Bifidobacterium infantis	0.5	5643.8
all	Bifidobacterium infantis	0.55	5702.72
all	Bifidobacterium infantis	0.6	5745.42
all	Bifidobacterium infantis	0.65	5805.44
all	Bifidobacterium infantis	0.7	5834.94
all	Bifidobacterium infantis	0.75	5857.16
all	Bifidobacterium infantis	0.8	5903.72
all	Bifidobacterium infantis	0.85	5935.02
all	Bifidobacterium infantis	0.9	5948.76
all	Bifidobacterium infantis	0.95	5981.82
all	Bifidobacterium infantis	1	6007
all	Bifidobacterium kashiwanohense	0.05	2929.74
all	Bifidobacterium kashiwanohense	0.1	3638.18
all	Bifidobacterium kashiwanohense	0.15	4131.22
all	Bifidobacterium kashiwanohense	0.2	4472.6
all	Bifidobacterium kashiwanohense	0.25	4688.36
all	Bifidobacterium kashiwanohense	0.3	5006.88
all	Bifidobacterium kashiwanohense	0.35	5183.62
all	Bifidobacterium kashiwanohense	0.4	5304.04
all	Bifidobacterium kashiwanohense	0.45	5507.4
all	Bifidobacterium kashiwanohense	0.5	5604.78
all	Bifidobacterium kashiwanohense	0.55	5690.06
all	Bifidobacterium kashiwanohense	0.6	5787.96
all	Bifidobacterium kashiwanohense	0.65	5905.16
all	Bifidobacterium kashiwanohense	0.7	5971.24
all	Bifidobacterium kashiwanohense	0.75	6072.68
all	Bifidobacterium kashiwanohense	0.8	6113.82
all	Bifidobacterium kashiwanohense	0.85	6175.72
all	Bifidobacterium kashiwanohense	0.9	6219.94
all	Bifidobacterium kashiwanohense	0.95	6273.66
all	Bifidobacterium kashiwanohense	1	6324
all	Bifidobacterium longum	0.05	6084.92
all	Bifidobacterium longum	0.1	7136.88
all	Bifidobacterium longum	0.15	7781.02
all	Bifidobacterium longum	0.2	8250.8
all	Bifidobacterium longum	0.25	8577.12
all	Bifidobacterium longum	0.3	8862.46
all	Bifidobacterium longum	0.35	9159.82
all	Bifidobacterium longum	0.4	9337.16
all	Bifidobacterium longum	0.45	9511.96
all	Bifidobacterium longum	0.5	9708.78
all	Bifidobacterium longum	0.55	9892.62
all	Bifidobacterium longum	0.6	10020
all	Bifidobacterium longum	0.65	10119.9
all	Bifidobacterium longum	0.7	10260.4
all	Bifidobacterium longum	0.75	10318.1
all	Bifidobacterium longum	0.8	10454.9
all	Bifidobacterium longum	0.85	10547.6
all	Bifidobacterium longum	0.9	10617.7
all	Bifidobacterium longum	0.95	10694.9
all	Bifidobacterium longum	1	10759
all	Bifidobacterium pseudocatenulatum	0.05	4300.06
all	Bifidobacterium pseudocatenulatum	0.1	5370.74
all	Bifidobacterium pseudocatenulatum	0.15	5996.76
all	Bifidobacterium pseudocatenulatum	0.2	6488.14
all	Bifidobacterium pseudocatenulatum	0.25	6847.22
all	Bifidobacterium pseudocatenulatum	0.3	7128.48
all	Bifidobacterium pseudocatenulatum	0.35	7401.42
all	Bifidobacterium pseudocatenulatum	0.4	7602.92
all	Bifidobacterium pseudocatenulatum	0.45	7797.46
all	Bifidobacterium pseudocatenulatum	0.5	7969.82
all	Bifidobacterium pseudocatenulatum	0.55	8110.22
all	Bifidobacterium pseudocatenulatum	0.6	8227.78
all	Bifidobacterium pseudocatenulatum	0.65	8375.64
all	Bifidobacterium pseudocatenulatum	0.7	8499.48
all	Bifidobacterium pseudocatenulatum	0.75	8584.42
all	Bifidobacterium pseudocatenulatum	0.8	8647.74
all	Bifidobacterium pseudocatenulatum	0.85	8745.52
all	Bifidobacterium pseudocatenulatum	0.9	8849.3
all	Bifidobacterium pseudocatenulatum	0.95	8918.12
all	Bifidobacterium pseudocatenulatum	1	8987
GCF	Bifidobacterium adolescentis	0.05	2255.14
GCF	Bifidobacterium adolescentis	0.1	2759.1
GCF	Bifidobacterium adolescentis	0.15	3099.22
GCF	Bifidobacterium adolescentis	0.2	3370.7
GCF	Bifidobacterium adolescentis	0.25	3613.08
GCF	Bifidobacterium adolescentis	0.3	3763.74
GCF	Bifidobacterium adolescentis	0.35	3906.36
GCF	Bifidobacterium adolescentis	0.4	4067.5
GCF	Bifidobacterium adolescentis	0.45	4223.62
GCF	Bifidobacterium adolescentis	0.5	4330.56
GCF	Bifidobacterium adolescentis	0.55	4419.78
GCF	Bifidobacterium adolescentis	0.6	4536.14
GCF	Bifidobacterium adolescentis	0.65	4602.46
GCF	Bifidobacterium adolescentis	0.7	4694.86
GCF	Bifidobacterium adolescentis	0.75	4783.18
GCF	Bifidobacterium adolescentis	0.8	4836.26
GCF	Bifidobacterium adolescentis	0.85	4918.62
GCF	Bifidobacterium adolescentis	0.9	4966.48
GCF	Bifidobacterium adolescentis	0.95	5029.38
GCF	Bifidobacterium adolescentis	1	5072
GCF	Bifidobacterium bifidum	0.05	2194.94
GCF	Bifidobacterium bifidum	0.1	2465.12
GCF	Bifidobacterium bifidum	0.15	2593.2
GCF	Bifidobacterium bifidum	0.2	2716.76
GCF	Bifidobacterium bifidum	0.25	2847.68
GCF	Bifidobacterium bifidum	0.3	2940.1
GCF	Bifidobacterium bifidum	0.35	3023.54
GCF	Bifidobacterium bifidum	0.4	3141.86
GCF	Bifidobacterium bifidum	0.45	3184.84
GCF	Bifidobacterium bifidum	0.5	3228.96
GCF	Bifidobacterium bifidum	0.55	3271.76
GCF	Bifidobacterium bifidum	0.6	3353.18
GCF	Bifidobacterium bifidum	0.65	3404.52
GCF	Bifidobacterium bifidum	0.7	3447.82
GCF	Bifidobacterium bifidum	0.75	3457.22
GCF	Bifidobacterium bifidum	0.8	3540.18
GCF	Bifidobacterium bifidum	0.85	3543.42
GCF	Bifidobacterium bifidum	0.9	3597.9
GCF	Bifidobacterium bifidum	0.95	3637.08
GCF	Bifidobacterium bifidum	1	3672
GCF	Bifidobacterium breve	0.05	2711.84
GCF	Bifidobacterium breve	0.1	3269.42
GCF	Bifidobacterium breve	0.15	3552.82
GCF	Bifidobacterium breve	0.2	3740.42
GCF	Bifidobacterium breve	0.25	3997.32
GCF	Bifidobacterium breve	0.3	4179.34
GCF	Bifidobacterium breve	0.35	4311.04
GCF	Bifidobacterium breve	0.4	4474.42
GCF	Bifidobacterium breve	0.45	4526.78
GCF	Bifidobacterium breve	0.5	4614.36
GCF	Bifidobacterium breve	0.55	4752.88
GCF	Bifidobacterium breve	0.6	4832.72
GCF	Bifidobacterium breve	0.65	4970.96
GCF	Bifidobacterium breve	0.7	5028.22
GCF	Bifidobacterium breve	0.75	5060.4
GCF	Bifidobacterium breve	0.8	5143.56
GCF	Bifidobacterium breve	0.85	5204.86
GCF	Bifidobacterium breve	0.9	5246.4
GCF	Bifidobacterium breve	0.95	5308.2
GCF	Bifidobacterium breve	1	5351
GCF	Bifidobacterium dentium	0.05	2108.6
GCF	Bifidobacterium dentium	0.1	2301.64
GCF	Bifidobacterium dentium	0.15	2456.1
GCF	Bifidobacterium dentium	0.2	2530.32
GCF	Bifidobacterium dentium	0.25	2512.84
GCF	Bifidobacterium dentium	0.3	2633.8
GCF	Bifidobacterium dentium	0.35	2690.16
GCF	Bifidobacterium dentium	0.4	2745.14
GCF	Bifidobacterium dentium	0.45	2777.78
GCF	Bifidobacterium dentium	0.5	2827.78
GCF	Bifidobacterium dentium	0.55	2848.5
GCF	Bifidobacterium dentium	0.6	2897.66
GCF	Bifidobacterium dentium	0.65	2922.34
GCF	Bifidobacterium dentium	0.7	2970.22
GCF	Bifidobacterium dentium	0.75	2972.6
GCF	Bifidobacterium dentium	0.8	2964.98
GCF	Bifidobacterium dentium	0.85	2996.42
GCF	Bifidobacterium dentium	0.9	3010.66
GCF	Bifidobacterium dentium	0.95	3036.98
GCF	Bifidobacterium dentium	1	3048
GCF	Bifidobacterium infantis	0.05	2641.88
GCF	Bifidobacterium infantis	0.1	3020.08
GCF	Bifidobacterium infantis	0.15	3254.12
GCF	Bifidobacterium infantis	0.2	3496.14
GCF	Bifidobacterium infantis	0.25	3529.36
GCF	Bifidobacterium infantis	0.3	3724.82
GCF	Bifidobacterium infantis	0.35	3775.74
GCF	Bifidobacterium infantis	0.4	3840.74
GCF	Bifidobacterium infantis	0.45	3925.98
GCF	Bifidobacterium infantis	0.5	4020.58
GCF	Bifidobacterium infantis	0.55	4026.28
GCF	Bifidobacterium infantis	0.6	4048.9
GCF	Bifidobacterium infantis	0.65	4123.72
GCF	Bifidobacterium infantis	0.7	4179.06
GCF	Bifidobacterium infantis	0.75	4197.46
GCF	Bifidobacterium infantis	0.8	4225.02
GCF	Bifidobacterium infantis	0.85	4264.96
GCF	Bifidobacterium infantis	0.9	4292.26
GCF	Bifidobacterium infantis	0.95	4333.62
GCF	Bifidobacterium infantis	1	4355
GCF	Bifidobacterium kashiwanohense	0.05	1779.62
GCF	Bifidobacterium kashiwanohense	0.1	1822.92
GCF	Bifidobacterium kashiwanohense	0.15	2100.16
GCF	Bifidobacterium kashiwanohense	0.2	2190.76
GCF	Bifidobacterium kashiwanohense	0.25	2440.5
GCF	Bifidobacterium kashiwanohense	0.3	2399.9
GCF	Bifidobacterium kashiwanohense	0.35	2556.06
GCF	Bifidobacterium kashiwanohense	0.4	2589.7
GCF	Bifidobacterium kashiwanohense	0.45	2701.98
GCF	Bifidobacterium kashiwanohense	0.5	2801.06
GCF	Bifidobacterium kashiwanohense	0.55	2814.3
GCF	Bifidobacterium kashiwanohense	0.6	2921.76
GCF	Bifidobacterium kashiwanohense	0.65	2928.62
GCF	Bifidobacterium kashiwanohense	0.7	2940.06
GCF	Bifidobacterium kashiwanohense	0.75	3043.18
GCF	Bifidobacterium kashiwanohense	0.8	3100.9
GCF	Bifidobacterium kashiwanohense	0.85	3101.82
GCF	Bifidobacterium kashiwanohense	0.9	3191.74
GCF	Bifidobacterium kashiwanohense	0.95	3152.1
GCF	Bifidobacterium kashiwanohense	1	3249
GCF	Bifidobacterium longum	0.05	3961.54
GCF	Bifidobacterium longum	0.1	4659.74
GCF	Bifidobacterium longum	0.15	5081.2
GCF	Bifidobacterium longum	0.2	5444.12
GCF	Bifidobacterium longum	0.25	5720.4
GCF	Bifidobacterium longum	0.3	5973.14
GCF	Bifidobacterium longum	0.35	6105.88
GCF	Bifidobacterium longum	0.4	6225.94
GCF	Bifidobacterium longum	0.45	6338.64
GCF	Bifidobacterium longum	0.5	6482.88
GCF	Bifidobacterium longum	0.55	6584.4
GCF	Bifidobacterium longum	0.6	6693.78
GCF	Bifidobacterium longum	0.65	6775.04
GCF	Bifidobacterium longum	0.7	6839.4
GCF	Bifidobacterium longum	0.75	6904.04
GCF	Bifidobacterium longum	0.8	6977.78
GCF	Bifidobacterium longum	0.85	7054.8
GCF	Bifidobacterium longum	0.9	7121.7
GCF	Bifidobacterium longum	0.95	7177.74
GCF	Bifidobacterium longum	1	7237
GCF	Bifidobacterium pseudocatenulatum	0.05	2418.38
GCF	Bifidobacterium pseudocatenulatum	0.1	2859.48
GCF	Bifidobacterium pseudocatenulatum	0.15	3194.26
GCF	Bifidobacterium pseudocatenulatum	0.2	3394.36
GCF	Bifidobacterium pseudocatenulatum	0.25	3600.02
GCF	Bifidobacterium pseudocatenulatum	0.3	3813.04
GCF	Bifidobacterium pseudocatenulatum	0.35	3910.02
GCF	Bifidobacterium pseudocatenulatum	0.4	4076.54
GCF	Bifidobacterium pseudocatenulatum	0.45	4140.34
GCF	Bifidobacterium pseudocatenulatum	0.5	4288.34
GCF	Bifidobacterium pseudocatenulatum	0.55	4352.58
GCF	Bifidobacterium pseudocatenulatum	0.6	4466.48
GCF	Bifidobacterium pseudocatenulatum	0.65	4549.68
GCF	Bifidobacterium pseudocatenulatum	0.7	4616.5
GCF	Bifidobacterium pseudocatenulatum	0.75	4718.58
GCF	Bifidobacterium pseudocatenulatum	0.8	4767.46
GCF	Bifidobacterium pseudocatenulatum	0.85	4830.1
GCF	Bifidobacterium pseudocatenulatum	0.9	4900.52
GCF	Bifidobacterium pseudocatenulatum	0.95	4951.04
GCF	Bifidobacterium pseudocatenulatum	1	5012

## Sheet: Fig.4d
Species	Age (months)	MAGs relative abundance (CPM)	Stain heterogeneity (%)
B. dentium	1	82.9677	0.000524833
B. dentium	3	877.643	0.00504124
B. dentium	1	2843.01	0.000260056
B. dentium	3	253.395	0.00225807
B. dentium	3	1160.75	4.40245e-05
B. dentium	3	351.94	0.000299628
B. dentium	0	1522.66	0.000573396
B. dentium	3	3675.3	4.30142e-05
B. dentium	3	5957.13	0.000219614
B. dentium	1	326.126	0
B. dentium	1	267.559	4.34733e-05
B. dentium	1	105.278	0.000742302
B. dentium	1	1952.85	0.000129954
B. dentium	1	5957.82	0.000499615
B. dentium	1	131.832	0.0413222
B. dentium	1	1425.83	0.184742
B. dentium	1	9517.69	4.31371e-05
B. dentium	1	193.138	0.000371302
B. dentium	1	87.6409	0.0188646
B. dentium	1	5703.78	4.25165e-05
B. dentium	1	9130.47	4.27799e-05
B. dentium	1	4361.52	0
B. dentium	1	1065.89	0.000392513
B. dentium	12	288.477	0.0588047
B. dentium	12	51.3448	0.0620633
B. dentium	12	529.343	0.134455
B. dentium	12	114.544	9.16925e-05
B. dentium	18	418.577	0.0352713
B. dentium	1	3679.12	0.000130246
B. dentium	1	111.883	0.000630139
B. dentium	6	251.08	0.0215509
B. dentium	12	679.204	0.00139239
B. dentium	12	227.642	0.00050439
B. dentium	3	110.773	0.000912782
B. dentium	12	86.92	0.00835287
B. dentium	1	27.1908	0.000840739
B. dentium	3	2934.65	4.53364e-05
B. dentium	1	4131.45	0.00227215
B. dentium	1	167.624	0.00185064
B. dentium	1	3978.02	0.000137868
B. dentium	1	4333.53	4.38641e-05
B. dentium	1	63.3088	0.046952
B. dentium	1	816.015	0.000174536
B. dentium	1	368.73	0
B. dentium	1	2516.74	0
B. dentium	1	4601.84	0.000209119
B. dentium	12	164.675	0.154999
B. dentium	12	117.622	0.00796998
B. dentium	18	245.932	0.0205198
B. dentium	6	1213.93	0.00220828
B. dentium	6	41.0938	0.0240321
B. dentium	6	445.556	0.00399255
B. dentium	1	17.1718	0.0248959
B. dentium	1	90.9347	0.000404615
B. dentium	12	140.65	0.000408918
B. dentium	12	2071.05	0.000262696
B. dentium	0	732.483	0.000726503
B. dentium	0	624.504	0.0274098
B. dentium	3	925.902	0
B. dentium	3	204.077	0.00400775
B. dentium	12	124.369	0.0117237
B. dentium	0	301.103	0.000596834
B. dentium	1	27.2458	0.0106601
B. dentium	1	87.3888	0.00739454
B. dentium	1	347.056	0.150906
B. dentium	1	162.875	0.000111105
B. dentium	1	801.997	0
B. dentium	1	258.328	0.000378979
B. dentium	1	690.62	0.160519
B. dentium	1	51.5771	0.00269403
B. dentium	1	2128.83	0
B. dentium	1	867.131	0
B. dentium	1	314.386	0
B. dentium	1	12165	0
B. dentium	12	68.8642	0.0105453
B. dentium	12	38.2381	0.00111476
B. dentium	12	520.302	0.0196107
B. dentium	12	67.7001	0.0107702
B. dentium	12	314.185	0.00558759
B. dentium	3	86.5787	0.014891
B. dentium	3	911.182	0.000596624
B. dentium	6	700.489	0.000898972
B. dentium	6	28.3359	0.0046069
B. dentium	1	5097.14	0.0010946
B. dentium	3	779.344	0.00509769
B. dentium	1	96.5547	0.00224753
B. dentium	6	176.562	0.0132846
B. dentium	3	382.271	0.106959
B. dentium	12	166.019	0.000586579
B. dentium	1	1708.18	0
B. dentium	1	854.317	0.0314156
B. dentium	1	4139.31	0.000178977
B. dentium	1	7413.16	0
B. dentium	1	3171.89	0.142972
B. dentium	12	59.7717	0.0114501
B. dentium	12	107.512	0.00423259
B. dentium	12	39.7254	0.205273
B. dentium	1	157.816	0.075331
B. dentium	12	102.928	0.00159147
B. dentium	12	43.9607	0.0384396
B. dentium	12	251.318	0.000320165
B. dentium	12	118.072	0.00214634
B. dentium	1	8393.21	0
B. dentium	3	1275.05	4.34401e-05
B. dentium	1	2010.21	4.26926e-05
B. dentium	12	72.2475	0.0201074
B. dentium	6	377.374	0.000359568
B. dentium	3	38.3128	0.00176804
B. dentium	18	137.97	0.00116832
B. dentium	12	53.8466	0.236993
B. dentium	12	79.9776	0.00162176
B. dentium	12	176.001	0.00477754
B. dentium	1	3183.3	0.000502739
B. dentium	1	204.009	0
B. dentium	1	6780.79	0
B. dentium	1	104.712	0.00173566
B. dentium	1	859.496	0.00199762
B. dentium	1	526.669	0.000288995
B. dentium	1	6241.47	8.53468e-05
B. dentium	1	124.853	0.00121903
B. dentium	1	10652.9	0.000178614
B. dentium	12	35.4591	0.0269961
B. dentium	12	502.336	0.000556524
B. dentium	12	174.424	0.00485554
B. dentium	3	116.536	0.00189248
B. dentium	1	337.034	0.00664941
B. dentium	3	114.908	0.0219765
B. dentium	1	299.909	0.00216156
B. dentium	0	506.594	0.000479927
B. dentium	12	67.739	0.00171128
B. dentium	1	21.9067	0.00142696
B. dentium	1	211.392	0.00107396
B. dentium	1	7414.27	0.000226138
B. dentium	1	2508.95	0
B. dentium	1	432.371	0.108932
B. dentium	1	1997.61	0.15716
B. dentium	1	2172.56	0.000266879
B. dentium	1	2604.8	0.000170048
B. dentium	1	6877.29	4.22743e-05
B. dentium	1	1068.19	0.0002619
B. dentium	12	29.604	0.0271964
B. dentium	12	66.79	0.00471949
B. dentium	12	284.376	0.00795648
B. dentium	1	138.822	0.000974579
B. dentium	3	1592.7	0.00193292
B. dentium	1	100.932	0.00246694
B. dentium	1	67.5353	0.000455936
B. dentium	3	179.438	0.00153274
B. dentium	3	151.918	0.00304515
B. dentium	0	5486.23	0
B. dentium	12	100.858	0.0304584
B. dentium	12	197.905	0.000259995
B. dentium	3	959.321	0
B. dentium	1	306.725	0.000224447
B. dentium	6	655.381	4.21502e-05
B. dentium	1	358.472	0.000273871
B. dentium	1	4674.09	0
B. dentium	1	563.91	0.00245289
B. dentium	1	4584.44	4.20347e-05
B. dentium	1	1061.66	0.000127217
B. dentium	1	250.459	0
B. dentium	12	312.561	0.00953072
B. dentium	1	2930.69	4.65248e-05
B. dentium	1	941.324	0.000166105
B. dentium	18	158.228	0.0265547
B. dentium	6	1220.15	0.00506993
B. dentium	6	387.59	0.00457383
B. dentium	6	492.63	0.00368845
B. dentium	1	3579.87	0
B. dentium	3	62.5003	0.00559942
B. dentium	3	49.1891	0.0122343
B. dentium	12	96.5517	0.0360054
B. dentium	3	574.926	0.000136573
B. dentium	3	1013.39	0.000132316
B. dentium	3	244.675	0.000318033
B. dentium	0	3638.78	4.65282e-05
B. dentium	3	318.094	0.00379995
B. dentium	3	2665.87	4.4017e-05
B. dentium	6	250.435	0.00119466
B. dentium	0	11.1597	0.000866939
B. dentium	1	110.307	0.00856464
B. dentium	3	258.261	0.000223462
B. dentium	1	171.126	0.00146333
B. dentium	1	675.861	0.000664954
B. dentium	1	111.13	0.00589315
B. dentium	1	2159.4	0.000132997
B. dentium	1	23804.2	0
B. dentium	1	1649.54	4.21477e-05
B. dentium	1	2017.37	0
B. dentium	1	1514.9	0.192429
B. dentium	1	1062.78	0
B. dentium	1	9693.56	0
B. dentium	1	171.921	0.00238993
B. dentium	1	3493.24	0
B. dentium	12	59.411	0.0107581
B. dentium	12	107.243	0.134054
B. dentium	12	32.2667	0.110527
B. dentium	18	92.1948	0.135548
B. dentium	1	2459.57	0
B. dentium	3	2361.09	4.28048e-05
B. dentium	3	978.387	4.35035e-05
B. pseudocatenulatum	6	165.413	0.0501514
B. pseudocatenulatum	6	1519.35	0.00586121
B. pseudocatenulatum	6	270.074	0.0082884
B. pseudocatenulatum	6	1045.77	0.00901831
B. pseudocatenulatum	12	1257.54	0.00948302
B. pseudocatenulatum	3	1886.91	0.00104849
B. pseudocatenulatum	6	501.864	0.00307903
B. pseudocatenulatum	3	2715.85	0.00121176
B. pseudocatenulatum	12	662.193	0.0240642
B. pseudocatenulatum	12	528.673	0.0314937
B. pseudocatenulatum	3	241.558	0.00822483
B. pseudocatenulatum	6	514.3	0.0100917
B. pseudocatenulatum	12	129.512	0.572312
B. pseudocatenulatum	12	537.065	0.00275263
B. pseudocatenulatum	24	295.642	0.0381678
B. pseudocatenulatum	24	37.5344	0.0634492
B. pseudocatenulatum	24	84.4394	0.0851057
B. pseudocatenulatum	24	136.574	0.00810675
B. pseudocatenulatum	12	397.387	0.0266566
B. pseudocatenulatum	12	624.184	0.00058931
B. pseudocatenulatum	24	89.6798	0.0179091
B. pseudocatenulatum	0	5924.97	0.000100947
B. pseudocatenulatum	12	1022.01	0.0145462
B. pseudocatenulatum	12	869.999	0.00465449
B. pseudocatenulatum	1	679.68	0.000150416
B. pseudocatenulatum	1	1755.79	0.00152983
B. pseudocatenulatum	1	1440.78	0.000681009
B. pseudocatenulatum	1	1028.84	0
B. pseudocatenulatum	1	4519.98	0.00243717
B. pseudocatenulatum	1	8553.87	0
B. pseudocatenulatum	1	1352.4	0.00506445
B. pseudocatenulatum	1	6716.68	0.000248063
B. pseudocatenulatum	1	887.593	0.005565
B. pseudocatenulatum	1	7614.65	0.000974977
B. pseudocatenulatum	1	1134.14	0.00141081
B. pseudocatenulatum	1	358.972	0.00526705
B. pseudocatenulatum	1	545.661	0.00105671
B. pseudocatenulatum	12	280.074	0.000872979
B. pseudocatenulatum	12	53.2361	0.0561164
B. pseudocatenulatum	1	451.642	0.00267579
B. pseudocatenulatum	1	5687.22	0.00103038
B. pseudocatenulatum	1	324.351	0.00360076
B. pseudocatenulatum	12	369.671	0.00796803
B. pseudocatenulatum	1	413.102	0.0136688
B. pseudocatenulatum	12	273.055	0.0419051
B. pseudocatenulatum	12	216.906	0.0524912
B. pseudocatenulatum	36	344.032	0.00190884
B. pseudocatenulatum	18	263.634	0.00944937
B. pseudocatenulatum	0	9.78615	0.00599837
B. pseudocatenulatum	1	12245	0
B. pseudocatenulatum	3	2212.86	0.000444097
B. pseudocatenulatum	1	336.478	0.000368097
B. pseudocatenulatum	3	3574.25	0.00030299
B. pseudocatenulatum	18	140.672	0.00704555
B. pseudocatenulatum	6	733.976	0.00598972
B. pseudocatenulatum	1	528.888	0.023595
B. pseudocatenulatum	6	860.926	0.00561866
B. pseudocatenulatum	1	138.444	0.0124931
B. pseudocatenulatum	6	317.245	0.0108704
B. pseudocatenulatum	3	1410.7	0.000757676
B. pseudocatenulatum	6	523.099	0.00942934
B. pseudocatenulatum	3	1645.29	0.00377036
B. pseudocatenulatum	12	293.791	0.0187608
B. pseudocatenulatum	6	510.79	0.040763
B. pseudocatenulatum	12	539.373	0.0518727
B. pseudocatenulatum	3	223.154	0.00158144
B. pseudocatenulatum	3	1411.78	0.000757691
B. pseudocatenulatum	0	5598.46	0.00140295
B. pseudocatenulatum	24	493.901	0.0148331
B. pseudocatenulatum	12	1742.35	0.00119484
B. pseudocatenulatum	0	3305.68	0.00136529
B. pseudocatenulatum	0	17575	0.000576787
B. pseudocatenulatum	3	516.293	0.000459973
B. pseudocatenulatum	24	245.755	0.00203099
B. pseudocatenulatum	3	6778.26	0.00165249
B. pseudocatenulatum	24	34.3858	0.14754
B. pseudocatenulatum	24	60.3344	0.0290708
B. pseudocatenulatum	12	537.97	0.00316485
B. pseudocatenulatum	24	123.623	0.00605167
B. pseudocatenulatum	12	936.548	0.00530529
B. pseudocatenulatum	12	1034.84	0.289913
B. pseudocatenulatum	3	2291.08	0.000594447
B. pseudocatenulatum	3	2089.75	0.00268836
B. pseudocatenulatum	1	343.248	0.00234067
B. pseudocatenulatum	1	89.6609	0.00371804
B. pseudocatenulatum	1	211.3	0.0022755
B. pseudocatenulatum	1	337.613	0.00719444
B. pseudocatenulatum	1	114.834	0.00417892
B. pseudocatenulatum	1	819.094	0.00581499
B. pseudocatenulatum	1	298.508	0.0211019
B. pseudocatenulatum	1	41.7853	0.0229577
B. pseudocatenulatum	1	3622.76	0.00176108
B. pseudocatenulatum	1	1149.02	0.000957839
B. pseudocatenulatum	1	2125.84	5.14228e-05
B. pseudocatenulatum	1	3487.78	0
B. pseudocatenulatum	1	6065.78	0.00119687
B. pseudocatenulatum	12	2168.98	0.00250169
B. pseudocatenulatum	12	416.429	0.00863851
B. pseudocatenulatum	6	233.871	0.00154817
B. pseudocatenulatum	12	392.368	0.00422928
B. pseudocatenulatum	12	102.425	0.0298543
B. pseudocatenulatum	18	1180.58	0.00058529
B. pseudocatenulatum	18	139.284	0.00988718
B. pseudocatenulatum	1	811.537	0.00136775
B. pseudocatenulatum	3	461.974	0.00301412
B. pseudocatenulatum	1	1820.4	0.00181514
B. pseudocatenulatum	1	757.541	0.000986738
B. pseudocatenulatum	12	643.07	0.0259412
B. pseudocatenulatum	6	1299.6	0.00139594
B. pseudocatenulatum	18	22.8698	0.0273764
B. pseudocatenulatum	6	289.266	0.00594265
B. pseudocatenulatum	18	61.5422	0.0490268
B. pseudocatenulatum	6	435.786	0.00320536
B. pseudocatenulatum	6	838.25	0.00817861
B. pseudocatenulatum	1	2437.78	0.00218683
B. pseudocatenulatum	6	328.873	0.0494809
B. pseudocatenulatum	12	649.122	0.0451332
B. pseudocatenulatum	12	1152.63	0.0166839
B. pseudocatenulatum	6	522.471	0.00765833
B. pseudocatenulatum	12	365.05	0.0526998
B. pseudocatenulatum	6	365.624	0.00890234
B. pseudocatenulatum	6	975.991	0.042134
B. pseudocatenulatum	6	538.067	0.0554883
B. pseudocatenulatum	3	950.568	0.0147188
B. pseudocatenulatum	3	240.928	0.0310631
B. pseudocatenulatum	12	305.751	0.0239584
B. pseudocatenulatum	12	82.933	0.0188039
B. pseudocatenulatum	3	545.204	0.00539179
B. pseudocatenulatum	12	184.069	0.146072
B. pseudocatenulatum	24	113.961	0.138475
B. pseudocatenulatum	12	92.7902	0.00481574
B. pseudocatenulatum	12	788.291	0.00221238
B. pseudocatenulatum	24	1113.74	0.00143721
B. pseudocatenulatum	6	9201.83	0.000905766
B. pseudocatenulatum	1	5299.61	0.000794237
B. pseudocatenulatum	1	341.31	0.000422409
B. pseudocatenulatum	1	487.379	5.63476e-05
B. pseudocatenulatum	1	4628.86	0.000933788
B. pseudocatenulatum	1	1572.21	0.00207898
B. pseudocatenulatum	1	7372.51	0
B. pseudocatenulatum	1	73.3095	0.294942
B. pseudocatenulatum	12	755.498	0.00489444
B. pseudocatenulatum	12	246.547	0.0334536
B. pseudocatenulatum	12	183.767	0.00926613
B. pseudocatenulatum	12	1909.93	0
B. pseudocatenulatum	12	102.56	0.0124242
B. pseudocatenulatum	18	4288.54	0.00186272
B. pseudocatenulatum	12	304.673	0.00541124
B. pseudocatenulatum	12	76.2184	0.0116864
B. pseudocatenulatum	12	1891.56	0.0462094
B. pseudocatenulatum	12	482.397	0.0547422
B. pseudocatenulatum	24	492.011	0.000401532
B. pseudocatenulatum	18	245.012	0.0700359
B. pseudocatenulatum	12	136.171	0.0807671
B. pseudocatenulatum	18	503.515	0.0125672
B. pseudocatenulatum	18	75.4179	0.180319
B. pseudocatenulatum	12	834.37	0.00763124
B. pseudocatenulatum	3	521.321	0.00133646
B. pseudocatenulatum	3	3500.55	0.0012652
B. pseudocatenulatum	3	162.457	0.0266197
B. pseudocatenulatum	3	68.2587	0.0106091
B. pseudocatenulatum	3	1430.49	0.000199389
B. pseudocatenulatum	6	160.487	0.00736953
B. pseudocatenulatum	6	212.626	0.0120757
B. pseudocatenulatum	1	614.371	0.000886443
B. pseudocatenulatum	12	198.345	0.0134472
B. pseudocatenulatum	6	143.234	0.591108
B. pseudocatenulatum	12	260.098	0.112588
B. pseudocatenulatum	6	319.224	0.00858979
B. pseudocatenulatum	12	106.361	0.143591
B. pseudocatenulatum	12	339.277	0.0243015
B. pseudocatenulatum	3	1280.59	0.00353463
B. pseudocatenulatum	6	562.997	0.0107999
B. pseudocatenulatum	1	588.255	0.00599914
B. pseudocatenulatum	12	244.057	0.0584656
B. pseudocatenulatum	12	229.51	0.235695
B. pseudocatenulatum	12	101.906	0.248797
B. pseudocatenulatum	12	216.028	0.262137
B. pseudocatenulatum	24	44.4959	0.0241076
B. pseudocatenulatum	0	1578.35	0.00465524
B. pseudocatenulatum	12	247.635	0.00757628
B. pseudocatenulatum	24	96.1641	0.181016
B. pseudocatenulatum	12	501.59	0.127292
B. pseudocatenulatum	12	2529.03	0.00228036
B. pseudocatenulatum	12	565.177	0.0119512
B. pseudocatenulatum	3	3914.32	0.000547848
B. pseudocatenulatum	1	203.782	0.0073102
B. pseudocatenulatum	1	1646.73	0.0218428
B. pseudocatenulatum	1	2188.47	0.000599093
B. pseudocatenulatum	1	923.784	0.000928693
B. pseudocatenulatum	1	10279.5	0
B. pseudocatenulatum	1	2473.52	0.00380161
B. pseudocatenulatum	1	351.181	0.00374054
B. pseudocatenulatum	12	903.432	0.013384
B. pseudocatenulatum	12	365.741	0.0552819
B. pseudocatenulatum	12	79.9453	0.00991993
B. pseudocatenulatum	12	1402.95	0.00413689
B. pseudocatenulatum	18	392.929	0.00863299
B. pseudocatenulatum	18	91.7159	0.354577
B. pseudocatenulatum	12	422.841	0.0139396
B. pseudocatenulatum	24	196.828	0.131921
B. pseudocatenulatum	1	377.981	0.0201863
B. pseudocatenulatum	12	251.026	0.115892
B. pseudocatenulatum	12	572.744	0.0392223
B. pseudocatenulatum	3	127.31	0.362307
B. pseudocatenulatum	12	321.413	0.071321
B. pseudocatenulatum	12	160.859	0.167754
B. pseudocatenulatum	12	95.073	0.472777
B. pseudocatenulatum	6	492.353	0.0125081
B. pseudocatenulatum	6	3393.88	0.00148328
B. pseudocatenulatum	3	286.76	0.0207965
B. pseudocatenulatum	1	1394.49	0.00161673
B. pseudocatenulatum	3	311.839	0.0106863
B. pseudocatenulatum	6	117.228	0.412646
B. pseudocatenulatum	0	6433.31	0.00216212
B. pseudocatenulatum	12	131.635	0.0186507
B. pseudocatenulatum	12	2251.19	0.00296052
B. pseudocatenulatum	12	230.171	0.0179848
B. pseudocatenulatum	12	127.375	0.0131624
B. pseudocatenulatum	12	1540.3	5.09782e-05
B. pseudocatenulatum	24	216.871	0.0161193
B. pseudocatenulatum	12	62.5372	0.0296818
B. pseudocatenulatum	3	1855.66	0.00133276
B. pseudocatenulatum	12	58.5955	0.140973
B. pseudocatenulatum	24	1772.1	0.196672
B. pseudocatenulatum	3	7023.26	0.00227902
B. pseudocatenulatum	24	89.2467	0.110759
B. pseudocatenulatum	0	25757.6	0.000305716
B. pseudocatenulatum	12	626.352	0.0157872
B. pseudocatenulatum	12	321.218	0.00408519
B. pseudocatenulatum	12	187.504	0.171472
B. pseudocatenulatum	24	438.433	0.0277188
B. pseudocatenulatum	1	213.919	0.000894921
B. pseudocatenulatum	1	2955.71	0.000677413
B. pseudocatenulatum	1	6947.23	0.00220306
B. pseudocatenulatum	1	2262.22	0.00108702
B. pseudocatenulatum	1	169.991	0.00432986
B. pseudocatenulatum	1	1767.06	0.00752753
B. pseudocatenulatum	1	1444.2	0.000812976
B. pseudocatenulatum	1	2983.67	0.00104841
B. pseudocatenulatum	1	7124.12	0.000691467
B. pseudocatenulatum	1	2987.06	0.000492506
B. pseudocatenulatum	1	90.2836	0.00679388
B. pseudocatenulatum	1	1285.94	0.00231221
B. pseudocatenulatum	12	1233.43	0.0252011
B. pseudocatenulatum	12	564.247	0.00104374
B. pseudocatenulatum	12	204.939	0.0225081
B. pseudocatenulatum	12	579.251	0.0103753
B. pseudocatenulatum	12	85.0849	0.03973
B. pseudocatenulatum	1	41.4913	0.0364919
B. pseudocatenulatum	12	107.979	0.00388622
B. pseudocatenulatum	12	281.401	0.0237574
B. pseudocatenulatum	12	554.229	0.0442507
B. pseudocatenulatum	3	195.253	0.032216
B. pseudocatenulatum	18	76.089	0.00610409
B. pseudocatenulatum	6	117.394	0.0139814
B. pseudocatenulatum	6	93.9308	0.00630804
B. pseudocatenulatum	12	728.565	0.0144606
B. pseudocatenulatum	12	202.265	0.0654919
B. pseudocatenulatum	12	197.524	0.273598
B. pseudocatenulatum	12	268.779	0.0186809
B. pseudocatenulatum	6	3527.75	0.00744213
B. pseudocatenulatum	3	168.139	0.17603
B. pseudocatenulatum	12	1078.74	0.027017
B. pseudocatenulatum	12	344.739	0.0275087
B. pseudocatenulatum	3	2921.67	0.0094031
B. pseudocatenulatum	12	645.28	0.151886
B. pseudocatenulatum	6	913.203	0.0120903
B. pseudocatenulatum	12	676.681	0.0213412
B. pseudocatenulatum	6	118.684	0.405646
B. pseudocatenulatum	1	1897.38	0.00209914
B. pseudocatenulatum	6	328.959	0.0495151
B. pseudocatenulatum	18	99.6737	0.216212
B. pseudocatenulatum	3	5792.85	0.00050305
B. pseudocatenulatum	3	1649.44	0.00214195
B. pseudocatenulatum	24	25.937	0.250426
B. pseudocatenulatum	24	15.3097	0.00657651
B. pseudocatenulatum	24	47.2075	0.127401
B. pseudocatenulatum	0	2815.47	0.100076
B. pseudocatenulatum	12	78.4416	0.035707
B. pseudocatenulatum	12	65.8263	0.0305656
B. pseudocatenulatum	3	2979.45	0.00117452
B. pseudocatenulatum	12	183.649	0.0026167
B. pseudocatenulatum	3	878.44	9.73974e-05
B. pseudocatenulatum	12	1258.77	0.00563948
B. pseudocatenulatum	3	3006.11	0.000311742
B. pseudocatenulatum	0	2050.37	0.000257436
B. pseudocatenulatum	12	206.89	0.137337
B. pseudocatenulatum	1	11.3451	0.0184346
B. pseudocatenulatum	6	4591.81	0.00162005
B. pseudocatenulatum	1	530.586	0.0228464
B. pseudocatenulatum	1	1025.07	0.00666742
B. pseudocatenulatum	1	463.625	0.000399943
B. pseudocatenulatum	1	1143.47	0.0016745
B. pseudocatenulatum	1	2901.13	0.00473441
B. pseudocatenulatum	1	2614.46	0.00251065
B. pseudocatenulatum	1	9175.04	0.000453438
B. pseudocatenulatum	1	552.391	0.0100023
B. pseudocatenulatum	1	2210.82	0
B. pseudocatenulatum	1	760.515	0.000904252
B. pseudocatenulatum	1	1396.02	0.000420954
B. pseudocatenulatum	1	4905.47	0
B. pseudocatenulatum	1	200.678	0.00865163
B. pseudocatenulatum	6	1905.46	0
B. pseudocatenulatum	1	420.39	0.00913196
B. pseudocatenulatum	12	85.7741	0.0288701
B. pseudocatenulatum	12	1037.75	0.00739576
B. pseudocatenulatum	24	109.317	0.186145
B. pseudocatenulatum	18	258.757	0.0188742
B. pseudocatenulatum	12	1698.02	0.00275025
B. pseudocatenulatum	18	299.624	0.0027993
B. pseudocatenulatum	24	100.854	0.316533
B. pseudocatenulatum	18	135.901	0.102906
B. pseudocatenulatum	12	491.081	0.00211885
B. pseudocatenulatum	12	528.469	0.037987
B. pseudocatenulatum	12	1187.17	0.00245794
B. pseudocatenulatum	24	4252.91	0.0041079
B. pseudocatenulatum	18	229.717	0.0668626
B. pseudocatenulatum	1	76.0262	0.029374
B. pseudocatenulatum	1	2624.39	0.00244188
B. pseudocatenulatum	1	189.129	0.0137425
B. pseudocatenulatum	12	67.5827	0.0123512
B. pseudocatenulatum	18	83.9313	0.104128
B. pseudocatenulatum	6	396.681	0.00139907
B. pseudocatenulatum	1	971.503	0.000521346
B. pseudocatenulatum	3	564.67	0.0124513
B. pseudocatenulatum	6	1182.77	0.00771085
B. pseudocatenulatum	12	414.415	0.129472
B. pseudocatenulatum	6	1056.59	0.0119452
B. pseudocatenulatum	6	388.856	0.0167514
B. pseudocatenulatum	12	166.951	0.0664214
B. pseudocatenulatum	6	414.755	0.00600549
B. pseudocatenulatum	6	299.366	0.020505
B. pseudocatenulatum	12	512.66	0.0207641
B. pseudocatenulatum	3	234.878	0.00197968
B. pseudocatenulatum	12	201.563	0.0644846
B. pseudocatenulatum	12	325.594	0.0680586
B. pseudocatenulatum	3	216.39	0.0375334
B. pseudocatenulatum	12	304.883	0.198032
B. pseudocatenulatum	12	1273.17	0
B. pseudocatenulatum	3	3028.37	0.000470883
B. pseudocatenulatum	0	1576.45	0.00249778
B. pseudocatenulatum	3	866.535	0.000553393
B. pseudocatenulatum	12	509.621	0.0147388
B. pseudocatenulatum	3	4463.85	0.00108447
B. pseudocatenulatum	3	6160.82	0.00118278
B. pseudocatenulatum	24	122.681	0.0545312
B. pseudocatenulatum	12	124.605	0.013558
B. pseudocatenulatum	0	720.037	0.00146497
B. pseudocatenulatum	12	684.094	0.0018614
B. pseudocatenulatum	1	287.504	0.00291197
B. pseudocatenulatum	1	73.443	0.00143875
B. pseudocatenulatum	1	5828.61	0.000249106
B. pseudocatenulatum	1	678.332	0.000989936
B. pseudocatenulatum	1	359.422	0.00202078
B. pseudocatenulatum	1	178.826	0.000670095
B. pseudocatenulatum	1	796.042	0.000196669
B. pseudocatenulatum	1	923.033	0.0187484
B. pseudocatenulatum	1	2583.64	0.000658327
B. pseudocatenulatum	1	1855.36	0.00384805
B. pseudocatenulatum	1	5553.81	0
B. pseudocatenulatum	1	2429.36	0.00077386
B. pseudocatenulatum	1	65.9175	0.0042181
B. pseudocatenulatum	18	130.621	0.0204784
B. pseudocatenulatum	12	704.796	0.00287476
B. pseudocatenulatum	12	445.14	0.00342226
B. pseudocatenulatum	1	901.374	0.00165357
B. pseudocatenulatum	30	100.847	0.0203566
B. pseudocatenulatum	24	489.303	0.00526686
B. pseudocatenulatum	18	334.566	0.0115501
B. pseudocatenulatum	12	150.397	0.01187
B. pseudocatenulatum	1	48.8445	0.00138114
B. pseudocatenulatum	3	3045.05	0.000761654
B. pseudocatenulatum	3	449.547	0.00991327
B. pseudocatenulatum	3	60.7741	0.00937929
B. pseudocatenulatum	12	1161.53	0.00169239
B. pseudocatenulatum	1	148.574	0.000554611
B. pseudocatenulatum	1	1083	0.0048539
B. pseudocatenulatum	1	595.685	0.00814239
B. pseudocatenulatum	3	220.077	0.0334887
B. pseudocatenulatum	12	771.73	0.0327572
B. pseudocatenulatum	12	219.922	0.267286
B. pseudocatenulatum	12	234.915	0.0568518
B. pseudocatenulatum	6	365.455	0.00569765
B. pseudocatenulatum	6	905.12	0.00874025
B. pseudocatenulatum	12	1200.05	0.00499333
B. pseudocatenulatum	6	595.822	0.0142261
B. pseudocatenulatum	6	457.112	0.00887924
B. pseudocatenulatum	6	362.528	0.0296502
B. pseudocatenulatum	3	484.652	0.0112616
B. pseudocatenulatum	3	1221.61	0.00437957
B. pseudocatenulatum	0	11223.2	0.000565494
B. pseudocatenulatum	3	195.138	0.00157835
B. pseudocatenulatum	12	542.09	0.00999547
B. pseudocatenulatum	6	1067.77	0.0127314
B. pseudocatenulatum	12	415.444	0.0225656
B. pseudocatenulatum	24	844.621	0.00523757
B. pseudocatenulatum	12	514.224	0.00236642
B. pseudocatenulatum	3	4719.27	0.000470105
B. pseudocatenulatum	3	2385.19	0.00149224
B. pseudocatenulatum	24	295.647	0.00278353
B. pseudocatenulatum	12	511.247	0.00151033
B. pseudocatenulatum	24	250.389	0.00295202
B. pseudocatenulatum	12	68.7727	0.222805
B. pseudocatenulatum	1	215.083	0.00741494
B. pseudocatenulatum	1	74.3277	0.0019922
B. pseudocatenulatum	1	2218.17	0.00191433
B. pseudocatenulatum	1	2602.52	0.0034941
B. pseudocatenulatum	1	2268.46	0.000803029
B. pseudocatenulatum	1	1326.95	5.14401e-05
B. pseudocatenulatum	1	10462.5	0
B. pseudocatenulatum	1	526.052	0.00107406
B. pseudocatenulatum	1	4546.36	0.00248304
B. pseudocatenulatum	12	47.7263	0.027963
B. pseudocatenulatum	12	1242.28	0.00516326
B. pseudocatenulatum	12	654.563	0.0134235
B. pseudocatenulatum	12	151.911	0.107301
B. pseudocatenulatum	12	934.868	0.0149571
B. pseudocatenulatum	18	59.9399	0.0321798
B. pseudocatenulatum	1	1243.3	0.00267921
B. pseudocatenulatum	12	472.813	0.00109117
B. pseudocatenulatum	12	151.538	0.00446247
B. pseudocatenulatum	12	392.21	0.0167074
B. pseudocatenulatum	18	62.468	0.0530107
B. pseudocatenulatum	18	944.515	0.000807918
B. pseudocatenulatum	12	237.968	0.0415016
B. pseudocatenulatum	12	183.753	0.0689004
B. pseudocatenulatum	12	288.469	0.00106192
B. pseudocatenulatum	12	117.689	0.170004
B. pseudocatenulatum	1	96.7026	0.000456057
B. pseudocatenulatum	1	3586.62	0.00223578
B. pseudocatenulatum	3	770.7	0.000218317
B. pseudocatenulatum	3	536.653	0.00192293
B. kashiwanohense	1	2599.01	0.00166832
B. kashiwanohense	3	547.239	0.000814993
B. kashiwanohense	0	223.073	0.00669665
B. kashiwanohense	12	636.962	0.00739852
B. kashiwanohense	24	632.229	0.00218083
B. kashiwanohense	24	43.6647	0.0269861
B. kashiwanohense	12	144.556	0.0220349
B. kashiwanohense	12	86.8222	0.0109043
B. kashiwanohense	12	439.07	0.00100589
B. kashiwanohense	12	169.56	0.0123637
B. kashiwanohense	12	89.7746	0.0058265
B. kashiwanohense	12	238.881	0.0126547
B. kashiwanohense	12	307.224	0.120396
B. kashiwanohense	6	325.137	0.00303876
B. kashiwanohense	18	165.812	0.135389
B. kashiwanohense	3	774.061	0.0101835
B. kashiwanohense	3	3094.69	0.00173824
B. kashiwanohense	1	184.326	0.00367236
B. kashiwanohense	1	126.17	0.0124062
B. kashiwanohense	12	219.158	0.196053
B. kashiwanohense	6	188.836	0.221856
B. kashiwanohense	12	270.465	0.0255025
B. kashiwanohense	0	7110.39	0.00779518
B. kashiwanohense	3	1959.43	0.00404121
B. kashiwanohense	12	781.612	0.00822933
B. kashiwanohense	12	291.1	0.0454814
B. kashiwanohense	12	96.1441	0.0129383
B. kashiwanohense	24	138.453	0.00485033
B. kashiwanohense	12	184.427	0.0164308
B. kashiwanohense	3	1060.41	0.0255718
B. kashiwanohense	1	1129.15	0.00700182
B. kashiwanohense	1	463.709	0.0151986
B. kashiwanohense	1	1194.77	0.00084307
B. kashiwanohense	1	596.048	0.0016237
B. kashiwanohense	12	72.9566	0.0302728
B. kashiwanohense	12	1578.23	0.00257418
B. kashiwanohense	12	86.389	0.0159187
B. kashiwanohense	12	1328.87	0.00336948
B. kashiwanohense	1	261.238	0.000452106
B. kashiwanohense	3	713.709	0.00785448
B. kashiwanohense	6	98.2252	0.0494321
B. kashiwanohense	18	24.7874	0.0369202
B. kashiwanohense	24	163.734	0.0334313
B. kashiwanohense	1	165.75	0.0016232
B. kashiwanohense	12	600.67	0.00128515
B. kashiwanohense	12	1079.44	0.0169324
B. kashiwanohense	12	268.672	0.0652874
B. kashiwanohense	12	285.409	0.0299869
B. kashiwanohense	18	102.155	0.00667293
B. kashiwanohense	18	94.0608	0.0666721
B. kashiwanohense	30	976.491	0.0253871
B. kashiwanohense	18	40.5419	0.107891
B. kashiwanohense	6	447.238	0.00567394
B. kashiwanohense	3	692	0.000978171
B. kashiwanohense	3	134.994	0.0261836
B. kashiwanohense	12	424.752	0.119552
B. kashiwanohense	12	191.244	0.548265
B. kashiwanohense	24	330.109	0.0406429
B. kashiwanohense	12	281.903	0.00531279
B. kashiwanohense	12	521.601	0.00948055
B. kashiwanohense	3	999.378	0.000515382
B. kashiwanohense	0	726.991	0.0154474
B. kashiwanohense	6	265.741	0.0270577
B. kashiwanohense	1	1104.79	0.0198958
B. kashiwanohense	1	128.382	0.00880835
B. kashiwanohense	12	97.5675	0.0166954
B. kashiwanohense	12	270.262	0.0323296
B. kashiwanohense	12	62.56	0.072186
B. kashiwanohense	12	1356.77	0.00136136
B. kashiwanohense	12	856.766	0.011144
B. kashiwanohense	3	120.636	0.206942
B. kashiwanohense	12	45.037	0.00420477
B. kashiwanohense	18	419.965	0.20501
B. kashiwanohense	30	1076.17	0.00693532
B. kashiwanohense	1	577.934	0.000832815
B. kashiwanohense	3	66.108	0.00875181
B. kashiwanohense	12	2395.21	5.0018e-05
B. kashiwanohense	24	104.544	0.00463889
B. kashiwanohense	0	2198.33	0.00242834
B. kashiwanohense	12	467.738	0.00554379
B. kashiwanohense	6	3289.11	0.000340495
B. kashiwanohense	1	706.551	0.00905204
B. kashiwanohense	1	221.668	0.0047414
B. kashiwanohense	1	5360.08	0.00387151
B. kashiwanohense	12	613.191	0.0132921
B. kashiwanohense	12	52.6303	0.0353745
B. kashiwanohense	1	662.094	0.000932753
B. kashiwanohense	1	704.658	0.00898603
B. kashiwanohense	12	867.712	0.0908883
B. kashiwanohense	24	60.4251	0.250515
B. kashiwanohense	12	176.856	0.0259714
B. kashiwanohense	1	207.527	0.0106751
B. kashiwanohense	3	2749.97	0.00249339
B. kashiwanohense	6	2395.92	0.00439351
B. kashiwanohense	12	540.837	0.0121141
B. kashiwanohense	1	405.317	0.000447778
B. kashiwanohense	12	93.5896	0.00459128
B. kashiwanohense	12	365.031	0.0241642
B. kashiwanohense	24	1004.07	0.0106938
B. kashiwanohense	12	429.125	0.00459421
B. kashiwanohense	0	497.418	0.00373034
B. kashiwanohense	3	201.447	0.00366316
B. kashiwanohense	1	1173.86	0.00102878
B. kashiwanohense	1	744.053	0.000251205
B. kashiwanohense	12	11849.8	0.000812435
B. kashiwanohense	12	1107.13	0.00801232
B. kashiwanohense	3	221.693	0.0324937
B. kashiwanohense	12	1389.82	0.0165279
B. kashiwanohense	1	48.5315	0.0210132
B. kashiwanohense	1	89.497	9.85698e-05
B. kashiwanohense	1	119.663	0.00577762
B. kashiwanohense	18	147.189	0.00781363
B. kashiwanohense	6	1143.27	0.00167592
B. kashiwanohense	3	57.5204	0.0253756
B. kashiwanohense	1	296.418	0.00170924
B. kashiwanohense	24	290.716	0.000479749
B. kashiwanohense	24	443.57	0.000373409
B. kashiwanohense	12	179.791	0.0062987
B. kashiwanohense	12	378.456	0.0134704
B. kashiwanohense	12	1057.69	0.00655865
B. kashiwanohense	12	437.696	0.00867297
B. kashiwanohense	1	370.236	0.00152101
B. kashiwanohense	1	57.2739	0.186726
B. kashiwanohense	1	446.441	0.00549511
B. kashiwanohense	1	253.657	0.00922408
B. kashiwanohense	1	61.2627	0.0716308
B. kashiwanohense	1	2425.28	0.00246516
B. kashiwanohense	12	340.521	0.00790897
B. kashiwanohense	12	100.291	0.00213328
B. kashiwanohense	12	3439.27	0.00141984
B. kashiwanohense	1	2696	0.013116
B. kashiwanohense	18	68.8918	0.0315065
B. kashiwanohense	12	453.015	0.0289435
B. adolescentis	18	28.9315	0.021651
B. adolescentis	6	68.5729	0.00145426
B. adolescentis	18	230.541	0.109025
B. adolescentis	6	51.0672	0.0221311
B. adolescentis	1	3016.52	0.0350647
B. adolescentis	18	49.7213	0.127269
B. adolescentis	0	566.179	0.000582641
B. adolescentis	3	9568.49	0.000720997
B. adolescentis	0	474.301	0.0331186
B. adolescentis	24	120.669	0.0968044
B. adolescentis	1	914.232	0.00457251
B. adolescentis	1	462.522	0.000223977
B. adolescentis	1	259.071	0.0239822
B. adolescentis	1	218.142	0.08704
B. adolescentis	1	37.3489	0.0458804
B. adolescentis	1	161.253	0.00603156
B. adolescentis	12	44.2182	0.222034
B. adolescentis	1	438.668	0.0015192
B. adolescentis	12	31.653	0.024798
B. adolescentis	18	107.377	0.033934
B. adolescentis	24	264.004	0.0173052
B. adolescentis	12	303.346	0.210516
B. adolescentis	30	199.956	0.0587165
B. adolescentis	12	374.955	0.00409162
B. adolescentis	12	242.921	0.0230857
B. adolescentis	12	181.156	0.602044
B. adolescentis	12	201.048	0.493809
B. adolescentis	12	151.557	0.234964
B. adolescentis	36	125.809	0.406022
B. adolescentis	12	544.16	0.000511899
B. adolescentis	1	1570.63	0.000988979
B. adolescentis	1	427.527	0.0405608
B. adolescentis	1	83.7474	0.0899836
B. adolescentis	18	31.137	0.339005
B. adolescentis	1	788.909	0.00487114
B. adolescentis	1	329.06	0.00719822
B. adolescentis	12	235.483	0.00137526
B. adolescentis	12	240.559	0.0015402
B. adolescentis	3	532.567	0.000306457
B. adolescentis	3	79.6113	0.0579623
B. adolescentis	12	419.916	0.00381668
B. adolescentis	12	158.087	0.00687397
B. adolescentis	0	888.585	0.00534973
B. adolescentis	12	336.13	0.0278546
B. adolescentis	0	1040.67	0.000265597
B. adolescentis	24	64.6169	0.0102432
B. adolescentis	12	84.1518	0.0187487
B. adolescentis	3	799.316	0.000297581
B. adolescentis	12	1745.83	0.000927543
B. adolescentis	1	908.963	0.00497936
B. adolescentis	1	299.404	0.00244423
B. adolescentis	1	283.877	0.138247
B. adolescentis	1	1575.9	0.000459107
B. adolescentis	1	280.114	0.0530383
B. adolescentis	1	55.981	0.000535913
B. adolescentis	1	2017.74	0.00114156
B. adolescentis	1	240.97	0.00138794
B. adolescentis	12	448.773	0.00724247
B. adolescentis	12	140.198	0.00900124
B. adolescentis	1	2106.7	0.0129581
B. adolescentis	18	931.945	0.139173
B. adolescentis	12	278.383	0.00744387
B. adolescentis	18	212.106	0.0304679
B. adolescentis	30	251.585	0.230216
B. adolescentis	12	360.287	0.0927948
B. adolescentis	1	971.281	0.000307962
B. adolescentis	3	143.346	0.00265707
B. adolescentis	6	676.846	0.00312845
B. adolescentis	1	113.613	0.0937903
B. adolescentis	18	104.824	0.00382205
B. adolescentis	6	502.86	0.00136166
B. adolescentis	6	74.6545	0.050692
B. adolescentis	6	387.667	0.00622719
B. adolescentis	12	284.188	0.00692201
B. adolescentis	30	34.7753	0.392282
B. adolescentis	1	50.4709	0.00178436
B. adolescentis	0	224.435	0.176567
B. adolescentis	24	121.872	0.0286801
B. adolescentis	12	891.187	0.000656628
B. adolescentis	12	221.605	0.113202
B. adolescentis	24	64.8155	0.204236
B. adolescentis	12	104.776	0.0173509
B. adolescentis	24	29.8227	0.425638
B. adolescentis	3	507.497	0.00842689
B. adolescentis	3	584.022	0.0147938
B. adolescentis	0	613.98	0.00156919
B. adolescentis	12	550.186	0.00124428
B. adolescentis	1	645.631	0.00141922
B. adolescentis	1	196.86	0.00291059
B. adolescentis	1	425.515	0.000206466
B. adolescentis	1	361.422	0.00163775
B. adolescentis	1	136.425	0.00703254
B. adolescentis	1	98.7784	0.00241341
B. adolescentis	1	303.118	0.00121135
B. adolescentis	1	95.5557	0.0815387
B. adolescentis	1	435.221	0.000385181
B. adolescentis	1	17718.1	0
B. adolescentis	1	67.6578	0.0542884
B. adolescentis	1	994.751	0.00589129
B. adolescentis	12	269.081	0.00366169
B. adolescentis	12	274.801	0.00303824
B. adolescentis	1	141.921	0.00843039
B. adolescentis	12	292.238	0.0342656
B. adolescentis	1	166.899	0.000340323
B. adolescentis	1	4004.47	0.00143505
B. adolescentis	12	85.1172	0.0456175
B. adolescentis	1	161.246	0.025348
B. adolescentis	3	758.966	0.000814171
B. adolescentis	18	372.495	0.0923968
B. adolescentis	12	1413.78	0.0034844
B. adolescentis	12	445.478	0.00839701
B. adolescentis	6	460.217	0.00207065
B. adolescentis	18	93.655	0.0136113
B. adolescentis	6	74.7465	0.0107562
B. adolescentis	18	180.557	0.0186974
B. adolescentis	6	198.941	0.00121787
B. adolescentis	6	103.585	0.0298275
B. adolescentis	3	1732.97	0.000305675
B. adolescentis	6	1077.34	0.000854904
B. adolescentis	12	155.142	0.00582475
B. adolescentis	24	30.6366	0.0268683
B. adolescentis	24	196.449	0.00878792
B. adolescentis	12	40.582	0.0242549
B. adolescentis	24	136.274	0.0016193
B. adolescentis	12	32.4487	0.0431046
B. adolescentis	0	679.224	0.0519637
B. adolescentis	24	102.678	0.0603962
B. adolescentis	0	105.105	0.0340666
B. adolescentis	3	3273.31	0.00215554
B. adolescentis	12	663.349	0
B. adolescentis	12	994.009	0.0204348
B. adolescentis	1	97.9894	0.00566031
B. adolescentis	1	1557.58	0.00515203
B. adolescentis	1	85.2607	0.0098371
B. adolescentis	1	246.523	0.0550086
B. adolescentis	1	1527.51	0.14402
B. adolescentis	1	13586.7	0
B. adolescentis	12	43.4626	0.221796
B. adolescentis	18	862.296	0.00399498
B. adolescentis	24	83.0629	0.0228755
B. adolescentis	18	2042.33	0.000513462
B. adolescentis	12	617.728	0.0182415
B. adolescentis	12	451.573	0.00123221
B. adolescentis	18	109.281	0.0279677
B. adolescentis	6	107.408	0.0197639
B. adolescentis	1	1195.63	0.00316458
B. adolescentis	1	80.9683	0.0292818
B. adolescentis	6	204.179	0.0186298
B. adolescentis	1	112.741	0.0353903
B. adolescentis	30	45.8203	0.0814726
B. adolescentis	12	1169.26	0.00254627
B. adolescentis	24	884.328	0.155247
B. adolescentis	0	5869.9	5.38364e-05
B. adolescentis	24	56.2695	0.0375057
B. adolescentis	3	237.311	0.00290913
B. adolescentis	12	418.892	0.00386798
B. adolescentis	24	43.2472	0.101787
B. adolescentis	3	38.0691	0.216447
B. adolescentis	12	141.983	0.0287746
B. adolescentis	6	988.066	0.0115891
B. adolescentis	1	2931.14	0.000490252
B. adolescentis	1	2168.73	0.000926583
B. adolescentis	1	298.67	0.0558539
B. adolescentis	1	567.045	0.000501348
B. adolescentis	1	2684.52	5.09152e-05
B. adolescentis	1	1076.62	0.00280372
B. adolescentis	1	4219.75	0.00425456
B. adolescentis	1	1949.62	0.000105348
B. adolescentis	12	40.3902	0.333916
B. adolescentis	18	417.826	0.000651932
B. adolescentis	1	297.701	0.035017
B. adolescentis	12	403.512	0.0943081
B. adolescentis	6	1976.94	0.00522976
B. adolescentis	18	66.845	0.105458
B. adolescentis	12	138.33	0.0300337
B. adolescentis	18	42.9669	0.20471
B. adolescentis	1	28.1858	0.0315476
B. adolescentis	3	179.344	0.00337113
B. adolescentis	3	1627.13	0.000681371
B. adolescentis	1	1807.85	0.000317584
B. adolescentis	3	208.357	0.00128374
B. adolescentis	12	23.0386	0.221652
B. adolescentis	18	59.4673	0.524315
B. adolescentis	6	107.707	0.0166327
B. adolescentis	18	43.1248	0.0485585
B. adolescentis	12	335.909	0.045939
B. adolescentis	6	78.2075	0.00959486
B. adolescentis	6	57.4438	0.0300459
B. adolescentis	18	55.9014	0.268093
B. adolescentis	18	126.757	0.0141054
B. adolescentis	12	86.3122	0.022615
B. adolescentis	3	180.381	0.0997187
B. adolescentis	3	210.89	0.000651986
B. adolescentis	3	221.926	0.038801
B. adolescentis	18	120.724	0.0382163
B. adolescentis	12	175.03	0.00951243
B. adolescentis	12	496.653	0.00519082
B. adolescentis	12	108.827	0.00635087
B. adolescentis	3	1728.65	0.0027078
B. adolescentis	0	1255.59	0.00133301
B. adolescentis	12	130.935	0.0135754
B. adolescentis	12	232.023	0.000964505
B. adolescentis	24	135.112	0.327652
B. adolescentis	24	53.1243	0.095587
B. adolescentis	3	122.427	0.00352816
B. adolescentis	3	1127.11	0.00086697
B. adolescentis	0	79.2593	0.0278743
B. adolescentis	1	316.756	0.00529562
B. adolescentis	1	62.7327	0.00711782
B. adolescentis	1	1844.37	0.00252751
B. adolescentis	1	700.405	0.00207038
B. adolescentis	1	1832.66	0.000747986
B. adolescentis	12	800.99	0.000511285
B. adolescentis	12	278.637	0.000998549
B. adolescentis	12	1219.69	0.0044108
B. adolescentis	12	73.9675	0.015044
B. adolescentis	1	1529.38	0.000308034
B. adolescentis	12	117.993	0.00349741
B. adolescentis	12	629.423	0.00020644
B. adolescentis	12	157.155	0.00490777
B. adolescentis	30	220.997	0.475128
B. adolescentis	12	275.04	0.0607658
B. adolescentis	12	556.727	0.00453305
B. adolescentis	1	228.127	0.00957464
B. adolescentis	6	321.005	0.00270599
B. adolescentis	6	136.422	0.00178845
B. adolescentis	6	124.17	0.00631368
B. adolescentis	1	322.196	0.0176354
B. adolescentis	1	104.461	0.0419465
B. adolescentis	1	283.535	0.141335
B. adolescentis	3	233.799	0.000359391
B. adolescentis	6	1608.05	0.00233219
B. adolescentis	12	1194.83	0.00438584
B. adolescentis	1	189.585	0.0159908
B. adolescentis	18	458.354	0.0502006
B. adolescentis	24	557.098	0.115631
B. adolescentis	24	40.3561	0.00909522
B. adolescentis	12	1218.43	0.00532137
B. adolescentis	12	2050.73	0.000596312
B. adolescentis	0	216.216	0.00227432
B. adolescentis	24	254.862	0.0165227
B. adolescentis	0	1273.71	0.000845139
B. adolescentis	24	768.468	0.243958
B. adolescentis	0	2023.23	0.000787835
B. adolescentis	3	298.364	0.00378569
B. adolescentis	3	1872.75	0.00172423
B. adolescentis	1	829.168	0.0151736
B. adolescentis	1	160.982	0.00134465
B. adolescentis	1	450.276	0.0074317
B. adolescentis	1	374.553	0.00139896
B. adolescentis	1	639.32	0.0292169
B. adolescentis	1	77.7718	0.163587
B. adolescentis	1	872.562	0.00025085
B. adolescentis	1	3565.28	5.0418e-05
B. adolescentis	1	2042.26	0.00207605
B. adolescentis	1	505.006	0.00299041
B. adolescentis	1	791.614	0.0515465
B. adolescentis	1	4569.06	0
B. adolescentis	12	316.325	0.030996
B. adolescentis	12	5534.69	0.00335326
B. adolescentis	12	152.832	0.00915098
B. adolescentis	12	133.538	0.0198286
B. adolescentis	6	396.795	0.166871
B. adolescentis	18	365.839	0.0225062
B. adolescentis	24	92.7781	0.186734
B. adolescentis	18	113.09	0.0371987
B. adolescentis	3	175.373	0.00316419
B. adolescentis	18	99.9345	0.0791563
B. adolescentis	18	54.703	0.131649
B. adolescentis	18	137.973	0.0134317
B. adolescentis	1	143.017	0.00214924
B. adolescentis	1	1024.84	0.00858649
B. adolescentis	18	31.9677	0.200006
B. adolescentis	1	323.618	0.00130054
B. adolescentis	3	94.2715	0.00230268
B. adolescentis	3	412.145	0.00133355
B. adolescentis	0	790.911	0.04301
B. adolescentis	12	66.1881	0.0542211
B. adolescentis	24	81.8084	0.0103252
B. adolescentis	24	85.8879	0.321179
B. adolescentis	24	117.1	0.0378343
B. adolescentis	12	995.863	0.00330831
B. adolescentis	12	106.309	0.00314431
B. adolescentis	3	884.464	0.000410275
B. adolescentis	0	178.177	0.000214407
B. adolescentis	1	938.987	0.00200117
B. adolescentis	1	950.113	0.00103352
B. adolescentis	1	220.312	0
B. adolescentis	1	8208.3	0.000143122
B. adolescentis	1	226.12	0.0656659
B. adolescentis	12	65.1466	0.0183196
B. adolescentis	18	775.155	0.00469719
B. adolescentis	12	71.315	0.0145954
B. adolescentis	12	970.809	0.00271013
B. adolescentis	1	492.437	0.000145671
B. adolescentis	12	90.3741	0.0131746
B. adolescentis	12	1827.77	0.0168995
B. adolescentis	12	1234.26	0.00770007
B. adolescentis	12	111.426	0.00360962
B. adolescentis	12	1246.93	0.00295658
B. adolescentis	18	189.719	0.170537
B. adolescentis	18	620.144	0.13709
B. adolescentis	30	60.6343	0.400814
B. adolescentis	18	104.065	0.729967
B. adolescentis	18	131.263	0.235335
B. adolescentis	6	854.339	0.000102366
B. adolescentis	1	82.4661	0.0482509
B. adolescentis	3	1228.1	0.000628795
B. adolescentis	1	366.805	0.000557167
B. breve	6	557.499	0.0213116
B. breve	1	12858.4	0.00041498
B. breve	12	473.279	0.0190215
B. breve	6	1489.03	0.0553228
B. breve	12	982.578	0.0010713
B. breve	6	443.587	0.0235581
B. breve	6	384.863	0.0290444
B. breve	12	170.986	0.0527649
B. breve	3	126.541	0.00531174
B. breve	3	340.715	5.0407e-05
B. breve	1	598.396	9.93114e-05
B. breve	1	2418.25	9.8834e-05
B. breve	1	996.094	0.00149587
B. breve	1	5472.63	0.00103735
B. breve	1	300.431	0.00209522
B. breve	1	934.113	0.00200932
B. breve	3	3349.95	0.0053747
B. breve	3	68.7588	0.083423
B. breve	1	1015.36	0.00151417
B. breve	6	344.047	0.00110422
B. breve	1	210.119	0.00911709
B. breve	3	928.812	0.000743298
B. breve	1	5089.48	0.000298474
B. breve	6	664.614	0.00146653
B. breve	3	416.25	0.00549537
B. breve	1	8136.89	0
B. breve	3	1900.44	0.0695792
B. breve	3	2696.84	0.178869
B. breve	12	187.434	0.00311404
B. breve	3	2981.54	0.00197479
B. breve	24	57.7719	0.0626277
B. breve	12	460.514	0.0019706
B. breve	3	372.092	0.00283032
B. breve	0	18761.1	0.00026018
B. breve	0	3188.97	0.198905
B. breve	3	3653.22	0.0061851
B. breve	3	9347.37	0.00484323
B. breve	1	11402.1	0.000712802
B. breve	6	5926.71	0.000524208
B. breve	6	7230.21	0
B. breve	1	115.218	0.000504061
B. breve	3	90.0777	0.0111443
B. breve	0	1686.84	0.000149341
B. breve	1	37.9526	0.0438345
B. breve	1	6003.83	0.000107143
B. breve	1	6177.61	0.000148638
B. breve	1	3328.5	4.86884e-05
B. breve	1	605.569	0.0124218
B. breve	1	1508.56	0.00276049
B. breve	1	8467.79	0.00149234
B. breve	1	5643.37	0.00149962
B. breve	1	16193.7	0.000813103
B. breve	1	25423.8	0.00196045
B. breve	1	2521.77	0.00381492
B. breve	1	1396.67	0.0058364
B. breve	1	1880.69	0.0119131
B. breve	1	11810.3	0.000754211
B. breve	1	13489.5	0.000197796
B. breve	1	303.815	0.0165745
B. breve	1	4030.3	0.00170158
B. breve	1	1787.22	0.00841521
B. breve	1	5240.95	0.00731411
B. breve	1	9878.17	0.000343282
B. breve	1	3859.51	0.000203251
B. breve	1	13457.6	0
B. breve	1	7054.88	0.000325934
B. breve	1	6713.11	0.000671937
B. breve	1	2756.41	0.00872612
B. breve	1	1474.84	0.00162165
B. breve	1	3759.43	0.00077304
B. breve	12	64.4877	0.0227343
B. breve	6	1035.48	0.00357744
B. breve	12	94.2387	0.0874098
B. breve	12	205.704	0.024443
B. breve	12	198.318	0.0873878
B. breve	1	4545.64	0.000680421
B. breve	12	273.791	0.0280012
B. breve	12	500.284	0.062141
B. breve	6	4410.64	0.00213833
B. breve	1	1369.94	0.014268
B. breve	12	137.386	0.273867
B. breve	12	119.308	0.0136555
B. breve	12	47.6194	0.0460779
B. breve	18	45.5916	0.0806374
B. breve	12	197.61	0.028906
B. breve	12	2713.81	0.000570167
B. breve	12	1126.9	0.0154544
B. breve	12	161.966	0.0155512
B. breve	12	211.53	0.00761102
B. breve	12	4858.01	0.00145121
B. breve	12	664.884	0.000314228
B. breve	12	1827.52	0.0224826
B. breve	12	5230.28	0.000731771
B. breve	6	3153.88	0.0233143
B. breve	12	2186.12	0.00466776
B. breve	12	961.49	0.0534635
B. breve	6	1779.49	0.00230048
B. breve	12	130.761	0.0857674
B. breve	3	1026.28	0.00119733
B. breve	6	4312.38	0.00108765
B. breve	6	355.384	0.00573198
B. breve	6	233.96	0.0204551
B. breve	6	1127.74	0.0324935
B. breve	6	1631.65	0.0560677
B. breve	12	2490.66	0.0345244
B. breve	12	1159.27	0.241256
B. breve	6	298.22	0.0474138
B. breve	6	406.827	0.118204
B. breve	12	331.618	0.0865845
B. breve	6	662.021	0.00260402
B. breve	1	742.981	0.000297242
B. breve	1	336.054	0.00189761
B. breve	30	100.174	0.277503
B. breve	6	155.043	0.0169767
B. breve	6	6720.75	0.000665766
B. breve	18	95.23	0.0319202
B. breve	3	2324.03	0.0208735
B. breve	3	583.029	0.00328438
B. breve	3	1410.71	0.000576768
B. breve	3	3047.58	4.86932e-05
B. breve	24	1219.47	0.0234917
B. breve	3	7661.19	0.00192536
B. breve	3	6828.49	0.000817847
B. breve	0	4841.03	0.000807148
B. breve	3	12795.1	0.00285171
B. breve	3	8257.04	0.000201554
B. breve	12	450.676	0.0283182
B. breve	12	64.9293	0.0126432
B. breve	1	96.114	0.00311884
B. breve	6	1673.54	0.00462717
B. breve	1	3605.45	0.000350614
B. breve	3	2128.43	0.000100683
B. breve	3	286.556	0.000402219
B. breve	0	159.994	0.00188565
B. breve	0	49.2934	0.000151557
B. breve	1	271.015	0.000832555
B. breve	1	4982.3	0.0013966
B. breve	1	11356.9	0.00111923
B. breve	1	11544.4	0.0048642
B. breve	1	18606.9	0.00193023
B. breve	1	3331.54	0.0024849
B. breve	1	12707.5	0
B. breve	1	6707.8	0.000593752
B. breve	1	13305.3	0.000766463
B. breve	1	5907.31	0.000529118
B. breve	1	1378.25	0.0152304
B. breve	1	2101.91	0.0304086
B. breve	1	4516.37	0
B. breve	1	5589.14	0.000417931
B. breve	1	2949.76	0.000813875
B. breve	1	2083.98	0.00531399
B. breve	1	18904.3	0
B. breve	1	2395.3	0.00127256
B. breve	1	18575.5	0.00151949
B. breve	1	8884.97	0.00237463
B. breve	1	31083.1	0.0014942
B. breve	1	390.379	0.000739267
B. breve	1	140.263	0.00869153
B. breve	1	4222.78	0.0832806
B. breve	1	11745	0.00149736
B. breve	12	1895.4	0.0127033
B. breve	12	36.0562	0.0725422
B. breve	12	1542.57	0.00775328
B. breve	12	1764.84	0.0346638
B. breve	12	498.669	0.00718186
B. breve	12	81.4259	0.0202346
B. breve	1	5187.46	0.168803
B. breve	1	1809.77	0.0121107
B. breve	1	695.841	5.01802e-05
B. breve	12	113.902	0.076683
B. breve	12	224.226	0.00138759
B. breve	12	530.605	0.00160699
B. breve	12	838.441	0.157957
B. breve	12	179.492	0.108696
B. breve	18	151.774	0.152804
B. breve	12	1816.97	0.000672055
B. breve	12	494.289	0.0707697
B. breve	18	138.886	0.0355168
B. breve	1	6504.16	0.000102831
B. breve	1	737.384	0.00612763
B. breve	1	1013.93	0.0119862
B. breve	3	725.667	0.0327745
B. breve	6	166.751	0.00416128
B. breve	6	624.269	0.00327386
B. breve	12	1390.98	0.0239622
B. breve	6	834.515	0.00307043
B. breve	3	586.223	0.00946682
B. breve	6	1347.84	0.0014242
B. breve	12	229.137	0.117625
B. breve	12	555.311	0.0208655
B. breve	1	3979.53	0.00102786
B. breve	3	1248.95	0.197032
B. breve	6	1798.47	0.00657664
B. breve	3	1744.77	0.00295995
B. breve	6	1632.89	0.310259
B. breve	3	3842.23	0.00101849
B. breve	12	266.614	0.0411627
B. breve	12	688.279	0.00254979
B. breve	1	356.127	0.000148852
B. breve	1	1436.03	0.00157926
B. breve	1	71.4249	0.00264873
B. breve	0	1047.47	0.000695739
B. breve	3	796.12	0.000245272
B. breve	6	5702.26	0.000663605
B. breve	6	720.925	0.0250557
B. breve	1	971.259	0.0139601
B. breve	1	6724.37	0
B. breve	6	897.601	0.00333618
B. breve	6	557.485	0.0003427
B. breve	12	293.099	0.00282394
B. breve	12	273.72	0.0100274
B. breve	0	12025.7	0.0022635
B. breve	12	402.405	0.0236262
B. breve	0	1946.11	0.000730231
B. breve	3	470.534	0.0428476
B. breve	0	42249.9	0
B. breve	0	8539.64	0.000209938
B. breve	0	5238.58	0.000704197
B. breve	3	8185.64	0.000636201
B. breve	0	16180.3	0.000192507
B. breve	12	192.603	0.00248511
B. breve	3	4463.95	0.00748371
B. breve	1	419.543	0.00414348
B. breve	1	95.0525	0.00453329
B. breve	1	1263.47	0.206368
B. breve	1	2615.41	0
B. breve	1	340.397	0.00175239
B. breve	1	6205.72	0.000740338
B. breve	1	11860.3	0.000759093
B. breve	1	10810.6	0.00194643
B. breve	1	29302.9	0
B. breve	1	6398.74	0.000763002
B. breve	1	3180.6	0
B. breve	1	6760.31	0
B. breve	1	3319.72	0.000290242
B. breve	1	2723.69	0.000442
B. breve	1	11733.6	0
B. breve	1	9965.27	0.000466671
B. breve	1	3878.09	0.000385118
B. breve	1	16816.7	0.000405121
B. breve	1	6586.32	0.00113942
B. breve	1	13370.7	0.00146847
B. breve	1	581.426	0.000510724
B. breve	1	3325.18	0.000480428
B. breve	1	11068.7	0.00153837
B. breve	1	4198.16	0.00164471
B. breve	1	12909.7	0.000752987
B. breve	12	314.042	0.341811
B. breve	12	65.2384	0.000456784
B. breve	12	2440.01	0.00403723
B. breve	12	499.095	0.00528928
B. breve	12	2667.16	0.00357239
B. breve	12	221.649	0.00419551
B. breve	12	1194.99	0.000829247
B. breve	12	249.439	0.0781889
B. breve	12	1555.53	0.00600057
B. breve	12	41.114	0.0146597
B. breve	12	3365.43	0.0013181
B. breve	12	751.215	0.181591
B. breve	1	5380.9	0.00130748
B. breve	12	2263.82	0.00103021
B. breve	1	7739.15	0.00179714
B. breve	1	11911.4	9.86112e-05
B. breve	12	137.116	0.0599059
B. breve	12	214.622	0.0348788
B. breve	12	621.291	0.0265146
B. breve	12	727.211	0.00142976
B. breve	12	539.886	0.2171
B. breve	12	383.741	0.0241912
B. breve	12	1290.61	0.0220797
B. breve	12	2537.42	0.00321874
B. breve	18	331.868	0.0510522
B. breve	3	279.483	0.0521523
B. breve	1	858.473	0.00279549
B. breve	1	2285.86	0.000744572
B. breve	3	773.431	0.0155398
B. breve	1	754.487	0.000412552
B. breve	3	151	0.16235
B. breve	3	5970.84	9.50029e-05
B. breve	6	319.68	0.0133994
B. breve	6	1569.62	0.146743
B. breve	18	77.283	0.136843
B. breve	6	156.491	0.00878389
B. breve	18	145.748	0.0200278
B. breve	6	615.453	0.0101182
B. breve	1	6874.18	0.000254802
B. breve	6	576.179	0.10034
B. breve	6	1068.51	0.0290326
B. breve	6	367.2	0.163707
B. breve	6	767.556	0.00281944
B. breve	3	400.471	0.000452454
B. breve	12	225.906	0.0168333
B. breve	12	143.731	0.0217756
B. breve	6	887.488	0.023463
B. breve	12	719.161	0.0711416
B. breve	12	428.173	0.253147
B. breve	1	881.149	4.77756e-05
B. breve	3	709.871	5.00187e-05
B. breve	1	163.007	0.00129908
B. breve	1	988.705	0.00199676
B. breve	30	226.733	0.188766
B. breve	1	4115.28	0.000206378
B. breve	1	696.54	0.00655904
B. breve	1	1903.8	0.00115567
B. breve	0	235.052	0.00203266
B. breve	3	1241.41	0.000149799
B. breve	12	137.345	0.198838
B. breve	3	401.206	0.000452111
B. breve	1	4155.88	0.00210092
B. breve	3	2177.92	5.06738e-05
B. breve	1	8135.46	0
B. breve	3	1799.44	0.000675568
B. breve	3	1682.78	0.000538858
B. breve	0	19877	0
B. breve	3	906.377	0.00034192
B. breve	12	1921.9	0.000928355
B. breve	0	2632.6	0.00273495
B. breve	3	1994	0.0120997
B. breve	3	12772.4	0.000684509
B. breve	3	976.319	0.00739086
B. breve	24	795.384	0.01853
B. breve	12	231.685	0.0399404
B. breve	0	22085.5	0.000291863
B. breve	0	10205	0.00102528
B. breve	3	1551.72	0.00123685
B. breve	3	6336.17	0.000102598
B. breve	3	2473.68	0.00428019
B. breve	3	76.286	0.00702204
B. breve	0	1301.84	0.000815179
B. breve	1	39.0069	0.0280199
B. breve	1	11852	0
B. breve	1	6934.05	0
B. breve	1	14582.2	0.00153435
B. breve	1	3807.65	0.00151642
B. breve	1	2514.16	0.283437
B. breve	1	8639.93	0.00192554
B. breve	1	8096.3	0
B. breve	1	7255.69	5.0671e-05
B. breve	1	1748	0.00540454
B. breve	1	5599.11	0.000182302
B. breve	1	6798.83	0.00119117
B. breve	1	4659.39	0.00026815
B. breve	1	9995.79	0.000257259
B. breve	1	10710	4.90154e-05
B. breve	1	2258.78	0.0124453
B. breve	1	280.351	0.119008
B. breve	1	5334.86	0.000196637
B. breve	1	6327.49	0.000884921
B. breve	1	3187.62	0.00563917
B. breve	1	622.441	0.00559227
B. breve	1	3901.19	0.000829379
B. breve	1	183.158	0.000947925
B. breve	1	2053.41	0
B. breve	1	3937.15	0.000297803
B. breve	1	428.546	0
B. breve	1	639.168	0.0119802
B. breve	1	949.887	0.000243623
B. breve	1	1076.19	0.000148129
B. breve	12	96.3525	0.107483
B. breve	12	274.328	0.119888
B. breve	12	2729.79	0.0052738
B. breve	12	177.648	0.0214038
B. breve	12	582.549	0.0014415
B. breve	1	18200.2	0.000393038
B. breve	1	2549.35	0.00062874
B. breve	1	13122.2	0.000247837
B. breve	12	1037.06	0
B. breve	12	348.725	0.0206918
B. breve	12	39.9035	0.334675
B. breve	12	457.061	0.00203293
B. breve	12	694.254	0.11674
B. breve	12	6889.88	0.000690654
B. breve	6	9244.9	0
B. breve	3	659.799	0.0461861
B. breve	24	102.735	0.11801
B. breve	3	1006.26	0.000101464
B. breve	18	85.6372	0.0635394
B. breve	1	16630	0.00269252
B. breve	6	1089.37	0.0232344
B. breve	1	4610.08	0.00201182
B. breve	6	2555.24	0.00308323
B. breve	6	3558.13	0.00268523
B. breve	18	923.718	0.00130482
B. breve	6	68.9784	0.00394185
B. breve	3	9370.23	0.00418677
B. breve	6	3818.31	0.00330444
B. breve	12	358.569	0.0627771
B. breve	6	399.757	0.0673534
B. breve	12	343.151	0.0609869
B. breve	12	1783.24	0.00612713
B. breve	6	1574.7	0.00178584
B. breve	6	694.228	0.0303099
B. breve	3	2020.09	0.0293209
B. breve	6	469.897	0.0804912
B. breve	1	5112.97	0.00168597
B. breve	6	659.402	0.0685086
B. breve	12	979.975	0.00126305
B. breve	6	1356.9	0.00162393
B. breve	1	1292.33	0
B. breve	1	11688.7	5.00166e-05
B. breve	1	3630.2	0
B. breve	3	198.616	0.0013497
B. breve	30	194.314	0.182871
B. breve	1	596.882	0.0214824
B. breve	1	3791.51	0.000933636
B. breve	0	1171.48	0.00142985
B. breve	1	9722.53	0.000457144
B. breve	6	86.9625	0.014101
B. breve	1	568.768	0.00294293
B. breve	6	1158.13	0.00599443
B. breve	12	255.805	0.0973236
B. breve	6	521.913	0.000699715
B. breve	6	1489.55	0.000203453
B. breve	1	401.221	0.0150855
B. breve	3	723.62	0.00521873
B. breve	3	7381.64	0.000520847
B. breve	0	8899.67	0.000251984
B. breve	0	616.926	0.033905
B. breve	12	124.662	0.00972387
B. breve	12	122.808	0.00164615
B. breve	12	163.772	0.00269583
B. breve	12	1181.61	0.0136002
B. breve	3	1993.45	0.178888
B. breve	3	3700.68	0.000150997
B. breve	3	4602.62	0.0912389
B. breve	3	8024.43	0.00198464
B. breve	12	155.715	0.0922567
B. breve	3	2910.43	0.00503427
B. breve	0	2455.7	0
B. breve	3	4928.2	0.00231602
B. breve	1	231.691	0.000743643
B. breve	6	1497.71	0.0032149
B. breve	1	819.357	0.000672723
B. breve	1	1764.58	0
B. breve	3	2251.55	5.00228e-05
B. breve	0	54.1622	0.000453932
B. breve	0	453.436	0
B. breve	3	2064.38	0.00128731
B. breve	3	2951.01	0.00157645
B. breve	1	132.85	0.024583
B. breve	1	9302.87	0
B. breve	1	17941.7	9.89639e-05
B. breve	1	3094.26	0.00200411
B. breve	1	1832.84	0.000507896
B. breve	1	3905.03	0.00274198
B. breve	1	15933.7	0.00152426
B. breve	1	226.997	0.00367458
B. breve	1	12289.7	0.000754894
B. breve	1	1316.13	0.0108502
B. breve	1	1209.12	0.0206906
B. breve	1	2777.42	0.00143787
B. breve	1	2708.03	0.00135577
B. breve	1	2466.26	0.000916346
B. breve	1	8382.08	4.52342e-05
B. breve	1	7018.83	0.00261178
B. breve	1	7990.12	0.00221014
B. breve	1	8405.21	0.00141859
B. breve	1	14284.2	0.00113804
B. breve	1	666.908	4.99117e-05
B. breve	1	138.405	0.00562345
B. breve	1	15801.9	4.90997e-05
B. breve	1	1282.3	0.00100961
B. breve	1	1229.87	0.245084
B. breve	1	14333	0.000878896
B. breve	1	15132.6	0.000296774
B. breve	1	6052.01	0.000872198
B. breve	1	2675.75	0.017414
B. breve	1	484.503	0.00353428
B. breve	12	930.966	0.0136214
B. breve	12	60.2795	0.105013
B. breve	12	244.999	0.0685637
B. breve	12	2667.46	0.00259451
B. breve	6	10909.7	0.00379729
B. breve	12	1672.13	0.000779446
B. breve	12	64.6292	0.150018
B. breve	12	39.192	0.20181
B. breve	12	2542.12	0.016104
B. breve	12	1144.66	0.242776
B. breve	12	83.1487	0.0182548
B. breve	1	19912.7	0.000417053
B. breve	1	7291.39	0
B. breve	1	3216.65	0.00585592
B. breve	6	142.256	0.0763274
B. breve	12	180.164	0.0247792
B. breve	12	301.801	0.0161798
B. breve	12	91.8922	0.284879
B. breve	6	580.093	0.00107585
B. breve	12	2948.8	0.00356478
B. breve	1	2930.78	0.231351
B. breve	3	461.88	0.0289861
B. breve	6	350.08	0.0250958
B. breve	3	6274.99	0.000149378
B. breve	3	3097.82	0.00289414
B. breve	1	618.922	0.000196399
B. breve	3	231.792	0.0208837
B. breve	6	1367.49	0.0133875
B. breve	0	206.297	0.00651244
B. breve	6	886.34	0.0276811
B. breve	6	1182.3	0.0221381
B. breve	6	329.259	0.0286773
B. breve	6	36173.1	0.000463988
B. breve	3	2184.22	0.0199482
B. breve	3	799.746	0.00217143
B. breve	6	1161.12	0.00604276
B. breve	3	661.121	0.0895056
B. breve	6	354.802	0.33726
B. breve	12	243.912	0.0855463
B. breve	12	190.356	0.256657
B. breve	12	1596.52	0.0467852
B. breve	6	15127.9	0.0004596
B. breve	6	2447.58	0.000764135
B. breve	12	838.999	0.12654
B. breve	1	122.395	0.00377328
B. breve	3	782.672	4.92146e-05
B. breve	3	121.229	0.0304334
B. breve	1	3425.37	0.000155129
B. breve	1	1500.28	0.000394782
B. breve	12	1070.98	0.0187415
B. breve	6	2112.82	0.00187723
B. breve	12	116.659	0.593581
B. breve	3	1206.55	0.00248307
B. breve	3	2129.05	0.0322016
B. breve	6	391.528	0.0004438
B. breve	12	124.373	0.00866882
B. breve	0	8136.78	0.00166405
B. breve	3	4809.55	0.00342651
B. breve	3	7510.38	0.002408
B. breve	12	251.047	0.00233271
B. breve	12	1073.85	0.0317121
B. breve	12	1009.25	0.00104691
B. breve	24	246.703	0.0142121
B. breve	0	9386.81	0.000189635
B. breve	12	127.994	0.00198506
B. breve	3	8891.22	0.000285091
B. breve	0	12525.5	0.000197802
B. breve	0	468.768	0.0301398
B. breve	3	93.8386	0.0240864
B. breve	12	83.2047	0.0686283
B. breve	1	340.002	0.00627604
B. breve	6	1617.28	0.00014696
B. breve	1	4838.44	0.000719571
B. breve	1	123.195	0.00184703
B. breve	3	363.772	0.00226881
B. breve	3	318.487	0.000151959
B. breve	3	22.5639	0.0920927
B. breve	0	1582.69	0
B. breve	1	1037.81	0.0355301
B. breve	1	5471.37	5.34118e-05
B. breve	1	3255.09	0.173623
B. breve	1	3880.19	0.00148764
B. breve	1	19353.9	0.00141253
B. breve	1	1466.19	0.000899093
B. breve	1	2081.47	0.00300008
B. breve	1	5697.67	0.000181702
B. breve	1	9718.33	4.95767e-05
B. breve	1	1246.6	0.000714162
B. breve	1	7823.52	0.000572221
B. breve	1	161.705	0.0146787
B. breve	1	3458.54	0.00148767
B. breve	1	232.292	0.00427595
B. breve	1	13899.1	0.00143294
B. breve	1	5815.7	0.00145109
B. breve	1	9313.35	0.00178466
B. breve	1	114.01	0.00252764
B. breve	1	1922.26	0.00597323
B. breve	1	4324.45	0.00136556
B. breve	1	15337.6	0.000203362
B. breve	1	58.8304	0.291748
B. breve	1	25424.3	4.81007e-05
B. breve	1	2316.02	0.212582
B. breve	12	168.959	0.0257999
B. breve	12	285.489	0.00510348
B. breve	12	107.428	0.244643
B. breve	12	726.066	0.00922036
B. breve	12	806.675	0.00719394
B. breve	12	1509.04	0.00472199
B. breve	1	6584.59	0.00281458
B. breve	12	338.143	0.0327405
B. breve	12	1001.05	0.26464
B. breve	1	21759.8	0.00143563
B. breve	12	109.717	0.00641863
B. breve	6	509.577	0.247693
B. breve	12	1105.7	0.0341764
B. breve	12	351.105	0.254534
B. breve	6	16821.6	0.000705397
B. breve	12	5527.83	0.00277137
B. breve	18	442.888	0.00188498
B. breve	12	115.639	0.0350154
B. breve	3	641.088	0.00477978
B. breve	12	229.31	0.0763423
B. breve	3	7036.54	0.00364931
B. breve	3	246.65	0.0613449
B. breve	1	2469.72	0.00602556
B. breve	1	6769.83	0.00504831
B. breve	18	74.8838	0.177276
B. breve	1	19605.7	0.000869393
B. breve	18	117.604	0.00506901
B. breve	3	1637.83	0.00042633
B. breve	3	10081.4	0.000805345
B. breve	6	294.397	0.00613552
B. breve	12	823.588	0.00148141
B. breve	3	2487.21	0.0209389
B. breve	3	706.602	0.00400802
B. breve	6	2144.64	0.00184803
B. breve	6	689.142	0.0552975
B. breve	12	749.084	0.214213
B. breve	12	424.864	0.125433
B. breve	12	495.548	0.110548
B. breve	6	3216.85	0.00852372
B. breve	6	8217.85	0.00174738
B. breve	3	2373.37	0.0146365
B. breve	3	139.089	0.0224483
B. breve	3	735.623	0.000196176
B. breve	1	292.798	0
B. breve	1	308.086	0.000260319
B. breve	1	1909.36	4.99466e-05
B. breve	1	1152.35	0.00015002
B. breve	1	237.191	0.0625967
B. breve	6	2517.67	0.000197625
B. breve	6	702.954	0.0227967
B. breve	1	3899.88	0.00102758
B. breve	18	490.818	0.00852796
B. breve	3	6209.46	9.49767e-05
B. breve	0	24933.2	0
B. breve	12	528.579	0.071416
B. breve	12	77.3811	0.047306
B. breve	3	4739.75	0.00271282
B. breve	3	7670.22	0.000291109
B. breve	3	4170.24	0.00150901
B. breve	24	228.721	0.00788077
B. breve	3	1407.85	0.0128805
B. breve	12	485.249	0.0203662
B. breve	12	133.037	0.335926
B. breve	12	309.368	0.0175367
B. breve	3	10666.3	0.00110013
B. breve	12	411.596	0.00145224
B. breve	12	405.695	0.00109313
B. breve	3	2774.71	0.200085
B. breve	0	1089.16	0.0194406
B. breve	1	24.0527	0.000835227
B. breve	1	2790.07	0.00169099
B. breve	1	912.368	0.001924
B. breve	1	810.841	5.13479e-05
B. breve	1	319.552	5.11227e-05
B. breve	3	63.0906	0.0112278
B. breve	3	375.927	0.000200649
B. breve	0	2.6459	0.00982697
B. breve	3	823.783	0.00904492
B. breve	3	2861.7	0.000233263
B. breve	1	13226.8	0.00322128
B. breve	1	2153.13	0.0017477
B. breve	1	5847.34	0
B. breve	1	737.038	0.0033327
B. breve	1	6948.94	0.000198341
B. breve	1	2674.89	0.0257359
B. breve	1	1327.85	0.002627
B. breve	1	7449.52	0.00270577
B. breve	1	23754.8	0.000534723
B. breve	1	2209.98	0.01491
B. breve	1	2681.07	0.00145516
B. breve	1	2540.91	0.00142931
B. breve	1	16341.5	0.000137118
B. breve	1	13399.3	0.000148838
B. breve	1	12817.1	0.00126538
B. breve	1	4087.8	0.00137208
B. breve	1	14599.4	4.98679e-05
B. breve	1	7019.98	0.000240706
B. breve	1	1928.95	0.0223409
B. breve	1	2264.97	0.294474
B. breve	12	92.4759	0.073538
B. breve	12	259.579	0.000985252
B. breve	12	658.945	0.0135857
B. breve	12	244.772	0.0146998
B. breve	12	997.568	0.0372286
B. breve	12	39.07	0.0469594
B. breve	12	1833.52	0.0228624
B. breve	18	1144.62	0.00261114
B. breve	12	488.952	0.000541711
B. breve	12	439.55	0.0233842
B. breve	1	2497.48	0.371389
B. breve	1	573.281	0.00156055
B. breve	1	32561.4	0.000398339
B. breve	1	11760.9	0.000103063
B. breve	6	1584.7	0.0444422
B. breve	12	34.4942	0.108622
B. breve	12	76.1294	0.0175995
B. breve	12	2137.25	0.0140507
B. breve	12	4582.89	0.00472833
B. breve	18	286.747	0.0688691
B. breve	6	229.678	0.0232472
B. breve	12	2289.37	0.00060196
B. breve	24	2143.54	0.000352515
B. breve	3	1308.63	9.9497e-05
B. breve	1	6370.93	5.16595e-05
B. breve	1	382.13	0.00325188
B. breve	3	274.749	0.0187528
B. breve	12	407.4	0.0580634
B. breve	6	3189.05	0.0011721
B. breve	6	1129.67	0.00466739
B. breve	18	176.714	0.000607194
B. breve	6	1624.55	0.00954989
B. breve	12	233.887	0.378576
B. breve	12	2098.97	0.00761907
B. breve	6	2421.91	0.00249621
B. breve	6	2209.94	0.0170029
B. breve	6	1704.77	0.00110124
B. breve	3	1203.83	0.000199787
B. breve	1	6054.41	0.00100933
B. breve	12	389.732	0.143592
B. breve	3	3952.04	0.00305934
B. breve	6	2077.67	0.0319362
B. breve	1	694.982	0.000148708
B. breve	12	850.416	0.0443041
B. breve	6	1170.23	0.046684
B. breve	6	715.884	0.0133605
B. breve	1	179.207	0.00235979
B. breve	3	1617.98	0.00168577
B. breve	30	143.238	0.217125
B. breve	1	227.816	0.0470993
B. breve	6	79.0538	0.0127137
B. breve	12	87.6788	0.173472
B. breve	1	2192.08	9.79461e-05
B. breve	3	5097.9	0.000100914
B. breve	3	3425.7	9.77644e-05
B. breve	3	1062.67	0.000461948
B. breve	1	6535.34	4.86956e-05
B. breve	6	108.351	0.0660291
B. breve	24	624.034	0.0254152
B. breve	3	2486.72	0.000420796
B. breve	24	31.8371	0.00258234
B. breve	12	658.397	0.0117926
B. breve	12	118.675	0.0628694
B. breve	12	169.689	0.00702858
B. breve	12	105.476	0.0144018
B. breve	12	75.5547	0.0407869
B. breve	3	1552.74	0.272119
B. breve	12	86.7462	0.0267533
B. breve	12	566.784	0.0648091
B. breve	3	2325.36	0.00858311
B. breve	12	122.3	0.0120485
B. breve	24	131.645	0.0201181
B. breve	3	1595.67	0.263942
B. breve	12	58.3374	0.041102
B. breve	12	332.168	0.0199373
B. breve	1	365.133	0.00343617
B. breve	1	213.713	0.00317309
B. breve	6	438.6	0.000111288
B. breve	1	1446.14	0
B. breve	3	160.951	0.00265254
B. breve	0	96.3632	0.0313512
B. breve	3	2223.67	0.00194068
B. breve	1	3913.84	0.000245377
B. breve	1	11140	0
B. breve	1	176.014	0.00205486
B. breve	1	19335.3	0.00129396
B. breve	1	5595.39	0.00018161
B. breve	1	8173.43	4.96825e-05
B. breve	1	12641.9	0.000309587
B. breve	1	14435.1	4.90993e-05
B. breve	1	789.083	0.00503297
B. breve	1	2371.23	0.00967772
B. breve	1	2666.47	0.0360412
B. breve	1	3000.23	0.020498
B. breve	1	7339.87	0
B. breve	1	12657.1	0.000148838
B. breve	1	3559.24	0.000153764
B. breve	1	3994.39	5.13558e-05
B. breve	1	958.964	0.00186051
B. breve	1	10041.1	0.000989175
B. breve	1	6842.41	0
B. breve	1	1428.02	0.0177852
B. breve	1	17282.7	5.01046e-05
B. breve	1	1463.5	0.0063562
B. breve	1	8944.08	0
B. breve	1	4679.42	0.000199244
B. breve	1	6340.24	0.00121179
B. breve	1	425.107	0.000618563
B. breve	1	8905.63	0.000338982
B. breve	1	3669.03	0.00113401
B. breve	12	1385.84	0.00951005
B. breve	12	77.7969	0.195264
B. breve	12	510.86	0.00617544
B. breve	12	36.1106	0.122896
B. breve	12	10439.3	0
B. breve	12	2203	0.00612208
B. breve	12	1057.51	0.024679
B. breve	12	574.901	0.00678098
B. breve	12	44.4145	0.00588836
B. breve	12	637.089	0.0287963
B. breve	12	273.939	0.00799033
B. breve	1	17778.7	0.000548671
B. breve	1	19666.9	0.000929295
B. breve	1	7880.82	0
B. breve	1	3112.95	0.0231429
B. breve	12	545.111	0.0329252
B. breve	12	2088.03	0.00705936
B. breve	12	3611.25	0.00409722
B. breve	6	1790.63	0.000733164
B. breve	12	56.2595	0.108152
B. breve	12	570.075	0.0131848
B. breve	12	514.499	0.00403541
B. breve	18	87.9103	0.0028507
B. breve	12	332.446	0.237078
B. breve	12	1009.7	0.00457255
B. breve	3	733.41	0.161037
B. breve	3	66.2078	0.0278142
B. breve	12	104.616	0.18873
B. breve	12	319.693	0.114776
B. breve	3	3478.25	0.00422124
B. breve	3	1545.41	0.0298974
B. infantis	6	2028.24	0.275179
B. infantis	6	845.494	0.00924581
B. infantis	6	2892.39	0.00853105
B. infantis	6	7867.09	0.00647777
B. infantis	6	3616.95	0.0116158
B. infantis	6	3040.99	0.018057
B. infantis	6	5072.65	0.0029212
B. infantis	1	9665.63	0.00123538
B. infantis	1	2809.32	0.000542452
B. infantis	3	468.628	0.331777
B. infantis	3	6478.58	0.000134617
B. infantis	3	1645.38	0.249588
B. infantis	3	1889.76	0.124906
B. infantis	3	10149.7	0.00272829
B. infantis	1	1503.82	0.00726855
B. infantis	1	13380.6	0.00383794
B. infantis	1	790.466	0.00221358
B. infantis	1	4794.3	0.00447778
B. infantis	1	10682.3	0.0026936
B. infantis	1	5568.95	0.00640393
B. infantis	1	14237.2	0.00065125
B. infantis	12	577.193	0.0109269
B. infantis	12	1631.11	0.00092321
B. infantis	12	1031.11	0.00310374
B. infantis	12	275.882	0.0134587
B. infantis	12	1362.29	0.0128501
B. infantis	12	3547.63	0.00156832
B. infantis	12	5917.36	0.0051584
B. infantis	12	3367.07	0.00600757
B. infantis	12	2499.48	0.0179487
B. infantis	12	3539.81	0.00422341
B. infantis	12	6955.96	0.00237099
B. infantis	12	11373.1	0.00311318
B. infantis	6	6325.8	0.00269745
B. infantis	6	2298.47	0.00416888
B. infantis	6	214.295	0.00952152
B. infantis	6	4382.91	0.00977517
B. infantis	3	721.496	0.00630314
B. infantis	1	10744.3	0.000819946
B. infantis	1	9454.87	0.000268536
B. infantis	1	4783.33	0.00096208
B. infantis	1	6064.58	0.00158309
B. infantis	3	1816.29	0.00205574
B. infantis	6	2665.38	0.00319033
B. infantis	3	14243	0.000319361
B. infantis	12	112.184	0.0231122
B. infantis	1	5345.06	0.00125782
B. infantis	1	10384.6	0.00141257
B. infantis	12	2379.64	0.0125567
B. infantis	12	7821.37	0.00272144
B. infantis	12	5389.27	0.0426733
B. infantis	12	3082.51	0.0177174
B. infantis	12	2708.91	0.00246018
B. infantis	12	565.543	0.0345937
B. infantis	12	3371.09	0.00172418
B. infantis	12	888.955	0.0268578
B. infantis	12	2183.52	0.0064884
B. infantis	12	1066.75	0.00390944
B. infantis	18	22.8706	0.0879867
B. infantis	12	1441.48	0.0318313
B. infantis	12	1647.99	0.00483344
B. infantis	12	1521.27	0.0059346
B. infantis	12	1889.29	0.0385044
B. infantis	6	12282.1	0.00234658
B. infantis	12	298.622	0.224816
B. infantis	18	562.408	0.0808828
B. infantis	6	4332.01	0.0042011
B. infantis	12	85.3157	0.0283449
B. infantis	6	3622.14	0.00545437
B. infantis	6	3219.64	0.00710505
B. infantis	1	10159	0.000897118
B. infantis	1	10889.8	0.000986942
B. infantis	1	10249.6	0.000656127
B. infantis	1	9427	0.000687679
B. infantis	1	9065.82	0.00086164
B. infantis	3	1477.81	0.00223589
B. infantis	3	7154.43	0.00886171
B. infantis	6	531.359	0.00330296
B. infantis	6	2311.42	0.00488484
B. infantis	3	177.484	0.000987127
B. infantis	12	137.286	0.00498925
B. infantis	12	867.716	0.0327889
B. infantis	1	1544.82	0.00316753
B. infantis	12	2316.92	0.00247104
B. infantis	12	242.014	0.237694
B. infantis	12	1640.24	0.00155098
B. infantis	12	886.692	0.108467
B. infantis	12	541.615	0.0348991
B. infantis	12	609.33	0.112259
B. infantis	12	831.694	0.00260919
B. infantis	12	3671.88	0.038272
B. infantis	12	2614.61	0.00182468
B. infantis	12	350.482	0.00676946
B. infantis	12	5645.51	0.00343932
B. infantis	12	187.702	0.185006
B. infantis	12	2150.53	0.00716163
B. infantis	12	7607.35	0.00187198
B. infantis	6	886.702	0.00827799
B. infantis	12	1133.2	0.0244713
B. infantis	12	1643.88	0.00289066
B. infantis	12	4354.31	0.003767
B. infantis	6	3227.78	0.00410117
B. infantis	6	2066.93	0.00485719
B. infantis	6	1363.76	0.00406388
B. infantis	6	1428.92	0.00474922
B. infantis	6	4810.88	0.00249308
B. infantis	18	1350.6	0.0307236
B. infantis	1	5661.93	0.000575373
B. infantis	1	145.6	0.00138557
B. infantis	1	8652.93	0.00180999
B. infantis	1	10531.8	0.000600501
B. infantis	1	11817.5	0.000693287
B. infantis	3	389.45	0.0801169
[truncated: 2,221 more rows]

## Sheet: Fig.4e
Species	No. of HMO homologues
B. kashiwanohense	2
B. kashiwanohense	2
B. kashiwanohense	2
B. kashiwanohense	2
B. kashiwanohense	2
B. kashiwanohense	2
B. kashiwanohense	2
B. kashiwanohense	2
B. kashiwanohense	3
B. kashiwanohense	2
B. kashiwanohense	2
B. kashiwanohense	2
B. kashiwanohense	3
B. kashiwanohense	2
B. kashiwanohense	2
B. kashiwanohense	2
B. kashiwanohense	2
B. kashiwanohense	5
B. kashiwanohense	8
B. kashiwanohense	2
B. kashiwanohense	3
B. kashiwanohense	2
B. kashiwanohense	9
B. kashiwanohense	8
B. kashiwanohense	2
B. kashiwanohense	2
B. kashiwanohense	2
B. kashiwanohense	2
B. kashiwanohense	8
B. kashiwanohense	2
B. kashiwanohense	2
B. kashiwanohense	9
B. kashiwanohense	2
B. kashiwanohense	2
B. kashiwanohense	7
B. kashiwanohense	2
B. kashiwanohense	2
B. kashiwanohense	2
B. kashiwanohense	8
B. kashiwanohense	2
B. kashiwanohense	9
B. kashiwanohense	8
B. kashiwanohense	2
B. kashiwanohense	9
B. kashiwanohense	3
B. kashiwanohense	2
B. kashiwanohense	2
B. kashiwanohense	8
B. kashiwanohense	2
B. kashiwanohense	2
B. kashiwanohense	2
B. kashiwanohense	2
B. kashiwanohense	2
B. kashiwanohense	2
B. kashiwanohense	2
B. kashiwanohense	9
B. kashiwanohense	2
B. kashiwanohense	2
B. kashiwanohense	3
B. kashiwanohense	3
B. kashiwanohense	2
B. kashiwanohense	2
B. kashiwanohense	3
B. kashiwanohense	2
B. kashiwanohense	7
B. kashiwanohense	2
B. kashiwanohense	2
B. kashiwanohense	9
B. kashiwanohense	8
B. kashiwanohense	9
B. kashiwanohense	2
B. kashiwanohense	8
B. kashiwanohense	8
B. kashiwanohense	8
B. kashiwanohense	8
B. kashiwanohense	2
B. kashiwanohense	9
B. kashiwanohense	1
B. kashiwanohense	2
B. kashiwanohense	2
B. kashiwanohense	8
B. kashiwanohense	8
B. kashiwanohense	2
B. kashiwanohense	7
B. kashiwanohense	9
B. kashiwanohense	7
B. kashiwanohense	6
B. kashiwanohense	2
B. kashiwanohense	7
B. kashiwanohense	2
B. kashiwanohense	7
B. kashiwanohense	2
B. kashiwanohense	2
B. kashiwanohense	3
B. kashiwanohense	2
B. kashiwanohense	2
B. kashiwanohense	2
B. kashiwanohense	2
B. kashiwanohense	2
B. kashiwanohense	2
B. kashiwanohense	2
B. kashiwanohense	2
B. kashiwanohense	2
B. kashiwanohense	2
B. kashiwanohense	2
B. kashiwanohense	6
B. kashiwanohense	2
B. dentium	5
B. dentium	4
B. dentium	4
B. dentium	5
B. dentium	5
B. dentium	5
B. dentium	11
B. dentium	4
B. dentium	4
B. dentium	4
B. dentium	4
B. dentium	4
B. dentium	4
B. dentium	5
B. dentium	3
B. dentium	3
B. dentium	4
B. dentium	3
B. dentium	3
B. dentium	3
B. dentium	3
B. dentium	7
B. dentium	4
B. dentium	4
B. dentium	3
B. dentium	3
B. dentium	3
B. dentium	3
B. dentium	3
B. dentium	3
B. dentium	3
B. dentium	3
B. dentium	3
B. dentium	4
B. dentium	4
B. dentium	3
B. dentium	3
B. dentium	3
B. dentium	3
B. dentium	3
B. dentium	5
B. dentium	4
B. dentium	4
B. dentium	5
B. dentium	3
B. dentium	4
B. dentium	4
B. dentium	3
B. dentium	3
B. dentium	3
B. dentium	3
B. dentium	4
B. dentium	4
B. dentium	3
B. dentium	4
B. dentium	4
B. dentium	1
B. dentium	4
B. dentium	10
B. dentium	3
B. dentium	10
B. dentium	4
B. dentium	3
B. dentium	3
B. dentium	4
B. dentium	3
B. dentium	3
B. dentium	3
B. dentium	4
B. dentium	3
B. dentium	1
B. dentium	3
B. dentium	3
B. dentium	3
B. dentium	4
B. dentium	4
B. dentium	4
B. dentium	4
B. dentium	4
B. dentium	3
B. dentium	4
B. dentium	4
B. dentium	3
B. dentium	3
B. dentium	3
B. dentium	4
B. dentium	4
B. dentium	3
B. dentium	3
B. dentium	3
B. dentium	5
B. dentium	4
B. dentium	11
B. dentium	11
B. dentium	11
B. dentium	4
B. dentium	4
B. dentium	4
B. dentium	6
B. dentium	12
B. dentium	4
B. dentium	4
B. dentium	11
B. dentium	4
B. dentium	4
B. dentium	4
B. dentium	4
B. dentium	3
B. dentium	4
B. dentium	3
B. dentium	3
B. dentium	3
B. dentium	4
B. dentium	4
B. dentium	4
B. dentium	7
B. dentium	3
B. dentium	3
B. dentium	4
B. dentium	3
B. dentium	3
B. dentium	4
B. dentium	3
B. dentium	3
B. dentium	4
B. dentium	4
B. dentium	4
B. dentium	4
B. dentium	1
B. dentium	3
B. dentium	4
B. dentium	4
B. dentium	3
B. dentium	3
B. dentium	2
B. dentium	4
B. dentium	11
B. dentium	4
B. dentium	3
B. dentium	2
B. dentium	12
B. dentium	11
B. dentium	11
B. dentium	11
B. dentium	3
B. dentium	4
B. dentium	3
B. dentium	3
B. dentium	4
B. dentium	4
B. dentium	4
B. dentium	4
B. dentium	3
B. dentium	4
B. dentium	4
B. dentium	4
B. dentium	3
B. dentium	3
B. dentium	3
B. dentium	4
B. dentium	4
B. dentium	3
B. dentium	6
B. dentium	11
B. dentium	4
B. dentium	4
B. dentium	4
B. dentium	4
B. dentium	4
B. dentium	4
B. dentium	3
B. dentium	3
B. dentium	4
B. dentium	3
B. dentium	4
B. dentium	4
B. dentium	12
B. dentium	1
B. dentium	4
B. dentium	11
B. dentium	4
B. dentium	4
B. dentium	4
B. dentium	3
B. dentium	3
B. dentium	4
B. dentium	6
B. dentium	2
B. dentium	3
B. dentium	4
B. dentium	3
B. dentium	3
B. dentium	3
B. dentium	3
B. dentium	3
B. dentium	3
B. dentium	4
B. dentium	3
B. dentium	3
B. dentium	4
B. dentium	4
B. dentium	5
B. dentium	4
B. dentium	4
B. dentium	4
B. dentium	4
B. dentium	4
B. dentium	4
B. infantis	14
B. infantis	26
B. infantis	18
B. infantis	23
B. infantis	24
B. infantis	16
B. infantis	13
B. infantis	18
B. infantis	22
B. infantis	18
B. infantis	23
B. infantis	22
B. infantis	22
B. infantis	19
B. infantis	22
B. infantis	22
B. infantis	23
B. infantis	22
B. infantis	11
B. infantis	16
B. infantis	16
B. infantis	16
B. infantis	16
B. infantis	16
B. infantis	14
B. infantis	13
B. infantis	14
B. infantis	14
B. infantis	14
B. infantis	14
B. infantis	14
B. infantis	15
B. infantis	14
B. infantis	15
B. infantis	15
B. infantis	16
B. infantis	16
B. infantis	16
B. infantis	17
B. infantis	16
B. infantis	16
B. infantis	23
B. infantis	22
B. infantis	21
B. infantis	23
B. infantis	24
B. infantis	22
B. infantis	24
B. infantis	24
B. infantis	22
B. infantis	22
B. infantis	22
B. infantis	22
B. infantis	21
B. infantis	24
B. infantis	24
B. infantis	22
B. infantis	24
B. infantis	24
B. infantis	23
B. infantis	27
B. infantis	22
B. infantis	22
B. infantis	24
B. infantis	27
B. infantis	22
B. infantis	22
B. infantis	22
B. infantis	22
B. infantis	24
B. infantis	22
B. infantis	22
B. infantis	25
B. infantis	21
B. infantis	23
B. infantis	24
B. infantis	24
B. infantis	16
B. infantis	24
B. infantis	22
B. infantis	3
B. infantis	22
B. infantis	18
B. infantis	21
B. infantis	21
B. infantis	10
B. infantis	14
B. infantis	23
B. infantis	22
B. infantis	14
B. infantis	9
B. infantis	23
B. infantis	16
B. infantis	22
B. infantis	25
B. infantis	24
B. infantis	25
B. infantis	25
B. infantis	23
B. infantis	14
B. infantis	16
B. infantis	16
B. infantis	10
B. infantis	16
B. infantis	23
B. infantis	23
B. infantis	17
B. infantis	26
B. infantis	19
B. infantis	26
B. infantis	21
B. infantis	20
B. infantis	26
B. infantis	22
B. infantis	21
B. infantis	23
B. infantis	22
B. infantis	24
B. infantis	24
B. infantis	17
B. infantis	21
B. infantis	25
B. infantis	23
B. infantis	25
B. infantis	23
B. infantis	21
B. infantis	20
B. infantis	18
B. infantis	22
B. infantis	15
B. infantis	25
B. infantis	27
B. infantis	22
B. infantis	20
B. infantis	22
B. infantis	18
B. infantis	24
B. infantis	17
B. infantis	23
B. infantis	13
B. infantis	22
B. infantis	4
B. infantis	24
B. infantis	24
B. infantis	25
B. infantis	24
B. infantis	20
B. infantis	24
B. infantis	23
B. infantis	21
B. infantis	24
B. infantis	16
B. infantis	22
B. infantis	24
B. infantis	21
B. infantis	15
B. infantis	22
B. infantis	21
B. infantis	25
B. infantis	18
B. infantis	26
B. infantis	23
B. infantis	17
B. infantis	23
B. infantis	16
B. infantis	24
B. infantis	23
B. infantis	27
B. infantis	22
B. infantis	24
B. infantis	22
B. infantis	18
B. infantis	24
B. infantis	23
B. infantis	25
B. infantis	21
B. infantis	21
B. infantis	22
B. infantis	23
B. infantis	22
B. infantis	17
B. infantis	18
B. infantis	24
B. infantis	21
B. infantis	15
B. infantis	23
B. infantis	24
B. infantis	22
B. infantis	24
B. infantis	26
B. infantis	17
B. infantis	25
B. infantis	25
B. infantis	17
B. infantis	20
B. infantis	14
B. infantis	23
B. infantis	21
B. infantis	22
B. infantis	23
B. infantis	13
B. infantis	22
B. infantis	24
B. infantis	23
B. infantis	23
B. infantis	24
B. infantis	23
B. infantis	21
B. infantis	22
B. infantis	24
B. infantis	24
B. infantis	24
B. infantis	18
B. infantis	23
B. infantis	27
B. infantis	23
B. infantis	26
B. infantis	16
B. infantis	25
B. infantis	25
B. infantis	17
B. infantis	13
B. infantis	22
B. infantis	26
B. infantis	15
B. infantis	17
B. infantis	23
B. infantis	23
B. infantis	22
B. infantis	23
B. infantis	22
B. infantis	21
B. infantis	23
B. infantis	21
B. infantis	22
B. infantis	23
B. infantis	23
B. infantis	15
B. infantis	22
B. infantis	20
B. infantis	17
B. infantis	22
B. infantis	23
B. infantis	21
B. infantis	18
B. infantis	18
B. infantis	23
B. infantis	23
B. infantis	13
B. infantis	22
B. infantis	23
B. infantis	24
B. infantis	25
B. infantis	24
B. infantis	25
B. infantis	24
B. infantis	25
B. infantis	25
B. infantis	18
B. infantis	14
B. infantis	16
B. adolescentis	2
B. adolescentis	2
B. adolescentis	3
B. adolescentis	3
B. adolescentis	1
B. adolescentis	3
B. adolescentis	2
B. adolescentis	1
B. adolescentis	4
B. adolescentis	4
B. adolescentis	3
B. adolescentis	4
B. adolescentis	4
B. adolescentis	4
B. adolescentis	2
B. adolescentis	2
B. adolescentis	3
B. adolescentis	3
B. adolescentis	1
B. adolescentis	3
B. adolescentis	4
B. adolescentis	4
B. adolescentis	4
B. adolescentis	3
B. adolescentis	1
B. adolescentis	1
B. adolescentis	1
B. adolescentis	4
B. adolescentis	4
B. adolescentis	4
B. adolescentis	2
B. adolescentis	3
B. adolescentis	3
B. adolescentis	3
B. adolescentis	1
B. adolescentis	3
B. adolescentis	3
B. adolescentis	4
B. adolescentis	1
B. adolescentis	1
B. adolescentis	4
B. adolescentis	3
B. adolescentis	3
B. adolescentis	1
B. adolescentis	3
B. adolescentis	4
B. adolescentis	1
B. adolescentis	3
B. adolescentis	1
B. adolescentis	3
B. adolescentis	1
B. adolescentis	2
B. adolescentis	3
B. adolescentis	3
B. adolescentis	1
B. adolescentis	3
B. adolescentis	3
B. adolescentis	3
B. adolescentis	2
B. adolescentis	4
B. adolescentis	3
B. adolescentis	3
B. adolescentis	2
B. adolescentis	3
B. adolescentis	3
B. adolescentis	1
B. adolescentis	1
B. adolescentis	3
B. adolescentis	3
B. adolescentis	2
B. adolescentis	4
B. adolescentis	4
B. adolescentis	3
B. adolescentis	3
B. adolescentis	2
B. adolescentis	2
B. adolescentis	2
B. adolescentis	1
B. adolescentis	3
B. adolescentis	2
B. adolescentis	3
B. adolescentis	3
B. adolescentis	3
B. adolescentis	3
B. adolescentis	1
B. adolescentis	3
B. adolescentis	3
B. adolescentis	4
B. adolescentis	3
B. adolescentis	3
B. adolescentis	1
B. adolescentis	4
B. adolescentis	1
B. adolescentis	1
B. adolescentis	1
B. adolescentis	1
B. adolescentis	1
B. adolescentis	3
B. adolescentis	1
B. adolescentis	1
B. adolescentis	3
B. adolescentis	3
B. adolescentis	2
B. adolescentis	1
B. adolescentis	2
B. adolescentis	4
B. adolescentis	3
B. adolescentis	2
B. adolescentis	3
B. adolescentis	4
B. adolescentis	1
B. adolescentis	1
B. adolescentis	3
B. adolescentis	4
B. adolescentis	2
B. adolescentis	3
B. adolescentis	1
B. adolescentis	1
B. adolescentis	4
B. adolescentis	3
B. adolescentis	1
B. adolescentis	3
B. adolescentis	3
B. adolescentis	1
B. adolescentis	4
B. adolescentis	3
B. adolescentis	1
B. adolescentis	3
B. adolescentis	2
B. adolescentis	1
B. adolescentis	2
B. adolescentis	1
B. adolescentis	1
B. adolescentis	4
B. adolescentis	4
B. adolescentis	3
B. adolescentis	2
B. adolescentis	2
B. adolescentis	3
B. adolescentis	4
B. adolescentis	1
B. adolescentis	3
B. adolescentis	3
B. adolescentis	3
B. adolescentis	3
B. adolescentis	1
B. adolescentis	3
B. adolescentis	3
B. adolescentis	4
B. adolescentis	1
B. adolescentis	1
B. adolescentis	4
B. adolescentis	3
B. adolescentis	4
B. adolescentis	1
B. adolescentis	3
B. adolescentis	3
B. adolescentis	1
B. adolescentis	4
B. adolescentis	3
B. adolescentis	3
B. adolescentis	1
B. adolescentis	3
B. adolescentis	1
B. adolescentis	3
B. adolescentis	3
B. adolescentis	3
B. adolescentis	1
B. adolescentis	1
B. adolescentis	4
B. adolescentis	4
B. adolescentis	3
B. adolescentis	3
B. adolescentis	1
B. adolescentis	3
B. adolescentis	4
B. adolescentis	3
B. adolescentis	3
B. adolescentis	2
B. adolescentis	4
B. adolescentis	3
B. adolescentis	3
B. adolescentis	4
B. adolescentis	3
B. adolescentis	3
B. adolescentis	3
B. adolescentis	3
B. adolescentis	3
B. adolescentis	3
B. adolescentis	5
B. adolescentis	1
B. adolescentis	3
B. adolescentis	3
B. adolescentis	1
B. adolescentis	3
B. adolescentis	2
B. adolescentis	3
B. adolescentis	4
B. adolescentis	3
B. adolescentis	3
B. adolescentis	3
B. adolescentis	5
B. adolescentis	3
B. adolescentis	3
B. adolescentis	3
B. adolescentis	3
B. adolescentis	3
B. adolescentis	3
B. adolescentis	3
B. adolescentis	1
B. adolescentis	4
B. adolescentis	4
B. adolescentis	1
B. adolescentis	4
B. adolescentis	3
B. adolescentis	1
B. adolescentis	3
B. adolescentis	1
B. adolescentis	1
B. adolescentis	3
B. adolescentis	2
B. adolescentis	1
B. adolescentis	3
B. adolescentis	3
B. adolescentis	4
B. adolescentis	3
B. adolescentis	3
B. adolescentis	3
B. adolescentis	3
B. adolescentis	2
B. adolescentis	1
B. adolescentis	6
B. adolescentis	3
B. adolescentis	3
B. adolescentis	5
B. adolescentis	3
B. adolescentis	3
B. adolescentis	3
B. adolescentis	4
B. adolescentis	3
B. adolescentis	1
B. adolescentis	4
B. adolescentis	1
B. adolescentis	3
B. adolescentis	3
B. adolescentis	1
B. adolescentis	3
B. adolescentis	1
B. adolescentis	1
B. adolescentis	3
B. adolescentis	2
B. adolescentis	1
B. adolescentis	4
B. adolescentis	2
B. adolescentis	1
B. adolescentis	2
B. adolescentis	3
B. adolescentis	3
B. adolescentis	4
B. adolescentis	3
B. adolescentis	2
B. adolescentis	3
B. adolescentis	3
B. adolescentis	1
B. adolescentis	3
B. adolescentis	2
B. adolescentis	1
B. adolescentis	1
B. adolescentis	3
B. adolescentis	3
B. adolescentis	3
B. adolescentis	3
B. adolescentis	3
B. adolescentis	3
B. adolescentis	1
B. adolescentis	3
B. adolescentis	1
B. adolescentis	1
B. adolescentis	3
B. adolescentis	4
B. adolescentis	4
B. adolescentis	1
B. adolescentis	3
B. adolescentis	2
B. adolescentis	3
B. adolescentis	1
B. adolescentis	1
B. adolescentis	4
B. adolescentis	4
B. adolescentis	4
B. adolescentis	3
B. adolescentis	3
B. adolescentis	3
B. adolescentis	3
B. adolescentis	3
B. adolescentis	3
B. adolescentis	3
B. adolescentis	3
B. adolescentis	3
B. adolescentis	3
B. adolescentis	1
B. adolescentis	3
B. adolescentis	3
B. adolescentis	1
B. adolescentis	3
B. pseudocatenulatum	2
B. pseudocatenulatum	3
B. pseudocatenulatum	7
B. pseudocatenulatum	3
B. pseudocatenulatum	3
B. pseudocatenulatum	2
B. pseudocatenulatum	2
B. pseudocatenulatum	3
B. pseudocatenulatum	3
B. pseudocatenulatum	2
B. pseudocatenulatum	3
B. pseudocatenulatum	5
B. pseudocatenulatum	1
B. pseudocatenulatum	7
B. pseudocatenulatum	7
B. pseudocatenulatum	1
B. pseudocatenulatum	7
B. pseudocatenulatum	3
B. pseudocatenulatum	2
B. pseudocatenulatum	8
B. pseudocatenulatum	4
B. pseudocatenulatum	3
B. pseudocatenulatum	3
B. pseudocatenulatum	1
B. pseudocatenulatum	8
B. pseudocatenulatum	8
B. pseudocatenulatum	3
B. pseudocatenulatum	3
B. pseudocatenulatum	4
B. pseudocatenulatum	1
B. pseudocatenulatum	5
B. pseudocatenulatum	10
B. pseudocatenulatum	10
B. pseudocatenulatum	6
B. pseudocatenulatum	3
B. pseudocatenulatum	4
B. pseudocatenulatum	4
B. pseudocatenulatum	4
B. pseudocatenulatum	4
B. pseudocatenulatum	4
B. pseudocatenulatum	4
B. pseudocatenulatum	4
B. pseudocatenulatum	4
B. pseudocatenulatum	4
B. pseudocatenulatum	10
B. pseudocatenulatum	10
B. pseudocatenulatum	3
B. pseudocatenulatum	4
B. pseudocatenulatum	4
B. pseudocatenulatum	4
B. pseudocatenulatum	3
B. pseudocatenulatum	10
B. pseudocatenulatum	4
B. pseudocatenulatum	4
B. pseudocatenulatum	8
B. pseudocatenulatum	10
B. pseudocatenulatum	10
B. pseudocatenulatum	4
B. pseudocatenulatum	4
B. pseudocatenulatum	4
B. pseudocatenulatum	3
B. pseudocatenulatum	3
B. pseudocatenulatum	10
B. pseudocatenulatum	3
B. pseudocatenulatum	1
B. pseudocatenulatum	3
B. pseudocatenulatum	4
B. pseudocatenulatum	3
B. pseudocatenulatum	9
B. pseudocatenulatum	3
B. pseudocatenulatum	4
B. pseudocatenulatum	3
B. pseudocatenulatum	4
B. pseudocatenulatum	9
B. pseudocatenulatum	4
B. pseudocatenulatum	8
B. pseudocatenulatum	4
B. pseudocatenulatum	4
B. pseudocatenulatum	9
B. pseudocatenulatum	4
B. pseudocatenulatum	3
B. pseudocatenulatum	4
B. pseudocatenulatum	8
B. pseudocatenulatum	8
B. pseudocatenulatum	4
B. pseudocatenulatum	4
B. pseudocatenulatum	10
B. pseudocatenulatum	1
B. pseudocatenulatum	10
B. pseudocatenulatum	10
B. pseudocatenulatum	10
B. pseudocatenulatum	3
B. pseudocatenulatum	3
B. pseudocatenulatum	3
B. pseudocatenulatum	3
B. pseudocatenulatum	3
B. pseudocatenulatum	3
B. pseudocatenulatum	4
B. pseudocatenulatum	4
B. pseudocatenulatum	10
B. pseudocatenulatum	10
B. pseudocatenulatum	9
B. pseudocatenulatum	7
B. pseudocatenulatum	4
B. pseudocatenulatum	8
B. pseudocatenulatum	9
B. pseudocatenulatum	8
B. pseudocatenulatum	7
B. pseudocatenulatum	4
B. pseudocatenulatum	1
B. pseudocatenulatum	4
B. pseudocatenulatum	3
B. pseudocatenulatum	4
B. pseudocatenulatum	4
B. pseudocatenulatum	4
B. pseudocatenulatum	4
B. pseudocatenulatum	3
B. pseudocatenulatum	1
B. pseudocatenulatum	4
B. pseudocatenulatum	4
B. pseudocatenulatum	2
B. pseudocatenulatum	3
B. pseudocatenulatum	4
B. pseudocatenulatum	4
B. pseudocatenulatum	4
B. pseudocatenulatum	4
B. pseudocatenulatum	10
B. pseudocatenulatum	1
B. pseudocatenulatum	10
B. pseudocatenulatum	3
B. pseudocatenulatum	4
B. pseudocatenulatum	4
B. pseudocatenulatum	4
B. pseudocatenulatum	3
B. pseudocatenulatum	10
B. pseudocatenulatum	8
B. pseudocatenulatum	10
B. pseudocatenulatum	4
B. pseudocatenulatum	9
B. pseudocatenulatum	3
B. pseudocatenulatum	3
B. pseudocatenulatum	10
B. pseudocatenulatum	3
B. pseudocatenulatum	8
B. pseudocatenulatum	7
B. pseudocatenulatum	7
B. pseudocatenulatum	1
B. pseudocatenulatum	7
B. pseudocatenulatum	3
B. pseudocatenulatum	10
B. pseudocatenulatum	3
B. pseudocatenulatum	10
B. pseudocatenulatum	7
B. pseudocatenulatum	6
B. pseudocatenulatum	3
B. pseudocatenulatum	8
B. pseudocatenulatum	3
B. pseudocatenulatum	7
B. pseudocatenulatum	2
B. pseudocatenulatum	3
B. pseudocatenulatum	3
B. pseudocatenulatum	1
B. pseudocatenulatum	3
B. pseudocatenulatum	3
B. pseudocatenulatum	3
B. pseudocatenulatum	7
B. pseudocatenulatum	3
B. pseudocatenulatum	8
B. pseudocatenulatum	6
B. pseudocatenulatum	3
B. pseudocatenulatum	1
B. pseudocatenulatum	3
B. pseudocatenulatum	3
B. pseudocatenulatum	3
B. pseudocatenulatum	4
B. pseudocatenulatum	3
B. pseudocatenulatum	7
B. pseudocatenulatum	3
B. pseudocatenulatum	3
B. pseudocatenulatum	3
B. pseudocatenulatum	8
B. pseudocatenulatum	2
B. pseudocatenulatum	4
B. pseudocatenulatum	3
B. pseudocatenulatum	9
B. pseudocatenulatum	6
B. pseudocatenulatum	3
B. pseudocatenulatum	3
B. pseudocatenulatum	3
B. pseudocatenulatum	7
B. pseudocatenulatum	10
B. pseudocatenulatum	1
B. pseudocatenulatum	3
B. pseudocatenulatum	3
B. pseudocatenulatum	7
B. pseudocatenulatum	3
B. pseudocatenulatum	2
B. pseudocatenulatum	3
B. pseudocatenulatum	4
B. pseudocatenulatum	2
B. pseudocatenulatum	8
B. pseudocatenulatum	4
B. pseudocatenulatum	7
B. pseudocatenulatum	9
B. pseudocatenulatum	3
B. pseudocatenulatum	1
B. pseudocatenulatum	3
B. pseudocatenulatum	3
B. pseudocatenulatum	4
B. pseudocatenulatum	8
B. pseudocatenulatum	3
B. pseudocatenulatum	2
B. pseudocatenulatum	3
B. pseudocatenulatum	3
B. pseudocatenulatum	2
B. pseudocatenulatum	2
B. pseudocatenulatum	2
B. pseudocatenulatum	3
B. pseudocatenulatum	4
B. pseudocatenulatum	2
B. pseudocatenulatum	4
B. pseudocatenulatum	3
B. pseudocatenulatum	3
B. pseudocatenulatum	8
B. pseudocatenulatum	8
B. pseudocatenulatum	3
B. pseudocatenulatum	4
B. pseudocatenulatum	3
B. pseudocatenulatum	2
B. pseudocatenulatum	7
B. pseudocatenulatum	3
B. pseudocatenulatum	9
B. pseudocatenulatum	6
B. pseudocatenulatum	7
B. pseudocatenulatum	8
B. pseudocatenulatum	3
B. pseudocatenulatum	3
B. pseudocatenulatum	3
B. pseudocatenulatum	3
B. pseudocatenulatum	2
B. pseudocatenulatum	2
B. pseudocatenulatum	3
B. pseudocatenulatum	3
B. pseudocatenulatum	3
B. pseudocatenulatum	7
B. pseudocatenulatum	3
B. pseudocatenulatum	3
B. pseudocatenulatum	4
B. pseudocatenulatum	4
B. pseudocatenulatum	4
B. pseudocatenulatum	4
B. pseudocatenulatum	4
B. pseudocatenulatum	3
B. pseudocatenulatum	3
B. pseudocatenulatum	3
B. pseudocatenulatum	3
B. pseudocatenulatum	8
B. pseudocatenulatum	1
B. pseudocatenulatum	4
B. pseudocatenulatum	3
B. pseudocatenulatum	3
B. pseudocatenulatum	7
B. pseudocatenulatum	6
B. pseudocatenulatum	2
B. pseudocatenulatum	10
B. pseudocatenulatum	10
B. pseudocatenulatum	4
B. pseudocatenulatum	4
B. pseudocatenulatum	4
B. pseudocatenulatum	4
B. pseudocatenulatum	4
B. pseudocatenulatum	4
B. pseudocatenulatum	9
B. pseudocatenulatum	4
B. pseudocatenulatum	4
B. pseudocatenulatum	7
B. pseudocatenulatum	3
B. pseudocatenulatum	3
B. pseudocatenulatum	3
B. pseudocatenulatum	3
B. pseudocatenulatum	2
B. pseudocatenulatum	6
B. pseudocatenulatum	2
B. pseudocatenulatum	4
B. pseudocatenulatum	10
B. pseudocatenulatum	10
B. pseudocatenulatum	10
B. pseudocatenulatum	4
B. pseudocatenulatum	4
B. pseudocatenulatum	4
B. pseudocatenulatum	1
B. pseudocatenulatum	3
B. pseudocatenulatum	4
B. pseudocatenulatum	4
B. pseudocatenulatum	10
B. pseudocatenulatum	8
B. pseudocatenulatum	8
B. pseudocatenulatum	8
B. pseudocatenulatum	3
B. pseudocatenulatum	4
B. pseudocatenulatum	4
B. pseudocatenulatum	2
B. pseudocatenulatum	2
B. pseudocatenulatum	2
B. pseudocatenulatum	4
B. pseudocatenulatum	4
B. pseudocatenulatum	4
B. pseudocatenulatum	8
B. pseudocatenulatum	3
B. pseudocatenulatum	3
B. pseudocatenulatum	4
B. pseudocatenulatum	4
B. pseudocatenulatum	10
B. pseudocatenulatum	4
B. pseudocatenulatum	4
B. pseudocatenulatum	4
B. pseudocatenulatum	3
B. pseudocatenulatum	3
B. pseudocatenulatum	4
B. pseudocatenulatum	4
B. pseudocatenulatum	3
B. pseudocatenulatum	3
B. pseudocatenulatum	3
B. pseudocatenulatum	3
B. pseudocatenulatum	4
B. pseudocatenulatum	4
B. pseudocatenulatum	4
B. pseudocatenulatum	4
B. pseudocatenulatum	7
B. pseudocatenulatum	2
B. pseudocatenulatum	3
B. pseudocatenulatum	4
B. pseudocatenulatum	3
B. pseudocatenulatum	4
B. pseudocatenulatum	3
B. pseudocatenulatum	4
B. pseudocatenulatum	6
B. pseudocatenulatum	3
B. pseudocatenulatum	4
B. pseudocatenulatum	8
B. pseudocatenulatum	3
B. pseudocatenulatum	3
B. pseudocatenulatum	4
B. pseudocatenulatum	7
B. pseudocatenulatum	8
B. pseudocatenulatum	3
B. pseudocatenulatum	4
B. pseudocatenulatum	3
B. pseudocatenulatum	3
B. pseudocatenulatum	7
B. pseudocatenulatum	3
B. pseudocatenulatum	8
B. pseudocatenulatum	3
B. pseudocatenulatum	3
B. pseudocatenulatum	3
B. pseudocatenulatum	4
B. pseudocatenulatum	4
B. pseudocatenulatum	7
B. pseudocatenulatum	9
B. pseudocatenulatum	3
B. pseudocatenulatum	3
B. pseudocatenulatum	7
B. pseudocatenulatum	3
B. pseudocatenulatum	3
B. pseudocatenulatum	8
B. pseudocatenulatum	5
B. pseudocatenulatum	3
B. pseudocatenulatum	4
B. pseudocatenulatum	4
B. pseudocatenulatum	2
B. pseudocatenulatum	3
B. pseudocatenulatum	2
B. pseudocatenulatum	9
B. pseudocatenulatum	3
B. pseudocatenulatum	3
B. pseudocatenulatum	3
B. pseudocatenulatum	3
B. pseudocatenulatum	2
B. pseudocatenulatum	3
B. pseudocatenulatum	3
B. pseudocatenulatum	2
B. pseudocatenulatum	7
B. pseudocatenulatum	7
B. pseudocatenulatum	3
B. pseudocatenulatum	2
B. pseudocatenulatum	1
B. pseudocatenulatum	3
B. pseudocatenulatum	8
B. pseudocatenulatum	2
B. pseudocatenulatum	3
B. pseudocatenulatum	3
B. pseudocatenulatum	7
B. pseudocatenulatum	4
B. pseudocatenulatum	3
B. pseudocatenulatum	3
B. pseudocatenulatum	3
B. pseudocatenulatum	3
B. pseudocatenulatum	3
B. pseudocatenulatum	3
B. pseudocatenulatum	3
B. pseudocatenulatum	3
B. pseudocatenulatum	3
B. pseudocatenulatum	2
B. pseudocatenulatum	3
B. pseudocatenulatum	4
B. pseudocatenulatum	1
B. pseudocatenulatum	3
B. pseudocatenulatum	3
B. pseudocatenulatum	3
B. pseudocatenulatum	3
B. pseudocatenulatum	6
B. pseudocatenulatum	3
B. pseudocatenulatum	3
B. pseudocatenulatum	5
B. pseudocatenulatum	3
B. pseudocatenulatum	2
B. pseudocatenulatum	3
B. pseudocatenulatum	3
B. pseudocatenulatum	3
B. pseudocatenulatum	7
B. pseudocatenulatum	7
B. pseudocatenulatum	7
B. pseudocatenulatum	3
B. pseudocatenulatum	3
B. pseudocatenulatum	3
B. pseudocatenulatum	4
B. pseudocatenulatum	4
B. pseudocatenulatum	4
B. pseudocatenulatum	3
B. pseudocatenulatum	3
B. pseudocatenulatum	1
B. pseudocatenulatum	1
B. pseudocatenulatum	2
B. pseudocatenulatum	2
B. pseudocatenulatum	2
B. pseudocatenulatum	2
B. pseudocatenulatum	3
B. pseudocatenulatum	3
B. pseudocatenulatum	8
B. pseudocatenulatum	7
B. pseudocatenulatum	7
B. bifidum	3
B. bifidum	3
B. bifidum	3
B. bifidum	2
B. bifidum	3
B. bifidum	3
B. bifidum	3
B. bifidum	3
B. bifidum	2
B. bifidum	3
B. bifidum	3
B. bifidum	3
B. bifidum	3
B. bifidum	3
B. bifidum	3
B. bifidum	2
B. bifidum	3
B. bifidum	3
B. bifidum	3
B. bifidum	1
B. bifidum	4
B. bifidum	3
B. bifidum	3
B. bifidum	3
B. bifidum	2
B. bifidum	3
B. bifidum	3
B. bifidum	3
B. bifidum	3
B. bifidum	3
B. bifidum	3
B. bifidum	3
B. bifidum	3
B. bifidum	3
B. bifidum	2
B. bifidum	3
B. bifidum	2
B. bifidum	3
B. bifidum	3
B. bifidum	3
B. bifidum	3
B. bifidum	3
B. bifidum	2
B. bifidum	3
B. bifidum	3
B. bifidum	3
B. bifidum	4
B. bifidum	4
B. bifidum	5
B. bifidum	2
B. bifidum	4
B. bifidum	3
B. bifidum	3
B. bifidum	3
B. bifidum	3
B. bifidum	3
B. bifidum	3
B. bifidum	1
B. bifidum	3
B. bifidum	2
B. bifidum	3
B. bifidum	3
B. bifidum	3
B. bifidum	3
B. bifidum	1
B. bifidum	3
B. bifidum	3
B. bifidum	4
B. bifidum	3
B. bifidum	3
B. bifidum	1
B. bifidum	3
B. bifidum	3
B. bifidum	3
B. bifidum	3
B. bifidum	3
B. bifidum	3
B. bifidum	2
B. bifidum	1
B. bifidum	3
B. bifidum	3
B. bifidum	3
B. bifidum	3
B. bifidum	3
B. bifidum	3
B. bifidum	3
B. bifidum	3
B. bifidum	2
B. bifidum	2
B. bifidum	3
B. bifidum	3
B. bifidum	1
B. bifidum	3
B. bifidum	3
B. bifidum	3
B. bifidum	3
B. bifidum	3
B. bifidum	1
B. bifidum	3
B. bifidum	3
B. bifidum	2
B. bifidum	3
B. bifidum	3
B. bifidum	3
B. bifidum	3
B. bifidum	3
B. bifidum	3
B. bifidum	3
B. bifidum	2
B. bifidum	3
B. bifidum	2
B. bifidum	2
B. bifidum	3
B. bifidum	2
B. bifidum	3
B. bifidum	3
B. bifidum	3
B. bifidum	2
B. bifidum	2
B. bifidum	3
B. bifidum	3
B. bifidum	2
B. bifidum	3
B. bifidum	3
B. bifidum	3
B. bifidum	3
B. bifidum	4
B. bifidum	3
B. bifidum	3
B. bifidum	2
B. bifidum	3
B. bifidum	2
B. bifidum	3
B. bifidum	3
B. bifidum	3
B. bifidum	3
B. bifidum	2
B. bifidum	3
B. bifidum	3
B. bifidum	3
B. bifidum	3
B. bifidum	4
B. bifidum	3
B. bifidum	1
B. bifidum	3
B. bifidum	3
B. bifidum	3
B. bifidum	3
B. bifidum	2
B. bifidum	2
B. bifidum	2
B. bifidum	3
B. bifidum	2
B. bifidum	3
B. bifidum	2
B. bifidum	4
B. bifidum	3
B. bifidum	3
B. bifidum	3
B. bifidum	3
B. bifidum	3
B. bifidum	3
B. bifidum	3
B. bifidum	2
B. bifidum	3
B. bifidum	3
B. bifidum	3
B. bifidum	4
B. bifidum	3
B. bifidum	2
B. bifidum	4
B. bifidum	3
B. bifidum	3
B. bifidum	2
B. bifidum	3
B. bifidum	3
B. bifidum	3
B. bifidum	3
B. bifidum	3
B. bifidum	3
B. bifidum	3
B. bifidum	3
B. bifidum	1
B. bifidum	2
B. bifidum	3
B. bifidum	3
B. bifidum	3
B. bifidum	3
B. bifidum	3
B. bifidum	3
B. bifidum	2
B. bifidum	3
B. bifidum	3
B. bifidum	2
B. bifidum	3
B. bifidum	3
B. bifidum	3
B. bifidum	3
B. bifidum	3
B. bifidum	1
B. bifidum	3
B. bifidum	3
B. bifidum	3
B. bifidum	3
B. bifidum	3
B. bifidum	4
B. bifidum	3
B. bifidum	3
B. bifidum	3
B. bifidum	3
B. bifidum	2
B. bifidum	3
B. bifidum	3
B. bifidum	3
B. bifidum	1
B. bifidum	1
B. bifidum	3
B. bifidum	3
B. bifidum	3
B. bifidum	3
B. bifidum	3
B. bifidum	3
B. bifidum	3
B. bifidum	3
B. bifidum	3
B. bifidum	3
B. bifidum	3
B. bifidum	3
B. bifidum	3
B. bifidum	3
B. bifidum	3
B. bifidum	3
B. bifidum	2
B. bifidum	3
B. bifidum	5
B. bifidum	3
B. bifidum	3
B. bifidum	3
B. bifidum	4
B. bifidum	3
B. bifidum	3
B. bifidum	3
B. bifidum	3
B. bifidum	3
B. bifidum	3
B. bifidum	3
B. bifidum	3
B. bifidum	3
B. bifidum	3
B. bifidum	3
B. bifidum	4
B. bifidum	1
B. bifidum	3
B. bifidum	3
B. bifidum	3
B. bifidum	3
B. bifidum	3
B. bifidum	3
B. bifidum	3
B. bifidum	3
B. bifidum	3
B. bifidum	3
B. bifidum	3
B. bifidum	3
B. bifidum	3
B. bifidum	3
B. bifidum	3
B. bifidum	2
B. bifidum	2
B. bifidum	3
B. bifidum	3
B. bifidum	5
B. bifidum	2
B. bifidum	3
B. bifidum	3
B. bifidum	3
B. bifidum	3
B. bifidum	3
B. bifidum	2
B. bifidum	3
B. bifidum	3
B. bifidum	3
B. bifidum	1
B. bifidum	3
B. bifidum	2
B. bifidum	3
B. bifidum	1
B. bifidum	3
B. bifidum	3
B. bifidum	3
B. bifidum	1
B. bifidum	3
B. bifidum	3
B. bifidum	3
B. bifidum	3
B. bifidum	3
B. bifidum	2
B. bifidum	3
B. bifidum	3
B. bifidum	3
B. bifidum	3
B. bifidum	3
B. bifidum	3
B. bifidum	3
B. bifidum	3
B. bifidum	3
B. bifidum	3
B. bifidum	3
B. bifidum	3
B. bifidum	3
B. bifidum	3
B. bifidum	3
B. bifidum	3
B. bifidum	3
B. bifidum	3
B. bifidum	3
B. bifidum	1
B. bifidum	1
B. bifidum	3
B. bifidum	3
B. bifidum	1
B. bifidum	3
B. bifidum	3
B. bifidum	3
B. bifidum	2
B. bifidum	3
B. bifidum	3
B. bifidum	1
B. bifidum	2
B. bifidum	3
B. bifidum	3
B. bifidum	3
B. bifidum	3
B. bifidum	2
B. bifidum	3
B. bifidum	3
B. bifidum	3
B. bifidum	3
B. bifidum	3
B. bifidum	3
B. bifidum	3
B. bifidum	4
B. bifidum	3
B. bifidum	3
B. bifidum	2
B. bifidum	3
B. bifidum	3
B. bifidum	3
B. bifidum	3
B. bifidum	3
B. bifidum	3
B. bifidum	3
B. bifidum	3
B. bifidum	3
B. bifidum	3
B. bifidum	3
B. bifidum	3
B. bifidum	3
B. bifidum	3
B. bifidum	3
B. bifidum	3
B. bifidum	3
B. bifidum	2
B. bifidum	3
B. bifidum	3
B. bifidum	3
B. bifidum	3
B. bifidum	3
B. bifidum	3
B. bifidum	4
B. bifidum	1
B. bifidum	3
B. bifidum	3
B. bifidum	3
B. bifidum	3
B. bifidum	1
B. bifidum	3
B. bifidum	3
B. bifidum	3
B. bifidum	3
B. bifidum	3
B. bifidum	3
B. bifidum	3
B. bifidum	3
B. bifidum	2
B. bifidum	3
B. bifidum	3
B. bifidum	3
B. bifidum	4
B. bifidum	3
B. bifidum	3
B. bifidum	3
B. bifidum	5
B. bifidum	3
B. bifidum	3
B. bifidum	3
B. bifidum	3
B. bifidum	3
B. bifidum	3
B. bifidum	3
B. bifidum	3
B. bifidum	3
B. bifidum	1
B. bifidum	3
B. bifidum	2
B. bifidum	3
B. bifidum	3
B. bifidum	3
B. bifidum	3
B. bifidum	3
B. bifidum	3
B. bifidum	3
B. bifidum	3
B. bifidum	3
B. bifidum	3
B. bifidum	3
B. bifidum	3
B. bifidum	3
B. bifidum	3
B. bifidum	3
B. bifidum	3
B. bifidum	3
B. bifidum	3
B. bifidum	3
B. bifidum	2
B. bifidum	3
B. bifidum	3
B. bifidum	3
B. bifidum	3
B. bifidum	3
B. bifidum	3
B. bifidum	3
B. bifidum	3
B. bifidum	3
B. bifidum	3
B. bifidum	3
B. bifidum	3
B. bifidum	3
B. bifidum	3
B. bifidum	3
B. bifidum	3
B. bifidum	1
B. bifidum	3
B. bifidum	3
B. bifidum	3
B. bifidum	3
B. bifidum	3
B. bifidum	3
B. bifidum	3
B. bifidum	3
B. bifidum	3
B. bifidum	3
B. bifidum	3
B. bifidum	3
B. bifidum	3
B. bifidum	3
B. bifidum	3
B. bifidum	3
B. bifidum	3
B. bifidum	3
B. bifidum	3
B. bifidum	3
B. bifidum	2
B. bifidum	3
B. bifidum	3
B. bifidum	3
B. bifidum	2
B. bifidum	3
B. bifidum	3
B. bifidum	3
B. bifidum	3
B. bifidum	3
B. bifidum	3
B. bifidum	4
B. bifidum	3
B. bifidum	3
B. bifidum	3
B. bifidum	3
B. bifidum	5
B. bifidum	3
B. bifidum	1
B. bifidum	3
B. bifidum	3
B. bifidum	3
B. bifidum	3
B. bifidum	3
B. bifidum	3
B. bifidum	3
B. bifidum	3
B. bifidum	3
B. bifidum	3
B. bifidum	3
B. bifidum	3
B. bifidum	3
B. bifidum	3
B. bifidum	3
B. bifidum	2
B. bifidum	3
B. bifidum	1
B. bifidum	3
B. bifidum	3
B. bifidum	3
B. bifidum	3
B. bifidum	3
B. bifidum	3
B. bifidum	3
B. bifidum	3
B. bifidum	3
B. bifidum	3
B. bifidum	3
B. bifidum	3
B. bifidum	3
B. bifidum	3
B. bifidum	3
B. bifidum	3
B. bifidum	3
B. bifidum	3
B. bifidum	3
B. bifidum	3
B. bifidum	3
B. bifidum	3
B. bifidum	3
B. bifidum	3
B. bifidum	1
B. bifidum	3
B. bifidum	3
B. bifidum	3
B. bifidum	2
B. bifidum	3
B. bifidum	3
B. bifidum	3
B. bifidum	3
B. bifidum	3
B. bifidum	3
B. bifidum	3
B. bifidum	3
B. bifidum	1
B. bifidum	3
B. bifidum	3
B. bifidum	4
B. bifidum	2
B. bifidum	3
B. bifidum	3
B. bifidum	3
B. bifidum	3
B. bifidum	3
B. bifidum	3
B. bifidum	3
B. bifidum	4
B. bifidum	4
B. bifidum	3
B. bifidum	3
B. bifidum	3
B. bifidum	3
B. bifidum	3
B. bifidum	3
B. bifidum	3
B. bifidum	3
B. bifidum	3
B. bifidum	3
B. bifidum	3
B. bifidum	3
B. bifidum	3
B. bifidum	2
B. bifidum	3
B. bifidum	3
B. bifidum	3
B. bifidum	4
B. bifidum	2
B. bifidum	3
B. bifidum	3
B. bifidum	3
B. bifidum	3
B. bifidum	3
B. bifidum	2
B. bifidum	3
B. bifidum	3
B. bifidum	4
B. bifidum	3
B. bifidum	3
B. bifidum	4
B. bifidum	3
B. bifidum	3
B. bifidum	3
B. bifidum	3
B. bifidum	1
B. bifidum	3
B. bifidum	2
B. bifidum	3
B. bifidum	3
B. bifidum	3
B. bifidum	3
B. bifidum	3
B. bifidum	3
B. bifidum	3
B. bifidum	3
B. bifidum	1
B. bifidum	3
B. bifidum	2
B. bifidum	3
B. bifidum	3
B. bifidum	3
B. bifidum	3
B. bifidum	3
B. bifidum	3
B. bifidum	3
B. bifidum	3
B. bifidum	3
B. bifidum	3
B. bifidum	3
B. bifidum	3
B. bifidum	3
B. bifidum	3
B. bifidum	3
B. bifidum	3
B. bifidum	3
B. bifidum	1
B. bifidum	3
B. bifidum	3
B. bifidum	1
B. bifidum	3
B. bifidum	3
B. bifidum	3
B. bifidum	3
B. bifidum	3
B. bifidum	1
B. bifidum	3
B. bifidum	3
B. bifidum	3
B. bifidum	3
B. bifidum	3
B. bifidum	3
B. bifidum	5
B. bifidum	3
B. bifidum	3
B. bifidum	3
B. bifidum	3
B. bifidum	3
B. bifidum	3
B. bifidum	3
B. bifidum	3
B. bifidum	3
B. bifidum	3
B. bifidum	4
B. bifidum	3
B. bifidum	3
B. bifidum	3
B. bifidum	3
B. bifidum	4
B. bifidum	3
B. bifidum	3
B. bifidum	3
B. bifidum	3
B. bifidum	3
B. bifidum	4
B. bifidum	3
B. bifidum	3
B. bifidum	3
B. bifidum	3
B. bifidum	2
B. bifidum	3
B. bifidum	3
B. bifidum	3
B. bifidum	3
B. bifidum	3
B. bifidum	3
B. bifidum	3
B. bifidum	4
B. bifidum	3
B. bifidum	3
B. bifidum	3
B. bifidum	3
B. bifidum	3
B. bifidum	1
B. bifidum	1
B. bifidum	3
B. bifidum	3
[truncated: 2,260 more rows]

## Sheet: Fig.5a
Delivery	Age (months)	Phylum	Genus	Prevalence
vaginal	0	Verrucomicrobiota	Akkermansia	0
vaginal	1	Verrucomicrobiota	Akkermansia	0.165975
vaginal	3	Verrucomicrobiota	Akkermansia	0.696056
vaginal	6	Verrucomicrobiota	Akkermansia	7.36434
vaginal	12	Verrucomicrobiota	Akkermansia	13.5379
vaginal	18	Verrucomicrobiota	Akkermansia	15.8088
vaginal	24	Verrucomicrobiota	Akkermansia	13.6752
vaginal	30	Verrucomicrobiota	Akkermansia	12.069
vaginal	36	Verrucomicrobiota	Akkermansia	17.6471
vaginal	0	Bacteroidota	Bacteroides	17.033
vaginal	1	Bacteroidota	Bacteroides	22.7386
vaginal	3	Bacteroidota	Bacteroides	23.2019
vaginal	6	Bacteroidota	Bacteroides	34.4961
vaginal	12	Bacteroidota	Bacteroides	33.574
vaginal	18	Bacteroidota	Bacteroides	52.2059
vaginal	24	Bacteroidota	Bacteroides	23.9316
vaginal	30	Bacteroidota	Bacteroides	36.2069
vaginal	36	Bacteroidota	Bacteroides	61.7647
vaginal	0	Actinobacteriota	Bifidobacterium	47.2527
vaginal	1	Actinobacteriota	Bifidobacterium	50.2905
vaginal	3	Actinobacteriota	Bifidobacterium	60.3248
vaginal	6	Actinobacteriota	Bifidobacterium	75.5814
vaginal	12	Actinobacteriota	Bifidobacterium	75.6318
vaginal	18	Actinobacteriota	Bifidobacterium	37.5
vaginal	24	Actinobacteriota	Bifidobacterium	38.8889
vaginal	30	Actinobacteriota	Bifidobacterium	25.8621
vaginal	36	Actinobacteriota	Bifidobacterium	5.88235
vaginal	0	Firmicutes_A	Blautia_A	1.64835
vaginal	1	Firmicutes_A	Blautia_A	0.580913
vaginal	3	Firmicutes_A	Blautia_A	3.7123
vaginal	6	Firmicutes_A	Blautia_A	13.5659
vaginal	12	Firmicutes_A	Blautia_A	34.296
vaginal	18	Firmicutes_A	Blautia_A	32.3529
vaginal	24	Firmicutes_A	Blautia_A	41.453
vaginal	30	Firmicutes_A	Blautia_A	18.9655
vaginal	36	Firmicutes_A	Blautia_A	8.82353
vaginal	0	Firmicutes_A	Clostridium	5.49451
vaginal	1	Firmicutes_A	Clostridium	6.39004
vaginal	3	Firmicutes_A	Clostridium	8.35267
vaginal	6	Firmicutes_A	Clostridium	3.48837
vaginal	12	Firmicutes_A	Clostridium	5.05415
vaginal	18	Firmicutes_A	Clostridium	2.20588
vaginal	24	Firmicutes_A	Clostridium	4.2735
vaginal	30	Firmicutes_A	Clostridium	0
vaginal	36	Firmicutes_A	Clostridium	0
vaginal	0	Firmicutes_A	Clostridium_P	4.94505
vaginal	1	Firmicutes_A	Clostridium_P	8.96266
vaginal	3	Firmicutes_A	Clostridium_P	6.2645
vaginal	6	Firmicutes_A	Clostridium_P	1.16279
vaginal	12	Firmicutes_A	Clostridium_P	0.902527
vaginal	18	Firmicutes_A	Clostridium_P	0
vaginal	24	Firmicutes_A	Clostridium_P	0.42735
vaginal	30	Firmicutes_A	Clostridium_P	0
vaginal	36	Firmicutes_A	Clostridium_P	0
vaginal	0	Actinobacteriota	Collinsella	9.34066
vaginal	1	Actinobacteriota	Collinsella	8.54772
vaginal	3	Actinobacteriota	Collinsella	15.5452
vaginal	6	Actinobacteriota	Collinsella	15.8915
vaginal	12	Actinobacteriota	Collinsella	17.87
vaginal	18	Actinobacteriota	Collinsella	9.19118
vaginal	24	Actinobacteriota	Collinsella	15.812
vaginal	30	Actinobacteriota	Collinsella	10.3448
vaginal	36	Actinobacteriota	Collinsella	0
vaginal	0	Proteobacteria	Enterobacter	4.3956
vaginal	1	Proteobacteria	Enterobacter	5.22822
vaginal	3	Proteobacteria	Enterobacter	5.10441
vaginal	6	Proteobacteria	Enterobacter	2.71318
vaginal	12	Proteobacteria	Enterobacter	1.26354
vaginal	18	Proteobacteria	Enterobacter	1.10294
vaginal	24	Proteobacteria	Enterobacter	0.854701
vaginal	30	Proteobacteria	Enterobacter	1.72414
vaginal	36	Proteobacteria	Enterobacter	0
vaginal	0	Firmicutes	Enterococcus	20.3297
vaginal	1	Firmicutes	Enterococcus	32.9461
vaginal	3	Firmicutes	Enterococcus	17.1694
vaginal	6	Firmicutes	Enterococcus	9.68992
vaginal	12	Firmicutes	Enterococcus	4.87365
vaginal	18	Firmicutes	Enterococcus	2.20588
vaginal	24	Firmicutes	Enterococcus	0
vaginal	30	Firmicutes	Enterococcus	0
vaginal	36	Firmicutes	Enterococcus	0
vaginal	0	Proteobacteria	Escherichia	48.3516
vaginal	1	Proteobacteria	Escherichia	48.2988
vaginal	3	Proteobacteria	Escherichia	41.2993
vaginal	6	Proteobacteria	Escherichia	55.0388
vaginal	12	Proteobacteria	Escherichia	34.8375
vaginal	18	Proteobacteria	Escherichia	15.0735
vaginal	24	Proteobacteria	Escherichia	5.98291
vaginal	30	Proteobacteria	Escherichia	5.17241
vaginal	36	Proteobacteria	Escherichia	0
vaginal	0	Proteobacteria	Klebsiella	7.14286
vaginal	1	Proteobacteria	Klebsiella	25.8921
vaginal	3	Proteobacteria	Klebsiella	26.6821
vaginal	6	Proteobacteria	Klebsiella	6.20155
vaginal	12	Proteobacteria	Klebsiella	3.61011
vaginal	18	Proteobacteria	Klebsiella	0.735294
vaginal	24	Proteobacteria	Klebsiella	1.28205
vaginal	30	Proteobacteria	Klebsiella	3.44828
vaginal	36	Proteobacteria	Klebsiella	0
vaginal	0	Bacteroidota	Parabacteroides	10.989
vaginal	1	Bacteroidota	Parabacteroides	17.1784
vaginal	3	Bacteroidota	Parabacteroides	12.761
vaginal	6	Bacteroidota	Parabacteroides	17.0543
vaginal	12	Bacteroidota	Parabacteroides	10.8303
vaginal	18	Bacteroidota	Parabacteroides	18.0147
vaginal	24	Bacteroidota	Parabacteroides	8.97436
vaginal	30	Bacteroidota	Parabacteroides	13.7931
vaginal	36	Bacteroidota	Parabacteroides	14.7059
vaginal	0	Bacteroidota	Phocaeicola	12.0879
vaginal	1	Bacteroidota	Phocaeicola	20.6639
vaginal	3	Bacteroidota	Phocaeicola	13.9211
vaginal	6	Bacteroidota	Phocaeicola	20.5426
vaginal	12	Bacteroidota	Phocaeicola	17.3285
vaginal	18	Bacteroidota	Phocaeicola	25.3676
vaginal	24	Bacteroidota	Phocaeicola	19.6581
vaginal	30	Bacteroidota	Phocaeicola	31.0345
vaginal	36	Bacteroidota	Phocaeicola	50
vaginal	0	Firmicutes_A	Ruminococcus_B	2.1978
vaginal	1	Firmicutes_A	Ruminococcus_B	4.14938
vaginal	3	Firmicutes_A	Ruminococcus_B	9.51276
vaginal	6	Firmicutes_A	Ruminococcus_B	20.9302
vaginal	12	Firmicutes_A	Ruminococcus_B	28.1588
vaginal	18	Firmicutes_A	Ruminococcus_B	12.8676
vaginal	24	Firmicutes_A	Ruminococcus_B	10.6838
vaginal	30	Firmicutes_A	Ruminococcus_B	5.17241
vaginal	36	Firmicutes_A	Ruminococcus_B	0
vaginal	0	Firmicutes	Staphylococcus	23.0769
vaginal	1	Firmicutes	Staphylococcus	35.2697
vaginal	3	Firmicutes	Staphylococcus	3.01624
vaginal	6	Firmicutes	Staphylococcus	0.387597
vaginal	12	Firmicutes	Staphylococcus	0.180505
vaginal	18	Firmicutes	Staphylococcus	0
vaginal	24	Firmicutes	Staphylococcus	0
vaginal	30	Firmicutes	Staphylococcus	0
vaginal	36	Firmicutes	Staphylococcus	0
vaginal	0	Firmicutes	Streptococcus	34.0659
vaginal	1	Firmicutes	Streptococcus	40.6639
vaginal	3	Firmicutes	Streptococcus	15.7773
vaginal	6	Firmicutes	Streptococcus	12.7907
vaginal	12	Firmicutes	Streptococcus	20.0361
vaginal	18	Firmicutes	Streptococcus	6.25
vaginal	24	Firmicutes	Streptococcus	14.5299
vaginal	30	Firmicutes	Streptococcus	6.89655
vaginal	36	Firmicutes	Streptococcus	0
vaginal	0	Firmicutes_C	Veillonella	9.34066
vaginal	1	Firmicutes_C	Veillonella	14.0249
vaginal	3	Firmicutes_C	Veillonella	22.0418
vaginal	6	Firmicutes_C	Veillonella	26.3566
vaginal	12	Firmicutes_C	Veillonella	24.3682
vaginal	18	Firmicutes_C	Veillonella	9.92647
vaginal	24	Firmicutes_C	Veillonella	1.7094
vaginal	30	Firmicutes_C	Veillonella	3.44828
vaginal	36	Firmicutes_C	Veillonella	0
CS	0	Verrucomicrobiota	Akkermansia	0
CS	1	Verrucomicrobiota	Akkermansia	0.359195
CS	3	Verrucomicrobiota	Akkermansia	1.59091
CS	6	Verrucomicrobiota	Akkermansia	13.2911
CS	12	Verrucomicrobiota	Akkermansia	14.0845
CS	18	Verrucomicrobiota	Akkermansia	10
CS	24	Verrucomicrobiota	Akkermansia	12.963
CS	30	Verrucomicrobiota	Akkermansia	10
CS	36	Verrucomicrobiota	Akkermansia	33.3333
CS	0	Bacteroidota	Bacteroides	4.16667
CS	1	Bacteroidota	Bacteroides	1.86782
CS	3	Bacteroidota	Bacteroides	1.59091
CS	6	Bacteroidota	Bacteroides	2.53165
CS	12	Bacteroidota	Bacteroides	15.7746
CS	18	Bacteroidota	Bacteroides	22
CS	24	Bacteroidota	Bacteroides	22.2222
CS	30	Bacteroidota	Bacteroides	50
CS	36	Bacteroidota	Bacteroides	33.3333
CS	0	Actinobacteriota	Bifidobacterium	26.0417
CS	1	Actinobacteriota	Bifidobacterium	21.4799
CS	3	Actinobacteriota	Bifidobacterium	33.6364
CS	6	Actinobacteriota	Bifidobacterium	69.6203
CS	12	Actinobacteriota	Bifidobacterium	77.4648
CS	18	Actinobacteriota	Bifidobacterium	29
CS	24	Actinobacteriota	Bifidobacterium	50
CS	30	Actinobacteriota	Bifidobacterium	30
CS	36	Actinobacteriota	Bifidobacterium	66.6667
CS	0	Firmicutes_A	Blautia_A	0
CS	1	Firmicutes_A	Blautia_A	1.79598
CS	3	Firmicutes_A	Blautia_A	2.5
CS	6	Firmicutes_A	Blautia_A	10.1266
CS	12	Firmicutes_A	Blautia_A	32.1127
CS	18	Firmicutes_A	Blautia_A	29
CS	24	Firmicutes_A	Blautia_A	53.7037
CS	30	Firmicutes_A	Blautia_A	50
CS	36	Firmicutes_A	Blautia_A	33.3333
CS	0	Firmicutes_A	Clostridium	30.2083
CS	1	Firmicutes_A	Clostridium	18.8937
CS	3	Firmicutes_A	Clostridium	17.7273
CS	6	Firmicutes_A	Clostridium	10.1266
CS	12	Firmicutes_A	Clostridium	6.19718
CS	18	Firmicutes_A	Clostridium	3
CS	24	Firmicutes_A	Clostridium	1.85185
CS	30	Firmicutes_A	Clostridium	0
CS	36	Firmicutes_A	Clostridium	0
CS	0	Firmicutes_A	Clostridium_P	30.2083
CS	1	Firmicutes_A	Clostridium_P	19.181
CS	3	Firmicutes_A	Clostridium_P	10.6818
CS	6	Firmicutes_A	Clostridium_P	1.89873
CS	12	Firmicutes_A	Clostridium_P	0.56338
CS	18	Firmicutes_A	Clostridium_P	0
CS	24	Firmicutes_A	Clostridium_P	0
CS	30	Firmicutes_A	Clostridium_P	10
CS	36	Firmicutes_A	Clostridium_P	0
CS	0	Actinobacteriota	Collinsella	2.08333
CS	1	Actinobacteriota	Collinsella	0.718391
CS	3	Actinobacteriota	Collinsella	1.59091
CS	6	Actinobacteriota	Collinsella	9.49367
CS	12	Actinobacteriota	Collinsella	16.0563
CS	18	Actinobacteriota	Collinsella	11
CS	24	Actinobacteriota	Collinsella	12.963
CS	30	Actinobacteriota	Collinsella	20
CS	36	Actinobacteriota	Collinsella	0
CS	0	Proteobacteria	Enterobacter	12.5
CS	1	Proteobacteria	Enterobacter	14.3678
CS	3	Proteobacteria	Enterobacter	12.0455
CS	6	Proteobacteria	Enterobacter	3.79747
CS	12	Proteobacteria	Enterobacter	1.40845
CS	18	Proteobacteria	Enterobacter	0
CS	24	Proteobacteria	Enterobacter	0
CS	30	Proteobacteria	Enterobacter	0
CS	36	Proteobacteria	Enterobacter	0
CS	0	Firmicutes	Enterococcus	62.5
CS	1	Firmicutes	Enterococcus	50.7184
CS	3	Firmicutes	Enterococcus	32.9545
CS	6	Firmicutes	Enterococcus	9.49367
CS	12	Firmicutes	Enterococcus	10.1408
CS	18	Firmicutes	Enterococcus	0
CS	24	Firmicutes	Enterococcus	1.85185
CS	30	Firmicutes	Enterococcus	0
CS	36	Firmicutes	Enterococcus	33.3333
CS	0	Proteobacteria	Escherichia	26.0417
CS	1	Proteobacteria	Escherichia	27.227
CS	3	Proteobacteria	Escherichia	36.3636
CS	6	Proteobacteria	Escherichia	37.3418
CS	12	Proteobacteria	Escherichia	40
CS	18	Proteobacteria	Escherichia	16
CS	24	Proteobacteria	Escherichia	3.7037
CS	30	Proteobacteria	Escherichia	30
CS	36	Proteobacteria	Escherichia	33.3333
CS	0	Proteobacteria	Klebsiella	30.2083
CS	1	Proteobacteria	Klebsiella	41.4511
CS	3	Proteobacteria	Klebsiella	37.5
CS	6	Proteobacteria	Klebsiella	8.86076
CS	12	Proteobacteria	Klebsiella	5.6338
CS	18	Proteobacteria	Klebsiella	2
CS	24	Proteobacteria	Klebsiella	0
CS	30	Proteobacteria	Klebsiella	10
CS	36	Proteobacteria	Klebsiella	0
CS	0	Bacteroidota	Parabacteroides	2.08333
CS	1	Bacteroidota	Parabacteroides	0.862069
CS	3	Bacteroidota	Parabacteroides	1.36364
CS	6	Bacteroidota	Parabacteroides	5.6962
CS	12	Bacteroidota	Parabacteroides	8.16901
CS	18	Bacteroidota	Parabacteroides	11
CS	24	Bacteroidota	Parabacteroides	9.25926
CS	30	Bacteroidota	Parabacteroides	10
CS	36	Bacteroidota	Parabacteroides	0
CS	0	Bacteroidota	Phocaeicola	2.08333
CS	1	Bacteroidota	Phocaeicola	0.359195
CS	3	Bacteroidota	Phocaeicola	0.909091
CS	6	Bacteroidota	Phocaeicola	4.43038
CS	12	Bacteroidota	Phocaeicola	6.19718
CS	18	Bacteroidota	Phocaeicola	19
CS	24	Bacteroidota	Phocaeicola	18.5185
CS	30	Bacteroidota	Phocaeicola	20
CS	36	Bacteroidota	Phocaeicola	33.3333
CS	0	Firmicutes_A	Ruminococcus_B	2.08333
CS	1	Firmicutes_A	Ruminococcus_B	2.58621
CS	3	Firmicutes_A	Ruminococcus_B	8.40909
CS	6	Firmicutes_A	Ruminococcus_B	32.9114
CS	12	Firmicutes_A	Ruminococcus_B	30.7042
CS	18	Firmicutes_A	Ruminococcus_B	17
CS	24	Firmicutes_A	Ruminococcus_B	5.55556
CS	30	Firmicutes_A	Ruminococcus_B	0
CS	36	Firmicutes_A	Ruminococcus_B	0
CS	0	Firmicutes	Staphylococcus	57.2917
CS	1	Firmicutes	Staphylococcus	41.3793
CS	3	Firmicutes	Staphylococcus	6.81818
CS	6	Firmicutes	Staphylococcus	0
CS	12	Firmicutes	Staphylococcus	0.28169
CS	18	Firmicutes	Staphylococcus	0
CS	24	Firmicutes	Staphylococcus	0
CS	30	Firmicutes	Staphylococcus	0
CS	36	Firmicutes	Staphylococcus	0
CS	0	Firmicutes	Streptococcus	58.3333
CS	1	Firmicutes	Streptococcus	40.5172
CS	3	Firmicutes	Streptococcus	14.3182
CS	6	Firmicutes	Streptococcus	7.59494
CS	12	Firmicutes	Streptococcus	18.5915
CS	18	Firmicutes	Streptococcus	7
CS	24	Firmicutes	Streptococcus	14.8148
CS	30	Firmicutes	Streptococcus	40
CS	36	Firmicutes	Streptococcus	0
CS	0	Firmicutes_C	Veillonella	46.875
CS	1	Firmicutes_C	Veillonella	34.1954
CS	3	Firmicutes_C	Veillonella	32.0455
CS	6	Firmicutes_C	Veillonella	32.2785
CS	12	Firmicutes_C	Veillonella	27.3239
CS	18	Firmicutes_C	Veillonella	18
CS	24	Firmicutes_C	Veillonella	3.7037
CS	30	Firmicutes_C	Veillonella	0
CS	36	Firmicutes_C	Veillonella	33.3333

## Sheet: Fig.5e
Delivery	Age (days)	No. of ARG
CS	0	69
CS	0	120
CS	0	107
CS	0	110
CS	0	101
CS	0	8
CS	0	28
CS	0	47
CS	0	47
CS	0	17
CS	0	23
CS	0	76
CS	0	60
CS	0	98
CS	0	11
CS	0	97
CS	0	36
CS	0	77
CS	0	69
CS	0	117
CS	0	62
CS	0	48
CS	0	28
CS	0	19
CS	0	28
CS	0	99
CS	0	38
CS	0	30
CS	0	15
CS	0	41
CS	0	41
CS	0	20
CS	0	91
CS	0	21
CS	0	74
CS	0	131
CS	0	27
CS	0	101
CS	0	26
CS	0	123
CS	0	119
CS	0	46
CS	0	7
CS	0	7
CS	0	7
CS	0	9
CS	0	41
CS	0	8
CS	0	6
CS	0	18
CS	0	11
CS	0	21
CS	0	58
CS	0	19
CS	0	5
CS	0	8
CS	0	32
CS	0	54
CS	0	6
CS	0	9
CS	0	11
CS	0	7
CS	0	6
CS	0	23
CS	0	8
CS	0	8
CS	0	8
CS	0	31
CS	0	2
CS	0	3
CS	0	12
CS	0	14
CS	0	9
CS	0	31
CS	0	36
CS	0	7
CS	0	15
CS	0	43
CS	0	17
CS	0	2
CS	0	6
CS	0	11
CS	0	15
CS	0	37
CS	0	6
CS	0	89
CS	0	41
CS	0	63
CS	0	4
CS	0	67
CS	0	6
CS	0	34
CS	0	36
CS	0	1
CS	0	5
CS	0	28
CS	1.68	32
CS	2	9
CS	2	14
CS	3	10
CS	3	53
CS	3	17
CS	3	11
CS	3	17
CS	3	15
CS	3	36
CS	3	20
CS	3	53
CS	3.63	29
CS	4	42
CS	4	35
CS	4	10
CS	4	17
CS	4	69
CS	4	58
CS	4	12
CS	4	9
CS	4	61
CS	4	8
CS	4	18
CS	4	10
CS	4	6
CS	4	17
CS	4	7
CS	4	6
CS	4	1
CS	4	14
CS	4	9
CS	4	17
CS	4	15
CS	4	41
CS	4	11
CS	4	51
CS	4	5
CS	4	21
CS	4	28
CS	4	7
CS	4	11
CS	4	51
CS	4	42
CS	4	35
CS	4	9
CS	4	51
CS	4	12
CS	4	9
CS	4	18
CS	4	19
CS	4	17
CS	4	61
CS	4	35
CS	4	52
CS	4	32
CS	4	32
CS	4	70
CS	4	57
CS	4	20
CS	4	49
CS	4	31
CS	4	16
CS	4	19
CS	4	12
CS	4	16
CS	4	69
CS	4	2
CS	4	8
CS	4	57
CS	4	7
CS	4	7
CS	4	8
CS	4	5
CS	4	6
CS	4	20
CS	4	10
CS	4	64
CS	4	51
CS	4	13
CS	4	59
CS	4	67
CS	4	41
CS	4	39
CS	4	5
CS	4	8
CS	4	28
CS	4	10
CS	4	38
CS	4	38
CS	4	34
CS	4	3
CS	4	9
CS	4	24
CS	4	12
CS	4	6
CS	4	14
CS	4	3
CS	4	20
CS	4	14
CS	4	26
CS	4	39
CS	4	60
CS	4	13
CS	4	33
CS	4	13
CS	4	2
CS	4	7
CS	4	9
CS	4	5
CS	4	31
CS	4	32
CS	4	63
CS	4	42
CS	4	13
CS	4	8
CS	4	27
CS	4	7
CS	4	6
CS	4	13
CS	4	5
CS	4	46
CS	4	59
CS	4	51
CS	4	21
CS	4	8
CS	4	40
CS	4	5
CS	4	4
CS	4	3
CS	4	32
CS	4	25
CS	4	16
CS	4	4
CS	4	52
CS	4	19
CS	4	15
CS	4	17
CS	4	17
CS	4	77
CS	4	11
CS	4	13
CS	4	3
CS	4	6
CS	4	9
CS	4	8
CS	4	31
CS	4	5
CS	4	65
CS	4	62
CS	4	12
CS	4	18
CS	4	11
CS	4	61
CS	4	17
CS	4	10
CS	4	64
CS	4	40
CS	4	34
CS	4	16
CS	4	33
CS	4	6
CS	4	1
CS	4	6
CS	4	5
CS	4	4
CS	4	29
CS	5	58
CS	5	4
CS	5	27
CS	5	16
CS	5	31
CS	5	18
CS	5	34
CS	5	15
CS	5	6
CS	5	62
CS	5	17
CS	5	12
CS	5	50
CS	5	65
CS	5	28
CS	5	16
CS	5	31
CS	6	88
CS	6	34
CS	6	33
CS	6	8
CS	6	4
CS	6	51
CS	6	13
CS	6	59
CS	6	30
CS	6	37
CS	6	68
CS	6	62
CS	6	27
CS	6.1	9
CS	7	52
CS	7	40
CS	7	47
CS	7	21
CS	7	28
CS	7	40
CS	7	12
CS	7	34
CS	7	66
CS	7	31
CS	7	36
CS	7	18
CS	7	16
CS	7	42
CS	7	37
CS	7	7
CS	7	69
CS	7	44
CS	7	1
CS	7	18
CS	7	94
CS	7	4
CS	7	54
CS	7	50
CS	7	14
CS	7	18
CS	7	91
CS	7	37
CS	7	24
CS	7	2
CS	7	62
CS	7	53
CS	7	6
CS	7	55
CS	7	44
CS	7	16
CS	7	28
CS	7	28
CS	7	55
CS	7	40
CS	7	90
CS	7	51
CS	7	119
CS	7	86
CS	7	50
CS	7	101
CS	7	44
CS	7	14
CS	7	22
CS	7	98
CS	7	7
CS	7	10
CS	7	19
CS	7	67
CS	7	58
CS	7	50
CS	7	35
CS	7	56
CS	7	8
CS	7	53
CS	7	59
CS	7	22
CS	7	45
CS	7	43
CS	7	14
CS	7	27
CS	7	15
CS	7	19
CS	7	92
CS	7	57
CS	7	19
CS	7	42
CS	7	116
CS	7	44
CS	7	53
CS	7	38
CS	7	120
CS	7	13
CS	7	12
CS	7	64
CS	7	43
CS	7	22
CS	7	9
CS	7	1
CS	7	44
CS	7	42
CS	7	52
CS	7	83
CS	7	15
CS	7	5
CS	7	54
CS	7	7
CS	7	31
CS	7	42
CS	7	64
CS	7	39
CS	7	87
CS	7	14
CS	7	33
CS	7	35
CS	7	23
CS	7	54
CS	7	11
CS	7	88
CS	7	25
CS	7	38
CS	7	9
CS	7	15
CS	7	66
CS	7	46
CS	7	120
CS	7	13
CS	7	3
CS	7	39
CS	7	130
CS	7	14
CS	7	50
CS	7	88
CS	7	45
CS	7	10
CS	7	40
CS	7	39
CS	7	35
CS	7	82
CS	7	44
CS	7	13
CS	7	15
CS	7	19
CS	7	110
CS	7	22
CS	7	42
CS	7	11
CS	7	1
CS	7	48
CS	7	1
CS	7	66
CS	7	9
CS	7	104
CS	7	37
CS	7	6
CS	7	28
CS	7	50
CS	7	41
CS	7	48
CS	7	40
CS	7	10
CS	7	36
CS	7	6
CS	7	28
CS	7	14
CS	7	12
CS	7	2
CS	7	16
CS	7	9
CS	7	91
CS	7	6
CS	7	26
CS	7	55
CS	7	9
CS	7	18
CS	7	15
CS	7	70
CS	7	35
CS	7	38
CS	7	34
CS	7	10
CS	7	27
CS	7	40
CS	7	26
CS	7	54
CS	7	39
CS	7	22
CS	7	22
CS	7	6
CS	7	35
CS	7	5
CS	7	14
CS	7	31
CS	7	16
CS	7	24
CS	7	47
CS	7	67
CS	7	6
CS	7	45
CS	7	10
CS	7	21
CS	7	11
CS	7	10
CS	7	88
CS	7	36
CS	7	59
CS	7	72
CS	7	49
CS	7	35
CS	7	59
CS	7	18
CS	7	33
CS	7	18
CS	7	46
CS	7	75
CS	7	36
CS	7	21
CS	7	23
CS	7	3
CS	7	5
CS	7	17
CS	7	56
CS	7	96
CS	7	11
CS	7	19
CS	7	20
CS	7	60
CS	7	36
CS	7	47
CS	7	82
CS	7	68
CS	7	9
CS	7	59
CS	7	14
CS	7	36
CS	7	44
CS	7	8
CS	7	35
CS	7	3
CS	7	80
CS	7	9
CS	7	47
CS	7	21
CS	7	11
CS	7	11
CS	7	29
CS	7	55
CS	7	38
CS	7	60
CS	7	56
CS	7	9
CS	7	41
CS	7	88
CS	7	18
CS	7	15
CS	7	54
CS	7	15
CS	7	64
CS	7	5
CS	7	63
CS	7	25
CS	7	2
CS	7	85
CS	7	96
CS	7	65
CS	7	28
CS	7	19
CS	7	30
CS	7	57
CS	7	69
CS	7	8
CS	7	22
CS	7	16
CS	7	85
CS	7	13
CS	7	12
CS	7	7
CS	7	50
CS	7	10
CS	8	57
CS	8	61
CS	8	49
CS	8	83
CS	8	57
CS	8	37
CS	8	34
CS	8	14
CS	8	3
CS	8	41
CS	8	39
CS	8	44
CS	8	82
CS	8	67
CS	8	15
CS	8	31
CS	8	62
CS	8	64
CS	8	45
CS	8	48
CS	8	66
CS	8	32
CS	8	34
CS	8	62
CS	8	10
CS	8	12
CS	8	50
CS	8	3
CS	8	13
CS	8	59
CS	8	67
CS	8	69
CS	8.34	57
CS	8.7	15
CS	8.82	3
CS	9	43
CS	9	34
CS	9	51
CS	9	59
CS	9	31
CS	9	12
CS	9	51
CS	9	17
CS	9	22
CS	9	47
CS	9	58
CS	9	46
CS	9	32
CS	9	31
CS	9	37
CS	9	50
CS	9	1
CS	9	48
CS	9	67
CS	9	73
CS	9.59	22
CS	9.69	50
CS	9.69	48
CS	9.72	11
CS	9.76458	53
CS	10	51
CS	10	28
CS	10	47
CS	10	34
CS	10	94
CS	10	115
CS	10	29
CS	10	14
CS	10	32
CS	10	57
CS	10	54
CS	10	9
CS	10	10
CS	10	32
CS	10	38
CS	10	95
CS	10	31
CS	10	56
CS	10	57
CS	10	41
CS	10	11
CS	10	38
CS	10	18
CS	10	122
CS	10	90
CS	10	88
CS	10	68
CS	10	51
CS	10	8
CS	10	34
CS	10	83
CS	10	35
CS	10	35
CS	10	59
CS	10	61
CS	10.01	57
CS	10.13	12
CS	10.31	50
CS	10.52	35
CS	10.86	8
CS	11	34
CS	11	51
CS	11	108
CS	11	30
CS	11	7
CS	11	25
CS	11	87
CS	11	7
CS	11	8
CS	11	32
CS	11	57
CS	11	6
CS	11	49
CS	11	13
CS	11	32
CS	11	59
CS	11	63
CS	11	5
CS	11	6
CS	11	16
CS	11	40
CS	11	40
CS	11	62
CS	11	80
CS	11.06	27
CS	11.37	1
CS	11.39	52
CS	11.49	53
CS	11.78	7
CS	11.86	32
CS	12	34
CS	12	40
CS	12	92
CS	12	15
CS	12	34
CS	12	51
CS	12	32
CS	12	27
CS	12	88
CS	12	36
CS	12	8
CS	12	25
CS	12	26
CS	12	62
CS	12	8
CS	12	3
CS	12	81
CS	12	32
CS	12	64
CS	12	94
CS	12	90
CS	12	35
CS	12	59
CS	12	18
CS	12.1	90
CS	12.28	5
CS	12.38	13
CS	12.39	29
CS	12.46	7
CS	12.57	6
CS	13	68
CS	13	5
CS	13	83
CS	13	115
CS	13	29
CS	13	21
CS	13	25
CS	13	142
CS	13	42
CS	13	34
CS	13	11
CS	13	38
CS	13	94
CS	13	66
CS	13	13
CS	13	49
CS	13	20
CS	13	18
CS	13	112
CS	13	51
CS	13	51
CS	13	39
CS	13	23
CS	13	12
CS	13	40
CS	13	31
CS	13	51
CS	13	55
CS	13	27
CS	13	71
CS	13.51	68
CS	13.58	37
CS	13.71	4
CS	14	66
CS	14	16
CS	14	86
CS	14	67
CS	14	82
CS	14	111
CS	14	61
CS	14	35
CS	14	86
CS	14	98
CS	14	6
CS	14	26
CS	14	42
CS	14	28
CS	14	19
CS	14	69
CS	14	40
CS	14	87
CS	14	124
CS	14	90
CS	14	10
CS	14	51
CS	14	63
CS	14	7
CS	14	30
CS	14	31
CS	14	65
CS	14	61
CS	14	72
CS	14	83
CS	14	8
CS	14	44
CS	14	4
CS	14	6
CS	14.23	6
CS	14.47	37
CS	14.48	53
CS	14.48	10
CS	14.53	2
CS	14.58	26
CS	14.65	5
CS	14.66	26
CS	14.96	27
CS	15	13
CS	15	70
CS	15	86
CS	15	108
CS	15	88
CS	15	1
CS	15	53
CS	15	51
CS	15	67
CS	15	21
CS	15	3
CS	15	38
CS	15	88
CS	15	54
CS	15	51
CS	15	43
CS	15	37
CS	15	64
CS	15	13
CS	15	6
CS	15	28
CS	15	60
CS	15	27
CS	15	39
CS	15	66
CS	15	50
CS	15.08	91
CS	15.09	66
CS	15.52	65
CS	15.59	28
CS	15.79	36
CS	15.9	35
CS	16	73
CS	16	89
CS	16	36
CS	16	1
CS	16	37
CS	16	91
CS	16	89
CS	16	73
CS	16	15
CS	16	26
CS	16	53
CS	16	39
CS	16	6
CS	16	72
CS	16	81
CS	16	89
CS	16	8
CS	16	51
CS	16	63
CS	16	7
CS	16	89
CS	16	60
CS	16	89
CS	16	1
CS	16	27
CS	16	62
CS	16.23	50
CS	16.23	79
CS	16.24	14
CS	16.26	12
CS	16.33	67
CS	16.33	35
CS	16.38	51
CS	16.65	2
CS	16.71	79
CS	16.71	34
CS	16.72	28
CS	16.95	32
CS	16.95	31
CS	17	36
CS	17	3
CS	17	13
CS	17	87
CS	17	112
CS	17	7
CS	17	15
CS	17	88
CS	17	117
CS	17	23
CS	17	27
CS	17	96
CS	17	51
CS	17	118
CS	17	41
CS	17	21
CS	17	16
CS	17	59
CS	17	34
CS	17	63
CS	17	62
CS	17.14	8
CS	17.26	15
CS	17.37	3
CS	17.58	33
CS	17.69	8
CS	17.93	53
CS	18	14
CS	18	1
CS	18	88
CS	18	108
CS	18	57
CS	18	30
CS	18	49
CS	18	96
CS	18	52
CS	18	150
CS	18	7
CS	18	17
CS	18	39
CS	18	51
CS	18	54
CS	18	46
CS	18	38
CS	18	40
CS	18	42
CS	18	34
CS	18	88
CS	18	84
CS	18	41
CS	18	41
CS	18	41
CS	18	4
CS	18	94
CS	18	6
CS	18	28
CS	18	31
CS	18	1
CS	18	29
CS	18.06	2
CS	18.15	12
CS	18.21	35
CS	18.22	6
CS	18.25	78
CS	18.25	50
CS	18.28	25
CS	18.4	61
CS	18.58	25
CS	18.64	20
CS	18.8382	26
CS	18.8694	31
CS	18.97	44
CS	19	65
CS	19	17
CS	19	89
CS	19	110
CS	19	32
CS	19	61
CS	19	2
CS	19	88
CS	19	89
CS	19	151
CS	19	8
CS	19	17
CS	19	85
CS	19	7
CS	19	50
CS	19	63
CS	19	14
CS	19	39
CS	19	37
CS	19	18
CS	19	50
CS	19	67
CS	19	68
CS	19	21
CS	19	31
CS	19	31
CS	19	55
CS	19	63
CS	19.08	26
CS	19.21	5
CS	19.2208	28
CS	19.88	11
CS	20	18
CS	20	85
CS	20	37
CS	20	71
CS	20	40
CS	20	90
CS	20	154
CS	20	12
CS	20	54
CS	20	7
CS	20	52
CS	20	16
CS	20	46
CS	20	42
CS	20	42
CS	20	94
CS	20	65
CS	20	54
CS	20	150
CS	20	10
CS	20	61
CS	20	58
CS	20	28
CS	20	31
CS	20	67
CS	20	54
CS	20.21	50
CS	20.26	35
CS	20.33	25
CS	20.67	28
CS	20.76	8
CS	20.88	26
CS	21	37
CS	21	54
CS	21	10
CS	21	33
CS	21	41
CS	21	70
CS	21	49
CS	21	92
CS	21	18
CS	21	91
CS	21	60
CS	21	37
CS	21	42
CS	21	90
CS	21	53
CS	21	41
CS	21	10
CS	21	5
CS	21	51
CS	21	72
CS	21	86
CS	21	48
CS	21	22
CS	21	53
CS	21	9
CS	21	61
CS	21	58
CS	21	31
CS	21	61
CS	21	33
CS	21	39
CS	21	49
CS	21	39
CS	21	64
CS	21	88
CS	21	60
CS	21	73
CS	21	45
CS	21	63
CS	21	91
CS	21	36
CS	21	36
CS	21	74
CS	21	40
CS	21	87
CS	21	5
CS	21	33
CS	21	75
CS	21	7
CS	21	38
CS	21	90
CS	21	25
CS	21	38
CS	21	88
CS	21	14
CS	21	39
CS	21	46
CS	21	54
CS	21	97
CS	21	67
CS	21	101
CS	21	51
CS	21	19
CS	21	44
CS	21	16
CS	21	84
CS	21	97
CS	21	4
CS	21	28
CS	21	56
CS	21	71
CS	21	61
CS	21	30
CS	21	39
CS	21	92
CS	21	91
CS	21	51
CS	21	37
CS	21	60
CS	21	49
CS	21	86
CS	21	39
CS	21	34
CS	21	31
CS	21	32
CS	21	41
CS	21	61
CS	21	63
CS	21	43
CS	21	50
CS	21	67
CS	21	42
CS	21	61
CS	21	63
CS	21	63
CS	21	85
CS	21	67
CS	21	65
CS	21	79
CS	21	60
CS	21	103
CS	21	44
CS	21	3
CS	21	31
CS	21	39
CS	21	50
CS	21	70
CS	21	16
CS	21	12
CS	21	63
CS	21	14
CS	21	40
CS	21	58
CS	21	5
CS	21	53
CS	21	52
CS	21	94
CS	21	12
CS	21	40
CS	21	42
CS	21	62
CS	21	29
CS	21	88
CS	21	5
CS	21	89
CS	21	33
CS	21	3
CS	21	52
CS	21	44
CS	21	46
CS	21	3
CS	21	92
CS	21	99
CS	21	14
CS	21	21
CS	21	64
CS	21	49
CS	21	22
CS	21	95
CS	21	92
CS	21	41
CS	21	95
CS	21	43
CS	21	7
CS	21	8
CS	21	93
CS	21	41
CS	21	64
CS	21	31
CS	21	60
CS	21	10
CS	21	2
CS	21	11
CS	21	11
CS	21	59
CS	21	42
CS	21	39
CS	21	55
CS	21	73
CS	21	49
CS	21	61
CS	21	37
CS	21	15
CS	21	78
CS	21	61
CS	21	18
CS	21	71
CS	21	20
CS	21	22
CS	21	36
CS	21	34
CS	21	42
CS	21	30
CS	21	68
CS	21	37
CS	21	56
CS	21	37
CS	21	67
CS	21	5
CS	21	88
CS	21	57
CS	21	28
CS	21	36
CS	21	43
CS	21	91
CS	21	90
CS	21	155
CS	21	14
CS	21	99
CS	21	81
CS	21	52
CS	21	66
CS	21	41
CS	21	91
CS	21	11
CS	21	92
CS	21	85
CS	21	87
CS	21	51
CS	21	12
CS	21	56
CS	21	7
CS	21	28
CS	21	53
CS	21	1
CS	21	54
CS	21	63
CS	21	5
CS	21	37
CS	21	7
CS	21	1
CS	21	18
CS	21	7
CS	21	68
CS	21	53
CS	21	7
CS	21	48
CS	21	66
CS	21	10
CS	21	32
CS	21	35
CS	21	2
CS	21	1
CS	21	50
CS	21	7
CS	21.09	32
CS	21.15	7
CS	21.23	9
CS	21.46	54
CS	21.47	27
CS	21.48	51
CS	21.67	59
CS	21.93	6
CS	21.9694	63
CS	22	65
CS	22	88
CS	22	109
CS	22	6
CS	22	99
CS	22	86
CS	22	46
CS	22	39
CS	22	33
CS	22	50
CS	22	14
CS	22	54
CS	22	33
CS	22.22	78
CS	22.22	50
CS	22.22	12
CS	22.5	24
CS	22.58	5
CS	22.58	50
CS	22.73	81
CS	22.82	34
CS	22.86	32
CS	22.96	79
CS	23	5
CS	23	57
CS	23	89
CS	23	113
CS	23	71
CS	23	29
CS	23	9
CS	23	83
CS	23	146
CS	23	54
CS	23	86
CS	23	39
CS	23	93
CS	23	61
CS	23	43
CS	23	46
CS	23	1
CS	23	48
CS	23	33
CS	23	42
CS	23	58
CS	23.11	25
CS	23.33	32
CS	23.35	6
CS	23.43	37
CS	23.67	58
CS	23.67	19
CS	23.69	38
CS	23.71	6
CS	24	31
CS	24	18
CS	24	78
CS	24	6
CS	24	6
CS	24	114
CS	24	47
CS	24	47
CS	24	8
CS	24	30
CS	24	36
CS	24	13
CS	24	36
CS	24	14
CS	24	8
CS	24	35
CS	24	46
CS	24	55
CS	24	34
CS	24	5
CS	24	68
CS	24.08	31
CS	24.21	29
CS	24.25	6
CS	24.47	14
CS	24.56	80
CS	24.62	31
CS	25	108
CS	25	6
CS	25	93
CS	25	56
CS	25	35
CS	25	84
CS	25	25
CS	25	42
CS	25	12
CS	25	28
CS	25	78
CS	25	91
CS	25	98
CS	25	30
CS	25.25	31
CS	25.38	32
CS	25.4688	6
CS	25.5	35
CS	25.65	64
CS	25.86	5
CS	25.86	6
CS	25.86	33
CS	26	6
CS	26	115
CS	26	29
CS	26	37
CS	26	57
CS	26	45
CS	26	95
CS	26	82
CS	26	53
CS	26	41
CS	26	12
CS	26	18
CS	26	20
CS	26	100
CS	26	59
CS	26	101
CS	26	2
CS	26	16
CS	26.08	50
CS	26.35	84
CS	26.92	7
CS	26.98	9
CS	27	14
CS	27	28
CS	27	115
CS	27	37
CS	27	8
CS	27	125
CS	27	38
CS	27	35
CS	27	32
CS	27	84
CS	27	47
CS	27	81
CS	27	42
CS	27	32
CS	27	69
CS	27	125
CS	27	94
CS	27	55
CS	27	31
CS	27	98
CS	27	9
CS	27.22	26
CS	27.39	35
CS	27.49	69
CS	27.49	52
CS	27.5	31
CS	27.5	7
CS	27.52	19
CS	27.58	58
CS	27.63	28
CS	27.85	67
CS	28	114
CS	28	64
CS	28	38
CS	28	38
CS	28	44
CS	28	88
CS	28	44
CS	28	80
CS	28	55
CS	28	34
CS	28	100
CS	28.13	75
CS	28.15	33
CS	28.21	29
CS	28.35	79
CS	28.87	50
CS	28.9	50
CS	28.9736	96
CS	28.9812	6
CS	29	96
CS	29	84
CS	29	10
CS	29.21	29
CS	29.34	59
CS	29.38	31
CS	29.4	66
CS	29.4	37
CS	29.5	29
CS	29.58	27
CS	29.6	6
CS	29.74	76
CS	29.76	6
CS	29.86	29
CS	29.9465	52
CS	29.9938	30
CS	30	104
CS	30	9
CS	30	50
CS	30	102
CS	30	91
CS	30	8
CS	30	5
CS	30	83
CS	30	85
CS	30	42
CS	30	93
CS	30	33
CS	30	34
CS	30	42
CS	30	33
CS	30	39
CS	30	90
CS	30	60
CS	30	30
CS	30	10
CS	30	52
CS	30	9
CS	30	35
CS	30.19	63
CS	30.27	32
CS	30.5	50
CS	31	9
CS	31	14
CS	31	28
CS	31.14	36
CS	31.24	29
CS	31.5	29
CS	31.52	35
CS	31.56	52
CS	31.58	29
CS	31.65	6
CS	31.65	6
CS	31.87	7
CS	31.88	37
CS	31.96	29
CS	32	33
CS	32	9
CS	32	20
CS	32.04	82
CS	32.2	51
CS	32.25	77
CS	32.26	37
CS	32.39	52
CS	32.5	28
CS	32.58	74
CS	33	42
CS	33	34
CS	33.1	29
CS	33.13	34
CS	33.2	29
CS	33.27	6
CS	33.48	9
CS	33.48	12
CS	33.54	10
CS	33.58	55
CS	33.75	86
CS	34	32
CS	34	31
CS	34	31
CS	34	37
CS	34.35	78
CS	34.5	29
CS	34.58	22
CS	34.63	28
CS	34.65	6
CS	34.68	15
CS	34.75	5
CS	34.88	35
CS	35	32
CS	35	37
CS	35.08	29
CS	35.08	85
CS	35.11	38
CS	35.25	101
CS	35.26	106
CS	35.38	28
CS	35.67	51
CS	35.68	32
CS	36	34
CS	36	72
CS	36	58
CS	36	62
CS	36.13	57
CS	36.26	5
CS	36.47	78
CS	36.67	5
CS	36.79	50
CS	36.88	31
CS	36.98	5
CS	37	30
CS	37	6
CS	37	60
CS	37	61
CS	37	28
CS	37	28
CS	37	9
CS	37.02	29
CS	37.22	5
CS	37.33	29
CS	37.72	54
CS	37.87	30
CS	37.9771	11
CS	38	26
CS	38	4
CS	38	59
CS	38	13
CS	38	56
CS	38	70
CS	38	60
CS	38.08	16
CS	38.2	31
CS	38.25	29
CS	38.37	2
CS	38.63	53
CS	38.64	112
CS	38.75	28
CS	38.84	29
CS	38.97	28
CS	39	106
CS	39	33
CS	39	21
CS	39	19
CS	39	58
CS	39.27	15
CS	39.38	2
CS	39.4583	29
CS	39.53	87
CS	39.58	35
CS	39.72	28
CS	39.8694	19
CS	40	60
CS	40	60
CS	40	12
CS	40	91
CS	40.48	54
CS	40.64	85
CS	40.83	27
CS	40.93	54
CS	41.4	7
CS	41.55	51
CS	41.5965	15
CS	41.67	29
CS	41.92	29
CS	42	39
CS	42	64
CS	42	1
CS	42	9
CS	42	14
CS	42	4
CS	42	84
CS	42	5
CS	42	2
CS	42	3
CS	42	36
CS	42	58
CS	42	81
CS	42	88
CS	42	35
CS	42	31
CS	42	94
CS	42.13	29
CS	42.23	25
CS	42.24	1
CS	42.5	27
CS	42.51	58
CS	42.5833	29
CS	42.59	79
CS	42.7111	6
CS	42.94	52
CS	43.29	33
CS	43.3	34
CS	43.6	42
CS	43.65	78
CS	43.81	34
CS	43.83	113
CS	44	43
CS	44	48
CS	44	60
CS	44.49	50
CS	44.83	56
CS	45	62
CS	45	18
CS	45	34
CS	45.11	7
CS	45.26	53
CS	45.33	19
CS	45.86	55
CS	45.94	52
CS	46	93
CS	46	28
CS	46.38	29
CS	46.38	6
CS	46.73	58
CS	46.75	35
CS	46.8	51
CS	46.87	58
CS	47.23	33
CS	47.45	51
CS	47.72	59
CS	47.72	60
CS	47.94	2
CS	48.36	31
CS	48.5	4
CS	48.56	1
CS	49	61
CS	49	54
CS	49	54
CS	49.25	2
CS	49.5896	38
CS	49.61	48
CS	49.85	38
CS	49.85	4
CS	50.28	56
CS	50.64	54
CS	50.76	80
CS	51	13
CS	51	28
CS	51	32
CS	51.35	30
CS	51.44	34
CS	52	60
CS	52	58
CS	52	60
CS	52.35	54
CS	52.37	60
CS	52.65	37
CS	52.75	37
CS	53	12
CS	53	6
CS	53	19
CS	53.46	83
CS	53.96	50
CS	54.5	79
CS	54.73	92
CS	55	31
CS	55.39	2
CS	55.71	83
CS	55.81	29
CS	55.88	2
CS	56	69
CS	56.04	2
CS	56.24	35
CS	56.46	48
CS	56.65	80
CS	56.65	79
CS	56.87	54
CS	56.98	2
CS	56.99	2
CS	57	59
CS	57	66
CS	57.1	51
CS	57.51	32
CS	57.6	7
CS	57.84	50
CS	57.88	31
CS	58.59	50
CS	59	38
CS	59.02	5
CS	59.89	1
CS	60	35
CS	60	35
CS	60	33
CS	60	37
CS	60	48
CS	60	87
CS	60.1	51
CS	60.12	57
CS	60.73	57
CS	61	66
CS	61.22	77
CS	61.43	5
CS	62	34
CS	62.66	3
CS	62.84	12
CS	63.08	2
CS	63.5	8
CS	64	65
CS	64	96
CS	64.22	9
CS	64.27	27
CS	64.5	35
CS	65.37	35
CS	65.63	3
CS	66	92
CS	66.14	34
CS	66.22	37
CS	66.32	79
CS	66.67	2
CS	66.97	31
CS	67.21	6
CS	67.54	11
CS	68.03	6
CS	69	28
CS	70	4
CS	70	28
CS	70.17	6
CS	70.84	88
CS	71.33	27
CS	71.53	5
CS	71.69	1
CS	71.76	37
CS	72	94
CS	73.42	2
CS	73.65	6
CS	73.78	8
CS	74.38	33
CS	74.42	32
CS	75.34	29
CS	75.36	5
CS	75.6	29
CS	76.07	39
CS	76.96	81
CS	77	2
CS	77	55
CS	77	53
CS	77	15
CS	77	55
CS	77	45
CS	77.2	51
CS	77.3542	57
CS	77.79	5
CS	78	86
CS	78.45	6
CS	78.61	35
CS	78.7	36
CS	79	36
CS	79	36
CS	80.42	51
CS	80.62	10
CS	80.87	31
CS	81.46	56
CS	82.18	25
CS	82.34	3
CS	82.66	36
CS	83.09	6
CS	86	55
CS	88.18	32
CS	90	85
CS	90	52
CS	90	56
CS	90	49
CS	90	33
CS	90	56
CS	90	2
CS	90	7
CS	90	31
CS	90	61
CS	90	52
CS	90	3
CS	90	57
CS	90	55
CS	90	14
CS	90	89
CS	90	54
CS	90	60
CS	90	51
CS	90	54
CS	90	2
CS	90	3
CS	90	52
CS	90	52
CS	90	5
CS	90	2
CS	90	58
CS	90	27
CS	90	53
CS	90	38
CS	90	84
CS	90	55
CS	90	53
CS	90	76
CS	90	34
CS	90	33
CS	90	52
CS	90	34
CS	90	3
CS	90	53
CS	90	11
CS	90	57
CS	90	52
CS	90	54
CS	90	29
CS	90	60
CS	90	8
CS	90	52
CS	90	55
CS	90	55
CS	90	58
CS	90	54
CS	90.48	38
CS	91.09	25
CS	92.18	51
CS	92.42	1
CS	92.58	4
CS	93.38	50
CS	94.88	61
CS	96.8	52
CS	99.07	41
CS	99.5	3
CS	100	5
CS	100	2
CS	100.44	50
CS	100.46	49
CS	101.31	3
CS	101.75	2
CS	103.95	59
CS	104.05	30
CS	105	1
CS	105	1
CS	105	1
CS	105.82	4
CS	105.83	3
CS	107.87	1
CS	109.86	56
CS	111	52
CS	113.67	54
CS	114	13
CS	115	57
CS	118.1	6
CS	119	59
CS	119	39
CS	120	34
CS	120	55
CS	121	65
CS	121.35	7
CS	121.42	4
CS	121.54	5
CS	121.99	1
CS	123	32
CS	124	90
CS	124	62
CS	125	35
CS	125.05	7
CS	126	1
CS	127	10
CS	127.56	3
CS	131	53
CS	132.42	2
CS	133	59
CS	133.4	4
CS	133.44	61
CS	134.46	15
CS	136	52
CS	138.75	4
CS	139.47	1
CS	144	4
CS	150.44	2
CS	155.49	2
CS	156.52	4
CS	160.49	3
CS	167.33	6
CS	169	3
CS	169.31	2
CS	175	55
CS	175.4	28
CS	175.85	4
CS	176	53
CS	177	6
CS	179	53
CS	179	54
CS	180.38	52
CS	181	53
CS	185	100
CS	187.57	3
CS	188.42	32
CS	190	6
CS	191	10
CS	191.85	3
CS	191.85	3
CS	194	9
CS	194	61
CS	195	3
CS	195.86	4
CS	196	9
CS	196	25
CS	196	26
CS	196	61
CS	197	66
CS	197	60
CS	198.4	4
CS	202.81	3
CS	203	64
CS	203.51	55
CS	203.96	3
CS	204	61
CS	204	70
CS	205	66
CS	205	2
CS	205.45	2
CS	206	9
CS	206	63
CS	206	34
CS	207	57
CS	208	59
CS	208.86	50
CS	209	50
CS	209.05	2
CS	210	57
CS	210	58
CS	210	56
CS	210	4
CS	211	63
CS	211	59
CS	212	3
CS	212	57
CS	212	58
CS	212	66
CS	213	65
CS	213	49
CS	214	8
CS	214	60
CS	215	2
CS	217	4
CS	217.58	9
CS	218	67
CS	219	38
CS	219	79
CS	220	61
CS	220	33
CS	221	5
CS	221	6
CS	222	7
CS	222	63
CS	223	12
CS	223	51
CS	223	69
CS	223	58
CS	226	53
CS	229	75
CS	229	54
CS	230	1
CS	230	34
CS	230.42	5
CS	230.73	1
CS	231	60
CS	231.65	6
CS	231.66	2
CS	233	7
CS	233	66
CS	233.53	32
CS	234	50
CS	234.86	4
CS	234.89	3
CS	235.37	3
CS	242	5
CS	244.34	5
CS	249.58	2
CS	249.61	1
CS	250.54	4
CS	252	62
CS	252.85	3
CS	257	62
CS	257	4
CS	259	4
CS	261	54
CS	261	54
CS	262	89
CS	262	12
CS	266	12
CS	266.58	5
CS	267	56
CS	269	60
CS	271.49	48
CS	272	11
CS	273	53
CS	273	1
CS	274	22
CS	276	5
CS	278	13
CS	281	65
[truncated: 3,067 more rows]

## Sheet: Fig.6d
Species	Category	No. of functions	Category2
A. onderdonkii	CAZy	0	Children
B. caccae	CAZy	0	Children
B. fragilis	CAZy	4	Children
B. ovatus	CAZy	2	Children
B. thetaiotaomicron	CAZy	1	Children
B. uniformis	CAZy	0	Children
B. adolescentis	CAZy	1	Children
B. bifidum	CAZy	3	Children
B. longum	CAZy	0	Children
B. pseudocatenulatum	CAZy	1	Children
S. salivarius	CAZy	1	Children
S. thermophilus	CAZy	0	Children
A. onderdonkii	COG_category	0	Children
B. caccae	COG_category	0	Children
B. fragilis	COG_category	0	Children
B. ovatus	COG_category	0	Children
B. thetaiotaomicron	COG_category	0	Children
B. uniformis	COG_category	0	Children
B. adolescentis	COG_category	0	Children
B. bifidum	COG_category	0	Children
B. longum	COG_category	0	Children
B. pseudocatenulatum	COG_category	0	Children
S. salivarius	COG_category	0	Children
S. thermophilus	COG_category	1	Children
A. onderdonkii	EC	2	Children
B. caccae	EC	1	Children
B. fragilis	EC	20	Children
B. ovatus	EC	11	Children
B. thetaiotaomicron	EC	12	Children
B. uniformis	EC	15	Children
B. adolescentis	EC	7	Children
B. bifidum	EC	38	Children
B. longum	EC	17	Children
B. pseudocatenulatum	EC	26	Children
S. salivarius	EC	16	Children
S. thermophilus	EC	3	Children
A. onderdonkii	GOs	48	Children
B. caccae	GOs	8	Children
B. fragilis	GOs	13	Children
B. ovatus	GOs	37	Children
B. thetaiotaomicron	GOs	48	Children
B. uniformis	GOs	13	Children
B. adolescentis	GOs	11	Children
B. bifidum	GOs	61	Children
B. longum	GOs	29	Children
B. pseudocatenulatum	GOs	17	Children
S. salivarius	GOs	16	Children
S. thermophilus	GOs	8	Children
A. onderdonkii	KEGG_Module	0	Children
B. caccae	KEGG_Module	1	Children
B. fragilis	KEGG_Module	8	Children
B. ovatus	KEGG_Module	2	Children
B. thetaiotaomicron	KEGG_Module	8	Children
B. uniformis	KEGG_Module	5	Children
B. adolescentis	KEGG_Module	5	Children
B. bifidum	KEGG_Module	23	Children
B. longum	KEGG_Module	8	Children
B. pseudocatenulatum	KEGG_Module	11	Children
S. salivarius	KEGG_Module	6	Children
S. thermophilus	KEGG_Module	1	Children
A. onderdonkii	CAZy	3	Adults
B. caccae	CAZy	2	Adults
B. fragilis	CAZy	2	Adults
B. ovatus	CAZy	1	Adults
B. thetaiotaomicron	CAZy	1	Adults
B. uniformis	CAZy	7	Adults
B. adolescentis	CAZy	2	Adults
B. bifidum	CAZy	0	Adults
B. longum	CAZy	1	Adults
B. pseudocatenulatum	CAZy	0	Adults
S. salivarius	CAZy	0	Adults
S. thermophilus	CAZy	0	Adults
A. onderdonkii	COG_category	0	Adults
B. caccae	COG_category	0	Adults
B. fragilis	COG_category	0	Adults
B. ovatus	COG_category	0	Adults
B. thetaiotaomicron	COG_category	0	Adults
B. uniformis	COG_category	0	Adults
B. adolescentis	COG_category	0	Adults
B. bifidum	COG_category	1	Adults
B. longum	COG_category	0	Adults
B. pseudocatenulatum	COG_category	0	Adults
S. salivarius	COG_category	0	Adults
S. thermophilus	COG_category	0	Adults
A. onderdonkii	EC	42	Adults
B. caccae	EC	19	Adults
B. fragilis	EC	13	Adults
B. ovatus	EC	30	Adults
B. thetaiotaomicron	EC	10	Adults
B. uniformis	EC	57	Adults
B. adolescentis	EC	13	Adults
B. bifidum	EC	2	Adults
B. longum	EC	6	Adults
B. pseudocatenulatum	EC	4	Adults
S. salivarius	EC	1	Adults
S. thermophilus	EC	0	Adults
A. onderdonkii	GOs	23	Adults
B. caccae	GOs	14	Adults
B. fragilis	GOs	14	Adults
B. ovatus	GOs	57	Adults
B. thetaiotaomicron	GOs	54	Adults
B. uniformis	GOs	53	Adults
B. adolescentis	GOs	9	Adults
B. bifidum	GOs	0	Adults
B. longum	GOs	2	Adults
B. pseudocatenulatum	GOs	0	Adults
S. salivarius	GOs	4	Adults
S. thermophilus	GOs	20	Adults
A. onderdonkii	KEGG_Module	13	Adults
B. caccae	KEGG_Module	3	Adults
B. fragilis	KEGG_Module	7	Adults
B. ovatus	KEGG_Module	8	Adults
B. thetaiotaomicron	KEGG_Module	0	Adults
B. uniformis	KEGG_Module	4	Adults
B. adolescentis	KEGG_Module	4	Adults
B. bifidum	KEGG_Module	0	Adults
B. longum	KEGG_Module	0	Adults
B. pseudocatenulatum	KEGG_Module	1	Adults
S. salivarius	KEGG_Module	1	Adults
S. thermophilus	KEGG_Module	1	Adults

[truncated: 9 more sheets: Supplementary Fig.1a, Supplementary Fig.2, Supplementary Fig.3c, Supplementary Fig.5a, Supplementary Fig.5b, Supplementary Fig.5c, Supplementary Fig.6c, Supplementary Fig.8a, Supplementary Fig.8d]
